# Supplementary material for: Combined single-cell profiling of expression and DNA methylation reveals splicing regulation and heterogeneity
Source: Genome Biol. 2019 Feb 11;20:30. doi: 10.1186/s13059-019-1644-0 (PMC6371455; doi:10.1186/s13059-019-1644-0)
Supplement: Supplementary file 1 — Table S1. Sample meta-data and quality control characteristics per cell. a. iPS cells and endoderm, c. mouse ES cells. (XLSX 68 kb) [file 13059_2019_1644_MOESM1_ESM.xlsx]

## Sheet: Main
							RNA								DNA methylation
RNA_Cell_ID	RNA_sample_accession	Meth_Cell_ID	Meth_sample_accession	Original_Well_ID	Sample_type	Tissue	#Reads	%Mapped_Reads	#Genes_Quantified	%DropOut	cell_cycle	%_ERCC_counts	%_MT_counts	#Exons_Quantified	#Reads	#Unique_Reads	% CpG methylation level	% CpH methylation level	% CHH methylation level	#Sites	imputation AUC
20287_7#10	SAMEA4361655	20322_1#10	SAMEA4361847	B02	sc	iPS	1616211	75.1896	13915	58.7535	G2M	0.080406	3.41799	2835	15293417	4532594	0.63	0.03	0.02	23926370	0.911638
20287_7#11	SAMEA4361656	20322_1#11	SAMEA4361848	C02	sc	iPS	573633	70.9896	11942	64.5952	G1	0.123654	3.12407	1649	15066539	3070418	0.63	0.04	0.02	24702718	0.920232
20287_7#12	SAMEA4361657	20322_1#12	SAMEA4361849	D02	sc	iPS	964185	42.0546	13244	60.7304	G2M	0.197403	6.69695	995	22253246	5520178	0.61	0.03	0.02	23705235	0.908919
20287_7#13	SAMEA4361658	20322_1#13	SAMEA4361850	E02	sc	iPS	1805781	74.4199	14997	55.5516	G2M	0.037435	3.19553	3100	16760903	4108417	0.63	0.04	0.02	24676625	0.920856
20287_7#14	SAMEA4361659	20322_1#14	SAMEA4361851	F02	sc	iPS	1321832	71.8774	13964	58.6145	G1	0.080959	2.8872	2749	15367734	3553643	0.62	0.03	0.02	24801827	0.913285
20287_7#15	SAMEA4361660	20322_1#15	SAMEA4361852	G02	sc	iPS	2877485	76.4581	15479	54.1341	S	0.040801	3.39194	3564	13012060	4230225	0.59	0.03	0.02	19686416	0.876232
20287_7#16	SAMEA4361661	20322_1#16	SAMEA4361853	H02	sc	iPS	2617551	67.2603	15521	54.001	G1	0.077766	5.34092	3029	14167568	3850458	0.61	0.03	0.02	24803137	0.91797
20287_7#17	SAMEA4361662	20322_1#17	SAMEA4361854	A03	sc	iPS	5216566	70.6748	17414	48.3931	G2M	0.061467	3.82167	4068	11776866	3851880	0.62	0.04	0.02	19338311	0.873889
20287_7#18	SAMEA4361663	20322_1#18	SAMEA4361855	B03	sc	iPS	5263008	75.2316	15915	52.8409	G1	0.081485	3.43872	3637	14272238	3044702	0.62	0.03	0.02	24733487	0.913515
20287_7#19	SAMEA4361664	20322_1#19	SAMEA4361856	C03	sc	iPS	2823341	69.5331	16924	49.852	G2M	0.086673	3.00321	3842	16689197	4673648	0.61	0.03	0.02	23189882	0.904329
20287_7#2	SAMEA4361647	20322_1#2	SAMEA4361839	B01	sc	iPS	2442156	77.3592	14941	55.7173	G1	0.084335	3.09219	3394	30091501	4403506	0.61	0.04	0.03	24847277	0.917886
20287_7#20	SAMEA4361665	20322_1#20	SAMEA4361857	D03	sc	iPS	4034273	74.7643	15743	53.344	S	0.079805	3.67549	3894	15010098	3630604	0.6	0.03	0.02	24759650	0.901461
20287_7#21	SAMEA4361666	20322_1#21	SAMEA4361858	E03	sc	iPS	3245023	71.6465	17022	49.562	G2M	0.071264	3.26679	3931	16645962	5057802	0.59	0.03	0.02	18799170	0.880756
20287_7#22	SAMEA4361667	20322_1#22	SAMEA4361859	F03	sc	iPS	1651853	73.1948	14891	55.8771	G1	0.050934	2.53823	3036	15097986	3297865	0.63	0.04	0.03	24617848	0.915308
20287_7#23	SAMEA4361668	20322_1#23	SAMEA4361860	G03	sc	iPS	3669160	72.1544	15342	54.5247	G1	0.079467	4.79426	3338	18978061	3492605	0.62	0.03	0.02	24762451	0.917148
20287_7#24	SAMEA4361669	20322_1#24	SAMEA4361861	H03	sc	iPS	3750042	70.8009	16275	51.7726	S	0.08056	4.73585	3429	22754146	5748585	0.61	0.03	0.02	22589225	0.87341
20287_7#25	SAMEA4361670	20322_2#1	SAMEA4361862	A04	sc	iPS	2323685	75.0525	14203	57.9072	G1	0.080695	3.21516	2988	14840383	2703996	0.66	0.03	0.02	24412666	0.913284
20287_7#26	SAMEA4361671	20322_2#2	SAMEA4361863	B04	sc	iPS	1988630	74.0832	13939	58.6737	G1	0.149231	3.05429	2790	22289615	3213098	0.6	0.04	0.03	24578016	0.918754
20287_7#27	SAMEA4361672	20322_2#3	SAMEA4361864	C04	sc	iPS	1280306	73.5094	12998	61.4731	G1	0.151701	2.55985	2642	11878413	2763486	0.63	0.04	0.02	24522978	0.918755
20287_7#28	SAMEA4361673	20322_2#4	SAMEA4361865	D04	sc	iPS	1542067	71.578	16024	52.5095	G2M	0.0431	3.23422	3496	12491548	3660438	0.62	0.03	0.03	24873585	0.93399
20287_7#29	SAMEA4361674	20322_2#5	SAMEA4361866	E04	sc	iPS	1158931	73.2072	14350	57.4692	G1	0.081415	2.18039	2705	11693462	2815286	0.63	0.04	0.03	24825231	0.929359
20287_7#3	SAMEA4361648	20322_1#3	SAMEA4361840	C01	sc	iPS	1728350	69.3861	14645	56.5933	S	0.053691	3.6497	3148	26619432	5393317	0.57	0.03	0.02	24679159	0.883661
20287_7#30	SAMEA4361675	20322_2#6	SAMEA4361867	F04	sc	iPS	1531705	70.4882	15108	55.2172	G2M	0.055078	3.94801	3178	12155971	3862707	0.59	0.03	0.02	20035063	0.888534
20287_7#31	SAMEA4361676	20322_2#7	SAMEA4361868	G04	sc	iPS	1688213	72.0616	15741	53.3529	G2M	0.064343	2.89328	3354	13469801	4051382	0.64	0.04	0.03	24626810	0.920385
20287_7#32	SAMEA4361677	20322_2#8	SAMEA4361869	H04	sc	iPS	1557667	72.246	15433	54.2614	G2M	0.05044	2.95683	3132	15499375	5068557	0.61	0.04	0.02	24373441	0.912492
20287_7#33	SAMEA4361678	20322_2#9	SAMEA4361870	A05	sc	iPS	3063940	67.9508	16986	49.6715	G2M	0.036806	4.27563	3867	18891285	4775406	0.63	0.04	0.04	24841162	0.926069
20287_7#34	SAMEA4361679	20322_2#10	SAMEA4361871	B05	sc	iPS	2947219	72.6096	16507	51.0742	G1	0.084773	2.97601	3796	21631943	3541676	0.65	0.04	0.03	24716787	0.912859
20287_7#35	SAMEA4361680	20322_2#11	SAMEA4361872	C05	sc	iPS	2388630	69.6879	15581	53.8204	S	0.105101	3.90408	3485	14216362	3477578	0.58	0.03	0.02	24117899	0.895281
20287_7#36	SAMEA4361681	20322_2#12	SAMEA4361873	D05	sc	iPS	2923961	70.9426	15737	53.3617	G1	0.111267	2.62667	3492	15769494	2963722	0.62	0.04	0.02	24652526	0.924234
20287_7#37	SAMEA4361682	20322_2#13	SAMEA4361874	E05	sc	iPS	2974148	69.886	16535	51.0032	G2M	0.097976	3.0492	3881	14088191	4127077	0.62	0.03	0.02	24094300	0.913659
20287_7#38	SAMEA4361683	20322_2#14	SAMEA4361875	F05	sc	iPS	1963660	70.654	14638	56.6051	G1	0.099911	2.19445	2956	12726147	2460939	0.61	0.03	0.03	24829444	0.9251
20287_7#39	SAMEA4361684	20322_2#15	SAMEA4361876	G05	sc	iPS	2369992	71.2462	15233	54.8621	S	0.043162	4.43123	3237	14541530	4332188	0.57	0.03	0.02	23429030	0.881273
20287_7#4	SAMEA4361649	20322_1#4	SAMEA4361841	D01	sc	iPS	1845992	72.5428	15111	55.2142	G2M	0.094072	3.1708	3369	15988873	4835104	0.61	0.03	0.02	18919876	0.877014
20287_7#40	SAMEA4361685	20322_2#16	SAMEA4361877	H05	sc	iPS	2192702	73.3739	15353	54.504	S	0.07998	3.03476	3495	10262856	3524554	0.58	0.03	0.02	19917232	0.894406
20287_7#41	SAMEA4361686	20322_2#17	SAMEA4361878	A06	sc	iPS	4129038	73.1158	16002	52.5687	S	0.076428	2.96687	3620	17994754	2347089	0.62	0.04	0.03	24583450	0.871003
20287_7#42	SAMEA4361687	20322_2#18	SAMEA4361879	B06	sc	iPS	3011733	72.165	16227	51.8999	G2M	0.067317	3.07145	3557	17719877	2626450	0.63	0.04	0.03	24491828	0.916522
20287_7#43	SAMEA4361688	20322_2#19	SAMEA4361880	C06	sc	iPS	2799638	59.6373	16549	50.947	G2M	0.136933	4.82147	3122	17827300	2892963	0.59	0.03	0.03	14682383	0.85675
20287_7#44	SAMEA4361689	20322_2#20	SAMEA4361881	D06	sc	iPS	1724364	60.5966	15482	54.1075	G1	0.105423	3.04305	2643	17335935	1796638	0.65	0.04	0.03	24144356	0.910906
20287_7#45	SAMEA4361690	20322_2#21	SAMEA4361882	E06	sc	iPS	1452340	76.248	14799	56.1375	G2M	0.090573	2.03979	3097	13252757	3887701	0.62	0.03	0.02	17122456	0.872752
20287_7#46	SAMEA4361691	20322_2#22	SAMEA4361883	F06	sc	iPS	2197820	66.2901	15642	53.6399	G2M	0.094372	3.29274	3431	13850486	3966957	0.62	0.03	0.02	21923960	0.89272
20287_7#47	SAMEA4361692	20322_2#23	SAMEA4361884	G06	sc	iPS	2501634	70.1484	16196	52.0005	G2M	0.047555	3.4842	3504	9721528	3482123	0.62	0.03	0.02	20260966	0.885197
20287_7#48	SAMEA4361693	20322_2#24	SAMEA4361885	H06	sc	iPS	2322813	71.3285	16298	51.7075	G2M	0.035025	3.52992	3563	6824412	2617391	0.66	0.03	0.02	24659505	0.926136
20287_7#49	SAMEA4361694	20322_3#1	SAMEA4361886	A07	sc	iPS	3286606	69.0044	16469	51.1926	G2M	0.050939	3.21511	3814	11463185	3895580	0.64	0.04	0.02	24587597	0.921029
20287_7#5	SAMEA4361650	20322_1#5	SAMEA4361842	E01	sc	iPS	914494	65.7676	14522	56.9602	undefined	0.058946	2.1285	2088	17642268	5508435	0.61	0.03	0.02	23112796	0.894124
20287_7#50	SAMEA4361695	20322_3#2	SAMEA4361887	B07	sc	iPS	6614442	73.4297	17136	49.2247	G2M	0.069334	3.65536	4589	9557996	2826198	0.59	0.03	0.02	20344682	0.884227
20287_7#51	SAMEA4361696	20322_3#3	SAMEA4361888	C07	sc	iPS	2013463	65.8854	16505	51.0831	undefined	0.054825	3.46695	3404	16636416	4221504	0.63	0.03	0.02	24744323	0.924908
20287_7#52	SAMEA4361697	20322_3#4	SAMEA4361889	D07	sc	iPS	3144995	61.2845	17462	48.257	S	0.054585	3.47641	4031	28499361	5992178	0.62	0.03	0.02	23483376	0.900157
20287_7#53	SAMEA4361698	20322_3#5	SAMEA4361890	E07	sc	iPS	3764156	66.8725	16915	49.8816	S	0.070788	3.14601	3885	11968568	3132748	0.55	0.03	0.02	24729287	0.860287
20287_7#54	SAMEA4361699	20322_3#6	SAMEA4361891	F07	sc	iPS	2389672	73.1108	15682	53.5275	S	0.06606	2.8939	3773	14148725	3940994	0.57	0.03	0.02	19658480	0.85884
20287_7#55	SAMEA4361700	20322_3#7	SAMEA4361892	G07	sc	iPS	5299138	76.9306	16545	50.9706	S	0.053412	3.51146	4168	9289945	3346533	0.56	0.03	0.02	19652820	0.871877
20287_7#56	SAMEA4361701	20322_3#8	SAMEA4361893	H07	sc	iPS	3029818	68.4157	17169	49.124	G2M	0.054459	3.92296	3770	10624147	3778652	0.64	0.04	0.02	24792095	0.930332
20287_7#57	SAMEA4361702	20322_3#9	SAMEA4361894	A08	sc	iPS	2701704	71.2374	15772	53.2641	G1	0.029813	3.52765	3246	23969990	3152365	0.61	0.03	0.03	23919901	0.90021
20287_7#58	SAMEA4361703	20322_3#10	SAMEA4361895	B08	sc	iPS	3595239	71.0563	17208	49.0086	S	0.05048	2.51451	3553	9838847	1644374	0.57	0.03	0.03	23935372	0.89426
20287_7#59	SAMEA4361704	20322_3#11	SAMEA4361896	C08	sc	iPS	1297118	73.2823	15513	54.0246	G1	0.051072	3.12815	2869	10949506	2117841	0.58	0.03	0.02	24773856	0.892088
20287_7#6	SAMEA4361651	20322_1#6	SAMEA4361843	F01	sc	iPS	1125941	73.4385	13454	60.1178	G1	0.13262	3.13008	2436	15658674	4076456	0.6	0.04	0.02	24726760	0.894805
20287_7#60	SAMEA4361705	20322_3#12	SAMEA4361897	D08	sc	iPS	3223239	74.1558	16946	49.7869	G2M	0.054289	3.43546	4228	10554494	3213569	0.6	0.03	0.02	20563844	0.884913
20287_7#61	SAMEA4361706	20322_3#13	SAMEA4361898	E08	sc	iPS	3252658	71.7259	17935	46.8513	G2M	0.049069	2.82951	4297	8367744	2612210	0.59	0.03	0.02	19361435	0.875842
20287_7#62	SAMEA4361707	20322_3#14	SAMEA4361899	F08	sc	iPS	1741523	68.6956	14910	55.8091	S	0.062989	2.99268	3138	9146386	2673603	0.56	0.03	0.02	23944940	0.8707
20287_7#63	SAMEA4361708	20322_3#15	SAMEA4361900	G08	sc	iPS	3460211	67.4959	16845	50.0769	G2M	0.028079	4.27406	3793	8299645	2866255	0.62	0.03	0.02	24107957	0.918152
20287_7#64	SAMEA4361709	20322_3#16	SAMEA4361901	H08	sc	iPS	3372560	68.5899	16854	50.0533	G1	0.085872	3.90114	3329	12441145	3363676	0.63	0.04	0.03	24778812	0.926894
20287_7#73	SAMEA4361718	20322_4#1	SAMEA4361910	A10	sc	iPS	5112877	68.4076	16647	50.6836	G2M	0.023671	4.45878	3826	10236947	3079200	0.62	0.03	0.02	24820574	0.929034
20287_7#74	SAMEA4361719	20322_4#2	SAMEA4361911	B10	sc	iPS	6733848	63.8336	18568	44.9929	undefined	0.025261	4.27771	4917	16089924	4248807	0.62	0.04	0.02	24836187	0.928528
20287_7#75	SAMEA4361720	20322_4#3	SAMEA4361912	C10	sc	iPS	3735267	69.7293	15848	53.0362	G1	0.061154	3.39686	3661	14496245	3219695	0.61	0.03	0.02	24695302	0.912338
20287_7#76	SAMEA4361721	20322_4#4	SAMEA4361913	D10	sc	iPS	2925072	72.3257	15442	54.2436	G2M	0.051887	4.5032	3886	16121294	4312479	0.62	0.03	0.02	23715019	0.90499
20287_7#77	SAMEA4361722	20322_4#5	SAMEA4361914	E10	sc	iPS	1802669	69.6093	16393	51.4234	undefined	0.053921	3.0581	3478	11560875	3605649	0.63	0.03	0.03	24930529	0.930634
20287_7#78	SAMEA4361723	20322_4#6	SAMEA4361915	F10	sc	iPS	2116858	69.312	13684	59.449	G1	0.040768	2.66111	2722	13539771	2226963	0.6	0.03	0.02	24234676	0.899769
20287_7#79	SAMEA4361724	20322_4#7	SAMEA4361916	G10	sc	iPS	2650188	66.3454	14480	57.0934	G2M	0.059222	4.47107	2800	19187672	3913074	0.6	0.03	0.02	21850268	0.883433
20287_7#80	SAMEA4361725	20322_4#8	SAMEA4361917	H10	sc	iPS	1513446	67.8649	15254	54.797	G2M	0.050296	2.90132	2703	25710494	5893479	0.57	0.03	0.02	18560281	0.865353
20287_7#81	SAMEA4361726	20322_4#9	SAMEA4361918	A11	sc	iPS	4531320	73.3652	16641	50.6836	G2M	0.083544	4.00151	3879	19408490	5409593	0.64	0.04	0.03	24357647	0.91267
20287_7#82	SAMEA4361727	20322_4#10	SAMEA4361919	B11	sc	iPS	6299337	71.5377	17952	46.8158	G2M	0.052295	4.30798	4698	17673658	4338338	0.63	0.04	0.03	24764718	0.923295
20287_7#83	SAMEA4361728	20322_4#11	SAMEA4361920	C11	sc	iPS	5537619	72.5861	16637	50.7013	G2M	0.059896	3.45787	4141	16659951	4591298	0.6	0.06	0.07	19675967	0.87735
20287_7#84	SAMEA4361729	20322_4#12	SAMEA4361921	D11	sc	iPS	2605146	68.6779	15038	55.4303	G1	0.069006	2.8593	3397	16733474	2666616	0.64	0.03	0.03	24538407	0.914007
20287_7#85	SAMEA4361730	20322_4#13	SAMEA4361922	E11	sc	iPS	2351317	60.7605	14530	56.9425	G1	0.028055	3.54181	2495	16828612	2218000	0.61	0.04	0.03	24626732	0.921784
20287_7#86	SAMEA4361731	20322_4#14	SAMEA4361923	F11	sc	iPS	2966391	69.8061	15119	55.1995	G1	0.038609	3.80226	3296	17355379	1673634	0.59	0.03	0.03	24869583	0.925373
20287_7#87	SAMEA4361732	20322_4#15	SAMEA4361924	G11	sc	iPS	485428	66.1919	13539	59.8722	G1	0.055812	2.59104	1413	14082143	3694283	0.6	0.03	0.02	23387890	0.897878
20287_7#88	SAMEA4361733	20322_4#16	SAMEA4361925	H11	sc	iPS	1879641	64.9572	13958	58.6322	G1	0.056099	3.69929	2506	14965512	1642882	0.62	0.03	0.03	24660828	0.919367
20287_7#89	SAMEA4361734	20322_4#17	SAMEA4361926	A12	sc	iPS	5251356	70.6842	16510	51.0742	G2M	0.041256	5.21564	3588	11773772	3701858	0.63	0.03	0.02	24505035	0.92121
20287_7#9	SAMEA4361654	20322_1#9	SAMEA4361846	A02	sc	iPS	4140623	73.2858	15929	52.7936	G2M	0.060886	3.58865	3569	17437959	4766892	0.59	0.03	0.02	19924708	0.888198
20287_7#90	SAMEA4361735	20322_4#18	SAMEA4361927	B12	sc	iPS	5792924	76.4618	16974	49.71	G2M	0.045622	3.18817	4111	10493349	3429381	0.59	0.03	0.02	15469307	0.849138
20287_7#91	SAMEA4361736	20322_4#19	SAMEA4361928	C12	sc	iPS	3179023	77.1858	15333	54.5543	S	0.066177	3.76918	3793	10886489	3226912	0.59	0.03	0.03	24366687	0.867439
20287_7#92	SAMEA4361737	20322_4#20	SAMEA4361929	D12	sc	iPS	2965755	70.4871	16568	50.9055	G2M	0.06774	4.01215	3879	15711483	4766614	0.63	0.04	0.02	24643514	0.922486
20287_7#93	SAMEA4361738	20322_4#21	SAMEA4361930	E12	sc	iPS	760222	72.8544	14110	58.1824	G1	0.03857	2.48068	2050	12970863	3418277	0.61	0.04	0.03	24592299	0.914385
20287_7#94	SAMEA4361739	20322_4#22	SAMEA4361931	F12	sc	iPS	2147679	73.0033	15532	53.9595	G2M	0.057366	3.31521	2963	13741920	4452100	0.61	0.03	0.02	22783046	0.903086
20287_7#95	SAMEA4361740	20322_4#23	SAMEA4361932	G12	sc	iPS	3927113	76.8595	16515	51.0535	S	0.0558	3.7489	3699	16047490	4847178	0.62	0.03	0.02	20071476	0.877379
20287_8#10	SAMEA4361751	20322_5#10	SAMEA4361943	B02	sc	Def_Endo	2870458	58.1139	13379	60.3279	G1	0.357772	5.29781	2030	19498644	3078224	0.65	0.02	0.02	23461085	0.916418
20287_8#11	SAMEA4361752	20322_5#11	SAMEA4361944	C02	sc	Def_Endo	1721549	44.6727	12235	63.7192	G1	0.413878	4.7255	1254	22440685	2482424	0.6	0.02	0.02	22045486	0.900476
20287_8#12	SAMEA4361753	20322_5#12	SAMEA4361945	D02	sc	Def_Endo	2487429	51.5939	13947	58.65	G1	0.323289	3.82353	1972	22707382	3799706	0.57	0.02	0.02	17885457	0.853989
20287_8#16	SAMEA4361757	20322_5#16	SAMEA4361949	H02	sc	Def_Endo	2402955	50.6568	14711	56.3861	S	0.535459	4.13929	1924	20066725	4761521	0.6	0.02	0.02	14884882	0.857755
20287_8#17	SAMEA4361758	20322_5#17	SAMEA4361950	A03	sc	Def_Endo	4424933	46.1151	15128	55.1491	G1	0.364537	2.79049	1725	19795067	2806949	0.64	0.02	0.02	23235366	0.907284
20287_8#2	SAMEA4361743	20322_5#2	SAMEA4361935	B01	sc	Def_Endo	3318948	54.3839	14569	56.8123	G1	0.43502	6.09118	2006	9549308	2111500	0.61	0.02	0.02	23026086	0.918582
20287_8#21	SAMEA4361762	20322_5#21	SAMEA4361954	E03	sc	Def_Endo	4533888	58.098	16009	52.5509	G1	0.359262	5.30968	2951	12047025	2273389	0.62	0.02	0.02	22844062	0.871637
20287_8#22	SAMEA4361763	20322_5#22	SAMEA4361955	F03	sc	Def_Endo	4309600	50.5395	14896	55.8327	G1	0.518619	7.56753	2279
20287_8#23	SAMEA4361764	20322_5#23	SAMEA4361956	G03	sc	Def_Endo	4034311	52.1942	14071	58.2712	G1	0.597887	5.96035	2181	20713295	2319526	0.65	0.02	0.03	22110022	0.890476
20287_8#26	SAMEA4361767	20322_6#2	SAMEA4361959	B04	sc	Def_Endo	960813	40.1616	8720	74.1152	G1	1.13462	8.64745	619	13707101	2897855	0.66	0.02	0.02	22437681	0.902498
20287_8#28	SAMEA4361769	20322_6#4	SAMEA4361961	D04	sc	Def_Endo	2273000	53.9544	13447	60.1267	G1	0.365863	4.10865	2010	14741899	2818510	0.65	0.02	0.02	22550662	0.910499
20287_8#29	SAMEA4361770	20322_6#5	SAMEA4361962	E04	sc	Def_Endo	1982364	57.4422	13055	61.2956	G1	0.4367	2.77096	2012	20137106	2790588	0.65	0.02	0.02	23015307	0.908227
20287_8#30	SAMEA4361771	20322_6#6	SAMEA4361963	F04	sc	Def_Endo	874282	53.5706	12518	62.8817	G1	0.408415	3.14668	1682	17105445	2623855	0.64	0.02	0.02	22504934	0.902587
20287_8#31	SAMEA4361772	20322_6#7	SAMEA4361964	G04	sc	Def_Endo	1903660	47.4542	12656	62.4645	G1	0.831694	2.26978	1565	13037725	2484191	0.63	0.02	0.02	20598639	0.877297
20287_8#32	SAMEA4361773	20322_6#8	SAMEA4361965	H04	sc	Def_Endo	474087	40.1036	8024	76.1719	G1	0.855902	9.19584	385	20068560	2876594	0.66	0.02	0.02	22957829	0.907213
20287_8#36	SAMEA4361777	20322_6#12	SAMEA4361969	D05	sc	Def_Endo	3419723	59.0045	14556	56.8359	G1	0.634339	1.90156	2391	16092600	2624576	0.65	0.02	0.02	23337814	0.916975
20287_8#39	SAMEA4361780	20322_6#15	SAMEA4361972	G05	sc	Def_Endo	2993634	53.6876	14043	58.36	G1	0.759843	4.67091	1955	13076276	2019614	0.64	0.02	0.02	20861113	0.886263
20287_8#40	SAMEA4361781	20322_6#16	SAMEA4361973	H05	sc	Def_Endo	2062997	57.8273	12726	62.2573	G1	0.56153	1.88283	1769	19007474	2892154	0.65	0.02	0.02	22179845	0.905157
20287_8#41	SAMEA4361782	20322_6#17	SAMEA4361974	A06	sc	Def_Endo	2523602	50.1744	14207	57.8776	G1	0.496036	6.39187	1920	15074579	2977259	0.66	0.02	0.02	22295687	0.894698
20287_8#42	SAMEA4361783	20322_6#18	SAMEA4361975	B06	sc	Def_Endo	3581774	51.9431	15548	53.9122	S	0.579426	4.02595	2410	13591282	2931652	0.58	0.02	0.02	14313893	0.845604
20287_8#44	SAMEA4361785	20322_6#20	SAMEA4361977	D06	sc	Def_Endo	3920889	56.1504	14678	56.4749	G1	0.448788	4.01512	2339	16457926	2265324	0.66	0.02	0.02	22373579	0.900217
20287_8#46	SAMEA4361787	20322_6#22	SAMEA4361979	F06	sc	Def_Endo	3371830	46.9527	13804	59.0702	G1	0.6127	6.24374	1688	13638093	1848729	0.66	0.02	0.02	22466204	0.899439
20287_8#47	SAMEA4361788	20322_6#23	SAMEA4361980	G06	sc	Def_Endo	3265135	45.9312	13435	60.1444	G1	0.843184	5.98743	1311	14427395	1942212	0.65	0.02	0.02	22042907	0.900934
20287_8#48	SAMEA4361789	20322_6#24	SAMEA4361981	H06	sc	Def_Endo	3381759	55.1772	16911	49.8757	G1	0.181139	7.24535	3153	12465903	3128685	0.65	0.02	0.02	23312567	0.915432
20287_8#49	SAMEA4361790	20322_7#1	SAMEA4361982	A07	sc	Def_Endo	3984085	53.0046	15181	54.9864	G1	0.48997	5.32652	2006	21294532	2896571	0.63	0.02	0.02	23376685	0.912874
20287_8#5	SAMEA4361746	20322_5#5	SAMEA4361938	E01	sc	Def_Endo	1294052	58.2085	12667	62.4349	G1	0.502879	3.34411	1802	5816819	1554704	0.65	0.02	0.02	22468048	0.904881
20287_8#50	SAMEA4361791	20322_7#2	SAMEA4361983	B07	sc	Def_Endo	3918835	58.6155	14305	57.5787	G1	0.636035	3.57215	2184	24480261	2654886	0.61	0.02	0.02	21167508	0.868237
20287_8#51	SAMEA4361792	20322_7#3	SAMEA4361984	C07	sc	Def_Endo	2779485	43.8917	15047	55.3918	G1	0.473155	3.79533	1486	22011615	2554711	0.62	0.02	0.02	22823588	0.902955
20287_8#52	SAMEA4361793	20322_7#4	SAMEA4361985	D07	sc	Def_Endo	2496102	55.6428	14325	57.5284	G1	0.352379	3.60813	1978	17477751	2148741	0.65	0.02	0.02	22456202	0.906082
20287_8#54	SAMEA4361795	20322_7#6	SAMEA4361987	F07	sc	Def_Endo	3692621	63.5992	14762	56.2352	G1	0.514297	3.90156	2515	20075860	3420788	0.61	0.02	0.02	18933707	0.870216
20287_8#55	SAMEA4361796	20322_7#7	SAMEA4361988	G07	sc	Def_Endo	5245792	53.828	15212	54.9006	G1	0.685275	5.24324	2289	9845315	2014996	0.65	0.02	0.02	22171464	0.897323
20287_8#6	SAMEA4361747	20322_5#6	SAMEA4361939	F01	sc	Def_Endo	1250720	52.5155	12377	63.2872	G1	0.555876	2.48062	1688	24946699	2816967	0.63	0.02	0.02	20861404	0.889011
20287_8#60	SAMEA4361801	20322_7#12	SAMEA4361993	D08	sc	Def_Endo	2543104	56.6267	14296	57.6083	G1	0.426743	5.69792	2292	19603882	1941602	0.63	0.02	0.02	23164200	0.909599
20287_8#64	SAMEA4361805	20322_7#16	SAMEA4361997	H08	sc	Def_Endo	2828027	49.5046	14634	56.6051	G1	0.666559	5.59426	2268	24891403	2586545	0.64	0.02	0.02	23123302	0.905799
20287_8#65	SAMEA4361806	20322_7#17	SAMEA4361998	A09	sc	Def_Endo	4051442	56.1215	14769	56.2174	G1	0.554448	4.60264	2396	13453018	2702043	0.61	0.02	0.02	20254624	0.876806
20287_8#66	SAMEA4361807	20322_7#18	SAMEA4361999	B09	sc	Def_Endo	4645646	53.992	15255	54.7733	G1	0.528431	6.14975	2593	11846407	2210397	0.62	0.02	0.02	22890688	0.905505
20287_8#67	SAMEA4361808	20322_7#19	SAMEA4362000	C09	sc	Def_Endo	2613671	48.7317	13666	59.4845	G1	0.515888	3.77434	1526	12145484	2532518	0.65	0.02	0.02	21915906	0.897191
20287_8#68	SAMEA4361809	20322_7#20	SAMEA4362001	D09	sc	Def_Endo	2581462	55.7115	13608	59.6325	G1	0.439052	4.83084	2065
20287_8#69	SAMEA4361810	20322_7#21	SAMEA4362002	E09	sc	Def_Endo	3573149	53.8365	14449	57.1526	G1	0.922925	4.22086	2010	16194981	2358923	0.62	0.02	0.02	23043770	0.913637
20287_8#7	SAMEA4361748	20322_5#7	SAMEA4361940	G01	sc	Def_Endo	1862241	42.19	9311	72.3603	G1	1.14692	10.3831	702	19746134	3137624	0.65	0.02	0.02	22835541	0.908585
20287_8#70	SAMEA4361811	20322_7#22	SAMEA4362003	F09	sc	Def_Endo	2249603	55.7907	13480	60.032	G1	0.547872	4.8983	1884	19139416	2120894	0.61	0.02	0.02	19980659	0.868345
20287_8#73	SAMEA4361814	20322_8#1	SAMEA4362006	A10	sc	Def_Endo	4952881	59.7048	14602	56.7028	G1	0.506787	2.7491	2211	12846021	2725919	0.61	0.02	0.02	21325622	0.892228
20287_8#75	SAMEA4361816	20322_8#3	SAMEA4362008	C10	sc	Def_Endo	3779468	47.0251	14390	57.3479	G1	0.282124	2.23754	1177	27205000	3822373	0.63	0.02	0.02	20843526	0.878346
20287_8#77	SAMEA4361818	20322_8#5	SAMEA4362010	E10	sc	Def_Endo	2333113	53.3433	13479	60.029	G1	0.576825	5.83799	1784	12517128	2559089	0.6	0.02	0.02	21807096	0.90337
20287_8#78	SAMEA4361819	20322_8#6	SAMEA4362011	F10	sc	Def_Endo	2881143	51.3043	13294	60.5794	G1	0.580042	5.11634	1612	13624386	1954098	0.62	0.02	0.02	19911437	0.86776
20287_8#80	SAMEA4361821	20322_8#8	SAMEA4362013	H10	sc	Def_Endo	3721356	64.8444	14665	56.5222	G1	0.39485	5.28125	2563	14940427	2758487	0.63	0.02	0.02	20697995	0.882843
20287_8#81	SAMEA4361822	20322_8#9	SAMEA4362014	A11	sc	Def_Endo	6383956	56.8416	14869	55.9215	G1	0.420083	4.35784	2554	22919088	3532793	0.63	0.02	0.02	22510219	0.902437
20287_8#82	SAMEA4361823	20322_8#10	SAMEA4362015	B11	sc	Def_Endo	2180647	36.0534	14756	56.2648	G1	0.36977	3.81803	1213
20287_8#83	SAMEA4361824	20322_8#11	SAMEA4362016	C11	sc	Def_Endo	3735568	61.1452	15403	54.3353	G2M	0.278087	5.13673	2933	16663857	4851744	0.61	0.02	0.02	17659213	0.852782
20287_8#86	SAMEA4361827	20322_8#14	SAMEA4362019	F11	sc	Def_Endo	805639	36.5231	9255	72.5231	G1	1.27016	5.47995	421	16425982	3151943	0.64	0.02	0.02	22724764	0.906417
20287_8#88	SAMEA4361829	20322_8#16	SAMEA4362021	H11	sc	Def_Endo	3120938	54.4376	13788	59.1235	G1	0.408399	7.18742	2191	17415779	2870487	0.66	0.02	0.02	23128079	0.910882
20287_8#89	SAMEA4361830	20322_8#17	SAMEA4362022	A12	sc	Def_Endo	7724691	55.2442	15701	53.4594	G1	0.231877	9.86159	2573	8014958	1719563	0.64	0.02	0.02	23964226	0.927996
20287_8#91	SAMEA4361832	20322_8#19	SAMEA4362024	C12	sc	Def_Endo	3774982	59.3464	15059	55.3593	G1	0.195817	4.23834	2453	15410793	3014122	0.67	0.02	0.02	20544508	0.87659
20287_8#92	SAMEA4361833	20322_8#20	SAMEA4362025	D12	sc	Def_Endo	3937565	55.5303	13817	59.0258	G1	0.631263	5.48515	2080	15338936	2421694	0.61	0.02	0.02	20139514	0.869997
20287_8#93	SAMEA4361834	20322_8#21	SAMEA4362026	E12	sc	Def_Endo	4401588	54.5125	15137	55.1195	G1	0.545184	7.22218	2416	19357464	3160448	0.68	0.02	0.02	23126404	0.908353
20287_8#94	SAMEA4361835	20322_8#22	SAMEA4362027	F12	sc	Def_Endo	2176532	59.5426	14784	56.1671	G2M	0.319273	5.04822	2220
20287_8#95	SAMEA4361836	20322_8#23	SAMEA4362028	G12	sc	Def_Endo	3182015	58.9999	13544	59.8307	G1	0.504407	4.56635	2015	16149089	2956271	0.61	0.02	0.02	21637381	0.891712

## Sheet: Replication
		RNA			DNA methylation
Cell_ID	Tissue	#Reads	%Mapped_Reads	#Exons_Quantified	#Reads	#Unique_Reads	% CpG methylation level	% CpH methylation level	% CHH methylation level	#Sites	imputation AUC
A02	SERUM	6913698	0.7	1058	38063928	3406701	0.65	0.03	0.04	15915338	0.894952
A03	SERUM	7845578	0.78	1208	17084495	2189334	0.65	0.03	0.04	15768775	0.899989
A04	SERUM	8102190	0.77	1354	17148895	1614681	0.64	0.03	0.04	16373394	0.906811
A05	SERUM	8665686	0.76	1201	18718568	1541250	0.65	0.03	0.05	15986454	0.900517
A06	SERUM	5718572	0.79	1274	22420071	1922362	0.64	0.03	0.04	15947432	0.898081
A07	SERUM	3984898	0.85	1367	26282935	2876011	0.63	0.03	0.04	16062451	0.900338
A09	SERUM	7114072	0.81	1251	22836722	2054893	0.59	0.03	0.04	16102469	0.896069
A10	SERUM	6843154	0.77	1295	27693736	2253983	0.61	0.03	0.04	16379237	0.89951
B01	SERUM	5171430	0.85	1087	18939764	3789389	0.6	0.03	0.03	16542107	0.912167
B02	SERUM	5065074	0.84	1267	53525363	10140419	0.61	0.01	0.02	15518616	0.903558
B03	SERUM	6038446	0.84	1433	17317090	3738231	0.6	0.01	0.02	16059098	0.927675
B04	SERUM	5320218	0.84	1250	22686758	4354918	0.57	0.02	0.02	15672748	0.894436
B05	SERUM	4134936	0.82	878	14294048	1720406	0.54	0.02	0.03	16167507	0.910152
B06	SERUM	4399888	0.83	1127	22376022	3328062	0.6	0.02	0.02	16689583	0.926743
B07	SERUM	3775794	0.85	1134	25497826	4356061	0.51	0.02	0.02	15782552	0.877294
B08	SERUM	2117400	0.5	1049	21700828	1376832	0.53	0.02	0.03	16011533	0.8913
B09	SERUM	4571634	0.83	1089	22235787	2955528	0.57	0.02	0.02	15515158	0.895615
C01	SERUM	6271060	0.85	1241	15801435	2602656	0.61	0.02	0.02	16621704	0.927146
C02	SERUM	5787924	0.79	1155	32904883	5633346	0.49	0.01	0.02	15991043	0.875999
C03	SERUM	5946934	0.86	1331	14098492	2560483	0.57	0.01	0.02	16832879	0.907332
C04	SERUM	5090364	0.85	1431	15024112	3685274	0.61	0.01	0.02	16451201	0.920663
C05	SERUM	4869138	0.83	1132	17295356	2566083	0.54	0.02	0.02	15889645	0.90545
C07	SERUM	5160338	0.82	1194	28813129	6403315	0.52	0.01	0.02	13868147	0.866281
C08	SERUM	3231578	1	981
C09	SERUM	5558902	0.82	1246	20359796	3304937	0.56	0.02	0.02	16838392	0.919668
C10	SERUM	5498742	0.85	1356	19930527	3766258	0.58	0.02	0.02	16174561	0.912572
D01	SERUM	4486886	0.84	1021	17779009	3356695	0.6	0.02	0.02	16545125	0.921325
D02	SERUM	4472008	0.84	1058	54366978	10429267	0.59	0.01	0.02	13789765	0.870771
D04	SERUM	6157184	0.85	907	20404794	3323234	0.55	0.01	0.02	16640117	0.90108
D05	SERUM	4221154	0.83	1043	17583403	3041636	0.36	0.02	0.02	13988730	0.83834
D06	SERUM	4383490	0.83	998	27511840	2588730	0.58	0.02	0.03	16513870	0.932218
D07	SERUM	3045548	0.83	1098	16625585	2387836	0.61	0.01	0.02	16529752	0.921148
D08	SERUM	2202982	1	902
D09	SERUM	4037758	0.85	1097	20503306	3020663	0.6	0.02	0.03	16568742	0.928611
D10	SERUM	5267998	0.83	1092	27108652	1996120	0.58	0.02	0.03	16618721	0.928124
E01	SERUM	5445518	0.81	863	9699844	2086989	0.39	0.01	0.02	14193346	0.840863
E02	SERUM	5123132	0.8	1138	10743612	1368443	0.58	0.02	0.03	17005763	0.925115
E03	SERUM	6551104	0.81	1226	15109874	2308545	0.55	0.02	0.03	16717560	0.915725
E05	SERUM	4430666	0.81	1027	17223401	2689432	0.56	0.02	0.02	16773559	0.92834
E06	SERUM	2250336	0.82	926	22517768	3774468	0.56	0.02	0.02	15977459	0.928255
E07	SERUM	4271126	0.74	1341	14247726	2329237	0.59	0.02	0.02	16610155	0.917124
E08	SERUM	2428876	1	957	18180699	1008086	0.57	0.02	0.04	16796837	0.921129
E09	SERUM	4754162	0.82	1054	15206273	3616858	0.5	0.01	0.02	15668633	0.940703
E10	SERUM	4131494	0.78	1077	15110192	1687712	0.6	0.02	0.02	16649529	0.870196
F01	SERUM	6313502	0.84	784	16426943	2769793	0.57	0.02	0.02	15986794	0.926785
F02	SERUM	3766114	0.83	1059	12860234	1731008	0.61	0.02	0.02	16715422	0.894569
F03	SERUM	4746264	0.85	1044	17482932	2625928	0.55	0.01	0.02	16715014	0.925787
F04	SERUM	3540104	0.84	1123	14258808	2131167	0.61	0.02	0.02	16668341	0.899115
F05	SERUM	4226296	0.85	1158	16526248	3193197	0.56	0.01	0.02	16408449	0.934369
F06	SERUM	3768860	0.79	649	19088251	2653427	0.61	0.02	0.03	16423759	0.895378
F07	SERUM	3866738	0.83	1009	17006729	4217344	0.49	0.01	0.02	14553532	0.926881
F08	SERUM	2640988	1	926	22657581	1429010	0.62	0.02	0.03	16618644	0.862721
F09	SERUM	4399806	0.85	1189	21940720	2988516	0.63	0.02	0.03	16355288	0.922678
G01	SERUM	5141714	0.85	1241	8435911	2348442	0.56	0.01	0.02	16410567	0.922185
G02	SERUM	5457404	0.8	1010	10384536	960394	0.62	0.02	0.02	16859779	0.899999
G03	SERUM	7831202	0.8	1181	15688713	1922671	0.61	0.01	0.02	16674039	0.936545
G05	SERUM	6549120	0.8	1003	17541550	1817953	0.57	0.02	0.03	16475315	0.904955
G06	SERUM	4658870	0.83	920	21165939	4126854	0.54	0.02	0.02	15999555	0.9009
G07	SERUM	5513878	0.86	1180	14838369	2467300	0.6	0.02	0.02	16667454	0.876959
G08	SERUM	3274718	1	1130
G09	SERUM	5073122	0.85	1046	19885433	2857013	0.62	0.01	0.02	16240355	0.923418
G10	SERUM	4911976	0.86	1070	22466883	3471548	0.61	0.01	0.02	16347340	0.916687
H01	SERUM	5073988	0.86	1061	11840278	2799437	0.6	0.01	0.02	15897829	0.922596
H02	SERUM	6129908	0.85	988	11423775	1591752	0.6	0.02	0.02	17004302	0.923312
H03	SERUM	6840752	0.82	1061	15718897	2767324	0.5	0.02	0.02	11833269	0.928363
H08	SERUM	3233300	1	1033
H09	SERUM	5255134	0.87	1118	16595831	3314578	0.59	0.01	0.02	15887161	0.852774
H10	SERUM	4867642	0.82	821	14129160	2447795	0.56	0.02	0.02	15098737	0.913663
