# Supplementary material for: Combined single-cell profiling of expression and DNA methylation reveals splicing regulation and heterogeneity
Source: Genome Biol. 2019 Feb 11;20:30. doi: 10.1186/s13059-019-1644-0 (PMC6371455; doi:10.1186/s13059-019-1644-0)
Supplement: Supplementary file 2 — Table S2. Splicing rates per cell and tissue type. a. iPS cells, b. endoderm, c. mouse ES cells. (XLSX 6381 kb) [file 13059_2019_1644_MOESM2_ESM.xlsx]

## Sheet: Psi_iPSC
Exon_ID/Cell_ID	20287_7#13	20287_7#9	20287_7#6	20287_7#14	20287_7#4	20287_7#5	20287_7#2	20287_7#3	20287_7#89	20287_7#78	20287_7#79	20287_7#73	20287_7#76	20287_7#77	20287_7#74	20287_7#75	20287_7#61	20287_7#60	20287_7#63	20287_7#62	20287_7#64	20287_7#58	20287_7#59	20287_7#54	20287_7#55	20287_7#56	20287_7#57	20287_7#50	20287_7#51	20287_7#52	20287_7#53	20287_7#84	20287_7#43	20287_7#42	20287_7#41	20287_7#40	20287_7#47	20287_7#46	20287_7#45	20287_7#44	20287_7#49	20287_7#48	20287_7#36	20287_7#37	20287_7#34	20287_7#35	20287_7#32	20287_7#33	20287_7#30
ENSG00000170100																											0.968143						0.97085
ENSG00000101363	0.829			0.920849	0.870222				0.939455						0.871727						0.0652626				0.987517			0.312					0.968168						0.920363			0.841625			0.964402
ENSG00000002746																			0.0353012						0.924685										0.7659
ENSG00000163867						0.941707		0.957799		0.9721			0.973482		0.952667			0.989747					0.957164	0.944286			0.908485	0.788769		0.961601	0.981486	0.973831	0.983271			0.94262	0.978368		0.958069			0.901516		0.730667		0.950058		0.964078
ENSG00000113889																																																0.94416
ENSG00000169136											0.340429																0.394125
ENSG00000159063	0.0131908	0.0369972	0.0243211		0.0180033	0.0442619		0.0348847	0.317222	0.314074	0.257317	0.718772	0.114235	0.0125461	0.0164651	0.188421	0.1186	0.0989099	0.0225718	0.022901	0.0710294	0.0918398		0.0195262		0.104529	0.226939			0.132931	0.00253309	0.017554	0.0265962	0.00968057	0.00856068	0.0733468	0.0937729	0.050364	0.0145681	0.0246873	0.0156133	0.0672868	0.304722	0.267724	0.014342	0.0271715	0.0206864	0.0221711	0.0229297
ENSG00000048740			0.987679		0.919228		0.987549	0.990249					0.985778	0.956873		0.994944									0.961199							0.990307				0.974817	0.985928							0.99248				0.990285
ENSG00000167977		0.986639							0.991848	0.986498					0.996836	0.977161	0.993976				0.994213				0.99533			0.985984			0.986488	0.98913		0.990854	0.991522				0.992007					0.991341
ENSG00000203910
ENSG00000168137		0.288429					0.514	0.6825	0.102749		0.628994	0.0286023	0.246613	0.759444	0.020817	0.0300618	0.149717	0.119464						0.0289091	0.0266667	0.0432407		0.412955		0.350231	0.0123861		0.0410874			0.448793		0.49		0.273886	0.108552	0.415785	0.109542	0.512778	0.0356205
ENSG00000125046
ENSG00000123146																																											0.942851
ENSG00000258168
ENSG00000179915		0.014287						0.038762				0.0603376	0.0629076	0.0625595	0.0288714	0.00913647	0.015213	0.0335024	0.0108909			0.0163095				0.0245059			0.040597		0.0374669			0.0480849		0.0275729	0.0582015	0.0316602		0.0478125		0.0261853			0.0901414			0.0425149	0.02975
ENSG00000139287
ENSG00000104723	0.958552	0.974936	0.98125	0.944281	0.989476	0.975224	0.98724	0.988917	0.984175		0.76764	0.983284	0.991333	0.977197	0.973803	0.977404	0.981438	0.99144	0.967861	0.988665	0.980919	0.995123	0.973275	0.984684	0.871131	0.984095		0.994251	0.988557	0.965346	0.984345	0.975039	0.979884	0.993795	0.958769	0.972826	0.989554	0.967734	0.971582	0.974722	0.976866	0.990937	0.982487	0.975249		0.964142	0.98286	0.992312	0.985559
ENSG00000153885
ENSG00000121904				0.05073	0.127239				0.0384192				0.0881314											0.019878	0.103955						0.00957109											0.0362578
ENSG00000101955						0.927654										0.974261		0.96611				0.973119								0.961032					0.958782							0.931804
ENSG00000147439										0.0282996	0.0239469	0.0408171							0.0188723		0.0344837	0.020418			0.0312526	0.0468027	0.0215075			0.024435	0.0149961					0.0194641	0.0451826								0.0154794
ENSG00000251022	0.649762	0.575697	0.679717			0.283286	0.310934	0.304216		0.0445459	0.0570623	0.0436984	0.828378	0.45	0.334218	0.944168	0.0970968	0.73375	0.314	0.142164	0.402568		0.428286	0.28975	0.153136	0.164857	0.848404	0.197712	0.0835103	0.436957	0.759722			0.224901	0.959695	0.396733	0.241	0.223714	0.735263	0.833782	0.167451		0.749202	0.142373	0.815862		0.106765	0.191727
ENSG00000107099
ENSG00000204574	0.9727	0.971022			0.951923		0.970575	0.824667	0.948391		0.940156	0.982672	0.985302	0.96078	0.991354		0.933256	0.985651	0.95118	0.943881		0.986115		0.972144	0.986197		0.976282	0.995514	0.971772	0.989273	0.950635	0.978296	0.976463	0.968399	0.971986	0.974927			0.940817		0.977428	0.984487		0.885778		0.98655		0.957626
ENSG00000123374			0.186714					0.97164			0.985062			0.930969	0.923611	0.985292					0.958683				0.987695	0.912327	0.987216	0.988463			0.974231			0.960942		0.98675		0.8659					0.963921	0.975213				0.981	0.904727
ENSG00000100796	0.0306796			0.86412		0.0652591		0.628				0.0307386		0.0213081			0.0310723	0.0384672	0.0371639			0.0196821		0.0358554	0.392		0.0219261	0.0304934	0.0654652		0.00918428		0.0372774		0.952802	0.6855		0.891364			0.0179774		0.187371	0.0243882	0.0512621	0.0132958	0.0241862	0.0214321	0.0595811
ENSG00000128908																			0.993051		0.994131				0.99504					0.995263							0.991431					0.992063			0.98829
ENSG00000181355
ENSG00000267470
ENSG00000078018				0.596091										0.937566				0.943239		0.96888		0.884724						0.317895	0.911974	0.317854	0.726053		0.98373	0.525				0.949861	0.96815		0.964333	0.96849				0.13636		0.5993
ENSG00000204604	0.0462869	0.887171		0.0601429	0.830792		0.0251313		0.0352815			0.0145755	0.107909		0.445714		0.79635				0.12882	0.130609	0.822283	0.0770281	0.519624	0.0372727	0.0234375	0.087443	0.92537		0.327424			0.259672	0.106147	0.937515	0.0712932		0.269817		0.0610589			0.93617	0.10616		0.351091		0.0979323
ENSG00000001629						0.0321525	0.0125943	0.143119							0.0133495		0.0130144											0.00694627			0.0110513				0.0137194						0.00615062	0.0106039		0.00737592
ENSG00000253554
ENSG00000153113		0.96871								0.969839										0.964238				0.968179		0.970419	0.967493	0.980202							0.973815								0.976293
ENSG00000152969																					0.0449074							0.0155584
ENSG00000164116
ENSG00000177294
ENSG00000118762					0.97625	0.963149							0.976806	0.967167		0.788364	0.982986		0.991339	0.976454	0.990329		0.92638		0.974244		0.47859	0.986499	0.4128	0.4215	0.991287				0.984813			0.983333		0.950881				0.963748		0.980707
ENSG00000138613	0.040436						0.0362995										0.0350904	0.084375	0.0488946		0.0261985	0.0326865			0.0288148						0.0137183	0.0170305			0.0157025	0.0657334	0.0528947					0.0537008	0.0430359	0.0438574	0.014006		0.061
ENSG00000125686								0.0286486				0.69185	0.0211437			0.014816		0.875673		0.0191972	0.0155221			0.22875	0.0225762	0.0235524	0.0272001	0.0119921	0.0407554	0.0165944				0.0182225		0.0338386		0.0413875	0.663333			0.026334	0.0267421		0.0347851	0.515444
ENSG00000172456															0.992476																	0.991346	0.991527	0.990939							0.983727					0.981268
ENSG00000143842													0.949136							0.916747					0.9629			0.980892
ENSG00000124782							0.679875					0.374286		0.724875			0.729833							0.733667	0.534286				0.736716			0.548333	0.582667					0.77425								0.454333
ENSG00000146839
ENSG00000070081	0.0429156	0.039021	0.0504144		0.0877879	0.644286	0.102303	0.124013		0.120015	0.0288225	0.129845			0.0620281	0.034363	0.120275		0.0917091			0.047663	0.146143					0.0197199			0.10126				0.0215024		0.153223			0.0302782	0.00924444	0.0983333		0.0309956	0.0496116		0.0908442
ENSG00000172987															0.8325
ENSG00000132356	0.932685								0.995211				0.913337	0.980523			0.909589	0.977194			0.814485		0.955048	0.880818			0.947046	0.899199	0.948024	0.979783		0.0394978			0.981238	0.980098	0.949116			0.959683							0.980519
ENSG00000237773																										0.953171
ENSG00000134744		0.943333					0.964656				0.940313		0.961747	0.945197				0.978628						0.959012	0.960548			0.991149							0.956587		0.978641	0.941865	0.95902	0.973954			0.96416						0.952
ENSG00000163714		8.21296e-05						0.000305858	0.000102923			4.77977e-05		0.000262113	0.000125704		0.000263476					0.000693664		0.000233155	0.000537586	0.000847591		0.000131796	0.000134858		2.98602e-05		0.00113204		0.000340886		0.000679213	0.00014048			0.000411602	7.34232e-05		0.000414916	0.000240784
ENSG00000055483
ENSG00000119778													0.112592
ENSG00000204634
ENSG00000100106	0.479524			0.293706		0.471504				0.281636		0.0769638		0.445941	0.157022		0.555472	0.456111	0.422094	0.293774		0.0960026	0.389268	0.275614	0.372222	0.495385	0.407091		0.361522	0.483488		0.240294	0.253751	0.235206		0.379083		0.239188			0.477538	0.434	0.3176	0.410882	0.473273		0.4892	0.375333
ENSG00000111859									0.116176						0.146286								0.192167										0.0720815															0.145286
ENSG00000145063
ENSG00000075711				0.922938	0.928198						0.968421	0.404625		0.954445	0.125187					0.949672			0.917379				0.961432		0.128222								0.918391				0.951965				0.744186
ENSG00000135903
ENSG00000153292
ENSG00000164099
ENSG00000243696
ENSG00000005379															0.931251																														0.956647
ENSG00000137941			0.0159853																											0.0149623							0.0119951			0.0300788								0.0139711
ENSG00000187889
ENSG00000118513										0.988588			0.988764									0.9721													0.980392								0.970868
ENSG00000189308				0.148428	0.911818	0.264031				0.442647		0.939671	0.975946	0.434875	0.959621			0.524273			0.966566	0.815975				0.94634	0.95579				0.0873107										0.956048	0.831667
ENSG00000034152		0.979913					0.992021		0.988173	0.991491		0.996189	0.992618		0.993485	0.992094	0.993037			0.988317	0.992615				0.995695	0.987618	0.98753	0.99657		0.992859	0.996473	0.991873		0.996263		0.99624			0.991553		0.987484				0.988847	0.983344	0.985322	0.990518
ENSG00000168827						0.981911	0.98112	0.940208								0.983407	0.980498	0.961504		0.985342		0.9652			0.996867	0.972603		0.993771	0.982323		0.977111	0.989555	0.994319						0.980754		0.992207	0.977721	0.873329	0.986016	0.985573	0.978191
ENSG00000157326																	0.0513058				0.0580135												0.0543018												0.0560315
ENSG00000141127			0.0481032					0.0284953	0.0170993		0.0347992				0.0165902		0.0150761	0.0323333	0.0113989						0.0274389			0.00992457	0.030625		0.025839	0.0132529	0.0209294	0.0147833		0.0178952			0.0331429				0.0296194	0.0242744	0.0313979
ENSG00000134333	0.0248598	0.0128205	0.0542189	0.0271799	0.033158		0.0120158	0.0222594	0.538485	0.0568959	0.0139146	0.0064171	0.00965133	0.0276993	0.33098	0.0102762	0.0639598	0.00751654	0.0508696	0.017439	0.00950258	0.180101	0.0269659	0.0137931	0.00646514	0.020717	0.0275019	0.00374502	0.018081	0.0133709	0.00970785	0.0204278	0.00991995	0.148655	0.00901001		0.0165313	0.0271161	0.0163404	0.0275821	0.00769057	0.0095436	0.0146306	0.0104606	0.00939937	0.0518175	0.0193861	0.0119827	0.0404876
ENSG00000157224
ENSG00000144827		0.925799			0.99273		0.991428				0.981761		0.876222				0.986721	0.985183		0.987937	0.987326					0.987136	0.990585						0.920402			0.992172	0.992549		0.989881	0.985919	0.98335	0.947836		0.914477		0.971361	0.989936	0.990838	0.979714
ENSG00000173226		0.992126			0.99032	0.973245		0.987381	0.469571		0.927691	0.991955	0.98948	0.988593	0.994377		0.919709	0.995291	0.995781	0.993702			0.993175	0.992596	0.993956	0.988412	0.991329	0.997875	0.9848	0.991849	0.996556	0.994161			0.981238		0.995895	0.991	0.986634		0.991159	0.986068	0.995528	0.995703	0.991413	0.992574	0.994536	0.974477	0.989658
ENSG00000173264																0.90139									0.952546
ENSG00000136161															0.19568	0.0392885			0.750556			0.075856												0.519625						0.136988
ENSG00000157168
ENSG00000188655																						0.199216
ENSG00000168288	0.00184708	0.00195946	0.00578605	0.0193368	0.00564058		0.00130146	0.00192467	0.0102305	0.00464003	0.00302589	0.0158086	0.00468091	0.00748248	0.00129115	0.00149345	0.00376225	0.00398864	0.00270138	0.0107742	0.00593336	0.00277804	0.010363	0.00180443	0.00845817	0.00619757	0.00311534	0.00221482	0.0114172	0.00709533	0.00350556	0.00361161	0.00582707	0.00312526	0.00261559	0.00326863	0.00324856	0.00313961	0.00549575	0.00905334	0.00262855	0.00219351	0.0115407	0.003442	0.00251444	0.00694261	0.00431581	0.0027435	0.00607147
ENSG00000234828
ENSG00000071626																0.990243	0.996405				0.997781			0.997326				0.994751				0.997248					0.998556									0.998065
ENSG00000114956	0.794686	0.926185	0.966851		0.98722		0.986522	0.984426	0.979024			0.988614	0.993157	0.983779	0.932905	0.994773	0.881682	0.99046	0.988773	0.982601	0.982826	0.972167	0.981687	0.98418	0.981805	0.974763	0.9909	0.993862	0.987865	0.689287	0.98079	0.985917		0.993719	0.992645	0.978953	0.969935	0.967685			0.98562	0.983333		0.970912					0.962477
ENSG00000188958
ENSG00000136738		0.00713121								0.0223362	0.111298	0.0142563			0.00851949	0.0206098		0.0184118							0.0173197	0.0277847	0.0282441	0.00804464	0.0370193	0.0167254		0.0096897		0.0284984	0.0160098						0.0133909				0.5429	0.0153231	0.5094	0.774444
ENSG00000145293	0.961581		0.985416	0.909927	0.989199	0.944933	0.98988		0.989931	0.981176	0.982442	0.986696	0.995261	0.969938	0.995402	0.855016	0.939641	0.987163	0.991568	0.975566	0.841012	0.969401		0.986045	0.995058	0.96841		0.975079	0.970986	0.943296	0.994605	0.912433		0.985386	0.988015			0.987985	0.863196	0.978641	0.984201	0.984067	0.988988	0.1491	0.994965	0.874654	0.812049	0.91759
ENSG00000115355				0.929781	0.961412							0.955104			0.986878	0.195667		0.941789			0.919082					0.963952		0.985233		0.906684		0.104091	0.900191		0.982693	0.951489	0.773636						0.983427	0.925733
ENSG00000197343		0.0656208						0.13469				0.0734337	0.10997		0.0283625	0.04046		0.876429	0.332875	0.0368053		0.134889				0.803		0.0452941			0.101815	0.135298		0.0302777		0.154714						0.0497			0.172667
ENSG00000243008																																						0.965932
ENSG00000174501
ENSG00000170364								0.953827				0.0271524																		0.933455	0.926954										0.526375
ENSG00000102595	0.0383479						0.00837518		0.0135434	0.0150569		0.0112056	0.0122887				0.037171		0.0348386				0.0272054		0.0181897			0.0149798			0.0131589						0.0152317		0.028361		0.0454545				0.0233144				0.0742185
ENSG00000225241											0.271444
ENSG00000169398					0.970778									0.949421				0.972549				0.980574	0.974509					0.977861		0.839723												0.968414							0.962477
ENSG00000167325	0.035209	0.0165987			0.012565	0.0544582	0.0141558	0.0299757		0.0222352	0.0229297	0.0128056	0.0119117	0.0307216	0.00592771	0.0153933	0.00862701	0.013284	0.0069624	0.0672712	0.0136851	0.00390514	0.0287378	0.00939817	0.0042792	0.0217391	0.0182962	0.00609194	0.0417136	0.0365439	0.00727728	0.00583357	0.0140954	0.00892728	0.012679	0.0305882	0.0315375	0.0197326	0.0282524		0.0086321	0.0262442	0.0128879	0.0142147	0.00771925	0.0139786	0.0323972	0.012197	0.0123045
ENSG00000132142		0.878667	0.275714	0.128174			0.174559	0.0552163	0.103734		0.0170971	0.256449	0.0552454	0.0338647	0.0271161	0.0524097	0.0857238	0.0422304	0.622632		0.0514526	0.0587761		0.392188		0.0405687	0.4591	0.141546	0.361477	0.0697093	0.0106435	0.1565	0.236752	0.0138841	0.0287125	0.0386453	0.746929	0.0286013	0.669487		0.0619896	0.516875	0.01	0.0447616	0.7948		0.206125	0.037728	0.0492246
ENSG00000102081		0.0254288						0.0255341					0.0297388							0.0326015										0.070562
ENSG00000155093
ENSG00000111641	0.521364	0.0422127	0.0637544		0.029563			0.0208259	0.0181665	0.0308854	0.191542	0.0585851		0.760435	0.0208182	0.0334246	0.0207929	0.585856	0.0211494	0.552472	0.0694066	0.00952269	0.0345701	0.0146847	0.00809153	0.0179531	0.425333	0.0209813	0.0864213	0.0263004			0.0414551	0.0326913	0.0163052				0.0720797			0.0511123	0.0217717	0.0481726	0.00988861	0.0227643	0.395333	0.0777767	0.0433758
ENSG00000130818	0.501136			0.789895	0.813407	0.336	0.951049	0.969771	0.938494	0.0434783		0.951613	0.0184306	0.277333	0.883791	0.0125569	0.900631	0.879129	0.0409569			0.837119	0.853662	0.78225	0.706304	0.888155	0.101374	0.691923	0.757895	0.24	0.0625937	0.0763741	0.794517	0.0263579	0.944938	0.0892833	0.885764		0.834537	0.915791	0.0506441	0.709464	0.879941		0.119421	0.249667	0.200246	0.255244	0.902759
ENSG00000127124
ENSG00000165533															0.0167678						0.0158276												0.0247886			0.0452191	0.0368815					0.0333172
ENSG00000104205		0.0343731				0.111711		0.0771462							0.0541429		0.0610055		0.0323303		0.0657555		0.0803027											0.0592863						0.0382933				0.0342797			0.0678305
ENSG00000078124	0.9778				0.979539	0.964333	0.543889		0.993864						0.959202				0.991025		0.98333				0.995318						0.982594				0.989644	0.985253					0.985761				0.984249			0.992779
ENSG00000139173																	0.926701		0.915122								0.875386						0.988427	0.617385															0.968505
ENSG00000109686	0.31306				0.2732			0.319928			0.763467	0.889193	0.0282591	0.361125	0.381429	0.399	0.494429	0.881972		0.3315	0.458261		0.3719				0.44025	0.787532	0.363		0.783386		0.67625	0.571	0.499667		0.6225	0.30643		0.8205	0.726948	0.13351	0.909912	0.382929	0.516136		0.8315	0.683167	0.407375
ENSG00000114487
ENSG00000143398																									0.959089						0.946797	0.891182		0.961212									0.949662
ENSG00000146021													0.976929			0.905	0.332633																										0.749143
ENSG00000088808													0.0569865														0.0633021
ENSG00000197312	0.983025	0.990179			0.943333		0.978545				0.962003				0.995116		0.993279	0.982533	0.991056	0.992331	0.977161	0.977122		0.937857	0.993743	0.986817			0.992827	0.973619	0.991533	0.99476		0.98858	0.986192	0.98465	0.985386	0.987361	0.986064		0.995329	0.98866	0.990674	0.986974	0.981436		0.981658	0.986847
ENSG00000136114
ENSG00000198959
ENSG00000121413											0.0659455	0.0688664				0.0733848								0.0690372				0.0323381			0.0492552						0.136442									0.0966723
ENSG00000187902
ENSG00000151490
ENSG00000204149			0.934611	0.825183							0.959938				0.918182				0.940397			0.898622
ENSG00000186187										0.0392906														0.0284291																	0.017014
ENSG00000165914
ENSG00000147854													0.0245															0.892951	0.603565	0.0190196														0.0251992	0.0176474	0.0372193
ENSG00000183048														0.080046		0.0800184			0.0902728						0.0792737	0.769
ENSG00000219545																		0.947386		0.0816054								0.685692													0.0632734
ENSG00000166157
ENSG00000158062
ENSG00000123600		0.987189			0.98254			0.960484	0.922154			0.989839	0.990498		0.474421		0.967781		0.966323	0.969329		0.984542		0.965821	0.976692	0.973695		0.533359	0.983533	0.957143	0.9777		0.987132		0.784763			0.985723	0.961014			0.985616		0.971971		0.985354	0.884386	0.981519	0.951626
ENSG00000187391
ENSG00000138443	0.97761	0.99365		0.969077			0.98052	0.981817	0.99221				0.982078	0.968151	0.994346	0.990294	0.991889	0.990765	0.993318	0.974673			0.980387	0.990679	0.99412	0.992017	0.987244	0.990468	0.985743	0.991482	0.986342	0.982738		0.992644	0.992143	0.96535	0.978856	0.979565	0.986128			0.976301	0.991601		0.985364	0.988778	0.984811	0.953564	0.97309
ENSG00000101464	0.0243872	0.00536935	0.0290736	0.0401371				0.239603	0.005888		0.0300051	0.43037	0.00839054	0.026412	0.0113063	0.0040699	0.00839567	0.0051998	0.0823505					0.308774	0.362414	0.0610939	0.0197521	0.00992349	0.0298545	0.00457553		0.00957392	0.00412517	0.00730702	0.0258195	0.00764772	0.243576		0.0205699	0.045626	0.14847	0.44		0.2632	0.00889848	0.2024	0.0189682	0.291904	0.0466095
ENSG00000163913												0.026618																													0.0424383
ENSG00000138759																				0.969564								0.975543	0.958984		0.974683		0.946981								0.950571
ENSG00000186439									0.328167																			0.673333
ENSG00000100151		0.990025			0.990328			0.455429		0.989697			0.988339		0.993407						0.989478			0.99395			0.986505	0.991082	0.767778	0.989553	0.991386	0.991973			0.993825		0.990643	0.99143			0.986538		0.164	0.987455		0.995533
ENSG00000010404		0.0117717					0.0351667	0.0466259				0.00832571	0.0213877		0.0373012	0.0167377	0.0206449	0.0166662		0.0253941								0.0129605	0.0387018	0.0530826	0.025							0.0246454		0.0201862			0.0124601			0.0357438
ENSG00000203780
ENSG00000151148	0.841778	0.895395					0.808444	0.8345		0.904727	0.8874	0.954545	0.846223		0.963065	0.878987		0.907377				0.867688					0.904173	0.828512		0.873342						0.8375				0.47225			0.845437				0.869556	0.921879
ENSG00000248222
ENSG00000133812											0.187333				0.959901		0.112538			0.8372			0.885945					0.97034														0.904621
ENSG00000127663										0.970152		0.948035							0.859608									0.941835		0.887726
ENSG00000116198						0.95123			0.962723						0.995267			0.993375	0.975756					0.943558						0.981104		0.979183	0.980811							0.977268	0.962441	0.970771		0.980939	0.990484		0.978093		0.871667
ENSG00000115425		0.987496			0.958307	0.936667					0.961111		0.988202				0.955738	0.967548	0.985543					0.981252	0.965521							0.956249									0.974056			0.949921				0.971997
ENSG00000130429		0.0241016	0.0554378	0.0171393			0.0162008	0.015				0.0119805	0.0076806	0.0277135	0.0125362	0.00612807	0.0114735	0.0141519	0.00698656	0.0115	0.0121964	0.0243152	0.013114		0.0141637		0.0167322	0.0234	0.018072	0.0237318	0.00743468	0.0138656	0.0155666	0.0210326	0.0118132		0.0261434	0.0251219		0.0163224	0.0153662	0.0275648	0.0191148	0.00799886	0.0122284	0.0130006		0.0167794
ENSG00000114302	0.983863						0.98898		0.989018			0.994048			0.969411																		0.981683	0.976124	0.980975							0.987673	0.984783			0.986831
ENSG00000204930
ENSG00000146776					0.913778			0.938728			0.561857	0.816111	0.792745	0.792571		0.6493		0.936017		0.8346		0.915566	0.547667	0.886643					0.321714	0.81	0.27075	0.928279			0.882785	0.548571		0.0850981			0.882658	0.475
ENSG00000217128							0.982797		0.948521		0.985347				0.984949	0.985204		0.983235		0.966201		0.989632		0.970534		0.971015					0.99382		0.936328				0.980023				0.976113	0.974811			0.953464
ENSG00000133030											0.115035	0.930053						0.921923		0.942513															0.898364									0.901336			0.879466	0.943937
ENSG00000235750																		0.572111										0.0281686															0.167429					0.0882182
ENSG00000135916	0.947111	0.959767	0.964448	0.974527	0.967354	0.938224	0.93536	0.960411	0.9696	0.860786	0.830241	0.973496	0.98662	0.935489	0.891191	0.870249	0.712867	0.964896	0.780476	0.931021	0.780799	0.779144	0.963225	0.985514	0.707172	0.974118	0.931283	0.86592	0.941762	0.940361	0.957229	0.820765	0.968001	0.896384	0.973509	0.948065	0.868	0.977574	0.861692	0.968541	0.990594	0.981145	0.930901	0.882611	0.972327	0.944159	0.949331	0.893558	0.938765
ENSG00000241468	0.984079	0.973483	0.983107	0.993781	0.96556	0.932527	0.958661	0.995497	0.957464	0.989764	0.974978	0.943872	0.951824	0.963884	0.948814	0.963763	0.9652	0.940598	0.943017	0.990473	0.936887	0.968485	0.969762	0.939608	0.923159	0.938431	0.964371	0.928506	0.975206	0.996626	0.966162	0.946681	0.958126	0.945873	0.92015	0.944696	0.949031	0.977524	0.996056	0.929411	0.986633	0.962287	0.975473	0.965721	0.958887	0.969133	0.965647	0.918065	0.976191
ENSG00000003756				0.936411	0.965753		0.98298		0.976214		0.973131		0.99154	0.747375	0.924094		0.9518		0.978227	0.956029	0.937727			0.976439	0.976085					0.981536	0.966739			0.988727	0.973398	0.931238	0.982584	0.837116						0.971173				0.961662
ENSG00000143630					0.143625																																								0.9797
ENSG00000144115																																												0.0921363
ENSG00000028203	0.235192	0.114554	0.0452857	0.0309756	0.0324408	0.0747284	0.00340116	0.0308384			0.00952009	0.0123086	0.15131	0.026095	0.00370033	0.0118676	0.239855	0.00286334	0.00562399	0.00644017	0.203082	0.247073	0.0298198	0.00548109	0.186466	0.00669349	0.224677	0.0158661	0.0159494	0.0290777	0.00193699	0.113984	0.0415435	0.089	0.00757936	0.164526	0.138033	0.00629198	0.0131612	0.0223426	0.005436	0.0145321	0.0047699	0.117311	0.00604275	0.14		0.193966	0.0912926
ENSG00000119535
ENSG00000063046	0.989819	0.879533		0.93416	0.905088	0.983941	0.992518	0.990017	0.977058		0.987078	0.932196	0.956029	0.919158	0.712419	0.873806	0.779437	0.876514	0.950095	0.953503	0.707794	0.984001	0.956936	0.985618	0.929551	0.93788	0.989039	0.697738	0.886851	0.934964	0.97253	0.876642	0.992328	0.933948	0.993087	0.956871	0.992675	0.968387	0.924353	0.864595	0.950178	0.909904	0.830143	0.915747	0.7178	0.804375	0.896026	0.948214	0.931913
ENSG00000085433							0.966239											0.909636										0.990914
ENSG00000152910
ENSG00000198932
ENSG00000121775	0.0133224		0.0433876		0.721889			0.0336506				0.00603907		0.0258333	0.00855306		0.0166472									0.0301151		0.0153627		0.156923					0.351521	0.0161004		0.0288673	0.0336193		0.0312151	0.0240651							0.185065
ENSG00000101181															0.963601															0.769856											0.928372		0.747518	0.921852
ENSG00000197467
ENSG00000126226	0.993555	0.988717	0.983838	0.982051	0.987488	0.964269	0.982426		0.961564	0.926902	0.979682				0.99618	0.995302	0.991942	0.991918	0.984536			0.994111		0.99271	0.995011	0.973028	0.990171	0.992428		0.984406	0.997622		0.980171	0.985504	0.992557					0.98719	0.993724	0.977056	0.982474	0.993184	0.991755	0.98425	0.985961	0.986297	0.985083
ENSG00000240682		0.876407					0.956323	0.96835		0.974131	0.974945		0.979608				0.942563		0.988463			0.898383	0.959333	0.960233	0.980275		0.974188	0.959304	0.934692						0.9652						0.8705		0.962436			0.932744
ENSG00000186510
ENSG00000175581	0.829006	0.972373		0.893667	0.857057	0.950619	0.867	0.94686	0.842195	0.981739	0.923507	0.116091	0.94055	0.964389	0.215571	0.984863	0.965246	0.968687	0.983643	0.870556		0.905635	0.936511	0.985198	0.938034	0.980433		0.905542	0.95597	0.979476	0.980221	0.917849	0.852014		0.707273	0.922899		0.850222	0.925263	0.946361	0.9515	0.954374	0.96426	0.980095	0.917374	0.936168	0.943809		0.891344
ENSG00000115414								0.993373	0.966881																0.991866			0.991516											0.981752									0.968399	0.982696
ENSG00000235050
ENSG00000184828
ENSG00000166529	0.327429							0.138914	0.852177		0.268308	0.138134			0.664		0.509583	0.114888	0.0596049							0.0701216		0.427917		0.436464	0.0268289			0.31282						0.38825				0.25363	0.0562809				0.906205
ENSG00000204628	0.982445	0.9728	0.961926	0.998283	0.976185	0.995394	0.97439	0.963805	0.955492	0.940006	0.9228	0.968955	0.992679	0.970137	0.991149	0.993665	0.987983	0.990931	0.969887	0.955346	0.983636	0.967566	0.942935	0.963902	0.986075	0.966737	0.976305	0.992839	0.987411	0.982551	0.989405	0.976562	0.995613	0.991138	0.98919	0.953483	0.985818	0.996175	0.996543	0.996861	0.993225	0.953837	0.959331	0.960312	0.969259	0.990341	0.998786	0.966292	0.960794
ENSG00000154162
ENSG00000104043
ENSG00000091129
ENSG00000137814	0.992424	0.996914	0.983492		0.975138	0.977872	0.990895	0.990676		0.989442				0.96809	0.984058	0.975098	0.989478	0.960556	0.965181	0.979075		0.992692	0.632769	0.985392	0.988362	0.986631	0.961721	0.984966		0.991208	0.802222	0.884654		0.976259	0.994702	0.990567		0.981569	0.987787		0.995866	0.991597		0.98589	0.990041	0.979698	0.975745	0.976131	0.978758
ENSG00000182667	0.6673								0.0807892																													0.104273						0.621875
ENSG00000184828.AS2
ENSG00000167528		0.86429																														0.93408
ENSG00000005483							0.100909					0.0974544		0.0953548			0.183633			0.0601697	0.146034	0.05956		0.121478	0.125091													0.0358687					0.0581558	0.015942	0.0566667
ENSG00000136021	0.00442373	0.00187067					0.0127282				0.00522198		0.00519338	0.0165148	0.065206	0.00458677	0.00500498	0.0236976	0.00647084		0.00413132	0.00613833	0.0166373	0.0104511	0.00122304	0.0255708	0.274584	0.00388932	0.00649086		0.00805394	0.00736972	0.0158124	0.00801475	0.24211	0.00397837	0.0823529	0.00996287		0.0213706		0.00436394	0.00951822	0.0172131	0.00490548	0.0141373	0.0111886	0.0080096	0.0135292
ENSG00000116604													0.956062								0.97642												0.968431
ENSG00000081248
ENSG00000108448							0.893684
ENSG00000100284										0.986986	0.994603					0.994718	0.995386		0.995712									0.994288				0.996942		0.99463			0.991372
ENSG00000138162
ENSG00000104043.AS2
ENSG00000085365	0.99044	0.995762			0.0963624		0.992023			0.992845			0.985238	0.985704		0.986863	0.993691	0.990581		0.976333	0.99286	0.971862		0.995003	0.924737	0.993904	0.985481	0.99007	0.973181	0.988156	0.994757			0.995966	0.986259	0.996848	0.995525		0.981445		0.994765	0.990645	0.988162	0.98409
ENSG00000154175
ENSG00000148935
ENSG00000122550	0.989553	0.952861	0.98863	0.983493	0.983251	0.979454	0.989096	0.982934	0.996122	0.987548	0.876715	0.932774	0.990603	0.980046	0.989099	0.981058	0.893324	0.916614	0.947857	0.943013	0.942064	0.923861	0.831077	0.986717	0.959037	0.861918	0.962177	0.930583	0.815557	0.992046	0.882489	0.983641	0.951125	0.973297	0.875978	0.935842	0.973868	0.985202	0.925402	0.968184	0.996865	0.937659	0.913516	0.915158	0.946849	0.926667	0.905656	0.892242	0.969816
ENSG00000143207	0.0160674	0.00564856			0.013625		0.01099						0.00146071	0.0197294			0.00977722								0.00144104				0.0100049	0.00881743			0.0111026	0.00632114			0.00592913			0.0426766	0.00345516	0.0198784			0.0212857		0.020183	0.0167008
ENSG00000166128															0.642228	0.0386961		0.020732						0.871971				0.0375481							0.0364552		0.372375					0.844783	0.0265436		0.0348509
ENSG00000164136															0.939455
ENSG00000143776															0.0870907															0.0914659
ENSG00000138698				0.984091			0.996759		0.98071		0.93238				0.996767		0.979555	0.985287	0.989857	0.801422			0.959897				0.948381	0.991259	0.979135	0.908727							0.985783		0.964882								0.975671
ENSG00000156113																						0.0230279
ENSG00000149201
ENSG00000132716	0.971667		0.975913	0.98	0.977497		0.991508					0.993864	0.981716	0.960587	0.979037		0.991009		0.918139	0.975867		0.989271					0.960381			0.1858	0.991362	0.0618222	0.985461		0.991256		0.0940909				0.981372				0.0902564	0.97581	0.809231	0.980466	0.960199
ENSG00000134802			0.970312		0.972214		0.975144	0.973786						0.96668			0.974284	0.980431						0.964742		0.964064					0.958562	0.975299	0.973883	0.988258	0.967055	0.98117						0.986288	0.985804	0.982332		0.967226
ENSG00000197647
ENSG00000182578
ENSG00000131845				0.864877										0.117206	0.0444996				0.0812265						0.0794368			0.156905						0.0754501				0.0552552						0.0973943
ENSG00000163820																										0.1137
ENSG00000227373
ENSG00000011465
ENSG00000260392
ENSG00000164024	0.989611		0.963622	0.924888		0.973617	0.979713	0.940244	0.97687		0.984743	0.957218	0.994589	0.960919	0.991159	0.796454	0.982836	0.992457	0.972792	0.977402	0.962665	0.956512		0.982988	0.989404	0.86	0.957808	0.99493	0.967908	0.973567	0.955449	0.984408		0.991177	0.962232	0.965656	0.993364	0.987049	0.958313		0.915821	0.988638	0.972688	0.974709	0.972774	0.967724	0.91411	0.984261	0.975659
ENSG00000163214					0.936035		0.98048													0.967847			0.918389	0.972316		0.978788	0.99237			0.970352	0.797091										0.94666	0.974418				0.963148			0.959592
ENSG00000137225
ENSG00000166411	0.979167	0.986372						0.883444	0.965262					0.895921				0.8813		0.960381		0.963923		0.975768	0.966341		0.976049	0.974483	0.977801	0.980804	0.981844			0.978732			0.975091		0.962995			0.981936		0.971313	0.968584	0.968401		0.970961
ENSG00000197548									0.986852								0.955924									0.972046												0.965852								0.973401
ENSG00000047315	0.998144	0.997176	0.997565	0.997517	0.998761	0.992578	0.999112	0.99876	0.994099	0.997183	0.996823	0.999559	0.999063	0.997398	0.999634		0.998658	0.998314	0.995362	0.997901	0.997809	0.995887	0.997263	0.99909	0.998319	0.998216	0.996988	0.999169	0.907143	0.999118	0.995848	0.998585	0.998573	0.999093	0.997147	0.997056	0.955329	0.998992	0.997941	0.99756	0.997287	0.99857	0.998303	0.999034	0.999239	0.999028	0.997249	0.997548	0.997429
ENSG00000148834	0.618778	0.992961	0.920607	0.965172	0.976354	0.967137	0.931445	0.965042	0.917592	0.849756	0.964972	0.970248	0.975548	0.950387	0.991459	0.96914	0.937754	0.923779	0.979038	0.891693	0.978944	0.973752	0.904745	0.976645	0.986537	0.927209	0.952423	0.871893	0.943496	0.980165	0.905262	0.986385		0.981737	0.988218	0.956958	0.952211	0.871311	0.984339	0.492	0.93131	0.97264	0.9625	0.970958	0.936662	0.965863	0.937869	0.921203	0.89994
ENSG00000164136.AS2																																							0.702429
ENSG00000101199		0.978128	0.944728	0.947649				0.957144	0.966401			0.969269	0.974142		0.664778			0.984496		0.512091	0.984786	0.946811	0.2575	0.981214	0.975963			0.989303	0.952337	0.952405			0.989952					0.960605	0.96242		0.911745	0.937344	0.964653	0.967618		0.932119		0.970659
ENSG00000183207															0.935612				0.912303				0.942275	0.907564															0.952677
ENSG00000153071																							0.506667					0.0772427
ENSG00000115756					0.0446348					0.0198632					0.0837466		0.0586039								0.0229174						0.120455		0.2366					0.0214286										0.0395165
ENSG00000188878
ENSG00000120555
ENSG00000085415	0.992356	0.992886	0.980565	0.993228	0.996225	0.986763	0.974002	0.992485		0.981434	0.958238	0.773621	0.996873		0.996889	0.996981	0.968287	0.969511	0.93177	0.974618	0.98905	0.988173	0.991181	0.953653	0.992048	0.981188	0.98439	0.681702	0.993434	0.980632	0.997072	0.998548	0.993897	0.927955	0.957458	0.996626	0.990982	0.993466	0.971954	0.993085	0.971346	0.95843	0.994452	0.995016	0.996095	0.993683	0.963662	0.99578	0.991623
ENSG00000204514															0.0361761		0.0433492																											0.0738333			0.120664
ENSG00000157554										0.976274										0.968601
ENSG00000184216														0.805536															0.568	0.784714		0.843375	0.744286				0.895	0.942143
ENSG00000140262
ENSG00000091656
ENSG00000203985
ENSG00000135541			0.884111					0.727479					0.903407								0.207579			0.478571								0.166505												0.24525		0.264765		0.117459
ENSG00000120253	0.943751	0.903954	0.986192	0.972635	0.981037	0.922337	0.964762	0.918618	0.907788			0.99091	0.977887		0.987588		0.955186	0.972116	0.97502	0.983862		0.991364	0.929151	0.967608	0.934749	0.962948	0.952004	0.94276	0.964568		0.983371			0.969002	0.983662	0.98298	0.980282	0.990924	0.983289			0.9733	0.991721	0.884756	0.968932		0.93582	0.91053
ENSG00000225190					0.3305									0.497875	0.0304187				0.672875	0.712198	0.0457004								0.31533				0.0183645								0.85645						0.80425
ENSG00000121310													0.973011
ENSG00000165568								0.970771																								0.1597	0.06704	0.981538
ENSG00000198088									0.0413013						0.130225		0.982225													0.989109																			0.991481
ENSG00000106723	0.318833	0.929629	0.924893	0.972439	0.98917	0.966058	0.911069		0.554337	0.807419	0.379733	0.852755	0.986514	0.939031	0.958543	0.408367	0.968731	0.892749	0.689474	0.991633	0.899455	0.917126		0.737789	0.831395	0.485333	0.874497	0.670825	0.89625	0.967434	0.993052	0.980416	0.885567	0.822317	0.942992	0.984088	0.938517	0.986189	0.738305	0.98349	0.904488	0.803778	0.957381	0.964277	0.624218	0.990185	0.890907	0.946322	0.991983
ENSG00000166479	0.994831		0.989175	0.994382	0.987163		0.993276	0.994742	0.996932		0.984967	0.992497		0.98811	0.998576	0.995815	0.993654	0.98538		0.983958	0.992841				0.998606	0.991924			0.97808	0.988824	0.990725		0.978714	0.995603	0.996114		0.993811				0.996913	0.986651		0.994178				0.994465	0.985311
ENSG00000039068	0.882805		0.937219	0.980988	0.978682	0.960682	0.983205	0.900466	0.98893	0.951771	0.95223	0.957652	0.987422	0.873182	0.974159	0.986934	0.925672	0.987162	0.978788	0.963823	0.980092	0.979067		0.972075	0.976364	0.97049		0.983643	0.947211		0.988401	0.968061		0.972195	0.974604	0.970583	0.973996	0.97498	0.976109		0.987548	0.952172	0.982074		0.977499	0.973404	0.887392	0.947093	0.967815
ENSG00000088367																						0.0845						0.0527618
ENSG00000123636	0.332	0.702597			0.891408		0.812454	0.973333	0.919866		0.825175	0.877238	0.970693	0.913817	0.785568	0.913323						0.253333						0.166712	0.59075	0.903623	0.521176	0.755068					0.895478	0.855549			0.945738	0.634204		0.943784		0.310429		0.377161	0.877333
ENSG00000140937				0.0402623										0.0154215								0.0216978						0.010152			0.02179																0.0256043
ENSG00000155659
ENSG00000162639	0.0266764	0.0894156		0.186667					0.00933566	0.0130532				0.481	0.0114163			0.0274319		0.372564	0.0126867	0.0611188				0.0504259	0.00953654			0.0113251		0.0100482			0.0113923	0.025589		0.134877			0.00967193			0.0178663	0.0169198		0.034246		0.214667
ENSG00000150471									0.179148							0.851564	0.198625		0.0893181					0.0922269													0.143943				0.115088
ENSG00000152782													0.977115	0.907045	0.990546	0.933003	0.957057	0.988959						0.984584					0.95809	0.974787	0.974036		0.987845						0.971805		0.986218	0.96416	0.969462	0.972654
ENSG00000173692	0.891797	0.946478	0.98695	0.993438	0.993066	0.980771	0.992543	0.997136	0.963112		0.923585	0.832797	0.992915	0.991543	0.98687	0.990239	0.795471	0.955968	0.995518	0.975825	0.978587	0.981334	0.989204	0.997743	0.983291	0.988752	0.993823	0.995466	0.993306	0.97606	0.992112	0.992796	0.970166	0.995252	0.99479	0.982461	0.984445	0.993185	0.990237	0.974219	0.926584	0.993828	0.98601	0.988173	0.976663	0.965028	0.995495	0.978518	0.994196
ENSG00000124813																																0.969142
ENSG00000168883		0.979103					0.987355		0.960539			0.955674	0.9798		0.990952	0.962238	0.991006	0.976541		0.979871	0.97297	0.985786	0.980713		0.967012	0.972699		0.982296	0.953975	0.980807	0.971648	0.973634		0.990721	0.956973	0.980413	0.970921	0.970885			0.975237	0.990305	0.973838	0.980957	0.862371	0.980318		0.960816	0.946774
ENSG00000149657																				0.84475								0.202556
ENSG00000125089
ENSG00000154783																					0.09007				0.978887
ENSG00000184428													0.895955
ENSG00000103226		0.982023			0.992307		0.990029	0.983353	0.97674	0.687817	0.956651	0.987928	0.986211	0.981411	0.995246	0.992666	0.991192	0.987248	0.994187	0.971701	0.983318	0.987125	0.978725	0.993259	0.9852	0.990294	0.989182	0.995639	0.961762	0.989666	0.981861	0.991291	0.986989	0.99239	0.992195	0.986878	0.985972	0.979525	0.991068	0.986565	0.989252	0.979061	0.974137	0.993302	0.982055	0.993739	0.971179	0.98874	0.906525
ENSG00000159128				0.124836	0.896869		0.8979		0.979906	0.92182			0.945087	0.901255		0.949506	0.95869	0.776441	0.895168		0.666829	0.961815			0.939947	0.963273	0.877947		0.933237	0.893236						0.772	0.887778		0.8333		0.916429	0.804362	0.505111	0.957198			0.729307	0.875312
ENSG00000136280							0.985472					0.970714		0.976056				0.956038	0.952111					0.988			0.905021							0.990657						0.973863			0.98417
ENSG00000139155
ENSG00000143624			0.0402466				0.00885718			0.00991846					0.00965744	0.008024						0.011193					0.0105724										0.0133947				0.0122166				0.011547
ENSG00000185015
ENSG00000109171		0.0506465						0.102515				0.0870539				0.0392948			0.0688494	0.0817514					0.118752		0.161944			0.557	0.0419865			0.109					0.109094
ENSG00000213096																									0.0359759													0.868
ENSG00000169499
ENSG00000116001	0.947912	0.97269	0.972918				0.9783		0.976563		0.98488				0.821667						0.972835			0.966174															0.935521										0.9472
ENSG00000119414	0.986355	0.997213	0.984165	0.984195	0.988826	0.979351	0.99231	0.989506		0.985961	0.985186	0.987562	0.98638	0.970551	0.986216	0.995037	0.984098	0.993821	0.989464		0.98741	0.992659	0.85819	0.987596	0.997757	0.989979	0.978198	0.995895	0.966381	0.743865	0.982531	0.964064		0.918801	0.9929	0.980844	0.996546	0.99478	0.974768		0.980288	0.991378	0.991718	0.991435	0.990106	0.956566	0.990317	0.989309	0.972415
ENSG00000186654
ENSG00000166435							0.902663							0.962377														0.971604		0.942352			0.941603									0.934898		0.917468
ENSG00000181938				0.0216495	0.0250696			0.140572			0.0317696				0.0153333			0.0296914		0.0262541	0.017856		0.0339517				0.173505	0.249681	0.0379289	0.00558037	0.0210854		0.020586		0.05	0.358273	0.136983			0.0743436				0.0192157		0.0350193		0.0194608
ENSG00000177302			0.953354		0.976829		0.952302									0.989228		0.990987		0.970661	0.987434	0.987121	0.980196	0.97301	0.988475	0.981184		0.99451	0.986908	0.99099		0.772676		0.984576			0.977439		0.979502		0.98857						0.974981		0.968081
ENSG00000151348	0.961755				0.978956		0.968992		0.978524		0.975602			0.952737							0.961936	0.990226		0.985271	0.991504	0.967588		0.993051	0.986956	0.97513			0.981791		0.99079	0.970962			0.966142				0.946236	0.965534			0.967581		0.971922
ENSG00000163219								0.870889
ENSG00000189067	0.966446	0.927009		0.941163	0.982166	0.971906	0.989385	0.982143	0.962557	0.939112	0.960793	0.989802	0.933471	0.96024	0.926087	0.98985	0.975523	0.976423	0.989952	0.983283	0.972133	0.973426	0.961773	0.983967	0.973371	0.906057	0.960959	0.958288	0.919709	0.985028	0.968059	0.970802	0.875491	0.964075	0.962218	0.952488	0.983275	0.976587	0.972284	0.974962	0.988292	0.980581	0.984699	0.971034	0.979302	0.911444	0.97553	0.979482	0.978002
ENSG00000105982																														0.0330917																	0.074495	0.0949698
ENSG00000186409
ENSG00000102904
ENSG00000154721			0.942625	0.929857			0.984007													0.854532					0.981349													0.960405	0.898989
ENSG00000157800															0.986822						0.989723			0.986438							0.989394																	0.989622
ENSG00000163075
ENSG00000007168	0.943085	0.976657	0.985725	0.954657	0.953669	0.993989	0.667143	0.99903	0.996379	0.921746	0.776087	0.883795	0.285516	0.997295	0.733187	0.857169	0.818	0.933391	0.993612	0.90212	0.77701	0.998742		0.998546	0.904621	0.997245	0.973273	0.946207			0.914703	0.997477	0.943084	0.996066	0.842838	0.91096	0.470909	0.830455	0.841822		0.649529	0.733027		0.889663	0.93097	0.843177	0.945415	0.731571	0.899173
ENSG00000240498
ENSG00000141756	0.968322	0.96909	0.909091	0.950146			0.543333	0.966565	0.915178		0.96229	0.985124	0.977081	0.842434	0.983705	0.545405	0.895506	0.965456	0.954806	0.982792		0.872434	0.810787	0.963759	0.794915		0.890806	0.932762	0.959471		0.965711	0.953243	0.984386	0.934492	0.98184		0.969172	0.931434	0.507143	0.695111		0.913953	0.976845	0.966509	0.727236	0.967889		0.963665
ENSG00000100241
ENSG00000080845	0.0805846	0.0337387										0.131672			0.0379679		0.0397737			0.113235	0.0364983		0.0592188	0.0470635			0.547846	0.0556189		0.0525811	0.045414							0.0592188	0.0644286				0.196463	0.0393337	0.212429			0.0716745
ENSG00000259345
ENSG00000122482																0.0265447								0.0633802		0.0465523																				0.0582942
ENSG00000164334
ENSG00000158234	0.0275926	0.0227391							0.040036								0.069907	0.0246519				0.0308899					0.0179877		0.0703798								0.0457416		0.0351792						0.0309446	0.0295714
ENSG00000124571	0.99052			0.983912	0.98123		0.994102	0.989463	0.989013	0.960801			0.98628	0.976801	0.992822	0.992007	0.993782	0.981266	0.990646	0.979556	0.979699						0.970444	0.996838		0.993214		0.994143	0.845431	0.984215	0.97809	0.986963	0.981984	0.987657		0.979412	0.990753	0.987975	0.993423			0.982644
ENSG00000102900	0.985239	0.874938	0.986593	0.987478	0.974	0.971286	0.994506	0.9825	0.984742	0.991053	0.972952	0.997051		0.985911	0.993312	0.9957	0.991761	0.953684	0.992136	0.995195	0.983199	0.991065	0.987921	0.987255	0.996099	0.986867	0.980211	0.994678	0.989277	0.994135	0.99373	0.995583	0.990526	0.987017	0.989746	0.983712	0.993966	0.994882	0.988107	0.988875	0.994158	0.995731	0.969349	0.994532	0.996457	0.977824	0.988755	0.989711	0.987884
ENSG00000183010	0.375163	0.931022		0.799886	0.856577	0.72	0.960872	0.860889	0.839295	0.704576	0.929074	0.77699	0.937595	0.665472	0.946785	0.978876	0.651567	0.697045	0.574878	0.967566	0.638535	0.691129	0.858	0.478929	0.394068	0.839397	0.669773	0.971663	0.948505	0.793619	0.905755	0.938914	0.613667	0.909545	0.9694	0.429615	0.94735	0.975518	0.911328	0.972071	0.914318	0.93638	0.938164	0.971344	0.88174	0.963606	0.522125	0.951971	0.601538
ENSG00000239665
ENSG00000100129	0.88306	0.992724	0.991683	0.988187	0.996194	0.979618	0.62243	0.962527	0.724752	0.692736		0.537914	0.992361	0.958288	0.829074	0.91312	0.767635	0.791511	0.834761	0.953182	0.647368	0.794885	0.936199	0.948272	0.994952	0.713053	0.818699	0.888772	0.8484	0.967562	0.877235	0.994261	0.969302	0.716925	0.824519	0.902764	0.786457	0.984931	0.911515	0.904452	0.844222	0.983197	0.655533	0.73335	0.968641	0.926977	0.991353	0.907588	0.989293
ENSG00000144395			0.892798	0.953687						0.974406					0.937214	0.935094			0.963253							0.957929				0.973787						0.96796								0.979256	0.972686
ENSG00000198270					0.928013				0.972829						0.967419	0.0694721		0.235333					0.704167	0.959637				0.109222			0.071949		0.190837		0.985553	0.959562								0.0862141
ENSG00000187109	0.885654	0.925973	0.874707	0.916329	0.910105	0.925137	0.965712	0.770396	0.923016	0.801301	0.912716	0.93841	0.829216	0.7375	0.929109	0.87192	0.850751	0.904227	0.94633	0.808485	0.784112	0.936756	0.833152	0.871478	0.860585	0.92681	0.78436	0.951294	0.913222	0.786905	0.860397	0.883588	0.78695	0.801013	0.89749	0.878129	0.875318	0.80059	0.819614	0.816022	0.92297	0.868109	0.92697	0.924234	0.868572	0.830092	0.886744	0.718605	0.852114
ENSG00000119636																														0.986047
ENSG00000136040
ENSG00000109466																																		0.0297136						0.0230037	0.0236372				0.0438956
ENSG00000157426	0.975111		0.379124		0.973465			0.801333	0.94872		0.0575476			0.6967					0.399571		0.0391338	0.915964							0.873515					0.0147728			0.0909687					0.389482		0.961805			0.494833	0.937958
ENSG00000198626
ENSG00000129116				0.0302951									0.0569693		0.0985875	0.0145631							0.0892987				0.0596277		0.04								0.0768188						0.0800297		0.0351011
ENSG00000258875
ENSG00000143458															0.924722																0.888785
ENSG00000196396	0.989866	0.991588	0.976921	0.981563	0.990188	0.971685	0.980244	0.985466	0.984201	0.984693		0.97753	0.989292	0.982231	0.982168		0.990611	0.990861	0.97949	0.991158	0.986451	0.948869	0.976043		0.990723	0.987153	0.894253	0.973556	0.973704	0.980459	0.97789		0.983703	0.99273	0.992341	0.983259	0.9822	0.990278	0.948618	0.968852	0.989731	0.988686	0.995984	0.966041	0.983159	0.984957	0.984497	0.989749
ENSG00000139278															0.0236886
ENSG00000181240
ENSG00000132485	0.804364	0.0942365	0.396787	0.345161	0.828264	0.345088	0.472868	0.566667	0.801471	0.0548301	0.0584057	0.00985997	0.918844	0.7672	0.865607	0.818036	0.871494	0.510506	0.378889	0.35825	0.405398	0.734183	0.754615	0.861272	0.817368	0.0882772	0.085151	0.421109	0.533284	0.86845	0.703996	0.022987	0.880606	0.369433	0.645868	0.514031	0.551724	0.115134	0.261098	0.551923	0.27857	0.549478	0.950749	0.548204	0.318579	0.951789	0.255738	0.83419	0.369892
ENSG00000173575			0.949587				0.934545					0.963497			0.985598	0.939396									0.981769				0.925849	0.947863						0.965561		0.943099					0.959683	0.907848	0.920333	0.94409			0.934354
ENSG00000130775										0.904454		0.0185184		0.911124		0.0407454		0.925605	0.89691	0.798063	0.959585									0.071625	0.0418775	0.0548166	0.0469843				0.942271
ENSG00000244509	0.858616	0.869111				0.837125	0.850571	0.881419	0.758727	0.145447	0.970896	0.908182	0.900274	0.800655	0.898079	0.390476			0.675238	0.779463	0.921036	0.674333		0.888636	0.956435	0.231714	0.623095	0.96771	0.507647	0.7145	0.672317				0.893991	0.818934	0.887333		0.843587	0.625667	0.170333	0.908329	0.839143	0.757408	0.761447	0.920129		0.905758	0.942458
ENSG00000170627																		0.98685
ENSG00000110002																																0.917636
ENSG00000069966			0.958351	0.983787			0.90271		0.987557			0.9935	0.991569			0.954214		0.988391						0.988493	0.985571		0.973852	0.98648			0.984488					0.989158	0.983689				0.982139		0.987168		0.989538	0.907327		0.99128
ENSG00000146373
ENSG00000005194	0.972476	0.975752	0.972043	0.977734	0.993054	0.975328	0.991003	0.98982	0.982508	0.98543	0.987268	0.995052	0.994048	0.967129	0.993546		0.978683	0.993958	0.985123	0.983836	0.992432	0.996056	0.982105	0.994452	0.992936	0.96581	0.987026	0.997664	0.988397	0.993919	0.990356	0.995825		0.98933	0.979265	0.990935	0.986581	0.992277	0.991041	0.988235	0.990984	0.972857	0.990108	0.978211	0.995862		0.985969	0.994064	0.98406
ENSG00000144559			0.1085	0.0222825	0.0292743		0.0293971		0.0170904	0.0209044		0.965484	0.0264882	0.0285721			0.0565241	0.0421111		0.0646823				0.0282298		0.039648		0.0120833			0.0252571		0.889105			0.00734737		0.0274094				0.0418659				0.0538568	0.0482381
ENSG00000196517		0.0123827									0.0314649																	0.00676599			0.0267397
ENSG00000228716	0.921965	0.973463	0.973889	0.952548	0.982836	0.975531	0.978386	0.983125	0.974992	0.948814	0.990019	0.959735	0.986274	0.972081	0.979249	0.960884	0.896473	0.983549	0.990727	0.943962	0.971417	0.784615	0.989359	0.959817	0.969204	0.982355	0.822475	0.978885	0.895624	0.993459	0.982938	0.980951	0.923305	0.972282	0.979235	0.91558	0.978181	0.973504	0.986332	0.90701	0.978282	0.901516	0.244636	0.901713	0.974183	0.880069	0.992589	0.943478	0.968273
ENSG00000242086
ENSG00000173575.AS2	0.987989													0.980986	0.995967			0.980333	0.986748									0.992461	0.978912		0.990743														0.99599	0.98371
ENSG00000189221																			0.036241
ENSG00000184381													0.939333																		0.961309
ENSG00000144366	0.0530095	0.0587971	0.114035		0.0408098	0.0777269	0.0239768		0.0141788	0.0437873	0.0391695	0.0118555	0.037544	0.101218	0.0125595	0.0311388	0.0430772		0.0170801	0.0410096					0.211781			0.0103746	0.608883	0.242083	0.0465159		0.0471109	0.0293102	0.0238196	0.0516351	0.0307522	0.0496911		0.0519763	0.374		0.0410479	0.939803	0.0509343		0.728111	0.0555175	0.0584758
ENSG00000146094												0.990997
ENSG00000140463	0.948172							0.970219	0.980551		0.897192	0.0595686			0.98436		0.930844	0.90808	0.959589			0.951181						0.916	0.961243	0.946442						0.954286			0.972506				0.949455		0.979662	0.977993		0.98662
ENSG00000071909
ENSG00000021461
ENSG00000111358	0.954968		0.984467	0.907409	0.978866		0.990451	0.987654	0.992254		0.982357			0.979977	0.995462	0.985327	0.867519	0.975593	0.991725	0.97807		0.970807	0.964506	0.976329	0.982243	0.989463	0.992923		0.970839		0.970274		0.985253	0.989834	0.986135		0.972978	0.98201	0.960381		0.986176	0.964335			0.968204			0.972412	0.926107
ENSG00000112977	0.127455	0.0727778			0.106804		0.254756		0.0386401	0.0209478	0.0311154		0.0172299	0.108778	0.0188522	0.367885	0.248739	0.0227031	0.159714		0.127018	0.0292349	0.230239	0.14214	0.0356003	0.388684	0.065	0.928998	0.0973285	0.0358065	0.0547942	0.0440546	0.21534		0.113636		0.03695	0.101573	0.0316624	0.0854031	0.103091	0.0333022	0.0699206	0.019591	0.080092	0.194636	0.0685466	0.0493246	0.817568
ENSG00000135317		0.98273					0.983416											0.948488	0.995124					0.99127	0.994261	0.98619		0.998682	0.984934		0.988214		0.978119	0.970341	0.990804	0.986662			0.988558			0.979161		0.981234			0.979741
ENSG00000131773	0.978024	0.992145						0.98272								0.986494		0.979284			0.992848							0.99076			0.992745	0.972161			0.990131			0.973375		0.978001					0.961971
ENSG00000143324	0.929354		0.95756		0.953155						0.846398						0.91962								0.987182			0.986266	0.94831	0.974566	0.959026		0.746029		0.972186	0.939245			0.911973			0.798686		0.904444		0.977852	0.939447	0.978958	0.945698
ENSG00000128881											0.978484																											0.967686
ENSG00000079841
ENSG00000156110	0.991702	0.922022			0.989572		0.991711	0.973163	0.991367	0.984563	0.990602	0.984802	0.993951	0.98186	0.995582	0.962456		0.989998	0.994002	0.988946		0.986647	0.966004	0.985794	0.997262	0.988391	0.984333	0.990477	0.98329	0.986882	0.984605		0.986822	0.989499	0.990103	0.935863	0.993888	0.963556	0.875782		0.992211	0.991211	0.991318				0.973414	0.992459	0.977745
ENSG00000108255
ENSG00000157796	0.967129			0.968345	0.979417						0.970261			0.965516	0.994972		0.976973							0.991939				0.980731		0.985119					0.182639			0.710923			0.99461								0.974986
ENSG00000163946			0.843195	0.253304			0.963112					0.159657	0.942534	0.756456					0.773806	0.648709		0.861162	0.603077								0.729888					0.456		0.560217	0.661	0.467037				0.774907	0.567571			0.438636	0.92303
ENSG00000206559
ENSG00000134371	0.973592		0.986003		0.984873		0.986793	0.980365				0.990248	0.992978	0.979858		0.977857	0.975504	0.993326			0.980488			0.977366		0.981642	0.985987	0.995583	0.986682		0.983583			0.976198	0.992069	0.956976	0.961494	0.971176	0.973694	0.977627	0.177206	0.961653	0.980147	0.986208	0.984709	0.986755		0.981165	0.985049
ENSG00000141556
ENSG00000088826															0.00354591		0.00814653						0.020817	0.807091								0.00521627										0.00787907				0.00533841		0.0110732
ENSG00000105053									0.986949			0.993561		0.973355		0.987557			0.992264	0.903091						0.977412	0.978125	0.991611		0.982145					0.991718		0.975667	0.975016	0.980551		0.985472		0.983338
ENSG00000103042										0.029188						0.0149228		0.039726			0.0107756									0.0273628					0.0224507						0.0301709	0.0253385		0.017163
ENSG00000165548																															0.10174
ENSG00000198551																														0.0355608																			0.149957
ENSG00000136051			0.0467461		0.0261017	0.0326267	0.025839		0.0260139					0.0303172	0.0147336										0.0220244						0.0112073	0.0239147									0.0236707							0.0255993
ENSG00000128829				0.929137					0.946047			0.943921		0.93518		0.933482	0.894369			0.953625	0.967297			0.934748			0.966781	0.982069	0.961466		0.921299	0.955239	0.971803	0.966307		0.943785					0.915325	0.95916	0.963064	0.97032			0.952265	0.963489	0.87413
ENSG00000088727
ENSG00000262246
ENSG00000100354			0.566613		0.515641		0.383674				0.945546		0.819334	0.701429	0.68566	0.384	0.204792	0.320167	0.0953447	0.930954	0.587065	0.61575	0.45		0.472921		0.56075	0.0847561	0.3425		0.394483		0.103907		0.539875	0.496733	0.780485		0.551667		0.236107	0.733455	0.18467	0.590583		0.154659		0.462609
ENSG00000073578		0.0446086					0.0664419	0.0677712		0.0560157	0.10189		0.0365164		0.0594151	0.0726185												0.0429681							0.0584151						0.0794736		0.0678746			0.0676511
ENSG00000147364			0.979914						0.995393																					0.983734											0.981767								0.147333
ENSG00000204622
ENSG00000164081			0.6835												0.0413878		0.0825153	0.0585	0.109					0.176482				0.0649			0.0647532		0.0780102		0.0676459	0.346182					0.15607			0.0444695
ENSG00000151327	0.076498	0.0233333	0.126652	0.0284517		0.0797566	0.154112	0.0441005	0.113255	0.0402739	0.0237688	0.0748458	0.0316989	0.0541413	0.0248171	0.0381291		0.0684498	0.0779455				0.0366927	0.0482011	0.0362549		0.0405232	0.0196709	0.0623077	0.0183826	0.0500317	0.0251755		0.11379	0.0216084	0.0734741	0.0907576	0.0292936		0.0361545	0.0500875	0.0325012	0.019023	0.0565887	0.0228727			0.0261928	0.034498
ENSG00000151067
ENSG00000140400												0.317545						0.12787								0.147034		0.01295		0.0408655		0.0341807									0.7295			0.0415167
ENSG00000105357
ENSG00000151665	0.00767857	0.00477794	0.100212	0.0170634	0.0154987		0.2608	0.0230914	0.461161	0.0128955	0.00712967	0.00548722	0.40296	0.00984756	0.00253652		0.39486	0.0318512	0.605263		0.00821144	0.58	0.186105	0.0143931	0.804198	0.00986139	0.547037	0.100114	0.0169663	0.069667	0.00300312	0.300662		0.509615	0.260106	0.401538	0.224474	0.0134132	0.0174882		0.00504195	0.203252	0.00219336	0.243182	0.163077		0.431944	0.0195446	0.0313801
ENSG00000172530					0.185889						0.950538	0.182286	0.929679	0.935055	0.190707	0.0490713		0.928421				0.895946		0.752727	0.917127	0.860224			0.944326	0.3401						0.955423	0.950635	0.945649			0.969016					0.872477			0.934132
ENSG00000151687																															0.797636	0.368
ENSG00000168522	0.987586	0.987506	0.970972		0.764656	0.979738	0.991617	0.981512	0.990276	0.983939	0.994437	0.990053	0.982727	0.984721	0.9933	0.980067	0.982826	0.993103	0.982429		0.962048		0.975412	0.904091		0.99239	0.974546	0.990945	0.973065	0.981535	0.982843	0.990516	0.979728	0.987318	0.97999	0.962817	0.969983		0.97868		0.977696	0.991691	0.942434		0.987271		0.963635	0.964898
ENSG00000101096															0.70075
ENSG00000141391																0.0279392												0.958862																		0.025355
ENSG00000042317	0.0369846	0.0263729																		0.0351009										0.0230419	0.0173673
ENSG00000096717	0.440765				0.03724		0.944111		0.0100847		0.232909	0.444333		0.0533172	0.0852498		0.0643282	0.148774			0.0550565				0.918486		0.06028			0.0511067	0.0222273			0.0425282		0.0667555						0.1439		0.0986358		0.100705			0.060781
ENSG00000145075
ENSG00000184305
ENSG00000134042									0.899862
ENSG00000138814	0.996642	0.996371				0.990997	0.996628		0.99112	0.994164	0.994793		0.99837		0.995631		0.997119	0.995901			0.997523	0.991883		0.996116			0.995704	0.994759	0.996642	0.998217		0.997529		0.997098		0.998074		0.991995	0.993815		0.995781			0.998086				0.998455	0.995355
ENSG00000119772			0.968588	0.866982	0.980028		0.988988	0.983122	0.978545		0.972661	0.989627	0.990358	0.967243	0.992481	0.988783	0.977081	0.968577	0.977423	0.984742		0.960548	0.963102		0.981129	0.983961		0.992605	0.981832	0.98681	0.987509	0.984529		0.986964	0.988515	0.985691		0.979011			0.990516	0.979657		0.98482	0.985807	0.968903	0.958904	0.985926	0.971299
ENSG00000103599												0.0300121																	0.891137
ENSG00000129351							0.959245		0.820667	0.948016	0.952866	0.8549	0.76675		0.948462			0.950452	0.953884	0.888603	0.9638	0.675857	0.847932			0.902818		0.870044	0.705571		0.969996	0.945469		0.9497	0.953774	0.911809				0.915114	0.91674		0.96649	0.976377
ENSG00000141258															0.982137
ENSG00000261645
ENSG00000106609	0.981435	0.995219		0.989793	0.992062	0.957968		0.991801	0.987978		0.99427	0.996988	0.994466	0.957929	0.992273		0.970577	0.992127	0.968429	0.993003	0.986256	0.831905	0.989898	0.987017		0.988043	0.995561	0.988813	0.971139	0.991418	0.994306	0.983687	0.991659	0.970892		0.991081	0.993515	0.996307		0.98649	0.992786	0.992181	0.99393	0.995794	0.996178	0.986794	0.978609	0.991773	0.986534
ENSG00000113456	0.0167807	0.310803	0.0113581	0.0215105	0.0105623	0.366667	0.0592116	0.020324	0.159716	0.0135629			0.147931	0.439667	0.0664988	0.22283	0.00695119	0.343254	0.0205595	0.0196479	0.0164556	0.0242347	0.122952	0.0664875	0.293243	0.0709735	0.038202	0.505411	0.561935	0.18645	0.112487	0.190133	0.412059	0.3105	0.412703	0.0327005	0.505577	0.286154	0.0150646		0.177651	0.281633	0.173765	0.0247064	0.00417799	0.00832036	0.211154	0.0130472	0.0184049
ENSG00000077348		0.006937	0.0257561	0.0277886	0.00918663		0.00744045	0.00973901	0.00607132	0.0104326		0.00777337	0.00454319		0.00337259	0.00439559	0.166569	0.00607951	0.00861406		0.00565341	0.00606788	0.0116	0.00737427	0.00299066	0.00966481	0.00938617	0.00406474	0.0177143	0.0112237		0.00730059	0.0104495	0.0077803	0.00487644	0.0140219	0.0267004	0.00760404	0.00705775	0.010649	0.00377802	0.00780534	0.00819619	0.00367634	0.00467546	0.0133655	0.020466	0.0203505	0.00979371
ENSG00000105997
ENSG00000156398					0.0854286										0.0633021	0.0426398				0.106671	0.0640906						0.0545345	0.0296167												0.0908831					0.0618571			0.0910909
ENSG00000060971
ENSG00000145526
ENSG00000008277												0.0347683						0.0888803									0.0456937
ENSG00000111335
ENSG00000141391.AS2																												0.994727																		0.99101
ENSG00000108848	0.989922	0.967887	0.973872	0.99163	0.971671	0.967643	0.992332	0.995569	0.971039	0.829735	0.970939	0.782212	0.958795	0.966812	0.975448	0.978298	0.71551	0.972557	0.976146	0.981895	0.838072	0.813672	0.993677	0.985239	0.898122	0.993948	0.98698	0.828113	0.947595	0.940639	0.993968	0.995547	0.966637	0.864244	0.860173	0.991078	0.985226	0.98401	0.986358	0.982304	0.996862	0.983478	0.9936	0.968251	0.898236	0.994593	0.973833	0.985349	0.96367
ENSG00000114867										0.229286					0.520778		0.798444	0.863029	0.68825			0.5425									0.735333																	0.331714
ENSG00000164111		0.971789					0.925611		0.670182		0.702417	0.955689					0.967351					0.985002			0.906909		0.876985				0.9848		0.953743	0.93996	0.981211					0.981485						0.956986		0.976415
ENSG00000135541.AS2		0.976446						0.935259											0.958231			0.980354			0.978692			0.976229		0.97105		0.971205			0.980566						0.950282								0.927344
ENSG00000179873																																							0.481727
ENSG00000153560										0.106341																					0.104806					0.973552											0.955104
ENSG00000089101
ENSG00000154175.AS2
ENSG00000130349	0.037814	0.0236912			0.0749381	0.135909	0.0951638	0.0453112	0.0489164	0.0707407		0.302545	0.0241713	0.664375	0.00929656			0.0244083			0.0151479	0.472111	0.279555	0.0513209	0.011412	0.048998		0.74913		0.839639		0.526744	0.0693218	0.523545		0.0675374	0.44	0.0905682	0.892211		0.688	0.54537	0.716601	0.0189461	0.607407	0.0432874		0.635843	0.0852079
ENSG00000135218
ENSG00000135951		0.0285627			0.864856		0.124737			0.0193641					0.0307187	0.0401637	0.905568	0.0447793													0.0227873							0.102061		0.0855543			0.0571307			0.0674276
ENSG00000078098
ENSG00000083896	0.969945	0.921126			0.917708										0.922415	0.989833	0.94708		0.979792	0.965889		0.968027	0.945986			0.977567		0.977647	0.924985		0.979541		0.979028			0.945032	0.971675				0.978244	0.942773		0.975876	0.971596			0.950048	0.919807
ENSG00000169085
ENSG00000136770		0.993966	0.997082		0.992876	0.992596			0.997989			0.996819		0.994729		0.992763	0.994578					0.993139		0.997156	0.999053	0.99263		0.998146					0.99217		0.996323		0.995377		0.995355			0.993154		0.996622		0.987908
ENSG00000090989					0.00468806							0.00451207		0.00583016			0.00537478				0.00363372			0.00616972	0.0403321			0.00440298	0.00861875			0.00500774		0.01067				0.00478824			0.00295236	0.00700281		0.00347311		0.00579598
ENSG00000185433
ENSG00000180304	0.0112516	0.00862617	0.00655401	0.0206128	0.00895841	0.013286	0.1519	0.00853953	0.0982132	0.00637308	0.348889	0.0791381	0.0178616	0.00665925	0.0673102	0.0267207	0.0139421	0.22628	0.00845136	0.0117382	0.123301	0.120229	0.0238572	0.0150645	0.0132428	0.155364	0.101277	0.22269	0.00564862	0.00519337	0.284392	0.00560987	0.00805896	0.0100191	0.232353	0.00826136	0.108381	0.0207621	0.00367731	0.0478296	0.0654651	0.00993122	0.0559858	0.0530113	0.126743	0.0263221	0.0158611	0.0235881	0.0154341
ENSG00000144306			0.98603					0.893456						0.971561		0.975168		0.988236				0.829283					0.94601	0.97781	0.881842	0.987084	0.4384			0.967561			0.97227							0.885633	0.730804			0.944833
ENSG00000112033		0.953101														0.988307																				0.9831			0.98649		0.986228								0.985375
ENSG00000129151
ENSG00000127603				0.973912	0.939837		0.983366		0.931963					0.940824	0.94753		0.963536						0.981385	0.8878	0.981152	0.9855	0.963104	0.986093	0.974087	0.938166							0.966201			0.961231				0.961957	0.990289			0.968428	0.976824
ENSG00000163002	0.927014	0.998499	0.976536	0.965035	0.996306	0.989446	0.994944	0.992622	0.183249	0.978439		0.990825	0.993089	0.980907	0.988996	0.994451	0.992058	0.995928	0.996565	0.959649	0.98193		0.966041	0.990995		0.989379	0.995145	0.995861	0.937868	0.993567	0.996012	0.994859	0.994862	0.977173	0.993511	0.993866	0.985058	0.989211	0.994224		0.995073	0.995226	0.985625	0.996348	0.995815	0.980708	0.98554	0.990455
ENSG00000161526
ENSG00000165525	0.00251073	0.0035394	0.00639224	0.0149754	0.0122579	0.0244593	0.00159287	0.00609983	0.0015969	0.0102435	0.00553498	0.00704274	0.00456173	0.00614813	0.00112951	0.00457582	0.00339261	0.00201065	0.00134293	0.013953	0.0158	0.0031122	0.00404227	0.00455069	0.00265625	0.00449617	0.00734326	0.0198498	0.00985946	0.00722167	0.00456434		0.0073096	0.00315437	0.00294796	0.0154621	0.00438665	0.00589491	0.0208995	0.00990681	0.00316616	0.00966654	0.0107844	0.00370747	0.00280512	0.00864538	0.00891091	0.00809738	0.0119978
ENSG00000171817
ENSG00000182901																						0.0374973
ENSG00000140557																0.977439			0.592143										0.907943															0.919522	0.975552
ENSG00000236778
ENSG00000100330																												0.8972					0.879333				0.932681
ENSG00000110921		0.0991818			0.129					0.0236465		0.2125	0.0259755					0.6476				0.0794417		0.0400549	0.143328	0.285	0.0685713																0.1205	0.0375722	0.190032	0.0570692
ENSG00000187621
ENSG00000163964	0.725667				0.0748086			0.0403439		0.0429018			0.0388375	0.0657143		0.0180067		0.0163342	0.0373526	0.0316773						0.0530316		0.0154085			0.0253793			0.0209057		0.0290115							0.0475476
ENSG00000154144		0.969738					0.976662			0.961865	0.963055	0.87166			0.95871	0.890141	0.958317			0.960979	0.924167	0.967105				0.960064		0.971262		0.96689	0.946079					0.963984				0.909152					0.706441	0.957633
ENSG00000163939		0.980095		0.962771	0.962229			0.947209				0.986164	0.961298	0.963834	0.870109		0.971856	0.970932	0.960523					0.966415	0.980084			0.968137	0.93475	0.989419	0.985734	0.940601	0.957455	0.943946		0.925781	0.916182			0.956543	0.980713	0.984676	0.954483	0.991721			0.961965		0.968486
ENSG00000054118	0.0310441	0.0448522		0.0902425	0.0482805		0.132667		0.0699601	0.0463121		0.0155446	0.0385962		0.0686819	0.0217264	0.0575241	0.0257337	0.0480272	0.0418006	0.0369954	0.042522	0.0712286	0.0492434	0.0132325	0.0494715	0.0445902	0.0381218	0.063875	0.0263058	0.1461	0.0197415	0.0335748	0.0259921	0.0996766	0.0406038	0.0466763	0.0338782	0.0409863	0.0500894	0.0381074	0.355286	0.0233053	0.053069	0.0320683	0.0274241	0.0420098	0.0552704	0.0332431
ENSG00000082641									0.0308629		0.796375				0.0311886				0.726053	0.0561722		0.0242705					0.0410575	0.0164005		0.279833				0.0449129					0.341	0.0317981			0.027621		0.022464			0.0318986
ENSG00000214113	0.00773928	0.00926843	0.0211492	0.0134655	0.00745703	0.033591	0.00453883	0.00658686	0.00934232	0.0516982	0.0206294	0.0248864	0.00409863	0.00838047	0.0155655	0.0042185	0.00609283	0.00347015	0.0125768	0.0164082	0.00705299	0.00645492	0.0199776	0.00682721	0.149057	0.0115954	0.0117238	0.00908505	0.0301003	0.00520329	0.00612133	0.00540699	0.0286777	0.0181057	0.0033691	0.00810992	0.0034058	0.00565201	0.0574682	0.0151443	0.0033283	0.308824	0.00380395	0.00940011	0.065479	0.0127916	0.0231331	0.00586941	0.0211801
ENSG00000095637
ENSG00000082212				0.965339	0.965551		0.975285		0.971084	0.541351				0.945419			0.96886	0.981192			0.149818		0.929333							0.977076	0.973899	0.979123				0.617125	0.968269						0.98187		0.969661
ENSG00000160094																					0.0751164															0.919757
ENSG00000107263																			0.88904													0.757429											0.6493
ENSG00000071564	0.3205	0.219	0.3846	0.377643	0.195375		0.0697374	0.323649		0.0732143	0.201167			0.977199	0.3304	0.238571			0.0791228				0.259556	0.176167	0.0852174		0.153887	0.0643036		0.160052	0.83743	0.408182	0.0532492		0.245077	0.223111	0.546333		0.613556	0.869387	0.116264	0.260231	0.0664061		0.684459
ENSG00000104312			0.987179	0.978913			0.219814	0.519714			0.299273	0.991455	0.988136		0.531	0.24815		0.353156	0.937433	0.546714	0.798049		0.991161		0.250714	0.3616	0.16775	0.939887	0.822272	0.995007	0.88136	0.197857		0.906977	0.963454	0.990366	0.25165		0.993966				0.441111	0.796871	0.210681			0.961056	0.302833
ENSG00000160746	0.97737	0.990293					0.984468			0.974217		0.798683			0.985327		0.974903			0.970625		0.985317	0.931718	0.972502		0.966601	0.984225				0.990965				0.972255	0.97819		0.987378					0.930903	0.98948	0.969699	0.990935	0.97698
ENSG00000130803					0.917566		0.909018	0.974951						0.912097	0.913753	0.968835	0.95492								0.909757	0.905922						0.951683			0.875807						0.952749		0.967652		0.940608	0.9265			0.87475
ENSG00000167721			0.979608	0.968102	0.9873	0.969122	0.991038	0.99073	0.991618			0.992171		0.983664	0.989328	0.985084		0.99221	0.980537	0.988807	0.990455			0.976101	0.995908	0.981255		0.993065	0.976634	0.995891	0.984467				0.993046	0.988182	0.978829	0.978101	0.984239	0.98743	0.992642	0.97793				0.991121	0.990016	0.978689	0.987539
ENSG00000108587				0.0211506	0.0386594	0.050952		0.0235387				0.00635545	0.0296735	0.0259237	0.00634839	0.0195009	0.0167541	0.0208578	0.0182727						0.0123527	0.0429761		0.00632322		0.027233			0.0252222	0.10101		0.0192091	0.0310415		0.0403813		0.0306182	0.0219682		0.0228138	0.0208104			0.0301806
ENSG00000176406						0.739333						0.0407485	0.541667	0.619125	0.239348					0.903738	0.911013												0.229182				0.952012											0.942532	0.563
ENSG00000118965	0.938125	0.953903			0.921175	0.693923		0.833429	0.953678		0.940109	0.903032		0.473		0.959962	0.955101		0.840104	0.824069	0.987929	0.946206		0.980678		0.913539					0.717765						0.93642	0.51186	0.508864	0.544364	0.990293	0.218778	0.851246					0.779311
ENSG00000232295
ENSG00000161267							0.950899								0.96549			0.978286										0.974602			0.973325			0.955324	0.912327										0.958115	0.940469
ENSG00000105619		0.93701																									0.948313	0.966769
ENSG00000022976													0.839		0.649016						0.0397363					0.179082																		0.876609		0.89596
ENSG00000175048
ENSG00000167004	0.00781094	0.00587271	0.0133827	0.00825702	0.0226921	0.0275107	0.00696827	0.0120773	0.0559348	0.152016	0.0162977	0.167752	0.00283293	0.0116793	0.0131966	0.115335	0.0205882	0.154643	0.121148	0.00654328	0.121454	0.10216	0.0206409	0.0130757	0.0172141	0.0141898	0.037098	0.0228572	0.0106369	0.00493238	0.0132453	0.00545145	0.0256683	0.0155715	0.0189879	0.0124855	0.174948	0.00915845	0.0180956	0.00963452	0.023445	0.00707601	0.0185237	0.157692	0.003692	0.0363372	0.0110287	0.0808027	0.0203186
ENSG00000147316		0.993753	0.99011			0.960027	0.986501			0.982713			0.99246		0.980291						0.98215	0.915982	0.979727	0.979936		0.973544		0.993715	0.990019		0.990888			0.99235	0.979102	0.977774	0.979978		0.977842				0.0741535	0.978262		0.988082	0.968861		0.985092
ENSG00000013619
ENSG00000145907	0.956106	0.991609	0.995435	0.995193	0.992827	0.990442	0.872911	0.991515	0.947289	0.780955	0.899341	0.986702	0.946784	0.968728	0.89631	0.980552	0.970653	0.890742	0.892076	0.886723	0.978614	0.989356	0.908775	0.985812	0.906171	0.85773	0.895441	0.931995	0.996382	0.966903	0.950349	0.949739	0.97865	0.949008	0.851728	0.980052	0.972175	0.915833	0.992067	0.970473	0.904591	0.924042	0.959902	0.979892	0.932987	0.994997	0.959742	0.914929	0.975071
ENSG00000122970	0.993769	0.996227		0.992348		0.99223	0.899696	0.99042	0.944516			0.995322		0.989593	0.998508	0.995145	0.991147	0.992332	0.996749			0.915896		0.98228		0.982316	0.97619		0.994846	0.989474	0.991139	0.0799632		0.987687			0.99674					0.564559			0.997053	0.990134		0.994301	0.993361
ENSG00000150054																					0.192167	0.135319					0.174167						0.138392
ENSG00000183023	0.19284							0.468										0.48119	0.827918					0.586889	0.20172	0.411222		0.834222		0.848657			0.656583			0.661842			0.561615									0.750385
ENSG00000205336
ENSG00000163138				0.107182	0.990779										0.658889									0.0698359			0.143429								0.0627246
ENSG00000140961
ENSG00000198626.AS2															0.991565	0.993943
ENSG00000109466.AS2							0.992614										0.966769												0.95813					0.857219
ENSG00000184182
ENSG00000186866		0.0495515																										0.920969													0.28275			0.850332	0.90452
ENSG00000113231
ENSG00000137672
ENSG00000235257																																												0.13047
ENSG00000168769						0.7287							0.51619	0.829692	0.3495			0.0668154						0.934223						0.535862				0.952505					0.640308										0.616071
ENSG00000133961	0.869375				0.958846			0.943399	0.970379	0.879333		0.873625	0.437414		0.953209		0.871872	0.916855	0.9584	0.9525			0.530727	0.900455	0.899939		0.950852	0.824706	0.77475	0.954285	0.983427	0.735333	0.988397	0.958412		0.950762			0.966289	0.923344			0.858723		0.969622
ENSG00000158882
ENSG00000134376
ENSG00000112304	0.0379806	0.237292	0.0866667	0.138224	0.509687	0.114019	0.174189	0.0592268	0.230278	0.245122	0.11703	0.11093	0.196831	0.0396711	0.0498596	0.165421	0.0646146	0.232894	0.0494251	0.235671	0.235808	0.0723982	0.045219	0.055153	0.0616786	0.344272	0.052847	0.0304017	0.3929	0.0293932	0.168437	0.165465	0.130934	0.0493821	0.075	0.142667	0.0397313	0.0728939	0.227043	0.144787	0.148269	0.104662	0.156562	0.118296	0.0458101	0.149725	0.150361	0.223997	0.0360276
ENSG00000142405
ENSG00000138036									0.0412747	0.0568167								0.0711827	0.0532737								0.0438916	0.0435441		0.0788737	0.0678971					0.0454479	0.0734228							0.0649466
ENSG00000108883	0.985273	0.998118				0.992104	0.991562		0.990988		0.994592	0.997437	0.996014	0.992251	0.998248	0.997162	0.99497	0.997997	0.992754		0.991317	0.994912	0.994962		0.998413	0.993757	0.990679	0.990547	0.98842		0.993038		0.99109	0.997226	0.994451	0.997675		0.99676	0.989723		0.996258	0.994927	0.995666	0.996626	0.993588			0.99626	0.988048
ENSG00000150722
ENSG00000110031																																					0.0802092	0.0329928
ENSG00000102383				0.994545													0.974161													0.992285							0.991229									0.992282
ENSG00000105499
ENSG00000052126	0.994371	0.997893	0.989543	0.989053	0.990623		0.994186	0.99618	0.994399		0.993389		0.994606	0.993649	0.99775	0.997253	0.99184	0.987078	0.990273		0.983873			0.994445	0.991604	0.986598	0.995441	0.997384	0.9953		0.997108			0.993395		0.991662	0.997151	0.997018			0.992287	0.990441		0.995383	0.995698		0.993839	0.992919	0.986192
ENSG00000129691					0.975566							0.980939				0.987219	0.955603		0.980182			0.963456				0.961		0.983297				0.985398			0.976087								0.98834	0.98241					0.953313
ENSG00000149016			0.119435	0.0613923	0.163		0.0312682			0.041986		0.0204341	0.042851										0.0826021		0.103634			0.154										0.0541605	0.1753				0.0537803	0.0614374		0.0252498
ENSG00000153975		0.993402	0.991653					0.988663			0.97642				0.995377	0.986129		0.978795	0.988778		0.994788				0.970788	0.986382		0.996335		0.991355		0.989505	0.992033	0.988857		0.973198	0.975868					0.940578		0.985042			0.952222	0.98642
ENSG00000175595																														0.0235854
ENSG00000107949	0.96992	0.918839	0.959861	0.954114	0.988494	0.993965	0.853663	0.969089	0.974208	0.989174	0.954997	0.969449	0.967674	0.8731	0.965749	0.995957	0.839444	0.91622	0.918378	0.951701	0.913667	0.966113	0.932068	0.9664	0.962885	0.956009	0.909337	0.95672	0.922899	0.984147	0.926498	0.9807	0.924713	0.964917	0.952696	0.922752	0.968103	0.96381	0.948099	0.907529	0.943145	0.942292	0.923428	0.975001	0.95731	0.943847	0.983617	0.946194	0.988412
ENSG00000022556
ENSG00000267855	0.100764	0.0166708	0.0375529	0.0316667	0.0266064	0.0530571	0.0146413	0.0290291	0.00950494	0.0115321	0.0177449	0.0144335	0.00746361	0.0224055	0.00708612	0.00534332	0.129326	0.00711728	0.0157021	0.0342972	0.010448	0.0052083	0.011857	0.0139122	0.00703119	0.0112715	0.00872969	0.0034024	0.0185912	0.00629669	0.00497141	0.010633	0.0110335	0.275121	0.00591184	0.0148492	0.0163219	0.0185337	0.0127154	0.0213636	0.00756912	0.0142257	0.00787038	0.00734491	0.0118359	0.146367	0.0178494	0.0214837	0.0148999
ENSG00000040341	0.989357	0.896706			0.996737	0.982808		0.990554	0.969683	0.968058	0.99385		0.98421	0.990503	0.991531	0.0451061	0.992803	0.984753	0.92344		0.978447	0.980574	0.973171	0.973783	0.964644		0.980052		0.990929	0.982795			0.985764	0.991984	0.990596	0.968167	0.991526	0.992724	0.945194	0.935937		0.986139	0.988754	0.995634	0.986903	0.98933		0.981211	0.985747
ENSG00000116171																															0.968882			0.951673
ENSG00000164506
ENSG00000085382								0.00953467		0.0190701						0.0124704	0.0106865		0.00897919								0.0117496		0.811714
ENSG00000182050																																														0.956375
ENSG00000123815														0.939984	0.8945	0.969769					0.926326			0.95608							0.964762					0.946415										0.937714
ENSG00000125731	0.977767	0.981189						0.987718			0.94318	0.98429			0.982459				0.99028		0.979617			0.988762	0.987488	0.964849	0.96358	0.96686		0.987163	0.981523			0.952341	0.657033	0.982887	0.97385		0.962271		0.982451	0.958622			0.989332	0.983242		0.968939
ENSG00000115760	0.97629			0.968551	0.969678	0.931198		0.974266				0.984363			0.993362	0.976919	0.972625		0.978887	0.890511	0.972411	0.923572		0.991864			0.964817		0.759363		0.97771	0.981529	0.979971	0.972602			0.993569	0.945387	0.957789				0.986263	0.976634	0.976613	0.97785		0.954581
ENSG00000175471									0.976165
ENSG00000170390
ENSG00000259354
ENSG00000168743
ENSG00000121766	0.228028	0.703305	0.0377739	0.421579	0.0191626	0.614313	0.351613	0.166	0.113333		0.0255487	0.0862178	0.0530658	0.619091	0.107903	0.035	0.186921	0.448167	0.0225364	0.179583	0.0181108	0.0228134	0.0403321	0.60378	0.0113812	0.453333	0.581022	0.249118	0.36125	0.0139506	0.00527636	0.0379904		0.158625	0.108235	0.0599202	0.489	0.07425	0.0333008	0.0411272	0.495667	0.160417	0.0311831	0.865957	0.634474	0.0105755	0.343846	0.0961873	0.0326957
ENSG00000249437	0.731556				0.8583										0.322286	0.983848		0.386778			0.291333		0.9003		0.296512			0.4216	0.930343		0.455875	0.95017	0.173046				0.363697											0.488667
ENSG00000102572			0.946484		0.97799										0.980895		0.956253			0.983069		0.955365		0.952333		0.959		0.987239			0.977691				0.954055	0.975938		0.96217								0.977029			0.969022
ENSG00000166263	0.947462			0.936518	0.987036		0.95307	0.970363	0.976459	0.8977				0.931488		0.966336	0.933076	0.983354		0.905146			0.933788	0.922982		0.962265			0.973107		0.913527	0.977101		0.9663		0.972037	0.951268				0.944336	0.941434	0.974029					0.986261	0.910325
ENSG00000062822							0.71752						0.157009		0.0876869	0.0626979	0.0534189	0.940101					0.270125		0.453667		0.462857	0.154407		0.460833	0.13387				0.0748307							0.651667
ENSG00000135374
ENSG00000115594
ENSG00000138382	0.997054	0.98446	0.997217	0.991438	0.997964	0.990083	0.991764	0.997826	0.992998	0.994392	0.984451	0.992996	0.98874	0.987517	0.996722	0.997741	0.986295	0.996949	0.993184	0.987586	0.993602	0.997765	0.984362	0.99422	0.990076	0.986185	0.988208	0.994328	0.991505	0.996229	0.997868	0.996299	0.990132	0.993386	0.996036	0.993428	0.994134	0.997269	0.989694	0.995099	0.995963	0.997958	0.989838	0.995521	0.990121	0.994854	0.994577	0.994526	0.99488
ENSG00000119509					0.0393556											0.0231707			0.0146647					0.0274595
ENSG00000164291				0.891561	0.942441			0.986511	0.544247				0.992707	0.956403	0.982633	0.98804	0.907697		0.503455		0.940033		0.89572	0.873791	0.886355			0.992108	0.977633	0.97849	0.786296	0.410345		0.6192		0.736346	0.928519	0.820668	0.964961	0.892372							0.967694	0.676944	0.985202
ENSG00000069998	0.39893	0.966072	0.424971	0.794417	0.862724	0.864046	0.885838	0.917465	0.970519	0.914728	0.922948	0.750673	0.917884	0.89327	0.947476	0.964039	0.742683	0.931918	0.982722	0.926693	0.966973	0.933712	0.959184	0.966269	0.981354	0.926154	0.872199	0.974915	0.68359	0.97904	0.643704	0.968613	0.919526	0.910191		0.960897	0.958018		0.936255	0.656347	0.97419	0.910135	0.944582	0.832833	0.979383	0.959861	0.937896	0.921409	0.928638
ENSG00000267278												0.0437505
ENSG00000157107			0.98523											0.981745	0.991707	0.994554												0.996113						0.994164									0.987893	0.990961			0.972695	0.983605
ENSG00000170011									0.981298						0.987068																										0.94608					0.99254
ENSG00000174938																																0.942207	0.987035							0.96242
ENSG00000179299							0.046						0.0545378																	0.937483		0.993098	0.182649
ENSG00000109016	0.871667	0.809833			0.860876		0.935581						0.918257	0.947233	0.968949		0.944855	0.927593		0.855898		0.92453			0.94486	0.757167	0.91021		0.961782	0.945065			0.928192	0.960705	0.882616	0.939333	0.8744	0.953333	0.904963	0.92825	0.772857		0.897592	0.939103			0.919156	0.8509	0.9245
ENSG00000143612	0.992111	0.898633		0.993554	0.995151	0.992901	0.989807	0.994551	0.991356	0.985913		0.99688	0.530526	0.922643	0.995328	0.703605	0.941951	0.941169	0.993088	0.992228	0.986812	0.728763	0.983208	0.995737	0.987839	0.993646	0.904824	0.993906	0.938591	0.9944	0.996869		0.990303	0.996051	0.107182	0.995895	0.749896	0.99204	0.994304	0.993842	0.997098		0.988552	0.996227	0.666406	0.872045	0.991188	0.926076	0.956494
ENSG00000162542													0.973871
ENSG00000168734			0.105654					0.069938					0.0276653	0.0782821	0.059297	0.0348311	0.0449468	0.0721357	0.0572588	0.0769077		0.04729		0.060802	0.0235286			0.0209313	0.0229856	0.0286178	0.0647134	0.069	0.126667				0.0760897	0.1343			0.1481	0.196375	0.0474339			0.3115	0.226833
ENSG00000146067
ENSG00000154065												0.992007
ENSG00000134470
ENSG00000134744.AS2	0.996112								0.994549		0.994005			0.988965	0.997331			0.997859	0.224				0.982601	0.466087	0.988089	0.139222	0.983563								0.995241					0.993857			0.991772				0.994482	0.994592
ENSG00000010270	0.164182	0.176009	0.0664483	0.03341	0.0400808	0.0602694	0.0271441	0.0179804	0.0177238	0.0675814	0.0430875		0.174826	0.0472	0.0326086	0.132542	0.225018	0.0536456		0.0235297	0.0244282	0.2224	0.333684	0.0117342		0.0341273	0.25275	0.00940157	0.0416266	0.0210114	0.269375		0.022073	0.0285243	0.0270509	0.0181565	0.0315617	0.298286	0.0618169	0.249184	0.0204766	0.0322854	0.145338	0.0119881	0.0347066	0.234188	0.036669	0.0301787	0.0416383
ENSG00000082146	0.970378				0.960315	0.941381	0.932191	0.904989		0.956922	0.94		0.988674	0.930116	0.992218	0.946288	0.978618	0.986951	0.97419	0.89833	0.979293	0.926887		0.986037	0.99013	0.940481		0.982684	0.973833		0.967437	0.970097		0.955317	0.98697	0.97172	0.955877	0.894045	0.962844		0.990639	0.774806	0.947113	0.987203	0.989625	0.939279	0.921468	0.979976
ENSG00000147180	0.686364				0.973921			0.681197					0.0665344		0.976007				0.980438	0.871913			0.874818			0.158181	0.155286						0.129109									0.0776584			0.1538	0.0847285	0.960101	0.139152
ENSG00000166833													0.0325645		0.0357138					0.0313115
ENSG00000235770
ENSG00000128928				0.968984	0.979265		0.986949			0.971245		0.992452	0.985815		0.990504	0.983318	0.986706	0.823125		0.97072			0.966429	0.950452	0.91081			0.977705	0.97138			0.97737	0.989648	0.966142		0.964504		0.968043	0.966626		0.966412	0.97426		0.965545	0.98307	0.984296		0.978597	0.937102
ENSG00000088833	0.0317172						0.0433809			0.0261706		0.0872365	0.0381566	0.0590376	0.0273611		0.0284415	0.208878	0.0225447		0.0262812	0.0203687	0.0689224			0.41		0.022401	0.0308837	0.035978	0.0710526	0.0301119	0.24949	0.0729629			0.0309003	0.144	0.109299	0.0964865	0.0318446			0.0235232	0.0162439	0.046476		0.0159705
ENSG00000259066	0.972361	0.988074	0.966067	0.988026	0.99277	0.983366		0.988348	0.996613	0.977138	0.981281	0.99722	0.993278	0.977415	0.995595	0.995892	0.989061	0.986297		0.971942		0.990858	0.97884	0.990114	0.993418	0.977162		0.989022			0.992382	0.993866		0.976924	0.996821		0.979476		0.979837	0.98226		0.991716	0.994			0.99196	0.96719	0.988916	0.988849
ENSG00000132530
ENSG00000120451											0.948172						0.9703																								0.970536
ENSG00000136436								0.964845	0.97262							0.986334	0.957376					0.964496	0.947697							0.979192	0.952524			0.983544								0.973394						0.957602	0.951455
ENSG00000144040												0.0328967
ENSG00000198399		0.079514			0.148																				0.0203942								0.0537485			0.106967								0.0924244
ENSG00000089101.AS2
ENSG00000164465		0.9735					0.980931					0.96496	0.986442	0.972975											0.976614							0.984883			0.982721					0.944619	0.967423							0.974581
ENSG00000026508									0.109315		0.179429				0.0846949																										0.0626041
ENSG00000129744
ENSG00000133742
ENSG00000113231.AS2
ENSG00000064115	0.965498			0.936726					0.968551		0.877857	0.959329	0.933573	0.863181	0.967387			0.963299	0.959245	0.976936	0.962151	0.265435			0.977921	0.833556		0.989806		0.906	0.446833	0.936363		0.97933		0.974881	0.980712	0.942791			0.805818			0.978583	0.811948	0.966041	0.912261	0.981462	0.953957
ENSG00000158528									0.0595376									0.0497883																												0.0326908		0.0514023
ENSG00000132549							0.994316					0.995052	0.988127									0.992089			0.99358				0.991727	0.99445					0.997932			0.989638										0.994057	0.989756
ENSG00000163818
ENSG00000153944
ENSG00000100902	0.984137	0.995035	0.993962	0.94308	0.992588	0.991902	0.997635	0.993583	0.996116	0.98104	0.92662	0.986299	0.964945	0.992492	0.965543	0.988785	0.955556	0.98988	0.989784	0.992628	0.982358	0.956022	0.985522	0.915372	0.992523	0.995253	0.943644	0.995672	0.997459	0.998257	0.981047	0.998334	0.992974	0.927701	0.989077	0.985816	0.990373	0.997053	0.997682	0.986299	0.984185	0.998574	0.994693	0.948865	0.98974	0.99353	0.976217	0.989817	0.996325
ENSG00000125675
ENSG00000104093				0.969496												0.950125									0.963444												0.939744
ENSG00000175198	0.902455												0.903164			0.93988									0.918697	0.923523		0.982115	0.9528				0.947828	0.903985		0.948909		0.945735						0.924116				0.946724
ENSG00000138101
ENSG00000143514											0.0212555				0.248026				0.0171564	0.854939	0.02361					0.0378709	0.0227904		0.0408845				0.0129735				0.043143				0.013639		0.0225121	0.033458				0.0243326	0.167206
ENSG00000118482	0.954808	0.96931	0.94685	0.968612	0.99114	0.974077	0.994045	0.98895	0.991562	0.969786	0.987	0.971961	0.988081	0.951861	0.932227	0.976186	0.987013	0.995099	0.98215	0.547347	0.984941	0.991427	0.925949	0.994939	0.981481	0.908266	0.941786	0.947792	0.929843	0.882409	0.975074	0.388381	0.987524	0.916515	0.995252	0.980384	0.976581	0.987186	0.869423	0.98452	0.962465	0.957494	0.970101	0.880538	0.974177	0.948453	0.914171	0.801306	0.987061
ENSG00000183486																																													0.882982
ENSG00000117682					0.962104		0.973512				0.974756				0.977647	0.992449		0.989927		0.989139	0.979816							0.980758	0.967669		0.978929			0.986014	0.9765		0.968564			0.988788	0.993612		0.985297	0.964817	0.988376	0.977667	0.986413	0.982319	0.980581
ENSG00000127990
ENSG00000180881																																											0.497714
ENSG00000067177												0.626556			0.976234	0.900614																			0.952593												0.919611	0.849805
ENSG00000080910
ENSG00000131778									0.193167			0.750333					0.458333			0.971115				0.191				0.0934545											0.279			0.220833
ENSG00000157193						0.14939							0.0550236			0.0441062								0.0894696						0.0906818
ENSG00000137497	0.127681								0.0723024												0.053125			0.306528						0.0784				0.1308	0.0475556							0.0755347
ENSG00000198707											0.918129			0.993314				0.985864	0.988867	0.925395		0.987198		0.989038	0.983998										0.990523	0.989866									0.984894		0.992546	0.991246
ENSG00000041988												0.993365						0.992955					0.987737		0.995092		0.993842	0.995172				0.9934
ENSG00000025770		0.995075	0.991639							0.992334		0.985749	0.997775	0.989549	0.993298	0.99562	0.989154	0.998193					0.990528	0.99653	0.789281	0.992359	0.995891	0.996715				0.995775	0.995222					0.994178			0.990854	0.99424		0.994376				0.995137	0.989213
ENSG00000132716.AS2			0.104125		0.081166		0.0188238					0.833013			0.0150788							0.0242578		0.248		0.0372329	0.0349517	0.0145509			0.0192577							0.199875								0.212774		0.0221708
ENSG00000114455
ENSG00000140521																		0.997265												0.995484														0.995094
ENSG00000183569
ENSG00000159579			0.990606	0.991914	0.990632		0.979265	0.980512	0.994653			0.355189		0.994709	0.992335		0.993666		0.99478	0.996503	0.996431					0.995213	0.989703	0.990594	0.994542						0.995824						0.998094			0.996672				0.989603	0.990924
ENSG00000070501	0.991433	0.995251	0.990548		0.978216	0.977	0.988818		0.996081	0.992434		0.996168	0.984766	0.986177	0.997283	0.989559	0.990834	0.991053			0.982742	0.985352	0.980216	0.98982	0.991867	0.992799	0.99198	0.989027	0.969536		0.992574	0.988936		0.991457		0.99184	0.987515	0.988755	0.990177	0.984103	0.992376	0.994394	0.992248					0.987389
ENSG00000144357																																												0.024839
ENSG00000188933
ENSG00000132204
ENSG00000159398
ENSG00000065717										0.902226							0.961142		0.898244											0.744767		0.981401
ENSG00000183530					0.904849								0.895988		0.972512	0.936401	0.936946				0.883059								0.958781	0.984507		0.8928										0.937183
ENSG00000257060
ENSG00000214617
ENSG00000023330		0.882378		0.86221			0.941395	0.967726			0.955093		0.941627		0.954119	0.551	0.419333		0.823278					0.94882	0.923522	0.950823						0.972977			0.934944	0.953483	0.978921								0.485455	0.975836
ENSG00000198513								0.988019									0.978466		0.972226					0.983818		0.989665					0.990036				0.983684						0.983761						0.968661
ENSG00000104299		0.993357					0.973217		0.98472			0.983602			0.990495		0.973748	0.990801	0.994305	0.98402		0.988976				0.983762	0.951124	0.992311		0.993193	0.985863		0.986552	0.98789		0.987004						0.975301	0.981209	0.892667	0.98837	0.982097		0.983451
ENSG00000164241								0.0266195																									0.0262154											0.0191495
ENSG00000188343		0.0159811		0.0558189					0.00737432		0.0449788				0.0100224		0.0217115	0.0208262								0.0219348			0.0458095	0.0181127		0.0198344	0.0226707				0.0120493				0.0392192	0.00966052	0.0173792		0.0330086			0.042016
ENSG00000198939
ENSG00000204406	0.925513										0.0302217	0.861125				0.117059		0.0325514							0.0451189	0.746444				0.924777					0.972254								0.0528758		0.061349
ENSG00000080224
ENSG00000103522
ENSG00000162148
ENSG00000158865
ENSG00000136560	0.00961715	0.00211838		0.0147901	0.020576		0.00551274	0.00680425	0.00927685	0.00834106	0.00504636				0.00404416	0.00825108	0.0196078	0.00919124	0.0128718		0.0115346						0.0238781	0.016797			0.0146609			0.00854368			0.0151552			0.0212319	0.0052371	0.0062165		0.011888	0.0149412
ENSG00000177156	0.0100074	0.00534108	0.0228765	0.0235868	0.0100297	0.055941	0.023127	0.0126342	0.00770948	0.0133657	0.0295594	0.0308715	0.004917	0.0201715	0.0139358	0.0141904	0.00749225	0.00730582	0.0105459	0.0336913	0.0354303	0.0107792	0.0176666	0.0104455	0.00432381	0.0148108	0.00860967	0.00348779	0.0179196	0.00868042	0.0159884	0.00692267	0.00929254	0.00999587	0.00696994	0.00745352	0.0337736	0.0186586	0.0148291	0.0334748	0.00930695	0.0133274	0.00815107	0.00681729	0.010684	0.012074	0.0175286	0.00966221	0.0129629
ENSG00000149201.AS2
ENSG00000183726	0.899262	0.980234	0.932472	0.893667	0.912509	0.964254	0.924486	0.9712	0.689667	0.967885	0.944137	0.959518	0.986105	0.972167	0.940491	0.964738	0.968592	0.960349	0.952571	0.977952	0.932674	0.978302	0.960021	0.964848	0.979484	0.725897	0.966724	0.98188	0.95801	0.961202	0.946228	0.95591	0.951226	0.962474	0.938652	0.761617	0.934078	0.944549	0.961478	0.970874	0.97287		0.964082	0.989134	0.974223	0.977122	0.942248	0.945959	0.937224
ENSG00000185158				0.922737
ENSG00000108264								0.4949				0.299		0.811019		0.993608						0.762923			0.907327	0.926411							0.7585		0.760889		0.824734								0.942595
ENSG00000182050.AS2
ENSG00000132780	0.0145788	0.0273951	0.0196078	0.0355529	0.0303897	0.0694069	0.0247746	0.0193984	0.00866859	0.0265759	0.00988218	0.00969895	0.03421	0.0618199	0.00694642	0.0308341	0.024698	0.0118588	0.0271012	0.0152374	0.0629427	0.0290061	0.0187097	0.0061211	0.0425072	0.085537	0.106227	0.0238289	0.035006	0.0174929	0.0118814	0.0192031	0.0227281	0.0196414	0.035442	0.0120309	0.0128188	0.0239088	0.0212662	0.0117928	0.0222583	0.071922	0.0424495	0.0150619	0.0115878	0.0108135	0.0345614	0.012693	0.0176879
ENSG00000138434
ENSG00000163618														0.7715														0.953914						0.701571											0.6775
ENSG00000139187					0.973398																					0.871725											0.944419				0.0509203
ENSG00000225376
ENSG00000142208
ENSG00000163462																0.744426		0.751545				0.574167
ENSG00000183337	0.46775	0.2108			0.598649	0.591	0.324	0.943208	0.43725	0.46027	0.950952	0.144087	0.561	0.962199	0.886284		0.701452	0.981764	0.403134	0.452632	0.92074	0.934211	0.16175	0.549765	0.937079	0.184298	0.359373	0.96495	0.5408	0.144878	0.17907	0.826478	0.16217	0.4124	0.409643		0.477	0.414615	0.47506	0.569183	0.898467	0.877259	0.295128	0.905258	0.906291	0.943923	0.534867	0.93729	0.521167
ENSG00000162927	0.633684				0.112667											0.0404192							0.908286					0.0547546														0.608814				0.964135
ENSG00000185842																		0.104545										0.0953635
ENSG00000138760				0.0358494	0.0513267		0.0291123		0.0211807	0.0492062	0.062849		0.0488761	0.0289606	0.012392	0.0420341	0.035125	0.0291218			0.0216863								0.0844096	0.0233171	0.0205066				0.0278571		0.0325484	0.0792493			0.0133017				0.0257724			0.0276242
ENSG00000157399																																	0.044845
ENSG00000089022		0.0146439			0.00872711	0.0180766		0.0166581	0.00586481				0.00644418	0.0041816	0.00258259	0.00948382	0.00762096	0.00394976		0.00726827		0.00829697	0.0146861			0.00707595	0.00691926	0.0040129		0.0061343	0.00588021		0.0054708						0.0110334			0.00873428			0.0192029	0.00755718			0.0169672
ENSG00000259176
ENSG00000108406	0.958158	0.929519						0.960979	0.964051		0.8766	0.944138						0.961137	0.4774			0.933872		0.956994	0.976027			0.991255		0.964226	0.978399	0.91669								0.964086							0.963396	0.952173	0.928319
ENSG00000120727	0.944962	0.999399	0.979916	0.935886	0.997946	0.980845	0.997243	0.99619	0.999238	0.901794	0.830042	0.912112	0.983536	0.92756	0.956071	0.896681	0.860177	0.896269	0.916507	0.997071	0.846323	0.998738	0.794889	0.899165	0.999431	0.88052	0.851831	0.860189	0.967962	0.962248	0.895053	0.948158	0.91057	0.849926	0.917857	0.819356	0.907166	0.910088	0.991962	0.889079	0.848835	0.919212	0.822349	0.784644	0.883117	0.936975	0.995001	0.867865	0.995843
ENSG00000171103	0.993992	0.992081	0.994865	0.992713	0.995918	0.979301	0.97588		0.985093		0.0398676	0.993711	0.993048	0.982851	0.998386	0.99307	0.978353	0.978004		0.952762		0.981053	0.975524	0.994909	0.977155	0.984103		0.995763					0.966429	0.99605	0.993573	0.980735	0.994596		0.987101		0.995292		0.972884	0.955943	0.994049	0.977407	0.985255	0.978892
ENSG00000154269
ENSG00000114098	0.813583	0.993877	0.988209					0.989249		0.99189	0.973858			0.988395	0.992072	0.993009	0.989505	0.997357	0.995551		0.990699		0.980951			0.993864	0.993003	0.997445	0.984755			0.994791		0.995416			0.990626					0.97938	0.994586	0.993097			0.993858	0.99328	0.986598
ENSG00000171853																												0.0268532							0.0518017					0.0546014
ENSG00000134463	0.042738										0.0145605						0.0378846		0.0104159		0.0146903						0.0345097				0.0238432						0.0267972							0.0189786
ENSG00000047849	0.0683475	0.0652191	0.0125663	0.0437261	0.0088371		0.0668524	0.0142529	0.143831	0.703333	0.380154	0.0441494	0.0513362	0.0161504	0.1	0.0691722	0.145621	0.0239732	0.0216281	0.046589	0.055952	0.0232692	0.111364	0.061132	0.0574855	0.085	0.0698701	0.0568122	0.0170352	0.0210235	0.0577166	0.0282892	0.0548	0.0152634	0.036681	0.0215757	0.0434729	0.0199031	0.0629445	0.10406	0.05836	0.0176629	0.0498069	0.0146273	0.117459	0.0547244	0.0534751	0.0621815	0.012322
ENSG00000186654.AS2																																																	0.704857
ENSG00000167384							0.959801			0.967982					0.982199	0.966265		0.899273		0.920173				0.985118	0.958772							0.963285			0.964976			0.971422				0.960788				0.955191
ENSG00000104517		0.00843122	0.0302089		0.0174663	0.0382857	0.00969925	0.00532476	0.0076062				0.506071	0.0132377					0.730946		0.00707652	0.00688515		0.575263	0.0136371	0.0202784		0.00752068	0.012449	0.0160281			0.0154426			0.0090545		0.779844			0.00835513	0.0818406					0.0203224		0.0112429
ENSG00000112419	0.777143		0.219273	0.172848	0.141828	0.109678	0.0822325	0.491923	0.2015		0.0269055	0.842966	0.108	0.133478	0.377644	0.397308	0.368472		0.0162766	0.803255		0.715423	0.165903	0.105224		0.216423	0.0782064	0.0138182	0.079885	0.071941	0.301395	0.836145		0.307787	0.47425	0.146177	0.202667		0.6646	0.140714	0.266027	0.446786	0.12068	0.413488	0.0736728	0.868713	0.827739	0.710263	0.924014
ENSG00000173064					0.962387																				0.988812								0.917282	0.924985										0.981752
ENSG00000189067.AS2	0.0150373	0.00365297	0.0426241	0.0111147	0.355738	0.0186643	0.00515726	0.0313105	0.0238937	0.0173898	0.444396	0.00593184	0.0133826	0.0186561	0.0110502	0.0352903	0.00976442	0.0150617	0.00476251	0.460578	0.00381049	0.00977585	0.29	0.0198484	0.0123596	0.0068203	0.0206928	0.0101643	0.0129231	0.00386691	0.00536915	0.281946	0.0149039	0.0286566	0.00239992	0.202525	0.00763411	0.00863789	0.0288846	0.00846059	0.0068188	0.0320873	0.0140553	0.00785941	0.00982641	0.0116463	0.00977462	0.00696909	0.01117
ENSG00000170946																	0.91199																									0.870621
ENSG00000188761
ENSG00000205838																0.1647																												0.142857
ENSG00000134490								0.903746																																				0.947226				0.933638
ENSG00000164024.AS2	0.0157121	0.034269	0.0446895	0.0176297	0.0214406	0.0504209	0.00876685		0.00877105	0.0454558	0.0155807	0.00682054	0.0111032	0.0303732	0.0454213	0.0118981	0.0170966	0.012846			0.0853267	0.00608581		0.0155966	0.0152153	0.083206		0.00549677	0.0277602	0.025065		0.0250763	0.0405166	0.0181584		0.0226828	0.0186273	0.0210938	0.0480544		0.011109	0.0176237	0.0192745	0.0188726		0.0136498	0.0161214	0.0210403
ENSG00000140718
ENSG00000196628
ENSG00000144040.AS2
ENSG00000196937															0.0214706			0.0530758				0.0359679						0.0290886		0.0426574														0.0556944
ENSG00000141252			0.983774	0.976761		0.959342		0.989235		0.980196				0.984596		0.988041		0.986546	0.989406									0.991657										0.981341			0.965561	0.985102						0.990759
ENSG00000138030	0.0626116						0.0391027		0.0408014	0.043603			0.0172799				0.0266803			0.0227561	0.0216569		0.0489321		0.0295618	0.0389904				0.0454129		0.0178314	0.0252439		0.0168504	0.044375								0.0695907
ENSG00000187715																				0.147982
ENSG00000162769		0.992378	0.9445						0.979314				0.964875		0.839597	0.98124	0.959712	0.607333			0.107284			0.983384	0.948532				0.8871			0.988505	0.96899	0.966966				0.974175	0.96519		0.949167				0.987403	0.957468		0.963957
ENSG00000016402																																												0.0530957
ENSG00000007216
ENSG00000198160	0.994402	0.887683		0.877786	0.995951	0.94668			0.769284	0.964763	0.946092		0.994063	0.995008	0.998184	0.980673	0.993254	0.993051	0.99618	0.994548	0.996368	0.986976	0.994832	0.996921	0.837163	0.982436	0.989942	0.988069	0.994607	0.930504	0.946895		0.894415	0.994362		0.98214		0.979073	0.997803	0.992123	0.949146	0.993227	0.981197	0.994012	0.988673	0.98894	0.971816	0.992103	0.989789
ENSG00000162620
ENSG00000117151							0.103199			0.951099					0.876308										0.958206					0.756866															0.0710977
ENSG00000163002.AS2
ENSG00000151948																			0.958625
ENSG00000112033.AS2		0.087073														0.0290291																				0.0606319			0.0991815		0.0635243
ENSG00000141580		0.0153376					0.0156102	0.020951	0.00954121		0.0167541	0.0112685			0.0211993		0.015553			0.0238014		0.00685107	0.0371852	0.0259443	0.0085736	0.0383333	0.0188234	0.0173865			0.0172459		0.029129		0.0131966	0.0145723	0.0253263			0.0504367	0.014832	0.0388384	0.0114749	0.0199				0.03447	0.0235064
ENSG00000137968								0.960119																													0.965984				0.969298
ENSG00000140945
ENSG00000166839										0.900882																																		0.962781
ENSG00000077809										0.777556
ENSG00000145864
ENSG00000189283
ENSG00000165457
ENSG00000005243
ENSG00000151726																				0.937772																	0.973787
ENSG00000103051		0.144326		0.035673		0.0503869	0.0359725	0.0338199	0.0340386		0.0209702	0.335833	0.021279	0.0424833		0.0161717	0.0188522						0.0182454	0.0133004	0.00664329			0.0116096	0.0408173	0.0153928		0.0226412	0.00658672			0.0401507							0.019951	0.0139034			0.0314147		0.0578942
ENSG00000008513															0.918257				0.936774
ENSG00000101161	0.979101	0.992084			0.986171				0.980039	0.956183		0.980769	0.976863		0.989156		0.976961	0.157	0.990537	0.970972	0.981821			0.983104	0.99309	0.978961	0.973506			0.990095		0.965448	0.987466	0.983623							0.991516		0.984787				0.980163	0.9869	0.974113
ENSG00000143401	0.995631	0.916628	0.965633	0.978432	0.972913	0.975931	0.993682	0.995315	0.974153	0.990867	0.944317	0.950107	0.979156	0.968022	0.905299	0.959448	0.930728	0.990998	0.936084	0.952516	0.988065	0.954817	0.994631	0.95196	0.985759	0.867105	0.887132	0.913741	0.97143	0.981991	0.997738	0.889474	0.994243	0.888112	0.871094	0.969882	0.959852	0.994963	0.981783	0.993333	0.928737	0.99361	0.977189	0.892559	0.932129	0.988026	0.978527	0.993873	0.887036
ENSG00000128513		0.893107									0.809137	0.932084	0.923374	0.913637	0.891284	0.94049	0.93566		0.962303		0.96087			0.970653	0.239778	0.898341	0.355256	0.247667	0.949341	0.944028			0.873909	0.896226	0.932202		0.9375		0.973061	0.977992	0.966837				0.96862	0.924969	0.90058
ENSG00000111653		0.0117104			0.0425598				0.0213138				0.019044	0.0410898	0.023521					0.030717			0.024295	0.025		0.00941258	0.0193195	0.0162044			0.0469881		0.035577			0.04775	0.020919				0.0190497	0.0152748	0.0209476			0.0276194	0.0696822		0.0443631
ENSG00000122367
ENSG00000186866.AS2	0.0472302	0.06963			0.0562453			0.243267	0.0381286												0.0713371			0.0673633			0.0853636	0.0114575		0.0308013		0.613467	0.0471805	0.0365464		0.0548819	0.0697186	0.0886182		0.0324785		0.0284466	0.0968186	0.025923	0.0481481
ENSG00000146151																												0.984493
ENSG00000074319	0.997868		0.996739		0.997264	0.993969	0.996685		0.999471	0.996058	0.993204	0.998307	0.999135	0.996284	0.998949	0.99447	0.996165	0.998396	0.998737	0.997244	0.99856	0.99234	0.991976	0.997573	0.994145	0.990158	0.996631	0.999172	0.996928	0.99881	0.997943	0.996624	0.997476	0.998484		0.998518	0.997543	0.950694	0.992831	0.990931	0.998165	0.99662	0.998162	0.998179	0.998633	0.994838	0.996794	0.99844	0.99675
ENSG00000137713	0.993851	0.996205	0.987039	0.987956	0.973432		0.961721		0.99247		0.987399	0.957793			0.997758	0.997229	0.958784	0.997162	0.956642	0.988923		0.993598	0.981288	0.993925		0.992875	0.991664	0.880562	0.984838	0.981772	0.997692			0.995107	0.976602	0.992417	0.987559	0.906893	0.993416	0.982941	0.992511	0.991228	0.0802748	0.993085	0.997036		0.995052	0.996968	0.988394
ENSG00000184216.AS2					0.94477															0.833569					0.88757							0.875108	0.916908				0.8965	0.914013			0.966549				0.974077				0.858625
ENSG00000179397
ENSG00000135597		0.961936					0.966245	0.977556	0.256942	0.251545		0.799773	0.899938	0.978493	0.911032	0.984797	0.946995	0.990207					0.990091	0.77988	0.948087					0.832282	0.883135			0.896875	0.897836		0.98449				0.939464	0.973314			0.98112	0.990625	0.245333		0.986168
ENSG00000163520												0.0558019																																				0.108652
ENSG00000148019	0.801143	0.948294		0.95508		0.924974	0.981074	0.885638	0.988807			0.979025				0.980805	0.903777	0.960984	0.960741	0.95663		0.972469		0.965193	0.964597	0.978957	0.958265		0.938628	0.9576	0.963188	0.975525		0.948341	0.926473		0.987342			0.932625	0.922468	0.961182		0.7865	0.87896	0.921278	0.942861	0.948504
ENSG00000170629
ENSG00000133731	0.983493	0.992753		0.989431	0.991768	0.986549	0.991342	0.991716	0.995958	0.969309		0.99467			0.997579		0.983087	0.990093	0.994452				0.962381	0.995186	0.992309	0.976752			0.986213	0.989564	0.991832	0.996196	0.989479	0.980275		0.991874		0.990957	0.98667			0.989091				0.996784	0.993095	0.983921	0.990963
ENSG00000070950	0.980512		0.977031		0.990491	0.937078			0.994945			0.993959	0.976131		0.995869	0.985873	0.989671	0.992731	0.982674	0.978671		0.948682		0.989038	0.99416			0.986003	0.976214	0.983949	0.991435	0.989194	0.976026	0.99221	0.968157	0.978774		0.985629	0.970375	0.97638	0.979029			0.981422	0.992924	0.966831			0.98082
ENSG00000088305	0.961677	0.979969	0.949623	0.934705	0.984646	0.906211	0.989331	0.977665	0.976014	0.982262	0.971245	0.990265	0.988472	0.952598	0.970027	0.95935	0.979381	0.97422	0.983435	0.884163	0.94892	0.988314	0.98514	0.989975	0.992884	0.991311	0.976731	0.990192	0.984713	0.993299	0.991776	0.877864	0.982987	0.993569	0.989406	0.925853	0.974266	0.991612	0.977317	0.973356	0.962628	0.991819	0.960531	0.98501	0.98889	0.990235	0.955283	0.98227	0.97736
ENSG00000128656								0.939945							0.977264	0.659111	0.8801		0.808817	0.876957	0.946381			0.866015					0.343636	0.969179	0.924919					0.776375	0.931264	0.8996		0.3741	0.589429			0.913182	0.821021	0.684827	0.487444		0.797714
ENSG00000164808	0.942703	0.971186		0.880833	0.860109	0.900547	0.95189	0.963444	0.911556	0.983071	0.971754	0.970332	0.981264	0.898558	0.984581		0.966403	0.983294	0.989303	0.972688	0.950014	0.940774	0.573125		0.98846	0.975068	0.981336	0.992885	0.978042	0.980392	0.988071		0.989622	0.978968	0.939728	0.938427	0.972177	0.984134	0.952047		0.957203	0.95441	0.92093	0.964414	0.932549	0.948019	0.940855	0.700612	0.956497
ENSG00000154001	0.952127	0.992954	0.966101	0.982433	0.989414	0.963412	0.966339	0.958082	0.985919		0.985123	0.993809	0.984213	0.963654	0.960789	0.985161	0.955857	0.973606	0.978299		0.962453	0.974947	0.968728	0.972214	0.878145	0.952636	0.97205	0.986922	0.986586	0.992286	0.969024	0.992732	0.966545	0.985993	0.984621	0.979347	0.924015		0.975299		0.990443	0.987695	0.975208	0.985094	0.965166	0.969029	0.979016	0.984697	0.982725
ENSG00000250910
ENSG00000134324															0.0770185			0.0304413							0.0245987			0.0466395														0.102872
ENSG00000114026																															0.955053
ENSG00000124164						0.975341	0.988701		0.990506	0.980645	0.971401	0.995063	0.996125	0.985125		0.98966	0.964256	0.991243		0.96509	0.980876	0.871159		0.989377		0.976551			0.989289	0.97532	0.988428	0.981193	0.969797	0.988573	0.994536	0.98765		0.985213				0.994275	0.979516		0.994763	0.979683	0.992918	0.992113	0.982488
ENSG00000214189		0.100091		0.130625			0.139444		0.113333	0.18675	0.09958	0.0913637			0.153429		0.344818	0.0476557		0.1335	0.0453846					0.110222		0.0697035	0.148348		0.0720721	0.1338				0.774		0.0629531			0.0830277	0.819833			0.14325	0.171	0.210167	0.161429
ENSG00000082781		0.980351			0.93438			0.92048		0.3934			0.961388	0.905011	0.913706		0.960536		0.620286	0.962163				0.48907					0.949047	0.893283				0.933528	0.166018								0.815437	0.920182			0.169857	0.954138
ENSG00000082996	0.983815	0.581182	0.975174	0.969134	0.99253		0.99346	0.862425		0.973574	0.988461		0.99237	0.990658	0.983223		0.850966	0.9909	0.982513	0.973805	0.986018		0.967298	0.995703		0.981735	0.98768		0.98442	0.99389	0.994049	0.994526	0.986275	0.980762		0.835677	0.987522	0.97649	0.982465	0.98118	0.940125	0.990912	0.987458	0.986852	0.97329	0.991269	0.982922	0.655385
ENSG00000157426.AS2			0.951164		0.988528	0.905851						0.95823	0.939857					0.9517		0.958461	0.914708	0.967735						0.860857	0.957875				0.943585	0.923111			0.962074		0.92091			0.803444		0.976576	0.947281				0.952381
ENSG00000108219		0.323																																									0.435571
ENSG00000197475
ENSG00000163608	0.217667	0.844638			0.686424		0.9562		0.87058			0.0206812		0.899	0.928342		0.875273	0.928496			0.958708				0.877928		0.363143	0.772391						0.961123	0.946037			0.817143	0.212714		0.942855		0.939159	0.582368				0.933182
ENSG00000116191	0.935531	0.97361		0.97123	0.965137			0.96171	0.951661				0.990859	0.928651		0.966064									0.521714				0.965238	0.796125				0.962183	0.987024	0.955799	0.976041				0.965088			0.581857			0.969039
ENSG00000139220
ENSG00000162641
ENSG00000130703											0.0443174		0.0206449																	0.0135306							0.0651978
ENSG00000137845	0.982015	0.887565		0.953905	0.941837	0.977758	0.830317	0.988899	0.816571		0.939983	0.939391	0.972699	0.979295	0.989115	0.989276	0.916912	0.977082	0.98554	0.976851	0.917165	0.976977	0.944672	0.983874	0.936783	0.952489	0.911419	0.981467	0.979257	0.972811	0.965186	0.988868	0.965154	0.991309	0.957412	0.955125	0.987614	0.973787	0.980683	0.985218	0.94723	0.969126	0.973223	0.973462	0.966124	0.977323	0.973069	0.985004	0.972593
ENSG00000177335
ENSG00000250910.AS2
ENSG00000125877			0.77225									0.871636	0.977761		0.980156	0.978266		0.972312	0.966849		0.960536	0.944402		0.963742	0.956119	0.964333		0.93391				0.867043		0.971238				0.923648			0.974981	0.881807		0.937698	0.7845	0.63425		0.92612	0.9535
ENSG00000223387
ENSG00000147419	0.988004	0.985469	0.990244	0.9799		0.973929			0.992739		0.980919	0.991287		0.983426	0.996352	0.974411	0.992935	0.990722	0.993455		0.987136	0.988875	0.987124	0.988477	0.991427			0.988657		0.990814	0.990823	0.994766		0.987531	0.997465	0.982122	0.989295	0.986741	0.978742		0.994625			0.972721				0.986398	0.972468
ENSG00000161652													0.0513123														0.0279854
ENSG00000188785													0.896303
ENSG00000166199													0.978674	0.95719				0.980247				0.901448		0.965161	0.959634			0.990489		0.964274		0.0517647					0.967276						0.98207		0.147143				0.977741
ENSG00000119487		0.441296			0.970588	0.919969	0.966129	0.439355	0.593556	0.88639	0.973985	0.981737	0.772545	0.336087	0.306154	0.979241	0.619111	0.3845	0.505238		0.968415		0.212697	0.188046	0.198046	0.974763	0.959148	0.139861		0.969582	0.552258	0.0462648	0.0359978	0.981398	0.864222	0.701328	0.369815	0.0708101	0.959526		0.487692	0.884681	0.964513	0.290739	0.953518	0.663667		0.688097	0.975193
ENSG00000103544							0.98789		0.99307	0.98241	0.983312		0.99634		0.990109	0.991612		0.996248				0.977373		0.988256		0.990417	0.989946			0.985963	0.990477	0.982879			0.991549				0.988824		0.993926	0.989693	0.991682				0.989381	0.991334
ENSG00000168781
ENSG00000100532	0.982563	0.953044	0.945111			0.951029		0.962438				0.964696		0.981019	0.936834	0.948406	0.883493	0.939108	0.94781	0.982348	0.915183	0.933625	0.933898	0.98445	0.963149	0.976019	0.974907		0.361795	0.947107	0.922436		0.966	0.952548	0.859208		0.936486	0.927331	0.984883			0.980286	0.946622	0.957682	0.68969		0.940987	0.977901	0.974715
ENSG00000134352	0.982632				0.968552	0.932102		0.956382							0.937688											0.949634									0.0617329	0.935578											0.937285	0.872583
ENSG00000100558																								0.984056
ENSG00000242086.AS2				0.874727						0.718333			0.835767			0.864121	0.855516		0.917271				0.851714	0.860971				0.657167		0.966129					0.914808	0.874885							0.856659		0.929345	0.816449	0.8692
ENSG00000111319												0.0552189	0.0467857		0.0292743			0.0224222		0.038149					0.0243781	0.0502975	0.0463723							0.0487541	0.0890254			0.0488016
ENSG00000088340
ENSG00000112062		0.971995						0.921965		0.991096					0.98733			0.98485		0.981459					0.978922	0.96079		0.993555	0.976183			0.623857	0.820784		0.994157									0.978717		0.981858
ENSG00000136147								0.0970752	0.0552222									0.1353								0.173073				0.1115					0.0721675		0.137444							0.954455
ENSG00000144908
ENSG00000213066		0.0550773	0.684545		0.9707		0.0523259	0.316735	0.611111	0.0940767		0.0646059		0.774313	0.493372	0.0935294	0.503103	0.0586703	0.622778	0.0682116		0.0242627	0.952293	0.343871	0.626885	0.204909	0.473871	0.718813	0.651208	0.537568	0.754757	0.576825	0.2857	0.20625	0.834138	0.612692	0.165903	0.313333	0.0698062	0.952728	0.0540687	0.546905	0.531667	0.128	0.28692	0.795346	0.750036	0.519684	0.398291
ENSG00000205853			0.169808														0.137444	0.174307									0.177566						0.174833
ENSG00000131724	0.00760482	0.00523942			0.0393537			0.0365273	0.00613571			0.0533333			0.0113365		0.0341153			0.0493096	0.00731844		0.115222					0.0186363				0.0177778		0.0627916	0.0856653			0.0725902							0.0714286		0.0334677	0.0298614
ENSG00000157107.AS2			0.945934					0.948032						0.930079		0.984391	0.895896						0.941741	0.961667		0.962352		0.741615	0.955637					0.97912	0.98699			0.942484					0.990132	0.982247			0.954806	0.971755
ENSG00000064787
ENSG00000187741	0.960119							0.979872					0.986798	0.954505	0.973268			0.980615				0.971942		0.934081	0.992308			0.994044		0.9761			0.979718		0.984319	0.982924		0.946468						0.9789		0.986545			0.829444
ENSG00000108423		0.977922	0.22425		0.571379		0.797692		0.835789				0.939658	0.918877	0.881291	0.6672	0.949006			0.922353			0.338889	0.616899	0.603158	0.91997	0.897104	0.945333	0.801672	0.0340625	0.949482			0.950091					0.856667					0.893424	0.346066		0.257429	0.939616	0.913898
ENSG00000099991				0.893366	0.926237		0.956808	0.904546	0.931699			0.982921	0.969756		0.927938			0.907619		0.894128		0.89963		0.963917	0.947983	0.565		0.955211	0.860731		0.77525		0.834801			0.900636	0.907527	0.884338	0.898955				0.781522			0.730714		0.836458
ENSG00000065802	0.974763				0.956564		0.900975		0.978005	0.831726					0.959746			0.973142	0.79199	0.980488	0.924958	0.98193			0.989179	0.964286	0.951024	0.818946	0.9671	0.969133	0.942619			0.974137	0.925308		0.968247				0.972104	0.894528		0.944095	0.969013		0.970323
ENSG00000135299		0.95392													0.0332719
ENSG00000124749
ENSG00000119661
ENSG00000104432
ENSG00000179241								0.0840458																				0.0218672
ENSG00000151422	0.177084			0.0285262	0.0393047	0.0789912			0.00593446	0.0811926			0.426923	0.0482116	0.0207994		0.024361			0.0676742		0.615		0.202679	0.548065	0.0199666			0.0482	0.0161554			0.35013		0.393375												0.142434	0.111868
ENSG00000173482
ENSG00000125629						0.941262			0.973262	0.976056								0.982262								0.979151		0.966655				0.981701		0.988611		0.972285
ENSG00000006468	0.0366556	0.0241829	0.0557278	0.0224842			0.00916217	0.0232765	0.0650374	0.0369679	0.0352879	0.0116099	0.0175995		0.193143	0.0121829						0.041468	0.0171126	0.0235758		0.0165446					0.00681978	0.00909966				0.0298324		0.016562				0.024239		0.0240894
ENSG00000159210			0.0252161	0.0179632			0.00985855	0.0117598	0.00788095	0.00763247		0.00434168	0.00510723	0.0112794	0.00908165	0.00341993	0.00514845	0.00313222	0.0094151	0.0141063	0.0121281	0.00506986	0.00928075	0.00719464	0.0043184	0.0197196	0.00907873	0.00247682	0.00822149	0.0103566	0.2635	0.0091748	0.0077879	0.012838	0.00759924	0.00826136	0.0102282	0.0105215	0.0124088	0.0126152	0.00442533	0.00934654	0.0128618	0.00698043	0.00971291	0.00372313		0.00923162	0.0100689
ENSG00000088053
ENSG00000069966.AS2			0.986436	0.985924					0.990627			0.989246	0.996228		0.9857	0.97535	0.960285	0.989709						0.981937			0.984892		0.980739		0.992858					0.9905	0.921624				0.988692		0.992982		0.991521	0.973641		0.973957
ENSG00000131018
ENSG00000261742
ENSG00000006837		0.559077										0.169554									0.284343			0.0274273							0.327999
ENSG00000166839.AS2
ENSG00000230461
ENSG00000101493	0.280103							0.383457	0.22625							0.073188			0.190141									0.104685		0.275207			0.131273	0.252682				0.256784				0.203444		0.220179
ENSG00000111679																																											0.0170609
ENSG00000111224	0.00787467					0.0262691									0.00929691	0.00632965	0.0175636											0.00631576	0.0124444		0.0080699			0.0038981			0.00630332											0.00758124
ENSG00000155561	0.0585779			0.0902727				0.0519729							0.0258052		0.0599261							0.0633854	0.0398342	0.0489681		0.0364286	0.0818379	0.0857981	0.0132923					0.0310799	0.0886364	0.0872596			0.0258208		0.0591429	0.164222	0.0618563		0.0889364	0.0295146
ENSG00000237853
ENSG00000077157																			0.969859									0.984417				0.945857		0.954302
ENSG00000123560	0.0330191			0.0390164	0.0205088		0.0282718	0.0540568		0.0700969			0.0166726		0.0222362	0.0861873	0.0300762	0.123058			0.0546227		0.0428007	0.0127759	0.026407	0.029263	0.0195523	0.00609272		0.0361218	0.0179039		0.0322276	0.08042	0.027077	0.0478534		0.0232813	0.0132964		0.0130729	0.0373911	0.0349233	0.0258983	0.0604444	0.0867447	0.0768369		0.0262097
ENSG00000022840		0.0164747	0.0836514	0.316			0.357076		0.591	0.059797	0.0589373	0.590141	0.0311709	0.0408973	0.0214489	0.00870044	0.0230361	0.164611	0.012234	0.0548945	0.0540757	0.016078		0.0179309	0.17586	0.0423445	0.0162295	0.0334874	0.637333	0.0120262	0.0113365	0.0207016		0.273377	0.0877714	0.029516	0.613	0.0346386			0.0206163	0.0272	0.0142891	0.0178712				0.0244353
ENSG00000213995																			0.981141												0.980312		0.976199
ENSG00000142192	0.965377	0.981851	0.869957	0.967937	0.973701	0.95373	0.973386	0.957857	0.671923	0.97222	0.976623	0.978283	0.981521	0.963649	0.992435	0.988496	0.975111	0.989413	0.97775	0.964678	0.91978	0.969488		0.983635	0.983643	0.945906	0.982336	0.990977	0.88353	0.968577	0.97533	0.98633	0.979688	0.952274	0.974753	0.958277	0.983623	0.954777	0.963913	0.963759	0.987182	0.976829	0.933271	0.984186	0.983067	0.980073	0.968199	0.959029	0.974041
ENSG00000186063	0.980293	0.977316	0.970948	0.978342	0.834817	0.967072	0.934641	0.983362	0.996759	0.982194	0.974554	0.993033	0.982384	0.736869	0.989085	0.980603	0.776947	0.989131	0.963468	0.962398	0.545701	0.920261	0.818931	0.989969	0.97629	0.991493	0.772	0.961737	0.985341	0.986201	0.884692	0.986219	0.981096	0.973404	0.987432	0.962423	0.988424	0.910888	0.740975	0.937179	0.832938	0.9814	0.957407	0.944519	0.990596	0.971801	0.974902	0.840303
ENSG00000204311
ENSG00000233461		0.0957401											0.0385577											0.142651										0.068397								0.118218	0.0627232	0.114193	0.0201071
ENSG00000164045			0.344629		0.970132		0.98295	0.613143						0.96299	0.722432	0.99164			0.97257	0.98363		0.972276	0.950271	0.986414				0.989675	0.862031		0.556182	0.971605		0.972978	0.985879	0.961581						0.983151	0.937187		0.875634
ENSG00000168010																0.0903896					0.980981
ENSG00000178081
ENSG00000237649		0.053125							0.0450212		0.0801297	0.184571					0.107236		0.0668571									0.0396457										0.0441809			0.0518165				0.0753487
ENSG00000142657	0.9939	0.814975	0.973568	0.994709	0.994975	0.964101	0.980536	0.995514	0.979775	0.907775	0.909854	0.916915	0.990632	0.914842	0.927611	0.861783	0.865239	0.954061	0.983764	0.995157	0.906483	0.97373	0.90197	0.99671	0.983523	0.992325	0.878728	0.95865	0.977521	0.98611	0.832675	0.991155	0.989531	0.961597	0.991677	0.992392	0.995551	0.994735	0.974848	0.979036	0.985631	0.984635	0.984742	0.988053	0.984506	0.895463	0.98562	0.988291	0.989799
ENSG00000132906	0.919858						0.947837								0.970711									0.950052						0.906545	0.941315	0.917047					0.956997			0.918864	0.918566	0.87173	0.948511
ENSG00000077942							0.0436011	0.125906			0.067056			0.0758043	0.0188052				0.0457095					0.0613421	0.0233798					0.0663283		0.0286286	0.0363936	0.0388149	0.0669904			0.0717715			0.231875	0.0299383	0.0320129		0.0331657	0.0475418		0.0598397	0.0472602
ENSG00000132199																			0.985201																														0.902803
ENSG00000198088.AS2									0.0846056						0.983225													0.115035		0.949138											0.133				0.974171				0.228667
ENSG00000064726		0.966561		0.636491		0.942506	0.98298						0.974331		0.947667				0.968731		0.991242			0.976061	0.974416	0.948619		0.985262	0.965366	0.981425	0.969608		0.987027	0.966788	0.856548			0.929884		0.954831				0.957434			0.968914	0.980972
ENSG00000095110
ENSG00000102445																0.962837
ENSG00000170786
ENSG00000180815
ENSG00000167491	0.130875						0.235889																0.234143																			0.0951062	0.248909	0.107958					0.304889
ENSG00000198814														0.971608	0.950671	0.971582	0.95423										0.936581									0.973201			0.947781	0.224917		0.968206			0.974634
ENSG00000103194		0.99569	0.960685	0.974211	0.985392	0.929793	0.982315	0.991686	0.991706	0.950821	0.986292	0.987883	0.976275	0.981699	0.993834	0.970811	0.976629	0.995317	0.991307	0.91715		0.992569	0.977939	0.987014	0.993115	0.982311	0.983486	0.995242	0.797657	0.982202	0.993409	0.988037	0.987104	0.979549	0.97537	0.978339	0.986918	0.988935	0.977524	0.968076	0.990501	0.986946		0.986587	0.992262	0.926846	0.979314	0.978976	0.969216
ENSG00000188603												0.0198693			0.0149821	0.0131891			0.023875			0.0170399			0.0368991					0.037012	0.0113552						0.0382019		0.0465033		0.0390616								0.0817279
ENSG00000113597		0.996523					0.996974		0.997782				0.991029			0.990476	0.993228	0.992228		0.983055				0.996926		0.982365			0.976076	0.992476		0.980963		0.936291		0.990948	0.994867	0.983101	0.982811	0.983184	0.979101		0.990637		0.990619	0.983797	0.98961	0.993505	0.98822
ENSG00000007306
ENSG00000168958	0.98488	0.873154	0.98327	0.987656	0.901153	0.984346	0.961284	0.950969	0.736889	0.825	0.899279	0.939231	0.901036	0.966489	0.831165	0.969808	0.95575	0.945228	0.840622	0.934959	0.974571	0.867192	0.9331		0.781223	0.852381	0.976448	0.989188	0.932627	0.974739		0.812129	0.99135	0.993139	0.995917	0.889044	0.992036	0.732969	0.952245		0.988607	0.939712	0.991858	0.802307	0.967001	0.99263	0.985531	0.982595	0.963111
ENSG00000134160
ENSG00000110514																		0.983882				0.973839						0.971011					0.958742									0.968871
ENSG00000157764	0.0308979				0.0144											0.0106865	0.0199246						0.0201406							0.0099989		0.00598356	0.0216103								0.00496766		0.030097
ENSG00000104870					0.121886			0.7103				0.0715462				0.0397906		0.0404765			0.787254	0.306167	0.0516897	0.163556				0.0556824								0.822333		0.0863046				0.0780645	0.173	0.0837871		0.126		0.185816	0.115111
ENSG00000148680	0.0117164	0.0132149		0.223256			0.00336783		0.0048829		0.00842836	0.00451658		0.0106831	0.00484932			0.00727361	0.00413242		0.0131099	0.0417006	0.739136		0.0135767	0.00791384	0.00767766	0.059543	0.00729627		0.00304122	0.0149134	0.0145631				0.0122571	0.880367			0.0102348	0.015266	0.00681895	0.00521796			0.0184393	0.00683173	0.0272224
ENSG00000169905	0.933594	0.987634	0.129625	0.82439	0.967051	0.95234		0.97836	0.971664	0.983687	0.959842	0.958082	0.954973	0.892324	0.985034	0.904034	0.95975	0.970829	0.972326	0.910626		0.819054	0.923519	0.976534	0.262833	0.550417	0.98126	0.986878	0.962587	0.969215	0.935437	0.978163	0.0878181	0.95244	0.99157	0.949752	0.892964	0.0930648		0.908364	0.944211	0.957686	0.863817		0.982215		0.937125	0.90175	0.975929
ENSG00000090097																			0.945405
ENSG00000154845
ENSG00000156256			0.0418812	0.0257684			0.0231328					0.0141837		0.0297562	0.0106164	0.00824857		0.0163978	0.0122704				0.0319585	0.00660596		0.0297008		0.00595427	0.0200065	0.0250854			0.0224239	0.0233707						0.0567817	0.0286389				0.0253658		0.0215435	0.0140592
ENSG00000196433																		0.059361
ENSG00000103429	0.867534	0.900909	0.950817	0.590465	0.957668	0.927023	0.171771	0.7157	0.925204	0.59		0.386935	0.814019	0.531351	0.0746341	0.929496	0.235632	0.72878	0.0798683	0.279287	0.435353	0.898434	0.246313	0.685462	0.949317	0.42234	0.215263	0.95624		0.812781	0.912172	0.607632	0.103138	0.800111	0.9748	0.916164	0.985342	0.768906	0.970962	0.884326	0.349583	0.886366	0.359888	0.743881	0.757147	0.887456	0.948031	0.896648	0.954709
ENSG00000164941				0.992232		0.99037	0.995469									0.997412	0.991865	0.995855	0.996282	0.962509		0.995805				0.994871	0.997589	0.995332	0.984857	0.99424	0.994554	0.997954	0.997189	0.996791	0.99738	0.996881	0.997158				0.996948		0.996922		0.98837	0.991089		0.991884
ENSG00000175224												0.0588868														0.917494													0.788
ENSG00000184544
ENSG00000147439.AS2		0.0382995	0.140198				0.0695785	0.029117	0.0338053	0.0172089		0.0243902			0.0297644		0.0158156	0.0478989	0.0227586		0.0189972	0.0131418	0.098836	0.103718	0.0250856	0.341282	0.369375	0.105324	0.0473364	0.0155263	0.014045		0.0867877		0.0604151	0.0139418		0.114349	0.130749	0.0412896	0.0554528	0.060533		0.0296737	0.0145738		0.0555244	0.183333
ENSG00000237773.AS2																										0.0357576
ENSG00000121073	0.0185296	0.0077419	0.0408034	0.0153311	0.0101765	0.0545309	0.0283495	0.0332331	0.0220416	0.0175625	0.0198089	0.0109481	0.0102499	0.0277569	0.0102244	0.0183374	0.0608853		0.0207804	0.0416986	0.0236669	0.0123888	0.0210145	0.0169154	0.0406174	0.061756	0.00604882	0.092093	0.026664	0.0450826	0.00803753			0.0373344	0.0264008	0.220532	0.0257025	0.0153797			0.0500516	0.0131344				0.0251393	0.0146913	0.0150465	0.0145849
ENSG00000082213		0.00588965				0.764364			0.00588297				0.041249	0.0656978	0.0127539		0.0158179	0.0187807			0.0148264	0.0206487			0.0253496		0.0148878	0.00658704	0.0594216		0.0300139		0.0456598	0.0348633			0.0256023									0.0326387			0.0608333
ENSG00000050730
ENSG00000146872		0.00796267						0.0280778									0.00800165			0.0268889		0.00966989						0.00798583		0.00989199				0.1211		0.0121189										0.00578012
ENSG00000269640
ENSG00000174628
ENSG00000164074					0.990209		0.0996537					0.986262		0.9804	0.634921		0.98924	0.989855		0.974815	0.992071	0.2364		0.935237	0.986896			0.777215	0.983287		0.987309			0.994314	0.997038	0.0737699			0.986458						0.925756			0.201667
ENSG00000145725									0.1256						0.9478	0.972816					0.75		0.510625																	0.960836
ENSG00000146350																								0.0212515
ENSG00000116580						0.857943	0.953636								0.983783			0.9439		0.976748	0.906333								0.928224				0.0887882					0.529125		0.915227		0.951838							0.947132
ENSG00000139737												0.980286			0.948968	0.993713															0.974122				0.992885		0.981167											0.965827
ENSG00000089597	0.159444	0.355099	0.5941	0.902636	0.705595	0.482692	0.6258	0.0995211	0.0446844	0.7671	0.2305	0.600971	0.0208695	0.158273	0.478983	0.0405166	0.428438	0.70825	0.1053	0.643308	0.0325131	0.0260008	0.179353	0.840069	0.0421793	0.216963	0.075	0.0126662	0.229714	0.903894	0.0266883	0.205		0.491296	0.159478	0.285333	0.285875	0.226667	0.866843	0.8755	0.68725	0.649444	0.355909	0.392564	0.463636	0.413214	0.442889	0.237107	0.353403
ENSG00000116353	0.977689	0.980524	0.970722					0.97825		0.0857895		0.990244		0.986102	0.994028		0.985858	0.990697	0.992944			0.976049	0.978576	0.967803	0.986372			0.994366		0.963165	0.986782	0.990446	0.992151	0.98549							0.981249	0.97698			0.985076		0.972715	0.991165	0.979349
ENSG00000183569.AS2
ENSG00000243156							0.956831		0.981615								0.976479					0.980686								0.948143		0.971774	0.946371			0.976375										0.986049
ENSG00000254275
ENSG00000152430
ENSG00000134982					0.0470424				0.0354984																			0.0430159										0.0375615		0.0698217	0.0514095			0.0349931
ENSG00000160633										0.971							0.968069								0.956923						0.983311	0.975143
ENSG00000149970																	0.972484	0.901905		0.974891					0.0795955		0.981667			0.959357											0.975119
ENSG00000012048			0.131125																			0.482571	0.040798								0.0422141								0.0671168		0.0534129				0.0312357
ENSG00000226891
ENSG00000149313	0.945214	0.99307	0.903488	0.896889	0.97761	0.966349	0.868511	0.996039	0.944742	0.938279	0.743308	0.855725	0.893898	0.940313	0.947904	0.961852	0.956144	0.820927	0.996383	0.974306	0.708454	0.997326	0.813148	0.970417	0.891696	0.734619	0.848936	0.856452	0.994497	0.862292	0.975293	0.969069		0.878679	0.905259	0.945038	0.670571	0.921461	0.943565	0.974193	0.909091	0.94559	0.953012	0.953095	0.990578	0.978499	0.942235	0.889516	0.929447
ENSG00000112077
ENSG00000220804																									0.994099				0.991076					0.169143
ENSG00000143486		0.0170783		0.0335507				0.0240377	0.0125858	0.0495317			0.00948428	0.0275667	0.00789642	0.0146769	0.0225718	0.0128769			0.0491285	0.0134987	0.0410426	0.0162281	0.0116474	0.0176805		0.010051			0.023393	0.0198579		0.0126673							0.01814		0.0268568		0.024452		0.0340096	0.0170762	0.0633333
ENSG00000179046									0.160944																		0.12575
ENSG00000140563																				0.0377225		0.0355505
ENSG00000120948	0.8639	0.900547	0.979756	0.852433	0.923521	0.979966	0.901686	0.908741	0.934981	0.655404	0.686395	0.727737	0.829478	0.839908	0.877045	0.864555	0.943235	0.85119	0.716739	0.803358	0.872534	0.965159	0.716053	0.828622	0.638495	0.867341	0.761004	0.816481	0.881802	0.926788	0.957937	0.930615	0.795268	0.976121	0.980323	0.867019	0.823938	0.881933	0.8	0.858326	0.831223	0.913714	0.861687	0.845	0.771764	0.697448	0.76581	0.873154	0.905077
ENSG00000110077
ENSG00000172005
ENSG00000093183	0.684289	0.976227	0.803048	0.712619	0.925116		0.943635	0.176713	0.822949		0.905995		0.80062	0.710105	0.951807	0.750806	0.886362	0.553448	0.901286		0.814776	0.970968	0.788091	0.947944	0.577879	0.879182	0.205588	0.648443	0.845795	0.781915		0.634706	0.973696		0.712333	0.568052	0.814637	0.933934				0.656714	0.927215	0.924234	0.907565	0.41096		0.53732
ENSG00000173209		0.12147																																														0.966592
ENSG00000196993															0.2565
ENSG00000140945.AS2					0.0373654					0.0381119															0.0325438
ENSG00000055483.AS2		0.0263874																			0.0249379			0.0293388																					0.0587451
ENSG00000213614									0.991165			0.982122	0.990584				0.978147		0.967617	0.982789	0.976282	0.990826	0.980287		0.983102				0.973938	0.69093	0.946535		0.985784	0.992444	0.988934	0.983666			0.978963		0.990503		0.99388	0.992045		0.963199	0.966659	0.98842	0.978906
ENSG00000107957
ENSG00000173889	0.991143	0.993022	0.988305		0.99691		0.1206	0.981787		0.991796		0.992523	0.992848		0.994578	0.0580329	0.992372	0.991331			0.98706	0.991446	0.98609					0.994244			0.994886		0.989585		0.995842			0.897649		0.977756	0.995121	0.899326	0.996126	0.990967	0.995097	0.995462
ENSG00000185842.AS2	0.979708	0.964197	0.95604			0.869165	0.97394	0.965676			0.983952			0.981473		0.988337	0.964093	0.991244	0.965766	0.955805	0.957408	0.96058		0.977235	0.956434	0.917867		0.989778	0.962468	0.914521		0.983843	0.943767	0.946667	0.95067	0.947357		0.972357	0.767222	0.945819		0.9774	0.980954	0.96528	0.897592		0.981893	0.948884	0.934477
ENSG00000109819
ENSG00000106829
ENSG00000155893												0.834857																												0.0891038
ENSG00000102796		0.0650551												0.376583		0.932969	0.250286	0.945047							0.970049					0.641818		0.982904		0.371						0.969456				0.0952524		0.961619
ENSG00000129534	0.990456	0.972786			0.991532	0.959323	0.971029	0.993143		0.992743	0.976447			0.990997	0.993311	0.993815	0.988818	0.994411	0.981789		0.986424			0.991835			0.980437	0.999355	0.98627	0.994733				0.986713	0.997769	0.994901	0.980301	0.98935			0.989788	0.979721		0.990303			0.986125	0.992361	0.989485
ENSG00000149150															0.986761	0.988672				0.986158			0.967419	0.217							0.983461						0.990326	0.982674					0.981576		0.984126		0.5911
ENSG00000116062	0.964079	0.933099	0.681964	0.781549	0.965162	0.948813	0.989219	0.891321	0.980948	0.967694	0.908897	0.942342	0.71992	0.861631	0.974868	0.98525	0.987165	0.990262	0.971121	0.982696	0.806387	0.968814	0.935204	0.692665	0.983594	0.852017	0.869903	0.98464	0.977125	0.974826	0.925665	0.965736	0.985567	0.867678	0.989049	0.964723	0.854926	0.836605	0.973308	0.577016	0.542169	0.971087	0.917062	0.968873	0.90708	0.884746	0.955144	0.526829	0.645577
ENSG00000022976.AS2																																		0.152071										0.0356		0.0257735
ENSG00000165914.AS2											0.776299						0.961162			0.960747				0.877927													0.924714				0.970725				0.939288			0.8337	0.957111
ENSG00000166912																																		0.928661										0.976741
ENSG00000120915				0.918713												0.817526	0.933829				0.871544	0.953562											0.951738								0.94773	0.959723			0.955279
ENSG00000106069																											0.979587
ENSG00000185306								0.103152							0.0216531																											0.964365							0.427056
ENSG00000166166		0.934547			0.966923			0.977244				0.857248		0.983738	0.971115			0.954839	0.907736						0.812109	0.952277			0.987251		0.983109			0.958424		0.976366				0.899231	0.987645	0.986302	0.949233				0.986196
ENSG00000228214
ENSG00000158296		0.1311		0.981658			0.968702	0.978222							0.976967					0.970401					0.983143																				0.971629	0.968247		0.983501	0.978541
ENSG00000117676
ENSG00000159307															0.114218						0.0886182
ENSG00000157349		0.982899						0.961462				0.966118	0.951381		0.979701			0.81011			0.976907	0.970231	0.973667	0.949881		0.979956				0.965613	0.970627				0.972576	0.956543				0.984359		0.975871			0.978185			0.8614
ENSG00000173120				0.858625	0.826182		0.952743	0.607857	0.824168			0.882174	0.950182		0.955649			0.834857									0.636071	0.933708	0.782714		0.678539			0.888667		0.8154	0.82			0.92571	0.772207				0.933563	0.642442			0.772143
ENSG00000179088
ENSG00000136059																			0.039048
ENSG00000177030					0.975435		0.960088						0.984639										0.971602		0.987242	0.924031								0.981082	0.981618						0.983174					0.98062
ENSG00000137806	0.0384577			0.0269601	0.0156437					0.02268			0.187207			0.0133667	0.082	0.33027	0.0146037	0.824286		0.0344839		0.0201715								0.0440382	0.947953	0.0229832			0.0203487						0.0352995	0.0114339	0.921181	0.0286269	0.0260708		0.91409
ENSG00000127152	0.150287	0.186861		0.112574	0.3252		0.182222	0.19		0.121821			0.152966	0.318625	0.213231	0.100544									0.163388						0.190545	0.27893			0.235692						0.156112							0.365143
ENSG00000110921.AS2	0.955968	0.969203			0.969078					0.973006		0.964783	0.981552					0.976333				0.969488		0.96392	0.968677		0.961614			0.855								0.96681					0.980959	0.776284		0.97049
ENSG00000143036																	0.219																											0.960008
ENSG00000130167
ENSG00000171861	0.937234	0.968319		0.959064	0.905501		0.941716	0.910818	0.950317			0.950397	0.926075	0.91375	0.940816	0.919105	0.977393	0.965867		0.958525			0.914709	0.988878	0.983701		0.939916	0.856376		0.951445	0.95832		0.967163	0.979774	0.740545		0.973796	0.953593	0.965698		0.967878	0.962327	0.990958	0.956635	0.98401		0.901795	0.957819	0.940544
ENSG00000177694	0.986565
ENSG00000230880
ENSG00000168389				0.8665						0.966203						0.982049	0.92716			0.8695		0.893572									0.888481			0.952684					0.944059		0.96466
ENSG00000176986		0.922156			0.954143						0.913105		0.953517		0.938709			0.6648	0.801833		0.969271			0.948566				0.855714										0.717583			0.902648		0.831857					0.954183
ENSG00000153214																									0.958434			0.060754									0.915675					0.904652				0.954363		0.951129
ENSG00000160584																				0.8546
ENSG00000081154	0.971801	0.990333	0.97745	0.966419		0.955865	0.991084	0.97951	0.982202		0.991976				0.982614	0.986012			0.984896		0.973484	0.975517			0.993793			0.981691		0.966683	0.984124				0.986313	0.967422		0.968103			0.98549		0.974815			0.977686			0.986795
ENSG00000163354
ENSG00000155368	0.042411	0.0184511	0.0151125	0.0531245	0.0109653	0.0227095	0.00908783	0.0162008	0.00772158	0.0168327	0.170286	0.0951297	0.0110139	0.0124283	0.0392748	0.0381868	0.0348565	0.0660762	0.0085991	0.00988226	0.0382875	0.0160835	0.0386883	0.00417119	0.0205036	0.0118768	0.0382314	0.00606188	0.0106017	0.103776	0.0167299	0.0222537	0.0330309	0.0111564	0.032348	0.0179887	0.00693227	0.0107256	0.00904236	0.0102386	0.00694984	0.00816375	0.0366143	0.0272893	0.00491527	0.00776444	0.00984825	0.015875	0.0263255
ENSG00000149483		0.94947	0.882261		0.957343	0.942156							0.91264		0.140556	0.972025	0.930769							0.960673	0.968286	0.879568			0.884365						0.324615				0.935035					0.789444				0.920624	0.949375
ENSG00000077238		0.977512										0.948723		0.941891				0.976265								0.930016				0.116971		0.896964			0.181			0.944168		0.934419									0.933525
ENSG00000116918	0.988706	0.995291		0.967417	0.995424	0.984019	0.994955	0.995259	0.934033	0.981053	0.988114	0.67025	0.991836	0.983372		0.990968	0.991938	0.987293	0.990614	0.976683	0.986858	0.980667	0.977024	0.987501	0.989208		0.975861	0.994014	0.991195	0.992167	0.990652	0.994111	0.990752	0.990862	0.996413	0.986706		0.992131	0.978438	0.99	0.991669	0.995721		0.986798	0.995196	0.995603	0.983499	0.990828	0.976683
ENSG00000087266
ENSG00000123219		0.012307					0.0495		0.0264476	0.0246656		0.0143349			0.0265612		0.036625		0.0185522					0.0237488	0.0200377				0.0508017			0.0260892		0.0278186	0.02338						0.0249116
ENSG00000067066
ENSG00000106701																												0.0095493		0.0378192															0.940692			0.0361704
ENSG00000255864																																											0.946649
ENSG00000116675																	0.206667						0.841444		0.0546873
ENSG00000109046		0.853333	0.786	0.976745	0.978606		0.972847	0.575562	0.898463		0.882183	0.921623	0.988012	0.972305	0.973698	0.982824	0.924742	0.975205	0.87083	0.978239	0.649744	0.966705	0.890908	0.970738	0.795852	0.978502	0.411429	0.836769	0.986946	0.949524	0.984332		0.836946	0.971107	0.604722	0.748696	0.955667	0.597083	0.935203	0.975611	0.9782	0.790639	0.943667	0.99118	0.890605	0.982885		0.926788	0.988218
ENSG00000186111		0.483222			0.720273						0.44192	0.953792	0.45		0.348385			0.541	0.65125	0.633478	0.172334																					0.372692						0.782714
ENSG00000243566
ENSG00000196597				0.960668									0.298625			0.98933																														0.973638
ENSG00000240682.AS2		0.0102215	0.01775					0.00581015	0.00795636	0.0244195			0.00800992				0.0104863	0.0145365	0.00534093	0.00881814	0.0110305	0.0138815	0.0227095	0.00974395	0.00757151			0.0137798	0.0196863					0.0154335	0.0174509	0.0134826		0.0151		0.0183661	0.00641827		0.0146207		0.0149217	0.0125943		0.0162254	0.019296
ENSG00000065717.AS2
ENSG00000050748																				0.0635899					0.847223					0.840625													0.0627411
ENSG00000145730							0.990186							0.6	0.990465					0.988847		0.811571		0.118222	0.987578	0.993864			0.881324				0.992429			0.994247			0.985254			0.96901		0.142667	0.102818	0.992772		0.884816
ENSG00000103494								0.021409																													0.0104015
ENSG00000133687						0.973484													0.989635																			0.990842
ENSG00000155011
ENSG00000110675
ENSG00000177181					0.172167														0.0705905			0.126491									0.0811224				0.0698967	0.168833					0.116479				0.109134
ENSG00000163694	0.0337664	0.00954159	0.0339493							0.0224986		0.00806387	0.0157668	0.0131482	0.0076184	0.00942937		0.0113644	0.024101	0.0185137	0.0249512	0.00969659		0.02081	0.0047936	0.0164446		0.00441677	0.036241	0.0146679	0.009208	0.0151045		0.0104202	0.0113701	0.0191652		0.0172842	0.634256	0.0238021	0.0213385	0.0229349	0.0413907	0.00789148		0.019597	0.0155966	0.0254792
ENSG00000115760.AS2		0.092				0.11232			0.0537539			0.0374171	0.0641795			0.0727947	0.0274108			0.114018					0.0070691					0.0219367	0.0348914							0.0584471					0.0821691		0.053			0.0627361
ENSG00000151812
ENSG00000173950
ENSG00000163947
ENSG00000112186													0.949435	0.905515				0.981274		0.974843							0.96843							0.928056				0.971269						0.979455	0.967976		0.97923
ENSG00000204410															0.975944
ENSG00000105792																								0.0233692																0.0477566
ENSG00000166136	0.987245	0.994051	0.97128	0.98987	0.983627	0.974172	0.990995	0.988212	0.992591	0.974508	0.961677	0.9851	0.996636	0.989232	0.997614	0.997191	0.994181	0.995751	0.99334	0.981383	0.990708	0.98883	0.98566	0.993861	0.995526	0.990823	0.992051	0.997223	0.987359	0.9945	0.997617	0.993832	0.990177	0.995064	0.991724	0.990037	0.994019	0.993209	0.99051	0.985023	0.990085	0.995284	0.99118	0.992877	0.995343	0.989806	0.991388	0.99174	0.986358
ENSG00000144724				0.0858702	0.831988		0.116035			0.0409488	0.369111							0.65503						0.0607624	0.0360331	0.0651717				0.4164	0.087621									0.928781		0.0702907		0.0602094		0.096625	0.0822184	0.0473889	0.105987
ENSG00000163832	0.0569339	0.0115483				0.0956968	0.0362972	0.0440631	0.0464157		0.0310297	0.0247213			0.0219513		0.0262278	0.0148303	0.0688	0.0731561		0.0527284		0.0507893	0.015826	0.0367095			0.0542928		0.021021	0.0120856			0.0680932		0.047585		0.0341845		0.0351367	0.0379551	0.0340495	0.0355984	0.0180812		0.0553306	0.0390385	0.0771521
ENSG00000185128
ENSG00000111271												0.974451	0.975681		0.987915					0.943682																			0.931319		0.956264			0.970589
ENSG00000136250
ENSG00000182670										0.985174		0.98643		0.985251				0.988118					0.965367						0.973919		0.977415	0.99304													0.978048	0.990379
ENSG00000188916					0.879298				0.668372						0.78											0.772429																					0.848724
ENSG00000154975
ENSG00000101282											0.123595															0.483429		0.176796
ENSG00000099219			0.979044	0.952348								0.952184					0.931213	0.9436				0.775345		0.821777		0.768405		0.0463369				0.980253			0.926259	0.451143	0.98271											0.857091	0.809934
ENSG00000102900.AS2	0.984549	0.992828		0.992796	0.986626	0.977756	0.995107	0.979033	0.977115	0.991467	0.964723	0.997422		0.985111	0.995777	0.996845	0.994936	0.996049	0.992897	0.994286	0.994089	0.991274	0.988682	0.988145	0.997447	0.989382	0.982529	0.995148	0.985682	0.993584	0.991115	0.99174	0.989468	0.987712	0.989884	0.973724	0.947115	0.992004	0.984071	0.98849	0.996098	0.99099		0.989184	0.995894	0.993465	0.991413	0.979216	0.988317
ENSG00000154175.AS3
ENSG00000169570													0.988484	0.970265					0.975767								0.967889		0.991483					0.979395	0.986864		0.985882		0.982047						0.973735
ENSG00000166960
ENSG00000070413							0.0216014		0.0350877						0.0261128		0.0406453					0.0593883	0.0328046			0.0478381				0.0302545	0.0121218	0.0313613										0.0490136				0.0388303		0.0345367
ENSG00000157570																										0.983423
ENSG00000164292													0.954709					0.850085	0.981261	0.87621								0.955945				0.936915								0.915305					0.935446
ENSG00000179136
ENSG00000104331																	0.777824		0.0107444					0.0146626				0.0285243	0.0197386	0.0329447					0.0311013	0.0109062
ENSG00000158161	0.986626		0.972286		0.978		0.991292					0.974429	0.984369	0.972767	0.993435	0.983242	0.992698	0.979331	0.984036				0.968083	0.989505	0.996517		0.980128		0.971549	0.989461	0.992125	0.989845	0.980954			0.9875	0.989084							0.993903	0.988869	0.979951			0.971076
ENSG00000243478
ENSG00000112237	0.983967	0.983321	0.981821	0.989959	0.9959	0.97861	0.992399	0.992117	0.980385	0.988692	0.976716	0.978664	0.997891	0.989303	0.937336	0.976401	0.987897	0.996454	0.995498	0.993372	0.979715	0.990504	0.961532	0.99384	0.985481	0.971781	0.987624	0.991447	0.994797	0.993575	0.99646	0.987877	0.995216	0.993598	0.998129	0.985449	0.985062	0.963817	0.984431	0.898919	0.994807	0.991899	0.996049	0.979926	0.958614	0.988755	0.987853	0.994472	0.992489
ENSG00000205786
ENSG00000154743												0.95321																									0.907299									0.964556
ENSG00000149972
ENSG00000003756.AS2	0.0681398	0.0126886		0.018244	0.0100715		0.0379679		0.00894887	0.0479436	0.0255681	0.0079835	0.0122996	0.0428571	0.00510571	0.0351484	0.0521435	0.012819	0.0172496	0.0948481	0.00919124	0.0144882	0.021	0.0142857	0.00590022	0.0805829			0.034215	0.0048599	0.00462687			0.0292009	0.0612041	0.0573115	0.0471118	0.0350568		0.124018	0.00784596	0.0129031	0.037945	0.0108444	0.0165881	0.0175164		0.0123245
ENSG00000247498
ENSG00000070371														0.871609
ENSG00000119650
ENSG00000164308
ENSG00000131966	0.00922859	0.00529928			0.00889375	0.0253846		0.0125068	0.00568588	0.0307137	0.0201206	0.00667218		0.0169943	0.00268508		0.0129413			0.0184758			0.0303	0.0154556	0.0034845		0.0346683	0.00582089	0.0299169	0.0235556	0.00981364	0.017302	0.0248779	0.00960392	0.00783464	0.0167077	0.0129309					0.0154823		0.00762663	0.0415		0.0262478	0.0266997
ENSG00000111424																																													0.877347
ENSG00000167720														0.14625				0.287455						0.267125			0.120537	0.237917			0.126606	0.109545		0.179833		0.103818	0.0987268		0.0930769
ENSG00000134014	0.996127										0.982985	0.993023	0.620091	0.931969	0.990907	0.991937	0.985642	0.554143	0.991307	0.982549	0.866	0.974951		0.993621		0.987339	0.994208	0.995025		0.995917					0.99344			0.994028			0.993205	0.993952			0.989667		0.993342
ENSG00000120860			0.0196133						0.018817			0.0144567			0.0135531		0.0121132					0.0260641			0.00928005						0.0067064	0.0186373								0.0308656				0.0142332	0.025065	0.0212298
ENSG00000125846																															0.27
ENSG00000156017		0.985279			0.991305	0.9815	0.9465	0.955571	0.96916		0.836347	0.986717	0.974427	0.979276	0.992914	0.987769	0.950673	0.98932	0.991154		0.978076		0.981038	0.317	0.98416	0.960422	0.984694	0.990866	0.824166		0.996502			0.992424	0.993411	0.991241	0.981911	0.973126	0.987463	0.982474	0.982592	0.974043	0.987678	0.97191	0.992929	0.993518		0.982121
ENSG00000173821	0.130635	0.0581131			0.073		0.134069	0.890964			0.141348	0.0368609	0.203375		0.2748	0.098927	0.230833		0.0824489			0.548611	0.151949			0.169833		0.224722		0.0588906	0.155778	0.172308	0.164333			0.1126	0.2006	0.139163							0.686625		0.617429		0.7974
ENSG00000151632
ENSG00000147421														0.984825			0.984413											0.981871		0.983009	0.990923
ENSG00000221887	0.943457		0.865652											0.942547			0.94082		0.957105			0.856714	0.949201	0.988277						0.948565											0.970682		0.968948		0.970817		0.92919	0.89844
ENSG00000072849	0.976711	0.976013	0.971221		0.969996	0.957844	0.940711	0.969947	0.964979	0.958626	0.934717	0.955471		0.915011	0.973904	0.982896		0.961029	0.950635	0.951275		0.988496		0.981708	0.954437	0.926902	0.898889	0.972739	0.936895	0.985745	0.964123	0.97	0.983939	0.978001	0.980899	0.96648	0.976053		0.967034		0.96676	0.948464		0.96417	0.950417	0.929669	0.640913	0.927829	0.956846
ENSG00000134013																0.133513
ENSG00000089101.AS3
ENSG00000138592		0.932442			0.900727			0.983874		0.973211	0.97325	0.990559	0.813725	0.959581	0.935066	0.979599	0.905315	0.991162	0.97896	0.881397	0.978542	0.979826	0.981734	0.985933	0.938629	0.971226	0.657222	0.869039	0.971754	0.976286			0.973523	0.883105	0.305972	0.961265	0.977903	0.910893		0.981443				0.97525	0.721628		0.968798	0.930581	0.923111
ENSG00000127947																		0.0233936														0.0293657			0.0696046								0.0244675	0.0241992				0.0416187
ENSG00000111846
ENSG00000117676.AS2
ENSG00000187079									0.996938		0.970941		0.98933				0.971059		0.99237	0.985187	0.0814115			0.989749						0.989048		0.995256	0.989125	0.988496		0.990877		0.984424	0.993619				0.991099		0.991558	0.984764	0.992361
ENSG00000184465			0.928423				0.924163					0.857766	0.900034	0.960756	0.958429				0.232									0.950964		0.892677											0.937648					0.160963
ENSG00000109184	0.0115033			0.0200572	0.0203383		0.0088615		0.0036988				0.0116654		0.230263	0.0217562		0.00883299		0.0370241	0.0156221					0.0237778		0.079908			0.0062236		0.018216		0.0058752	0.0136513	0.0116481	0.0100775		0.0227562	0.0165683		0.019					0.0136128
ENSG00000114054	0.0328781	0.393659			0.0509772		0.0232943	0.0154301	0.00714962	0.748209	0.0155245	0.00498134	0.005982	0.0220938	0.0140954	0.00791253	0.020869	0.00460906	0.00664553	0.0226473	0.0110865		0.0171045	0.0224138	0.00781748	0.0147745	0.012937	0.0044038	0.025756	0.00827071	0.0084215	0.0119033		0.0764743					0.0373226		0.00891101		0.00746245		0.0316344	0.0181727	0.4243	0.0150664
ENSG00000121578					0.16875			0.143333	0.118556							0.0682151		0.0741176					0.0538719	0.110545		0.251857		0.060342					0.0465078				0.128444		0.0799124									0.0835114
ENSG00000254101
ENSG00000144040.AS3	0.942333	0.852308							0.287143	0.809482		0.974806			0.867645	0.767786	0.940319		0.899182		0.967667		0.912857			0.917485			0.955366	0.898683				0.8629		0.926701	0.899543	0.963169	0.921765			0.961264				0.974011		0.957132
ENSG00000088970	0.953262	0.892833		0.970488			0.937125	0.921077	0.958399			0.95129	0.935928	0.911091	0.92984		0.950183	0.954581			0.973446		0.924529		0.974364	0.968338		0.986731	0.825333			0.905545	0.979627				0.976878	0.92202						0.962297	0.963764		0.934834	0.957556
ENSG00000133619
ENSG00000135622																										0.0486905
ENSG00000158296.AS2									0.982239											0.976502																													0.97619
ENSG00000028137
ENSG00000093134
ENSG00000070018		0.996009	0.98254	0.984019	0.989022	0.981907		0.994101	0.989918		0.976232		0.991721	0.977815	0.996652	0.986065	0.990655	0.9839	0.986313	0.991842	0.987487	0.992257	0.986594	0.990462	0.995174	0.987855	0.985105	0.992595	0.979789	0.984376	0.995789	0.9947		0.992046	0.988875			0.989777	0.981012	0.976919		0.989249		0.986086				0.974274	0.987512
ENSG00000125952		0.0720103	0.0846751	0.0346683	0.0901606		0.0285905	0.0631086	0.159682	0.0207667		0.00653351	0.0338374	0.0398956	0.0128479	0.0318926	0.0246162	0.015527	0.018204	0.1149	0.0387473			0.0402468	0.0163613	0.0531907	0.0316614	0.322288	0.0485474	0.0225373	0.0297222		0.0282319	0.358919	0.021013	0.0339417	0.064406	0.0558233	0.0688799	0.085196	0.0425898	0.0725722		0.0507938			0.0405679	0.0529568
ENSG00000163960	0.982642	0.975122	0.976623	0.970699	0.984693		0.982918		0.991234	0.989132		0.989006			0.994013	0.988709	0.991763	0.99291	0.991938	0.988758		0.992698	0.972032	0.994694	0.992416	0.974742	0.987153	0.99549	0.980016	0.98937	0.962		0.980922	0.976675	0.988366	0.989894	0.988027	0.968286	0.969022	0.989101	0.991778		0.987119		0.985433	0.979812	0.980466	0.9803
ENSG00000168297			0.9904						0.995998				0.989144			0.99328									0.99276										0.991012		0.98829
ENSG00000158856
ENSG00000096070															0.985037
ENSG00000167984
ENSG00000100284.AS2										0.976876									0.945817									0.933121				0.964523
ENSG00000134352.AS2	0.991183				0.959629	0.905768		0.958767							0.721231										0.974432	0.958588									0.958433	0.902528											0.875764	0.921852
ENSG00000005302					0.968552	0.926287			0.993209								0.952589						0.945811		0.973283				0.957577						0.946786	0.975891					0.956476
ENSG00000241484																				0.0599597
ENSG00000092978
ENSG00000111450	0.2579	0.308667	0.303023				0.249491	0.68274	0.126764			0.595667		0.299167	0.245818	0.241459	0.68008	0.117553	0.92586		0.19186	0.273231	0.335519	0.154255	0.0400067			0.097666	0.593548	0.110859	0.235875	0.589231	0.889486	0.832	0.297875	0.338692	0.42954	0.400857	0.184713	0.241709	0.219714		0.144329	0.0782932		0.269494	0.327	0.294769	0.255385
ENSG00000196562											0.987973							0.971367								0.96802													0.981629
ENSG00000204934																										0.425471				0.848915														0.293654
ENSG00000183091
ENSG00000198062
ENSG00000163681													0.957738			0.947931					0.984642				0.985522						0.949401	0.974341						0.932271			0.967521						0.925481
ENSG00000184154								0.90303					0.78962				0.846664		0.282125			0.202091						0.0387821													0.0937426
ENSG00000114316			0.316714	0.974427	0.9917				0.888571		0.871087	0.992284	0.572308	0.94169	0.333974	0.977229	0.985712	0.84384	0.869335		0.981895	0.8831	0.940547	0.8102				0.99156	0.8725	0.981026	0.657368	0.857947	0.941341	0.983787	0.851831	0.762768	0.762152		0.978869	0.955619		0.911895		0.934063		0.954064	0.988822	0.9829
ENSG00000140859
ENSG00000073584	0.0138673	0.00486482		0.0199755	0.00779615		0.0126535	0.107078	0.00745037	0.0284583	0.0195882	0.00656026	0.0114407	0.012344	0.00324395	0.00593274	0.0120381	0.00500786	0.0201517	0.0112167	0.00471036	0.00738971	0.00978677	0.00891693	0.00468621	0.0129091	0.0120275	0.00287122	0.0172705	0.00547609	0.00788633	0.00554451	0.026115	0.00918731	0.019616	0.00511275	0.0145063	0.0112872	0.0151641	0.0213804	0.00625222	0.0223496	0.00403718	0.0114914	0.00681577	0.0133114	0.0225447	0.0101205	0.0174971
ENSG00000055732			0.0329119								0.0525355																		0.0406734
ENSG00000146373.AS2
ENSG00000156795		0.570222	0.035518		0.034215		0.0420575	0.0702372	0.0094378	0.0461369	0.00864731	0.0301801	0.0101059		0.0249829	0.032	0.0398493		0.017423			0.0317566	0.0472698	0.2211	0.0125259						0.666282						0.0216612	0.905495			0.0387616	0.289455	0.453544	0.0110439		0.0235506		0.062375
ENSG00000115239	0.0263113	0.0250884	0.0257455	0.0200045	0.0146425		0.00887166	0.00783876	0.00787322		0.0148622	0.0159653	0.0153418	0.0298881	0.0125071		0.01453					0.373167		0.0131738	0.0150141	0.0243545		0.0134046			0.0108457	0.0144116		0.0409726	0.0133287	0.0150682	0.0155291		0.0577085		0.0234028	0.0211898	0.010254			0.0132676		0.0281371
ENSG00000090686					0.981438				0.996467	0.995777				0.978338	0.994769		0.95482	0.973645		0.992003			0.982849		0.88607				0.984159					0.990954			0.980317		0.985507	0.981315	0.992508		0.991374	0.994039					0.976811
ENSG00000169193			0.0617167	0.594138	0.289333			0.0676507		0.0597188			0.0163589			0.110819	0.614615		0.678556	0.745769	0.495946		0.137596	0.0482765	0.0147136						0.546071				0.0185368
ENSG00000102172	0.99047	0.990291	0.964958	0.982583	0.987266	0.987886	0.992834	0.990459	0.991848	0.987363	0.990931	0.994126	0.995001	0.983699	0.990742	0.989972	0.985918	0.9928	0.993836	0.995351	0.982489	0.995725	0.989037	0.993303	0.995824	0.986093	0.991845	0.991996	0.993331	0.99296	0.988407	0.993908	0.992064	0.994473	0.994438	0.993238	0.992295	0.989554	0.991411	0.959084	0.995152	0.993231	0.994097	0.994102	0.991676	0.993304	0.977637	0.991775	0.986585
ENSG00000157540
ENSG00000115286
ENSG00000134313																0.0393454		0.040066			0.0350107		0.0946063										0.0599188							0.141617									0.115689
ENSG00000123096
ENSG00000118596							0.0426125																					0.0234459				0.0290388
ENSG00000141971					0.958564	0.916576				0.974019	0.976512		0.985022		0.992578		0.968299	0.992395		0.980227	0.927572				0.986534	0.965667	0.979964		0.970926	0.967115		0.983916					0.851596	0.974944				0.962769			0.985313	0.982513			0.952564
ENSG00000160410													0.95034
ENSG00000167723
ENSG00000103429.AS2	0.847667	0.969874	0.933638	0.478936	0.929453	0.8564	0.380333	0.906493	0.892635	0.724919		0.898614	0.949575	0.763023	0.505556	0.988161	0.270423	0.92	0.822623	0.620588	0.899658	0.871804	0.342321	0.608692	0.495545	0.407111	0.196441	0.780864	0.933773	0.988911	0.987877	0.657955	0.0885684	0.754667		0.142791	0.631081	0.503478	0.952876	0.938703	0.478	0.806625	0.958413	0.820531	0.879649	0.953815	0.379643	0.845025	0.954871
ENSG00000174227				0.0209215	0.0162749	0.0599687		0.0236991	0.0289685		0.0109278	0.00608918	0.00946477	0.0152621	0.748636	0.00846433						0.0184733			0.117011	0.0142101	0.0288629	0.226875		0.140308			0.903052		0.0375096	0.0364016	0.0249129		0.0724227		0.0128599	0.0255447	0.00956952			0.0185116
ENSG00000240535
ENSG00000146147
ENSG00000175322									0.0807892		0.0554167		0.0280016	0.103455			0.0944685				0.0930515										0.0301417						0.0553719			0.0622533			0.0270225					0.0805675
ENSG00000088325	0.0184081	0.0334294	0.0734371	0.0124512	0.0411432	0.0328877	0.0100124	0.0359193	0.258471	0.0175419	0.201399	0.110685	0.00698759	0.0244915	0.0688204	0.111429	0.144681	0.0105925	0.01235	0.0179327	0.0158199	0.027421	0.0329796	0.0105779	0.0306329	0.0180326	0.0175156	0.0106409	0.00819067	0.119277	0.0314088		0.0406091	0.00819026		0.0261608	0.0421399	0.0660765	0.0463203	0.0279612	0.0267453	0.0152897	0.0561352	0.0160837	0.0116861	0.00875934	0.020214	0.0138816	0.0210449
ENSG00000186431
ENSG00000144935					0.855548							0.703962						0.194	0.219616																0.978312	0.146182		0.131377										0.178667
ENSG00000140983
ENSG00000144283		0.0306589										0.980516			0.0505827	0.912478			0.048524			0.988304						0.974619	0.657385	0.37267		0.0653329	0.0570943		0.0784667									0.0480281		0.0876768
ENSG00000180376			0.0676876								0.0283174			0.122088	0.0384689				0.968862		0.0388164	0.907682									0.0394315								0.0675466		0.0478968						0.870795
ENSG00000092208	0.0231902	0.00640994	0.0426191	0.039468	0.0223139	0.0584686	0.0166152		0.0149104				0.0283993		0.0172666		0.0121507	0.785126	0.0228694	0.0504367	0.0126599	0.0185554		0.0210337	0.00642613	0.0242968	0.0162883	0.0073389			0.00798677	0.0140642	0.010083						0.0422305			0.0229848		0.0151182	0.0334517	0.0348772	0.04019	0.025875	0.040089
ENSG00000198663													0.0857273		0.114378			0.0789988			0.107333													0.148571											0.883177	0.0747641
ENSG00000065150
ENSG00000182578.AS2
ENSG00000173947							0.986252		0.925169		0.592667		0.725318																	0.931272	0.0700507															0.0390143	0.374773	0.929518
ENSG00000010810					0.951006	0.939531			0.975718	0.420857					0.966685	0.964377		0.834584	0.921475			0.487909	0.959457	0.966738		0.980263	0.969286	0.884222		0.971637		0.917763			0.965607										0.947256			0.975337	0.970728
ENSG00000109572		0.768364		0.626667	0.802419		0.947884		0.894428					0.871222			0.863514		0.750333		0.807971			0.912728	0.719722				0.22	0.636364						0.938342				0.645375	0.3584		0.921145	0.692114					0.6185
ENSG00000164904	0.981938	0.998138	0.977524		0.990224	0.988298	0.99316	0.984474	0.994572	0.983587	0.992528	0.996167	0.995588	0.99182	0.998186	0.996247	0.995025	0.998088	0.997939	0.989625	0.994062	0.989906	0.984402	0.992587	0.996612	0.994619	0.991302	0.998445		0.9966	0.998073	0.993245	0.994818	0.995373	0.992841	0.992836	0.992891	0.995077	0.989082	0.988699	0.969478	0.994738	0.995888	0.994994	0.997002	0.995873	0.988831	0.996479	0.991683
ENSG00000070882													0.991548		0.984698				0.988355						0.984514																				0.986173
ENSG00000006468.AS2	0.994538	0.997933	0.98683	0.987393			0.811273	0.99247		0.995012	0.99743	0.996459	0.993141	0.993112	0.996227	0.996473	0.995922	0.996119	0.995485	0.995707	0.990637	0.994785	0.995598	0.995396		0.996335	0.996641	0.978565	0.985897	0.990576		0.993696	0.991627	0.994862		0.988464	0.995625	0.996123	0.991704		0.996724	0.995608	0.995684	0.99785	0.980129	0.998156	0.98451	0.986931	0.995424
ENSG00000136161.AS2			0.969307		0.961909								0.984672			0.985366		0.897466				0.779455			0.977871							0.983503		0.976592															0.944987
ENSG00000127022	0.0200935	0.00438476	0.0168082	0.0196626	0.109852	0.0505586	0.679763	0.0102766	0.0233802	0.36	0.01256	0.00461417	0.00977697	0.0196589	0.181755	0.00586995	0.115543	0.206818	0.00749401	0.0152231	0.289461	0.0271625	0.0209195	0.00899631	0.017804	0.289658	0.495161	0.187597	0.0191759	0.0181986	0.0202749	0.0258025	0.00952756	0.369733	0.00738956	0.0420701	0.0108638	0.0164357	0.249459	0.0260692	0.0176677	0.0797816	0.0199348	0.012381	0.014771	0.229892	0.0661192	0.0170153	0.0447027
ENSG00000134532
ENSG00000131370																					0.038688
ENSG00000198673
ENSG00000110172									0.943779						0.739273																																	0.8284
ENSG00000151276											0.0314113					0.0150361					0.0356265								0.119444
ENSG00000151491	0.94183						0.971753						0.986666		0.97671	0.940103		0.975237	0.983939						0.958442			0.988888
ENSG00000198301											0.99447	0.995313		0.978939	0.992497	0.985991			0.989523		0.983443			0.718373		0.98753	0.983673	0.995602						0.933	0.98695	0.987554	0.99331				0.993803	0.983994		0.979674	0.989511		0.980249	0.985056	0.98685
ENSG00000164111.AS2	0.990333	0.980896	0.971388	0.995346	0.979016	0.982727	0.97463	0.980312	0.961338	0.983681	0.959534	0.980929	0.993281	0.984824	0.991981	0.997366	0.993695	0.995547	0.991404	0.996595	0.988689	0.997585	0.988324	0.994204	0.979647	0.994777	0.989746	0.992123	0.98586	0.998142	0.930206	0.99572	0.994365	0.984821	0.992376	0.993924	0.993012	0.995077	0.995669	0.992757	0.993942	0.996064	0.992479	0.994256	0.99289	0.996701	0.991265	0.977322	0.99407
ENSG00000067715		0.0408098						0.0752329	0.673667	0.0290974		0.0446191	0.0195425		0.0217051		0.0661913		0.0411067	0.0646978	0.0317298	0.0526035		0.0562992	0.0173729		0.036391		0.0686877		0.0379513		0.0406575				0.0692267	0.066007			0.0674378	0.0539095	0.0697267	0.0485238			0.115435	0.0348752
ENSG00000264660
ENSG00000178104																																						0.963788
ENSG00000174628.AS2				0.964988														0.965113				0.975967	0.967016
ENSG00000137770	0.102324			0.0782039					0.0183758				0.0788045		0.861384						0.0365556			0.061654	0.015	0.0698535		0.0252383			0.0304947						0.0745						0.0802736			0.0838571		0.0658178
ENSG00000144043		0.958838							0.973793				0.98339	0.986875										0.884676		0.974143		0.985524		0.586333		0.987811			0.977756								0.98837				0.96947
ENSG00000213963																		0.0930113				0.0996367																				0.153429
ENSG00000079134	0.976023	0.985793		0.981423				0.978903	0.974861	0.959443	0.956153	0.986304		0.972208	0.995112		0.970939	0.990404	0.972545	0.844587	0.976922	0.953774	0.965131	0.973831	0.937363	0.945768	0.981565	0.97622	0.980172	0.985889		0.81159	0.989951	0.990495	0.0511331	0.991394	0.787209	0.983179	0.94397		0.986895	0.97269		0.665333	0.95517	0.971819	0.942458	0.955456	0.966039
ENSG00000046651		0.0426141							0.0761975							0.0428521										0.173857	0.255444								0.0607469				0.0927923							0.0728634		0.0612857
ENSG00000115541	0.999601	0.997253	0.995346	0.999336	0.999044	0.998353	0.997878	0.99414	0.993814	0.995407	0.991127	0.996305	0.992727	0.997678	0.998751	0.996506	0.993897	0.998785	0.991517	0.996037	0.996757	0.997092	0.996857	0.990916	0.996095	0.993804	0.997968	0.99876	0.997576	0.986871	0.9966	0.99748	0.997283	0.995833	0.999262	0.998465	0.996604	0.995058	0.994328	0.991368	0.998573	0.997886	0.996245	0.997886	0.99702	0.996119	0.998242	0.994738	0.996581
ENSG00000101247				0.901046		0.916402	0.985419								0.0764384									0.956386		0.959767				0.955565	0.970243
ENSG00000120519
ENSG00000129455															0.945143											0.871182								0.892711	0.978596			0.911243		0.879725							0.925558
ENSG00000116062.AS2	0.902462	0.946681	0.982481	0.958144	0.967512	0.953572	0.941481	0.923437	0.944469	0.820117	0.980826	0.885613	0.95667	0.886991	0.924623	0.971921	0.893941	0.936264	0.990029	0.98798	0.908364	0.884403	0.942646	0.961738	0.915193	0.91194	0.897132	0.918035	0.978903	0.946559	0.902673	0.968503	0.946429	0.987704	0.960795	0.955745	0.859132	0.916037	0.873044	0.939724	0.953738	0.941724	0.926107	0.941718	0.99543	0.850633	0.95763	0.860237	0.933364
ENSG00000071189	0.986284	0.996668		0.983372	0.987315			0.982288	0.989475				0.982402	0.946088	0.997698		0.957103						0.965036	0.984113	0.994258	0.963077		0.997869		0.972341		0.983607	0.983143			0.963484	0.985459	0.971361	0.958517	0.984696		0.969639		0.984182			0.946181	0.972856
ENSG00000188086														0.1738																0.300435
ENSG00000138767								0.973551	0.989																				0.972627		0.980016																	0.986287
ENSG00000101336
ENSG00000143363	0.991654	0.975585		0.988254			0.935631	0.983216	0.975376			0.772871	0.108565	0.98423	0.978425		0.442182				0.985099	0.9564			0.672933	0.98248		0.993349		0.988334		0.0650584		0.616471		0.984014	0.991688			0.968183	0.985314			0.982562				0.991965
ENSG00000188321		0.972724								0.96671		0.995856	0.987433					0.98226		0.984978			0.972119	0.977329	0.989715	0.974805		0.953516		0.978095	0.97672			0.977476	0.968949	0.973009					0.974451	0.984902				0.984144			0.975856
ENSG00000183621							0.1647	0.0371933								0.96568				0.267179																					0.0293447				0.0380806
ENSG00000101639	0.977646		0.983756					0.972792		0.977321			0.983944		0.990901			0.982151		0.96672						0.97497				0.989604								0.991993					0.989297		0.969231
ENSG00000147996
ENSG00000189144													0.183714
ENSG00000073111		0.0186743	0.113196	0.0385714			0.0549685		0.0462763		0.0189543		0.0157507	0.101208	0.0296194	0.0396263		0.0275231	0.011295	0.0176509	0.0131947				0.00604439	0.0274939	0.0187361	0.0180568		0.0552546	0.0187377	0.0169132		0.0435159	0.00981501		0.038	0.0254118	0.0378173	0.0558986	0.0317312	0.0348567	0.0331152	0.0346897	0.0257894	0.0434681	0.0308388	0.0411347
ENSG00000169599	0.0166385	0.00484565	0.0419855		0.0289709	0.0863293	0.0271846		0.039369			0.00962599		0.0962765	0.00425847		0.0342258	0.0477778	0.010966	0.0363333	0.0184393	0.0521293	0.07208	0.0336128	0.174059			0.0463669		0.0150109	0.010792	0.031264	0.0376479	0.14201	0.0102665		0.0108342	0.0248387	0.0104411	0.0232285	0.0131337	0.0483869	0.0362364		0.0327097	0.0233567	0.0207137		0.0208141
ENSG00000151287	0.734576	0.860677	0.932549	0.870804	0.631385	0.870961	0.968922			0.97397	0.951978		0.980637	0.405882	0.762309		0.7966	0.991747	0.307565			0.81093	0.823956	0.975355	0.81322	0.689565	0.797492	0.972874	0.713671	0.97632		0.991553	0.915659	0.972206	0.862965	0.824583	0.78439	0.925036	0.750787	0.881025	0.903948		0.988434	0.819524			0.855811	0.689655	0.869257
ENSG00000196860
ENSG00000130475
ENSG00000115966										0.05128		0.019853	0.0286559		0.0541969											0.0627292					0.029355	0.0500633								0.0517701	0.0340767	0.0468631		0.0437978
ENSG00000132535																	0.875681															0.952635
ENSG00000104755
ENSG00000133466		0.0819461												0.0550945	0.0378726													0.0308574						0.0253508												0.0240276		0.0284046
ENSG00000057663	0.852852	0.93815	0.878678	0.976585	0.991923	0.731791	0.365821	0.91289	0.985209	0.990043	0.72143	0.83906	0.997784	0.929472	0.936718		0.978266	0.829714	0.621008	0.993293	0.533239	0.967297	0.610144	0.996255	0.994155	0.85525	0.315167	0.942713	0.98794	0.986585	0.888744	0.740593		0.916022		0.99707	0.997562	0.954044	0.872453	0.970914	0.99435	0.996095	0.987089	0.929694	0.827438	0.994954	0.956223	0.962667	0.994731
ENSG00000118961	0.52	0.980588			0.968641		0.981045		0.729365		0.0678136	0.991449	0.964051	0.959948	0.969068	0.977235	0.916333	0.712833	0.983112	0.836859			0.902533	0.970491		0.95762	0.960441	0.721642	0.962749	0.961416	0.989612	0.970684	0.987046	0.980894		0.982255		0.933517	0.939747			0.980388	0.969495				0.932881	0.964771
ENSG00000136699																0.0120158																												0.0378654
ENSG00000135083		0.0229489	0.0930544												0.253772										0.0175263					0.00586482	0.0335024		0.0151723		0.0226		0.016541			0.022122					0.0200163
ENSG00000185250																																																	0.0749868
ENSG00000154330
ENSG00000129351.AS2	0.0942362	0.00732896	0.0246342	0.0985455	0.0741435		0.0145535	0.022434	0.0152867	0.010428	0.0167406	0.139872	0.0105086	0.0207912	0.00643769	0.0110481	0.0168427	0.159875	0.00957309	0.024306	0.313333	0.0110223	0.0195956	0.226923	0.230062	0.138182	0.0156865	0.211837	0.0247012	0.0134093	0.143369	0.0163734	0.0312984	0.171111	0.0133872	0.524559	0.0133781	0.0210527	0.102446	0.0932578	0.0120617	0.0138404	0.0101465	0.0160849	0.011114	0.0113109	0.0222609	0.0105026	0.0201055
ENSG00000105705			0.945381					0.975961				0.984039	0.987434		0.970423	0.969748				0.982457		0.987373					0.9681	0.953543	0.979973		0.985148	0.935585			0.943353				0.979082		0.970387		0.688273	0.964472	0.974398	0.967137		0.95656	0.988365
ENSG00000115840	0.986425											0.980566		0.975484	0.990297		0.987462	0.982638		0.987778					0.995227		0.966036		0.984581					0.986985	0.995555	0.985251		0.992079	0.973468		0.986971	0.985021		0.986366					0.97485
ENSG00000154889	0.633182		0.144886	0.092696			0.0128744	0.0429336	0.0904784		0.0570419	0.864636	0.0214798			0.909814	0.0568841	0.0166155				0.0624625			0.00860026			0.947372		0.0151667	0.00497955			0.299792		0.0141292			0.0277103			0.0241349
ENSG00000108100
ENSG00000082269								0.89661										0.896013															0.889581								0.851667
ENSG00000205250																												0.050019														0.555571
ENSG00000185651	0.990656	0.719493	0.961429	0.661062	0.993585	0.984152	0.673667	0.981599	0.788578	0.990916	0.795826	0.980579	0.965164	0.946795	0.984171	0.959885	0.803849	0.935082	0.898828	0.973527	0.808722	0.943587	0.827679	0.993043	0.854491	0.717208	0.879851	0.656932	0.988047	0.991189	0.932873	0.829949	0.946362	0.897676	0.981954	0.981868	0.657689	0.955231	0.967419	0.983784	0.762892	0.643632	0.698157	0.958761	0.955027	0.929315	0.985452	0.802579	0.932493
ENSG00000124406																										0.984881						0.988697								0.980124	0.988845					0.985432
ENSG00000206530
ENSG00000182979
ENSG00000161960	0.972429	0.958585	0.939271	0.980564	0.874282	0.955409	0.954907	0.975575	0.90095	0.980562	0.946856	0.989279	0.950034	0.988594	0.97575	0.982677	0.971872	0.990553	0.983315	0.941643	0.935676	0.970545	0.984949	0.907798	0.99053	0.923314	0.979332	0.988284	0.970294	0.897984	0.983087	0.973869	0.970681	0.983224	0.968249	0.9729	0.917731	0.930962	0.970353	0.986659	0.983884	0.94082	0.984406	0.988158	0.982458	0.976842	0.977528	0.974484	0.93309
ENSG00000116117														0.971451														0.991089		0.984655									0.978951							0.987233
ENSG00000121101
ENSG00000069493
ENSG00000226807
ENSG00000141141	0.979072	0.942266	0.971603	0.976743	0.986537	0.906045	0.975153	0.972819	0.924854	0.976005	0.859677	0.940311	0.905932	0.916092	0.956296	0.918646	0.916617	0.983984	0.980843	0.976634	0.913174	0.916121	0.924186	0.98212	0.973955	0.950468	0.738974	0.866794	0.908846	0.981197	0.895841	0.964975	0.974917	0.982124	0.975045	0.949917	0.936875	0.965612		0.915396	0.875922	0.955651	0.958727	0.926802	0.946214	0.94763	0.953537	0.881981	0.959316
ENSG00000102024	0.00981673	0.0197434	0.0256412	0.0094191	0.00643048	0.057843	0.00728457	0.00717454	0.0085164	0.0311419	0.00830243	0.0116334	0.00433144	0.00752697	0.0355673	0.0097815	0.0137931	0.0236434	0.0204007	0.014994	0.0728068	0.0511236	0.0173229	0.0290803	0.014335	0.00934232	0.0140594	0.0152866	0.0178988	0.0135548	0.00337987	0.00449086	0.0176625	0.0720054	0.00717886	0.00903589	0.0679259	0.0593841	0.00794811	0.0102529	0.0102222	0.0498533	0.0213831	0.00933641	0.0145901	0.0135443	0.0301421	0.00910881	0.0142303
ENSG00000145103			0.554625												0.917912				0.7432			0.225583																			0.0895041					0.952697
ENSG00000235954
ENSG00000004866				0.989468	0.993842		0.988202	0.993042				0.994983	0.991996		0.990441				0.994289						0.991706			0.985149		0.99297		0.993747		0.989094			0.988505				0.992024		0.994513			0.981171	0.986395	0.989782
ENSG00000187741.AS2																															0.985617							0.949054
ENSG00000049167	0.055912	0.0151874					0.0141118							0.0396071	0.171006	0.0168342	0.0294174	0.0686373	0.00904104		0.0106236				0.0143514	0.0212994		0.00951524	0.0527026	0.0275651			0.0707408	0.0444108	0.0281152		0.00878098	0.0456773	0.0270503	0.0492117	0.0152748	0.0372543		0.170878	0.00949083	0.038274			0.0548784
ENSG00000169621							0.958768						0.544615	0.973908	0.982048			0.966849				0.900597		0.8274		0.847458															0.969521	0.973799					0.949		0.960797
ENSG00000144290
ENSG00000124253
ENSG00000110619																									0.989901	0.990594		0.99367	0.983174				0.985394		0.989083									0.970532
ENSG00000135218.AS2
ENSG00000144619
ENSG00000168658
ENSG00000115648																										0.571538			0.159286		0.0478286
ENSG00000114030		0.102418	0.0820109		0.0599422	0.264167			0.0486905				0.0382852	0.0951817	0.0213655		0.0500731		0.0195673	0.0713721				0.0627674						0.0565906			0.0444316			0.0844549									0.126573	0.948219			0.0551358
ENSG00000086717																				0.968285
ENSG00000104671		0.99551	0.960599		0.994107	0.965366			0.990872	0.990112	0.961979	0.977001		0.983596	0.991896	0.986984	0.993897	0.993353	0.984845	0.98034	0.986098	0.994173	0.983045	0.995034	0.993643	0.991665	0.993394	0.992978	0.973377	0.991414	0.995815	0.991386	0.993285	0.990071	0.991123	0.988475	0.990133		0.978101		0.992603	0.992351	0.989165	0.99112	0.977322	0.981408	0.983235	0.982463	0.991843
ENSG00000103056																					0.0487001
ENSG00000159921							0.24088						0.797444			0.848182		0.912379	0.113261					0.208133			0.925233	0.862919		0.121892									0.121892				0.948032	0.703		0.699768
ENSG00000110756									0.971087															0.986114								0.986488													0.968667				0.975728
ENSG00000054611																0.0524692					0.0272257
ENSG00000238217
ENSG00000144642																																									0.990979
ENSG00000124942
ENSG00000108242								0.972464																	0.888259
ENSG00000100883	0.997517	0.993991		0.998195	0.997744	0.994833	0.998838	0.99799	0.997577	0.985584	0.994271	0.99056	0.998514	0.997477	0.995032	0.998005	0.995201	0.998267	0.998312	0.996729	0.997178	0.984667	0.994613	0.999127	0.999339	0.997653	0.998689	0.990995	0.997398	0.998653	0.998383	0.999236	0.997133	0.993835	0.998253	0.99602	0.994934	0.995882	0.993506	0.993562	0.99866	0.998687	0.997268	0.985474	0.996463	0.997278	0.994195	0.998335	0.996995
ENSG00000157600	0.934516		0.944214							0.971502		0.950498							0.983894						0.970176						0.98304				0.978235			0.974571						0.955157				0.964169
ENSG00000107938												0.124355			0.674103							0.0480567	0.0157628		0.27803									0.0077692	0.00899151	0.0738304	0.00919749	0.0104291
ENSG00000009335
ENSG00000241369
ENSG00000197467.AS2
ENSG00000244227
ENSG00000163093																	0.969699	0.989757											0.963731
ENSG00000121236									0.990227							0.990726	0.989603		0.994335		0.991202							0.992292		0.98844			0.99366		0.995026	0.98919									0.992201			0.987559
ENSG00000146555													0.991358
ENSG00000180376.AS2	0.0246512	0.0191465	0.121766		0.0670499	0.150111	0.0485081	0.0780184	0.0169065	0.0196166	0.0302477	0.0522538	0.0324455	0.137553	0.00457061	0.0127671	0.0241538		0.0941521	0.0536379	0.00958004	0.244201	0.84625		0.017845	0.0823853	0.050322	0.0117254	0.0768421	0.239667	0.0117521				0.00908783		0.0339571	0.0141461	0.163286	0.0515428	0.109928		0.144648	0.950777	0.0257246		0.905234		0.0551706
ENSG00000075131	0.986898		0.990111		0.991818	0.981206	0.991046	0.994354		0.970391	0.989302				0.994535	0.995198		0.991249	0.989241	0.985425			0.901081	0.983645	0.997004		0.980174	0.995241	0.98579		0.986997			0.972111		0.984024	0.970957			0.979855	0.98743	0.986381	0.985845	0.989	0.993092	0.988274		0.987367
ENSG00000175664
ENSG00000105792.AS2	0.9503																							0.99009																0.973417
ENSG00000176142	0.019	0.0072834		0.0328333			0.00693031		0.875883		0.016832	0.0301343			0.0165424			0.484762		0.0260195	0.0153394			0.00557515			0.833824	0.0138133		0.0159	0.0070424	0.0203266		0.0124712		0.00998144								0.0141327	0.0184138	0.0317659
ENSG00000198736	0.942453		0.50675	0.936083	0.984337	0.95315	0.893964	0.890603	0.966055	0.957276	0.984051	0.989646	0.98698	0.970079	0.439507	0.826191	0.926279	0.979212	0.984879	0.972672	0.967781	0.929168	0.940442	0.967971	0.788824	0.952085	0.98	0.994749	0.92901	0.973851		0.964259		0.986015	0.989497	0.94117	0.909432	0.943789	0.92907	0.689926	0.98622	0.81475	0.270769	0.9908	0.964129	0.965	0.963712	0.981581	0.95983
ENSG00000242550
ENSG00000170899	0.884584		0.920156				0.97953						0.981123	0.975099	0.9835	0.930572	0.977482	0.969898			0.978552		0.97279	0.970382	0.956074	0.977168		0.98725		0.975029			0.987112				0.844	0.902896			0.989016		0.918235		0.981765	0.979941			0.979703
ENSG00000162065													0.987433	0.970199		0.991788			0.984138
ENSG00000102904.AS2
ENSG00000204179
ENSG00000175471.AS2																																			0.959327
ENSG00000113851					0.881193	0.937925	0.929728	0.765231			0.90383			0.951342				0.978944		0.821117		0.962272			0.0823333		0.860471	0.79427				0.944925		0.869388	0.597083		0.824667								0.970765	0.939594	0.692758		0.977366
ENSG00000138777	0.995552	0.97261	0.992016	0.993713	0.996432	0.989998	0.994755	0.997488	0.934097	0.993036	0.984	0.974961	0.998302	0.996206	0.989522	0.988204	0.995963	0.995253	0.993274		0.994909	0.993233	0.96698	0.996681	0.994001	0.992391	0.995791	0.991463	0.995928	0.98675	0.994476	0.997608	0.988135	0.988118	0.983215	0.994608	0.972086	0.995347	0.996145		0.99607	0.990824	0.995314	0.99691	0.99352	0.995573	0.991143	0.996736	0.988307
ENSG00000169169	0.933463							0.961742			0.946422	0.983544	0.987711		0.631032			0.992598					0.958484	0.978037								0.976789			0.977451	0.981275	0.97415		0.956638		0.966241				0.969241		0.95273
ENSG00000133731.AS2		0.983737			0.958992	0.311333			0.945568	0.94993		0.986268		0.842333	0.991626		0.95795	0.972563						0.971136	0.836443				0.938184	0.963197		0.938873	0.983669	0.964655		0.963115		0.971291	0.927205			0.968835				0.978179	0.942118		0.814425
ENSG00000120948.AS2	0.0324036	0.225318	0.0404911	0.0106475	0.0173057	0.0228383	0.0357763	0.00418119	0.121665	0.449259	0.0265341	0.185395	0.00346872	0.115359	0.279216	0.0179159	0.0289297	0.0688245	0.215839	0.0111817	0.0164403	0.00705951	0.00701133	0.10424	0.19211	0.0180907	0.00281462	0.00954464	0.10929	0.0205161	0.00572381	0.060145	0.0892179	0.00265411	0.012019	0.22431	0.199312	0.133601	0.00566441	0.00700142	0.0914117	0.00364489	0.00227122	0.00552241	0.00464418	0.22062	0.0436742	0.00931889	0.00587476
ENSG00000088808.AS2													0.011845				0.0211708
ENSG00000100629												0.940509	0.958609	0.819	0.957702											0.936875															0.958362			0.932375		0.941855
ENSG00000175354		0.0366453				0.0177279	0.0374193		0.353669			0.0161824				0.0165124	0.0321936			0.0149894				0.0333903	0.0119302		0.0151439			0.0106507	0.00641165	0.0102604	0.0228641			0.0266991			0.0122621	0.0186558		0.0187608
ENSG00000104299.AS2		0.990232			0.977286		0.99141	0.982315	0.983033			0.992567			0.992391	0.986238	0.97479	0.991488	0.987064	0.978463		0.505238				0.987307		0.994704		0.987374	0.993343			0.98493		0.984828			0.969361			0.980033	0.99088	0.986819	0.9745	0.992719	0.980517	0.608313
ENSG00000138757	0.219909	0.0187134	0.0607062	0.194118	0.0619854	0.0903161	0.461135	0.247761	0.0571322	0.0645795	0.0826055	0.0186038	0.417045	0.101081	0.417917	0.0326356	0.0476046	0.0281417	0.0143796		0.0256898		0.286705	0.153133	0.0362651	0.0403406	0.142286	0.2275	0.604455	0.21977	0.0326607	0.0188567	0.496981	0.07988	0.018522	0.150098		0.0266476	0.140424	0.3562	0.0397081	0.166842	0.300286	0.0155952	0.083218	0.0199106	0.212769	0.119417	0.217759
ENSG00000007174
ENSG00000066933						0.365833																							0.177875										0.157
ENSG00000148950		0.0322286							0.718077			0.882889														0.0806184							0.957469			0.937133			0.818143	0.922874		0.8402						0.8305
ENSG00000106829.AS2						0.941047										0.11497											0.916897				0.725124				0.953569			0.85619
ENSG00000136560.AS2	0.00899596	0.00657647		0.0325074	0.0224656	0.0420707	0.0135641	0.0107812	0.010567	0.0681394	0.0149642	0.010735		0.0253996	0.00419571	0.0185605	0.0123656	0.00787509	0.00446236		0.0170491				0.013744	0.0207057	0.010924	0.0020151	0.0796368	0.020697	0.00695037		0.0168811	0.00994268	0.0138318		0.0110822	0.0110907	0.0271063	0.050819	0.00461381	0.00668309		0.00468208	0.0194586	0.0232532	0.0248476	0.0169143	0.0358847
ENSG00000025293	0.975774	0.767315		0.592877	0.969024	0.89551	0.979124	0.927272	0.991881			0.964431	0.993239	0.955744	0.988407	0.959985	0.976179	0.990102	0.951543	0.973988		0.943647		0.97	0.995514		0.964801	0.974951	0.960205	0.976885	0.98496		0.990326	0.972541			0.981935	0.771355	0.943663	0.984267	0.983844	0.964552	0.953092	0.974686	0.973073	0.945355		0.977248	0.974864
ENSG00000166780	0.0203592	0.00719599	0.0230098				0.020878				0.0264008	0.00861411	0.00736676		0.0118594	0.0125303	0.045423			0.0232781	0.0125068	0.0112364		0.0200367		0.0531723		0.00903385	0.0135745				0.0115728		0.0121653		0.020732	0.03675			0.00682524			0.0140438	0.017815			0.0135018	0.00896531
ENSG00000235779
ENSG00000109762										0.976674
ENSG00000129295					0.895667						0.977022											0.8917																	0.930063
ENSG00000228340
ENSG00000204979
ENSG00000035403	0.0608608	0.125862	0.0377983	0.0495073	0.0203779	0.0814548	0.0443679	0.0220054	0.0533333		0.0319187	0.0509269	0.120435	0.0339575	0.0890056	0.0358122	0.282222	0.143381	0.0412669	0.0476131	0.0789474	0.142395	0.0282917	0.0167521	0.0413043	0.0579581	0.109114	0.199632	0.113908	0.052534	0.0536376	0.0859155	0.0529451	0.0313528	0.0677167	0.0990991	0.0303721	0.0228459		0.0789514	0.0542182	0.0263532		0.159203	0.0661236	0.0274311	0.093216	0.083662	0.101325
ENSG00000182718	0.993289	0.995594	0.991819	0.995067	0.995033	0.968247	0.987652	0.990996	0.997642	0.993312	0.995123	0.9966	0.994826	0.995881	0.995507	0.996217	0.993167	0.996789	0.998116	0.993624	0.996864	0.996144	0.987821	0.996545	0.998766	0.988416	0.994344	0.994495	0.998226	0.997909	0.996453	0.99594	0.993535	0.996541	0.998527	0.991867	0.995537	0.995649	0.99662	0.984742	0.990999	0.99313	0.973296	0.991015	0.997769	0.995993	0.992659	0.998202	0.993848
ENSG00000132664	0.991783							0.990414	0.996495					0.994662	0.996807	0.994038	0.992104	0.994305	0.994944	0.990462	0.990801	0.989627		0.996676	0.998118		0.848524			0.991095		0.994153	0.983363		0.994798	0.984706	0.991874	0.992841		0.992149	0.986211	0.993872	0.99171		0.985127		0.989393
ENSG00000047621			0.984894				0.97169	0.972283				0.995207	0.993404	0.992188	0.994098			0.983908		0.992117		0.973799		0.996721				0.996519	0.988002	0.9959					0.995766	0.994216		0.995119	0.987351	0.989619	0.997248					0.994142
ENSG00000110274										0.983399										0.970988		0.943937						0.988786		0.964785		0.981169			0.979665		0.951705							0.993427			0.968301		0.95558
ENSG00000205937	0.947806	0.889208	0.895342	0.896816	0.937124	0.88048	0.462222	0.546792	0.707386	0.590698	0.948601	0.844826	0.937336	0.976771	0.55657	0.972299	0.56415	0.959068	0.965534	0.866598	0.983101	0.950401	0.82597	0.424873	0.98935	0.964622	0.903274	0.849948	0.923241	0.932661	0.985526	0.920046	0.852184	0.941496	0.957908	0.889596	0.972296	0.510949	0.768077	0.941274	0.911188	0.349898	0.983434	0.721626	0.578013	0.67112	0.317901	0.932186	0.870115
ENSG00000178904									0.901182																					0.038532					0.901247													0.884747
ENSG00000187699
ENSG00000140105	0.0215922	0.0114286	0.020548	0.0485715	0.191897	0.0412248	0.0420359	0.00645848		0.0631055	0.268105	0.138293	0.0504132	0.0351754	0.137308	0.0731608	0.347313	0.051056	0.0675903	0.0722715	0.0633086	0.010429	0.0816091	0.0111429		0.0159143	0.0227397	0.0124388	0.044354	0.254881	0.0818	0.00802911	0.00946053	0.0399075	0.0464307	0.0887296	0.056711	0.0074862	0.0082641	0.0498572	0.010302	0.0834133	0.159242	0.0517856	0.0783753	0.0377215	0.0203752	0.0128605	0.0319695
ENSG00000197646
ENSG00000079974										0.128406	0.147571	0.0559431			0.142273				0.031364				0.115222					0.0825994												0.147051			0.148176
ENSG00000167851
ENSG00000160145																		0.0961111
ENSG00000255448		0.982338	0.93				0.951254		0.982523	0.923703		0.967385	0.983738	0.965518	0.975084	0.972255	0.964022		0.958249				0.846132	0.956945	0.992617	0.973978		0.882965	0.967127		0.988188			0.959468		0.975408	0.95915				0.960111	0.957291	0.663471	0.978047		0.968671	0.96324	0.982809	0.973881
ENSG00000140157	0.978881	0.82419		0.988296	0.988037			0.986253	0.614697	0.925263	0.970006	0.981785	0.892335	0.988298	0.963067	0.934141	0.9284	0.987112	0.694138		0.983713	0.924926		0.932725	0.987597	0.756356		0.972848		0.985555	0.992531			0.993036	0.950894	0.965048		0.981821	0.990731	0.971365	0.984484	0.987029			0.898476	0.991616	0.9795	0.990106	0.991641
ENSG00000145087																																																0.142224
ENSG00000110429	0.979592	0.982727	0.988273		0.985375		0.991278			0.989088	0.992908		0.993907	0.993208	0.993479	0.996037	0.988801	0.994565			0.995633	0.981186	0.9871		0.997412	0.989659	0.990468	0.9948		0.996413	0.998506	0.991258		0.990308			0.994116	0.995799		0.989187	0.994181	0.992921	0.991287	0.995257			0.983229		0.983642
ENSG00000140463.AS2	0.941156								0.990063		0.971537	0.756111	0.969462		0.973946		0.925213		0.974266		0.956661	0.958757			0.967566		0.943836		0.940703	0.9475	0.945762						0.9222				0.955265					0.968629		0.96492
ENSG00000144290.AS2
ENSG00000143486.AS2		0.956212		0.972754			0.977219	0.910611	0.953344				0.969244	0.961689	0.988048	0.96914	0.97568	0.986606		0.959878	0.970964	0.984079	0.912784	0.988489	0.983305	0.987014		0.983623				0.984513	0.897942	0.99011		0.949291	0.951305	0.964865			0.988704	0.964411		0.961032	0.932463			0.985092
ENSG00000039319		0.0156018									0.0250471	0.0254296			0.910824	0.01375												0.286316										0.0388494
ENSG00000156299																				0.933744														0.9327													0.966751	0.961611
ENSG00000120837	0.0128638	0.0343771	0.0509091	0.213848	0.0179044	0.061358	0.0643601	0.0109555	0.0454526	0.0489171	0.0584989	0.0331608	0.0123972	0.0249478	0.00495913	0.0166011	0.133416	0.0100961	0.0204464	0.0244207	0.0365739	0.0406861	0.126606	0.312989	0.0136765	0.0167958	0.0086852	0.00945865	0.0268483	0.0132458	0.00910016	0.0102634	0.0122672	0.0177804	0.0126307	0.0142857	0.0138039	0.0184381	0.0309703	0.223077	0.178235	0.185104	0.00648789	0.197119	0.00946313	0.0100672	0.0733333	0.18403	0.0358256
ENSG00000104313
ENSG00000100379										0.928988
ENSG00000153814															0.0161826																0.026039												0.0124506
ENSG00000113522	0.990852		0.981875		0.899862	0.979977			0.977926			0.46	0.981146		0.985031		0.972524	0.992685	0.979596	0.980073	0.959436		0.956348	0.972197	0.834715	0.964414	0.986676	0.978131	0.893572	0.924496	0.974896	0.985753		0.963793		0.951587	0.987219		0.961574		0.99466	0.98193	0.98823	0.990442	0.980422		0.958507	0.967293	0.975836
ENSG00000122359
ENSG00000167037																																0.0232682
ENSG00000197980
ENSG00000111670						0.0640749		0.0144367							0.00605671	0.0113034											0.0180926			0.0161658																	0.106013
ENSG00000255346
ENSG00000130768					0.989658	0.948887	0.978823	0.973911	0.987065		0.958128		0.961604	0.953968	0.990777	0.988367	0.968438	0.991027		0.962341	0.973917	0.974906	0.975578				0.988285	0.989245	0.956345	0.95477	0.984016	0.980294		0.971589	0.9918	0.976255	0.985802		0.955778		0.98252	0.981313	0.980572	0.975654	0.97978	0.980499		0.985839	0.969879
ENSG00000167930				0.0692985	0.192444				0.417879	0.0321429	0.0563753	0.0740617	0.0255375	0.57003	0.03951	0.0427479	0.136195	0.0421609	0.915	0.0696708	0.0813251	0.174875	0.0969355	0.0258251	0.115588	0.081227		0.0648597		0.03495	0.0490354	0.249286		0.0272244	0.0514509	0.067513	0.0458576	0.113284	0.0452618		0.20217	0.0554441	0.0860352	0.0305298	0.0116158	0.0912364	0.0796485	0.0547896	0.0815306
ENSG00000162650
ENSG00000034677			0.0474762					0.0551486	0.0488843		0.0170086		0.00629794	0.0352956	0.0321883	0.0620138	0.0429665	0.0253834	0.0105773	0.0603039				0.0265992		0.0657333			0.0891819	0.0587529		0.0695891			0.0302072		0.00763405		0.0562472		0.0512095			0.0958182	0.0206192				0.0558093
ENSG00000103544.AS2					0.983984								0.992788										0.987794	0.993722		0.979189	0.984756					0.987554				0.985545			0.971565	0.977065	0.982811	0.982936					0.987978
ENSG00000110955	0.973098	0.85666	0.887772	0.976939	0.960766	0.983556	0.961936	0.89005	0.946512	0.857529	0.779714	0.912641	0.856861	0.878366	0.826729	0.928955	0.967901	0.905089	0.900436	0.855181	0.960925	0.899738	0.826507	0.906271	0.984323	0.878008	0.910948	0.976078	0.936515	0.886813	0.897697	0.899973	0.698427	0.867495	0.875312	0.930975	0.841714	0.880488	0.894912	0.876999	0.929388	0.869532	0.9586	0.979917	0.904578	0.92152	0.918533	0.93084	0.957864
ENSG00000184203	0.965463	0.972406					0.957899		0.954608	0.953944			0.97141	0.932646			0.935194	0.96022	0.954044					0.980214	0.903934	0.925864		0.989558	0.950253	0.983311	0.973443				0.947728	0.957386	0.946519		0.971946	0.951536	0.919707		0.985256	0.930128	0.97068			0.569571	0.951032
ENSG00000123297		0.0127983	0.0435714				0.0135712	0.0159419	0.017496			0.023899		0.0254014	0.0158485		0.0161468	0.441958		0.0259675	0.0163152		0.0191487	0.0283585	0.00752972	0.0530585		0.0326774	0.0308		0.00805759		0.0150123		0.0161803	0.0224014	0.023876	0.0485476	0.0476349	0.125819	0.0125163	0.028596		0.0177098	0.034233	0.0357556	0.025882
ENSG00000100150
ENSG00000102445.AS2																0.0535305																0.10441
ENSG00000188612	0.987497	0.983054	0.986085	0.988014	0.989698	0.983958	0.993974	0.992127	0.962281	0.888323	0.986956	0.98481	0.989376	0.991299	0.97621	0.996176	0.992764	0.991153	0.987979	0.99508	0.993686	0.992069	0.998447	0.963346	0.934436	0.887072	0.995596	0.983468	0.982921	0.989882	0.99169	0.994369	0.974142	0.98086	0.991683	0.981616	0.978532	0.988162	0.998016	0.990977	0.996271	0.993832	0.995353	0.993819	0.997646	0.995673	0.983598	0.984109	0.992225
ENSG00000160789									0.0809258																										0.0418554								0.069438
ENSG00000111912		0.0619336																	0.0464286									0.0335												0.923903					0.0245543
ENSG00000121380
ENSG00000139629					0.0421808		0.791325				0.556552															0.0368272					0.170611		0.0298345
ENSG00000197056	0.900582	0.838512			0.0987361				0.962079		0.076465		0.546923	0.818375	0.767308	0.960142	0.118182						0.5174		0.543167	0.184167		0.3975					0.0905152	0.340444	0.0949661			0.0625096	0.864875		0.126852	0.0911477		0.643684			0.883454	0.539833	0.12268
ENSG00000064225	0.980915												0.956888			0.916649		0.985578	0.961261					0.945512	0.7371											0.977444									0.984961		0.928465
ENSG00000224371
ENSG00000135100
ENSG00000175354.AS2	0.0325506	0.0615714	0.0702849	0.0217534	0.026875	0.0591411			0.0159993			0.0318992	0.0139849	0.0277		0.0310765	0.0235673	0.0340403		0.436923		0.0252013	0.0441809	0.857505	0.0253007	0.067	0.0774074	0.154674	0.0254965	0.00903331	0.00924306	0.0179564	0.0817347		0.0385649	0.022368			0.0227181	0.0480179			0.0701872		0.0219187	0.0376627		0.372469	0.0252213
ENSG00000157985
ENSG00000183091.AS2
ENSG00000135740																																														0.829167
ENSG00000135968	0.0181096	0.00978466		0.0268613	0.012321		0.0142735	0.0407854	0.00741239		0.0300685	0.00468166	0.0218822		0.00780362	0.0198611	0.0301327		0.00860556		0.0199885	0.0192156		0.0282153	0.00509475	0.0184887		0.0168324	0.0305	0.023645	0.0133803			0.014112		0.00989824	0.0117367			0.0459864	0.0516379	0.0170592	0.018097	0.017745	0.0278333	0.0275885	0.0242857	0.0313387
ENSG00000186951											0.124599																			0.0517802
ENSG00000144395.AS2			0.0688372	0.0565714											0.0656561	0.0166768			0.017856											0.041831														0.0396347
ENSG00000204706																					0.0217109																0.241667
ENSG00000157800.AS2	0.987072										0.992807				0.98715				0.99074		0.99506			0.987737			0.990919		0.988885		0.991135				0.994672		0.986059								0.996121			0.986512	0.974287
ENSG00000097046	0.892138			0.816977	0.968152		0.889785	0.911667		0.883299	0.0614286		0.930796	0.8556	0.794521	0.414846	0.837926	0.408971	0.353717	0.861315	0.863153	0.763065	0.843959	0.929607	0.789364	0.224616		0.95304	0.846271	0.959068				0.664714		0.970492	0.909384				0.730046	0.845404	0.941007	0.960595			0.2827	0.890057	0.872598
ENSG00000119686																					0.978184													0.982174
ENSG00000134901		0.963218	0.976672									0.988963			0.984596		0.97389				0.989415			0.991708	0.953706	0.915333		0.962026	0.966548		0.974631				0.992705	0.975542								0.978696			0.993191	0.981301	0.994061
ENSG00000082175
ENSG00000012660	0.0102663	0.0255403	0.029363	0.58	0.0100437	0.0293204	0.0126115	0.0374361	0.168939	0.145		0.00342404	0.0124389	0.0185744	0.00163129	0.00322528	0.00559059	0.0419701	0.00593038	0.0464706	0.0483757	0.0396955	0.12743	0.0110681		0.0310322	0.0198022	0.00210805	0.0598088	0.0150281	0.00362201	0.0226697	0.0311484	0.0467231	0.00260395	0.0645218	0.0216192	0.0123817	0.0539981	0.049707	0.0124025	0.019285	0.00304577	0.0167626	0.0101001	0.0226033	0.0216211	0.027969	0.0285
ENSG00000154642	0.662857	0.776415	0.935028	0.326941		0.708171	0.961185	0.371375	0.0539054	0.926921	0.209259	0.989534	0.150541	0.853034	0.0323237	0.0762158	0.955472	0.981465	0.575	0.376613	0.0870722	0.958369	0.89004	0.958249		0.0562249	0.628927	0.934053	0.80571	0.883428	0.200227	0.979645	0.279739	0.913013		0.808836	0.264821	0.969783	0.359	0.342045	0.823637	0.919421	0.389698	0.546429	0.0461872	0.964123	0.118181	0.594875	0.697352
ENSG00000165568.AS2								0.981333																	0.990379							0.989217	0.996457	0.987745
ENSG00000108753
ENSG00000236778.AS2
ENSG00000130224
ENSG00000134317										0.949961																															0.9575			0.807411
ENSG00000167419
ENSG00000167232	0.188532	0.79575	0.757312	0.326667	0.203077		0.938901	0.217241		0.828688		0.198618	0.854778	0.573333	0.931141	0.935136	0.938043	0.753333	0.242182	0.570385	0.177692	0.736375	0.457254		0.863375	0.91688	0.788108	0.94533	0.664155	0.872075	0.624683	0.0959113	0.409333	0.842566	0.0446725		0.507064	0.908147	0.40038	0.906591	0.884405	0.710816		0.938105	0.917606	0.281727	0.895763	0.921993	0.905964
ENSG00000171792	0.154817	0.0286691	0.0634192		0.142393	0.147596		0.0544019	0.0558622			0.0194952	0.0374393		0.0391778	0.0766667	0.0610108	0.0600795	0.0591425	0.0633809	0.052	0.109802	0.166483		0.0444973	0.0936272		0.031914	0.0985113	0.12475			0.0305714	0.106045		0.115456	0.216	0.0268649	0.0649299		0.0828523	0.0939275	0.19	0.0757572		0.0441149		0.0950566	0.10811
ENSG00000010438
ENSG00000236963
ENSG00000102893																		0.0555157																														0.0354518
ENSG00000112096	0.974264	0.953048	0.95517	0.74025	0.988162	0.982015	0.98661		0.977738	0.967815		0.970174	0.987364	0.96991	0.970566	0.968342	0.987617	0.959606	0.797671	0.96341	0.926581	0.935291	0.955136	0.945593	0.974306	0.990311	0.980936	0.984403	0.990024	0.970028	0.990576		0.791556	0.950251	0.962866		0.967465	0.12224	0.62725	0.953376	0.982864	0.947619	0.975559	0.991446	0.238965	0.976157	0.971042	0.908937	0.5396
ENSG00000033867		0.0294036	0.086313	0.0639097					0.014123		0.0556091		0.02451	0.0785023			0.0663262	0.0454833		0.124681			0.132435	0.0206601		0.0301943		0.00730764	0.159467	0.152429	0.0298026	0.0242751	0.036764		0.0211816	0.0440828		0.0699845				0.0613469	0.0832083	0.094125	0.0351035	0.0313179			0.125123
ENSG00000136861											0.00840341		0.0327281											0.0168504	0.0105527			0.0115321		0.0342579	0.0144427										0.0156201	0.0288106		0.0119225					0.0335162
ENSG00000108825	0.988946			0.993622				0.995967		0.990865			0.992541			0.995885	0.992012	0.992659		0.992506	0.485833		0.989918		0.992748		0.99416		0.99302		0.996516	0.989952	0.98893	0.877756	0.997081			0.992188			0.99352		0.989341	0.995922					0.991366
ENSG00000088970.AS2		0.991263	0.982931	0.966041	0.963104		0.985885	0.973401	0.99635			0.989442		0.975146		0.99326		0.98698			0.989502	0.989368			0.99171			0.99001	0.977197		0.987137	0.984636	0.993804	0.978793	0.994876			0.963843	0.969161		0.981724			0.991439	0.99267		0.971616	0.957	0.969727
ENSG00000165934	0.466786	0.979121	0.974466	0.948323	0.972624	0.848138	0.920741	0.784429	0.978194			0.781148	0.900882	0.979729	0.906377	0.864341	0.887929	0.872075		0.902407	0.745532	0.698276	0.888333	0.873722	0.877992	0.889398	0.858466	0.986773	0.96741	0.895417	0.936667	0.953972	0.976941	0.958309	0.9847	0.874458	0.967304	0.943072	0.923861	0.975423	0.974804	0.925007	0.853697	0.890605	0.824401	0.966084	0.900228	0.970403	0.89
ENSG00000241469
ENSG00000135549						0.1357									0.0890607		0.155068	0.0753723	0.0510676			0.142634						0.00934271							0.0531006					0.157833			0.914667	0.0283828				0.0962932
ENSG00000184381.AS2													0.978885																		0.840769
ENSG00000179046.AS2				0.0609688			0.0352858		0.0720309		0.0850704	0.0131161		0.0693333	0.0370346		0.0662054		0.0888	0.6605	0.118485						0.060188	0.0171412	0.0493536	0.029603			0.0150426				0.0391169	0.0868826	0.8534		0.0743539	0.0377242		0.0222326			0.0932727	0.0403705	0.125333
ENSG00000150471.AS2
ENSG00000184060
ENSG00000125818			0.936661		0.964487			0.936651	0.9392	0.923434		0.990899		0.971781		0.974318	0.936992	0.961523	0.914167	0.951349			0.923545	0.973773		0.937909		0.895149	0.93	0.978545	0.952667	0.967327	0.981501	0.976878	0.982966		0.938		0.960484	0.953362		0.975226	0.975438	0.971968	0.981102	0.915229		0.98041
ENSG00000123908		0.981239							0.97965			0.990063	0.981639	0.9789	0.991719		0.988968	0.988267		0.982275				0.967734		0.977678		0.995089		0.982102	0.991327		0.984913	0.988399				0.955588			0.989731
ENSG00000149260																0.126448																															0.064422
ENSG00000161800	0.989249	0.991892			0.98788	0.975787		0.986154	0.993943	0.993218	0.989379	0.995761	0.990576	0.973839	0.986496	0.993247	0.990986	0.990283	0.990715			0.98757			0.99361	0.981213	0.985161	0.99145	0.992203	0.991471	0.992172		0.993106		0.985189		0.987284	0.913696		0.981171	0.990859	0.986535		0.99292				0.978333	0.9842
ENSG00000166411.AS2
ENSG00000175221		0.979796		0.962055					0.979134		0.983583	0.324318	0.981296	0.977549	0.958235	0.953714	0.98677	0.994693	0.852015			0.975375		0.551063	0.251231		0.96959	0.989955	0.971435			0.954837		0.979958	0.901852	0.988583		0.911239			0.98543	0.981393			0.718125	0.887374	0.960868	0.987488	0.983976
ENSG00000177302.AS2			0.956771															0.977963		0.98144	0.968414	0.96865	0.972751	0.969161		0.938113		0.985077	0.977361			0.735909		0.969382			0.985441		0.984851		0.987487	0.969885	0.130273						0.979155
ENSG00000141956							0.991642		0.99414
ENSG00000197933																						0.656091												0.948834							0.950658
ENSG00000065413
ENSG00000204941
ENSG00000131791		0.70764		0.958565	0.975551			0.906818	0.941399	0.959244		0.97639	0.982075	0.959724	0.986216		0.797811	0.974878	0.974102		0.97321	0.934925	0.961135		0.977831	0.962526	0.983938	0.989426	0.972612	0.963129		0.970348	0.969205			0.979574	0.98701	0.972056	0.967918		0.988835	0.971926	0.975662	0.97878	0.991673	0.954693	0.954905		0.945091
ENSG00000185485												0.849291																																		0.920151
ENSG00000075223																																	0.0210498												0.0202678
ENSG00000158014										0.965762
ENSG00000110801										0.983484		0.984765		0.986537	0.986734	0.985351			0.985904	0.976424	0.981742	0.982135			0.974742	0.980518		0.987642	0.977014	0.991112				0.986456		0.98258
ENSG00000188687
ENSG00000135597.AS2		0.98645		0.750333	0.989695	0.974865	0.976443	0.977439		0.079885			0.977829	0.584088	0.809235		0.229	0.0955455	0.982576		0.114486	0.274	0.959962	0.872384		0.979436			0.978738	0.988411		0.992542	0.142276	0.653615	0.067172	0.642923	0.912297	0.980451	0.982592		0.839521	0.989224		0.909432	0.98315	0.853786
ENSG00000123737		0.995859	0.988973	0.966548	0.979899	0.989148	0.980952	0.995471		0.987985		0.994211	0.992525	0.988104	0.994711	0.993682	0.993012	0.996514	0.988654	0.964135	0.984913	0.983283	0.972731	0.994561	0.988344	0.993204	0.995872	0.997202	0.981352	0.995074	0.997286	0.989734	0.994547	0.992923	0.996022	0.915727		0.989462	0.990954	0.950397	0.995271	0.974925	0.993264	0.987018	0.994872		0.995114	0.895496	0.978991
ENSG00000166444
ENSG00000163072
ENSG00000164037
ENSG00000156170									0.860954	0.977835		0.982927	0.979248	0.910909	0.990192		0.976201				0.505227	0.88875		0.970976	0.988621						0.953362					0.990198	0.980755	0.978815	0.989774					0.978161	0.975244		0.986962	0.988332
ENSG00000144290.AS3
ENSG00000215472	0.997874	0.96693	0.988646	0.996778	0.99023	0.986047	0.998542	0.993546	0.999233	0.997591	0.99794	0.999251	0.98533	0.992677	0.999231	0.998762	0.998283	0.982996	0.998767	0.990538	0.998315	0.998785	0.995923	0.99439	0.999411	0.998244	0.998157	0.999427	0.982042	0.986721	0.993868	0.994847	0.979681	0.9963	0.999146	0.997751	0.998402	0.994902	0.985419	0.993519	0.999092	0.997736	0.933371	0.996678	0.945748	0.99773	0.98248	0.998171	0.97988
ENSG00000173715												0.0310594				0.0519368	0.0683886												0.786222		0.0607293	0.0419	0.0376926	0.193833										0.0429091	0.0273117	0.616625		0.0602707
ENSG00000182670.AS2					0.972603				0.966523	0.958336		0.985049		0.974173	0.971049		0.963349			0.960661					0.988111	0.976198	0.978593				0.979851	0.965014	0.970299		0.995886	0.963286	0.972686	0.976743			0.982496	0.9803	0.9758		0.989651	0.967637	0.952162
ENSG00000101955.AS2																0.930904						0.734338						0.294818		0.951819					0.961428							0.894409
ENSG00000185666									0.923428																						0.741364											0.806
ENSG00000186868
ENSG00000109572.AS2		0.0052109	0.0708163	0.0239528	0.0191332	0.0248293	0.0272727	0.0126472	0.0048701		0.1158			0.0211763	0.121179	0.0170446	0.0165871	0.015097	0.0757363	0.0101343	0.035395			0.0123851	0.019645	0.0149239	0.0383654					0.0212153	0.0416383	0.00235576		0.0472331	0.00677626				0.133263	0.101318			0.041771	0.0459727	0.0119753
ENSG00000182944	0.938542	0.853387	0.960458	0.961302	0.978113	0.97904	0.985727	0.95309	0.961959	0.770612	0.874764	0.92497	0.967926	0.969263	0.967595	0.980113	0.857161	0.973535	0.705368	0.94287	0.832917	0.82057	0.968333	0.984975	0.875154	0.875734	0.880558	0.874236	0.900082	0.934195	0.908511	0.839195	0.969207	0.97945	0.890205	0.847549	0.96922	0.909576	0.927778	0.955724	0.949717	0.922744	0.89814	0.963859	0.917293	0.924376	0.942292	0.830823	0.94625
ENSG00000080007
ENSG00000137860
ENSG00000134108		0.0540158		0.0780553	0.0348996	0.0776481	0.0338003		0.0583515	0.0753781	0.0295331	0.00572969	0.0553648	0.0571496	0.0332305		0.0198401	0.00954739		0.0578632	0.0193804	0.215233			0.0149649	0.0518436		0.00952274	0.0464013	0.0337593		0.0291486	0.0159622	0.0137891	0.0730309		0.0178396	0.0211131		0.0976137	0.0290413	0.041994	0.0394096		0.0323742	0.0203576	0.0422745	0.0306866
ENSG00000011405	0.969094		0.973333			0.946304	0.889809	0.827567	0.899652	0.85672			0.963314	0.97091	0.97923			0.984438	0.252679	0.963349				0.866049	0.980309	0.335769	0.976658	0.960095	0.973996	0.972961						0.972156	0.987496	0.986477	0.97637				0.29925	0.335833	0.953301			0.9741
ENSG00000198780				0.982308		0.3995						0.98012	0.957723		0.995964	0.919976	0.949696	0.992334						0.919809	0.944115	0.987694	0.968	0.289242	0.991099					0.987647		0.970617	0.989833		0.460059	0.908636	0.971021	0.685	0.296044	0.968358	0.0684886	0.94573	0.866829		0.984159
ENSG00000185187		0.948702		0.908026	0.963976		0.113274								0.975295		0.908485	0.965172			0.975024			0.973717		0.686896	0.786303	0.986044		0.97726		0.975712			0.983922			0.964344	0.870051				0.980561	0.966539		0.923243	0.94074	0.820333
ENSG00000140577																			0.995553
ENSG00000115947	0.996421	0.99826	0.99438	0.993277	0.998248	0.984594	0.994616	0.994562			0.98944	0.990721	0.997439	0.993424	0.998342	0.997909	0.995325	0.996661	0.995142	0.99117	0.991394	0.985576	0.975355	0.996562	0.994062	0.996371	0.997892	0.999607		0.997832	0.996406	0.996781	0.992986	0.994242	0.995063	0.996402	0.993376	0.997569	0.991208	0.9816	0.997536	0.996371	0.996962	0.9894	0.998239		0.995984	0.996309	0.992201
ENSG00000163719									0.984617								0.988278										0.989955	0.988557						0.991768	0.992194								0.982213
ENSG00000087111					0.943381	0.907883		0.946164	0.974723		0.830417		0.964287	0.942823	0.981904	0.99117	0.908125	0.978109			0.974606	0.969924		0.976262	0.968382		0.970166	0.978729			0.978264	0.982968					0.969555		0.971687	0.909848	0.963871		0.95217		0.984264	0.606192	0.956181	0.953225	0.954952
ENSG00000002746.AS2	0.788333								0.544946						0.63375				0.710429						0.121903									0.715
ENSG00000067606																		0.98349		0.972207																					0.971944		0.97608					0.988337
ENSG00000137700		0.938424	0.867875					0.915511	0.818053			0.934264	0.951883	0.879782	0.962937	0.973999	0.937837	0.951184	0.937313	0.92308	0.901081	0.92126	0.918637	0.749786	0.949848			0.969339		0.967237		0.950599			0.972209			0.965475			0.828833		0.612	0.900586				0.934896	0.887897
ENSG00000166321																														0.0870391														0.0537819
ENSG00000185404
ENSG00000126581	0.990702		0.967023				0.985126	0.930571	0.992864		0.966738		0.993607	0.724318	0.982726		0.919212	0.990592	0.967281	0.989392	0.965753	0.984626	0.982843	0.987442	0.993942	0.955593	0.97547			0.983601				0.751781	0.295538	0.990391	0.97868	0.982926	0.990063	0.985816	0.983337	0.99176	0.984644	0.98809	0.993855		0.978891	0.986251	0.988918
ENSG00000105993	0.0410811	0.0142288	0.0841167		0.0618621		0.0217668	0.0289099	0.0345088	0.0202022	0.0328038	0.0128168	0.015515	0.067366	0.00996074	0.0204043	0.0320067	0.0125365	0.021135	0.0255576	0.0182661	0.0406681	0.0937273	0.0243854	0.0119822	0.0385865	0.0264438	0.0135729	0.0258279	0.0192446	0.0150295	0.0138817	0.0381508	0.018562	0.0185244	0.0174938	0.0328657	0.0228391	0.0339517	0.078233	0.0147783	0.0324581	0.0320125	0.0268701	0.0208564	0.0483957	0.0289175	0.0409452	0.0816367
ENSG00000116750	0.987915	0.993852	0.967399		0.989165		0.990983	0.988564	0.988844		0.970711		0.993361	0.976	0.990948		0.983094	0.9959		0.993467	0.988781	0.990912	0.975484	0.978349	0.989426	0.987196	0.988267	0.995344	0.989499	0.986246		0.989893	0.989422	0.990436	0.995036	0.984783	0.986341	0.962576	0.97845		0.976108	0.987387	0.992053		0.987297	0.989249	0.976972	0.988654	0.985938
ENSG00000005471
ENSG00000157335
ENSG00000055609																	0.943101
ENSG00000167642	0.878642	0.947814	0.901882	0.959001	0.972593	0.965529	0.962312	0.950967	0.932699	0.96975	0.940197	0.995863	0.915113	0.954521	0.87095	0.920593	0.928092	0.988655	0.970604	0.899552	0.988146	0.790388	0.921795	0.982522	0.939756	0.956975	0.911039	0.956439	0.878607	0.917301	0.92948	0.953896	0.964662	0.923349	0.967684	0.966424	0.933351	0.964611	0.906222	0.965449	0.885371	0.94611	0.936657	0.835737	0.920555	0.901197	0.861128	0.899453	0.801045
ENSG00000143127
ENSG00000162877
ENSG00000122779	0.0260449	0.0291609	0.0356445	0.0272436	0.0379381	0.118092	0.0224131	0.065828			0.0234277	0.164464		0.101005	0.0137854	0.0163825	0.4736		0.0255989	0.0408534	0.082987	0.0263186	0.143333	0.0234759	0.0197458	0.0958411	0.092712	0.0156604	0.0478783	0.0912338	0.109924	0.0319903	0.116441		0.0981292	0.0169738	0.0286064	0.0196996	0.0425494	0.140457	0.0173134	0.0152991	0.0242822	0.215745			0.0575281	0.0484366	0.0258144
ENSG00000185811																										0.956286
ENSG00000138092	0.834087	0.952753	0.139876	0.69793	0.775256	0.216	0.886412	0.0450358	0.0394813	0.86	0.0600989	0.80623		0.765652	0.323115	0.235897	0.0955649	0.0329297	0.0530831	0.0326154	0.0382603	0.666756	0.43641	0.0512597	0.0222869	0.627436	0.593409	0.608039	0.786552	0.77	0.0236512	0.0371296	0.0397475	0.607143	0.0403612	0.368273	0.930196	0.0513514	0.0888771	0.380395	0.0638889	0.1174	0.0336022	0.0252673	0.072384	0.800871	0.327092	0.107437	0.81278
ENSG00000167766									0.965377																																			0.926465
ENSG00000130540													0.183899		0.772415	0.839237		0.883946										0.0515091																	0.201474
ENSG00000138303	0.985681								0.984726	0.98902		0.994798	0.993116						0.992374			0.902627			0.234664	0.985764	0.991312				0.977155				0.987901	0.943302	0.940865		0.983624			0.972362	0.950941	0.981574			0.981677		0.976127
ENSG00000133739	0.930424	0.893259	0.902909	0.95475						0.970765			0.972748		0.989602	0.990914									0.994859	0.9465		0.956562		0.985833	0.894987			0.966292		0.989404		0.985421	0.956874	0.968378				0.978475		0.968756	0.0905347	0.958897	0.94637
ENSG00000118308
ENSG00000203705	0.975986	0.993911		0.986634			0.986534									0.973964			0.992821		0.97759			0.963468	0.992195	0.990678		0.987207		0.993428	0.191416			0.99184					0.976167		0.14489			0.974958	0.982538		0.987312	0.974087	0.974073
ENSG00000154556
ENSG00000158525
ENSG00000131044
ENSG00000105699	0.493455	0.771868	0.5095	0.274429	0.382208		0.0453112	0.623684	0.657059	0.431255	0.114807	0.471852	0.354098	0.832667	0.444082	0.938588	0.281053	0.189459	0.451724	0.220662	0.087418	0.751221	0.337419	0.386326	0.578043	0.196486	0.167306	0.453906	0.206717	0.0554386	0.166	0.216385	0.0301234	0.468125	0.323333	0.158717	0.0829083	0.592846	0.6339		0.485714	0.131229	0.412662	0.676463	0.583846	0.0803243	0.711583	0.419545	0.593857
ENSG00000143801										0.0288803													0.0731693	0.0405864					0.056	0.471																0.0163661
ENSG00000128487									0.990502			0.996206			0.873273	0.995124								0.993833					0.994681										0.990136				0.992545			0.989717			0.995664
ENSG00000267586
ENSG00000176715											0.48871	0.636667						0.452714	0.518636									0.0151724	0.2099	0.353962	0.254545							0.449498					0.389194			0.688714		0.297	0.501333
ENSG00000237298
ENSG00000214253	0.746	0.986827	0.967119	0.968772	0.965078	0.939616	0.963587	0.966481	0.88977	0.978721	0.926546	0.740424	0.797536	0.684063	0.994004	0.90759	0.864078	0.920783	0.934043	0.876512	0.959888	0.892758	0.959267	0.834154	0.969689	0.949626	0.746236	0.994763	0.89127	0.904557	0.903619	0.916122	0.809241	0.936714	0.859429	0.903134	0.961881	0.843245	0.892892	0.802131	0.978573	0.864625	0.881176	0.81541	0.940803	0.874109	0.866541	0.86706	0.942159
ENSG00000261372
ENSG00000251381															0.234
ENSG00000182646	0.106471	0.0207913						0.1317		0.0176218			0.0668942	0.0460275	0.0843169	0.109875	0.178857	0.0231192	0.0661556						0.0642412	0.0556806	0.0923636	0.0467619	0.0792252			0.0260627			0.131625	0.0514042			0.133894			0.160623		0.1132	0.0543964			0.075185
ENSG00000235257.AS2
ENSG00000113966			0.0392088		0.0855343										0.0275651	0.0113097	0.0198667										0.0223679								0.020647			0.0212398	0.030717		0.026396
ENSG00000105483
ENSG00000132640	0.0276215	0.0266883		0.0347104	0.0252419				0.0426768		0.017094	0.0182523	0.300571	0.114987	0.82726	0.794538	0.015104	0.0231328	0.0150697		0.0163547	0.0156632		0.0275729	0.0236893		0.56725	0.0128535	0.211455	0.0436904	0.0948243		0.0367615	0.453947	0.8237		0.0389786				0.498571	0.371562		0.0188023		0.020701
ENSG00000180376.AS3	0.0272	0.019677	0.161501		0.100344	0.166111	0.478	0.0819807	0.0208005	0.0210003	0.0144141	0.0553299	0.0538546	0.0311649	0.00480755	0.0116883	0.0256923		0.0226605	0.0618874	0.0111641	0.0167225			0.0203469	0.0780098	0.460638	0.777678	0.0749803	0.244167	0.00793651				0.0117754		0.0340429	0.0237907	0.190143	0.0554521	0.100323		0.159518	0.0352024	0.0288883				0.567119
ENSG00000095951				0.787865			0.98352								0.909015
ENSG00000101019				0.91699	0.967404	0.919019	0.925726		0.979624			0.989152	0.983662	0.908545	0.975688	0.98547		0.6112	0.978151			0.908564		0.971424	0.791667	0.930213	0.922375	0.965137	0.932476		0.979663	0.969366	0.993806		0.960898		0.963224	0.956738	0.793833		0.975035	0.984161		0.938857	0.959263	0.962319	0.929101	0.931259	0.957476
ENSG00000104365												0.98171																			0.979512
ENSG00000104970
ENSG00000165156	0.0253014					0.0706588	0.0917662	0.0663655				0.0466819			0.0424294		0.464417				0.0151382			0.0757401				0.0386987	0.602667		0.0101449		0.0513205					0.0113911			0.0192553				0.0246563		0.0380948		0.0656594
ENSG00000109079		0.981577											0.975728	0.975756	0.976749	0.984209			0.980842		0.963912		0.972957		0.985954	0.981426															0.980951
ENSG00000166206	0.0206631	0.014777	0.0690559	0.0227112	0.0292681	0.175655	0.0140335	0.0156868	0.00862454			0.0160526	0.00965422	0.0232031	0.0129948	0.0131399	0.0223527	0.0108678	0.0304614	0.0100341	0.0940217	0.010499		0.0202449	0.00545239	0.0141026	0.0621062	0.00489462	0.020098	0.0101757	0.0091857	0.232364	0.0215851	0.0114782	0.00594036	0.0171512	0.0255042	0.00771775	0.0294574	0.0174859	0.00946348	0.0227993	0.00882463	0.127584	0.017113	0.012977		0.0126365	0.0234145
ENSG00000134825	0.957322	0.960269	0.960757	0.993823	0.995415	0.961897	0.970798	0.962381	0.947111	0.973339		0.973329	0.989021	0.976387	0.953488	0.988766	0.977026	0.966589	0.955556	0.986717	0.981815	0.965532	0.934355	0.935134	0.966275	0.972944	0.960475	0.985998	0.99517	0.997237	0.997159	0.997214	0.98115	0.98194	0.970535	0.993623	0.964235	0.893271	0.990614	0.971075	0.989017	0.990628	0.983985	0.944602	0.96909	0.992905	0.880631	0.925146	0.981615
ENSG00000188672											0.504333
ENSG00000244005				0.948198			0.971461	0.975629	0.983744						0.9801	0.9909		0.986851			0.98498														0.982259			0.969881
ENSG00000140403																									0.995979		0.99033	0.967585			0.990292									0.984857				0.986137
ENSG00000156218
ENSG00000162804
ENSG00000123454
ENSG00000099956	0.989311	0.995163	0.98539	0.988875	0.990063	0.977366	0.992736	0.991037	0.993537	0.989104	0.992697		0.986997	0.991273	0.994211	0.992203	0.987255	0.953124	0.978479	0.994439	0.992589	0.993868	0.96753	0.995637	0.996236	0.993654	0.992206	0.997139	0.994125	0.996256	0.995124	0.992211		0.961727	0.993627	0.987939	0.993625	0.994205	0.991923	0.990819	0.987144	0.991314	0.995015	0.978971	0.992069	0.993457	0.982433	0.983569	0.895182
ENSG00000137752
ENSG00000162444		0.0353783							0.126175								0.0618938	0.114	0.125973												0.0109684								0.168273						0.113565				0.192215
ENSG00000256995															0.102353		0.88168
ENSG00000136932					0.621667		0.058913		0.448824					0.113804									0.0547259													0.25283	0.297042
ENSG00000118564	0.0122831	0.00839531	0.0619908	0.0320998	0.0108658	0.0337113	0.153364	0.0316774	0.00351693	0.118611	0.0131642	0.0962232	0.0139559	0.00677037	0.120928	0.0139659	0.0119946	0.00709971	0.169615	0.011305	0.0102995	0.0188889	0.0188297	0.0139833	0.213478	0.110532	0.011071	0.220584	0.0130194	0.0152981	0.00408925		0.0200643	0.0128324	0.0761147	0.0163197	0.0163206	0.0297039		0.0128396	0.195514	0.0100646	0.00796597	0.0120629	0.0112712	0.00878096	0.0133882	0.0118438	0.013125
ENSG00000178078					0.970276			0.968935	0.959548				0.989194								0.98568						0.957343	0.975089		0.978174										0.970122			0.0833333
ENSG00000153558																			0.986293
ENSG00000127507
ENSG00000135747	0.0763384	0.0654565	0.169483				0.0967419	0.0494981	0.130364				0.120832		0.0533856	0.00988331	0.0711812			0.119534	0.031304	0.0366291	0.126125		0.0201673	0.0548771		0.0165119	0.111593		0.0563521			0.0864467	0.0211837	0.0518167	0.0744537	0.0615457	0.0932598		0.0292793		0.0199276		0.0373578	0.0342627		0.0832613
ENSG00000142794		0.114852											0.0972703			0.150486	0.6694													0.113945		0.0384728												0.153667		0.203889
ENSG00000104112	0.98876	0.931735	0.985955	0.865682	0.96636	0.96031	0.88079	0.990803	0.742644	0.916019	0.986891	0.968698	0.951791	0.984647	0.944272	0.922703	0.975064	0.97251		0.929358	0.904275	0.808333	0.911994	0.971541	0.899343	0.700896	0.777316	0.963971	0.891459	0.969963	0.938701	0.65898	0.894359	0.939434	0.848217	0.910446	0.854591	0.97357	0.870964	0.951861	0.884838	0.961129	0.915532	0.949092	0.984381	0.913998	0.787048	0.859048	0.945821
ENSG00000105559
ENSG00000198920			0.870602		0.380267						0.388062	0.97502		0.720714	0.961964		0.538286			0.7179		0.0755602				0.539153		0.933605	0.641571		0.55275		0.526296	0.2515	0.89808		0.7404				0.0733984			0.543333	0.432833	0.956176		0.148174
ENSG00000011260	0.990126	0.983165	0.96791	0.965382	0.960274	0.953968		0.991125	0.938933			0.947763		0.978776	0.964274	0.983158		0.976524	0.98666	0.971197	0.976118		0.957742	0.955888	0.970065		0.980328	0.976654	0.989241	0.968781			0.928471	0.980738	0.988399	0.985499	0.950507	0.978138	0.920058	0.971274	0.86149	0.990752	0.988487	0.98629	0.975733	0.982709	0.961691	0.993147	0.988952
ENSG00000141252.AS2			0.0321194				0.0360482	0.042								0.0238008	0.0255897		0.0238889		0.026953						0.0286																					0.0297878
ENSG00000137821		0.00758397			0.0682559	0.100622	0.0247824		0.00763475			0.015794						0.022095				0.0180926		0.0509895		0.0290049						0.0359807		0.0383294	0.0613959												0.0563717
ENSG00000140937.AS2																															0.577727
ENSG00000009413											0.0422197							0.0442105							0.791998						0.147818						0.127						0.83575			0.0757583
ENSG00000110063	0.995492	0.989116	0.977955	0.987737	0.991994		0.99418	0.991032	0.98946	0.990099	0.992717	0.996279	0.996805	0.990392	0.995083	0.99695	0.995442	0.988097	0.99441	0.994463	0.992973	0.990642	0.989205	0.995206		0.993737	0.995188	0.998145	0.99406	0.992703	0.995948	0.994543	0.990198	0.995828		0.996394	0.990125	0.904772	0.976576		0.99243	0.995619		0.995847	0.994633	0.996754	0.987549	0.992826
ENSG00000089820												0.974272	0.9746			0.95511	0.940455					0.964378		0.947746				0.970172													0.947153		0.955757			0.960885		0.961573
ENSG00000197415																															0.982154						0.888478
ENSG00000100297	0.0294417	0.0150558	0.0184624	0.0347453	0.0720507		0.0104667	0.073154	0.00920055	0.0407143		0.0395674	0.0814257	0.0503129	0.0240586	0.056172	0.017651	0.00827732	0.0107458	0.0580524	0.00801198	0.0456667	0.0164754	0.053005	0.0753277	0.0344026	0.00939497	0.0286584	0.021445	0.0187144	0.0256838	0.0592294	0.0160724	0.0116271	0.0643405	0.0113063	0.0259535	0.0275853	0.0190196	0.0670775	0.0119132	0.0182297	0.00945736	0.00688148	0.0295324	0.0285701	0.0802453	0.124588	0.0148126
ENSG00000109466.AS3							0.0288512																						0.977817					0.974773						0.957505	0.985806				0.978857
ENSG00000164620													0.909496				0.905746					0.7493			0.969922			0.835056										0.698167
ENSG00000135899
ENSG00000070010										0.125158			0.0889089																													0.157944
ENSG00000115468
ENSG00000170632		0.0214269		0.0510539	0.0434006	0.0996953	0.218865	0.0760092			0.0876689				0.131038	0.573982	0.0484339	0.591444	0.0526605	0.088517	0.189062	0.123755	0.129244	0.802237	0.011594	0.0639532	0.135144	0.838605	0.0876923	0.0732805	0.495233			0.683958	0.961013	0.702281	0.311471		0.574176	0.0923363	0.889307	0.689056	0.0202601		0.126796	0.0695349	0.0307862	0.0620335	0.363873
ENSG00000188984	0.954159
ENSG00000154889.AS2	0.0683597	0.123088		0.1361			0.108403		0.0963655	0.048692		0.02837				0.0898702	0.065	0.0786481			0.0675466	0.0536728			0.0435077			0.0183751			0.0226435			0.0991813		0.0746722						0.1344
ENSG00000167637	0.962715													0.954048														0.959			0.972076						0.946691						0.9685		0.128891
ENSG00000152583
ENSG00000182240																0.90533																	0.912726
ENSG00000154175.AS4
ENSG00000114248
ENSG00000158865.AS2
ENSG00000157578					0.0997749																																	0.0981292
ENSG00000204645		0.950816																	0.956101
ENSG00000134046
ENSG00000101333									0.0612869																0.0392948
ENSG00000245958		0.133931							0.0228665	0.040032			0.0575188			0.983561					0.138217			0.0497236				0.0673022			0.0388049	0.0591745							0.476143		0.672668
ENSG00000026103									0.975672				0.963534																								0.973194								0.963335
ENSG00000134294	0.992035	0.920931	0.837302	0.97335	0.90384	0.964715	0.821842	0.986121	0.855844	0.964977	0.32932	0.857897	0.993738	0.984802	0.977127	0.915558	0.917364	0.992779	0.918192	0.981838	0.865649	0.975469	0.980028	0.987582	0.996043	0.965519	0.95987	0.868441	0.97766	0.987906	0.973366		0.973948	0.98996	0.978001	0.983434	0.901241	0.991502	0.972927	0.975267	0.954946	0.981102	0.986653	0.990673	0.934021	0.995466	0.9627	0.806691	0.690893
ENSG00000133794															0.959319	0.949723		0.9476	0.958029		0.97499	0.936381		0.924382
ENSG00000156958							0.0556189						0.0147645				0.0350551																													0.0377555
ENSG00000258890		0.0287657		0.034747				0.0512106							0.0196127					0.0292233	0.035051				0.0457303	0.0305341				0.0295144						0.0199255				0.0403141		0.0276237	0.0187944		0.25148			0.0323903
ENSG00000145868	0.890889		0.04403	0.0311017	0.0346807		0.0503492			0.0379637		0.0402139		0.0473227	0.0285543		0.0216877		0.0389758	0.0435501		0.0272934	0.0206355	0.0179015	0.0135533			0.0179607	0.0430941						0.0522859	0.0368028			0.0645074	0.0207972	0.021327	0.0249662		0.0123894		0.0150174	0.0706763	0.0370122	0.0535331
ENSG00000256193
ENSG00000143164																											0.542111				0.163333					0.0709113								0.0847222
ENSG00000155313																																												0.15
ENSG00000163281	0.936973		0.98211		0.984464					0.958202	0.955677			0.98819	0.976064	0.97573	0.979787				0.976573			0.986539	0.981667			0.99137				0.993594			0.9745	0.972299	0.952181	0.968544									0.969574	0.979403
ENSG00000174837
ENSG00000140181									0.8759									0.0312313				0.8756						0.872608		0.195667	0.882091				0.924582													0.845429
ENSG00000166548
ENSG00000148187	0.978654	0.983784	0.981044	0.987432			0.990213		0.842874	0.953254	0.984719		0.986115	0.94437	0.987945	0.987188	0.916706	0.994859	0.993374	0.993842		0.96006	0.980177			0.989988	0.984894	0.42547		0.994962	0.997214	0.996073	0.992889	0.989351	0.895995	0.945649	0.974394		0.971253		0.976334	0.983637		0.978122	0.985119	0.837316	0.985023	0.990485	0.971
ENSG00000130147
ENSG00000235954.AS2
ENSG00000143776.AS2													0.959247		0.610408		0.834107	0.921512																			0.0924697
ENSG00000141380	0.0187	0.00623122		0.0158819	0.0163585	0.0314775	0.0152756	0.0188497	0.0152433		0.00898093	0.0139874		0.0143606	0.0030088	0.0106164	0.0139657	0.0136267	0.0066509	0.0194634	0.0108561	0.0278988	0.0244	0.015433	0.0344223	0.0197339	0.036	0.00569475	0.0120356	0.0334148			0.0127569	0.024547	0.014535		0.00844507	0.0278981		0.0164372	0.00539404	0.0112063	0.011075	0.00964205	0.0059853		0.0121125	0.0099868
ENSG00000148541
ENSG00000167615		0.953101												0.242167	0.958767					0.912586				0.935712				0.961659					0.946288	0.155884		0.93738			0.965265			0.95629				0.934434			0.903909
ENSG00000203797
ENSG00000137821.AS2					0.261167						0.930286	0.906896						0.770583														0.2055
ENSG00000110713		0.921397		0.955849	0.970786		0.961833	0.962714	0.937953				0.96829		0.983189	0.970051	0.966337	0.987875	0.989669	0.984692	0.971553			0.962964	0.697955	0.0843336	0.952947	0.955962	0.877312	0.983747				0.968929		0.966461	0.963561			0.972502	0.955238	0.97632	0.946321	0.916556	0.649667	0.988802		0.972314	0.861609
ENSG00000250748
ENSG00000175224.AS2
ENSG00000085185																					0.927119
ENSG00000158555					0.901475							0.958269
ENSG00000136699.AS2	0.982918							0.986935	0.988103	0.987343		0.98462	0.974522		0.982618	0.994015	0.960367	0.506						0.989774		0.979363	0.972036		0.982167			0.988623		0.987681								0.971565				0.979118
ENSG00000113387
ENSG00000122966					0.990983				0.936177			0.975055			0.992901			0.992985		0.987993						0.978255			0.986512				0.993409								0.993631			0.979849	0.922704			0.991344
ENSG00000106459															0.995141					0.976089	0.987629												0.99194				0.982555			0.984356				0.987102	0.965833				0.985766
ENSG00000267465
ENSG00000111300	0.0965455		0.108846		0.0663944	0.214857	0.0287799	0.105022	0.0147332			0.0312465	0.0381428		0.334839	0.0538994	0.280333	0.97526		0.973554	0.0332624		0.0689331	0.0494094	0.0193321				0.944384	0.0620281	0.0237579	0.0192685	0.03755				0.0486073	0.0640765	0.0807471		0.0194373	0.0358696	0.0341643	0.0489634	0.0186661		0.114908	0.6712	0.776155
ENSG00000100023					0.0308295			0.0355663	0.0149493									0.019299				0.0531824		0.0229391					0.0363333					0.0364699									0.0306525
ENSG00000032219		0.997424					0.996285				0.990767							0.99797				0.990136											0.995291					0.993017
ENSG00000130768.AS2					0.0380652	0.0762377	0.103061	0.175464	0.172593		0.104386		0.114451	0.147695	0.0689648	0.113086	0.0409279	0.0549134		0.15	0.0914935	0.0813068	0.29831				0.143668	0.0131726	0.0985714	0.0957069	0.0425	0.0952		0.230814	0.119565	0.0927532	0.14575			0.118725	0.0384769	0.0528579	0.156625	0.0419914		0.0432656	0.098382	0.123726	0.0880575
ENSG00000267779
ENSG00000177398
ENSG00000164306				0.971641								0.979817			0.850714		0.933385																0.10217		0.97016		0.963614											0.977768
ENSG00000114439	0.0378134			0.0412276		0.0751387			0.0186481	0.0393648	0.0236473		0.0126329		0.0150475	0.0151241	0.0247331	0.12887	0.0307968	0.0416396	0.0388661			0.0236979		0.0855192			0.0549637	0.0187318				0.0227495		0.132367	0.406748	0.0335578			0.0211351			0.0229876	0.0812098	0.019557		0.0956702	0.0465547
ENSG00000102547									0.990083																													0.956783			0.977263					0.966908
ENSG00000183292
ENSG00000244588
ENSG00000124406.AS2
ENSG00000141452																												0.0223807																		0.0269351
ENSG00000168743.AS2
ENSG00000164037.AS2
ENSG00000223519
ENSG00000129270																											0.9202
ENSG00000184178						0.98836							0.995054	0.983887		0.988025							0.972688							0.992338											0.980033
ENSG00000186812					0.934132					0.854915			0.861125		0.0320581	0.906727		0.513429										0.927175		0.8065				0.761429		0.74575
ENSG00000197798	0.966188		0.940031	0.59441	0.947415		0.931483	0.95873				0.960953	0.957918	0.927407	0.956337	0.980754	0.95133	0.940904	0.917958		0.924517			0.839091	0.959812	0.956006	0.946402	0.896185	0.910546		0.926362		0.968339	0.894862	0.846124		0.945405	0.934268	0.939897	0.970995	0.983922	0.7931	0.967312		0.979177		0.835268	0.90313
ENSG00000110660					0.977117			0.934167	0.935175			0.983718	0.930643			0.947722	0.944007				0.970339	0.861111		0.955674					0.920518		0.983677	0.747909		0.915528		0.92591		0.871	0.907922							0.840366	0.935012	0.855	0.8965
ENSG00000147394
ENSG00000071794					0.00874449				0.0297281					0.0255853		0.00985148	0.00755236	0.0161181				0.0138979			0.00735485			0.00589264		0.0124753	0.0111218			0.0111935												0.0146197	0.0241016
ENSG00000259669
ENSG00000249624		0.0766005	0.265235		0.310167						0.0370846				0.138115							0.224799		0.891215	0.444348			0.106457			0.977131						0.287545					0.15		0.946919		0.155982		0.751615	0.5885
ENSG00000222036
ENSG00000181092
ENSG00000104368		0.604																																										0.882382
ENSG00000151689
ENSG00000146067.AS2													0.0345888																				0.0474206											0.041399
ENSG00000125746																																					0.990816		0.98996
ENSG00000164221		0.0636133		0.0792281					0.0262662	0.0271655		0.0206177			0.0186028		0.0314875	0.0167584	0.0298399		0.0255796	0.0399232	0.0625313	0.0392825	0.0498275	0.0548852		0.0194086			0.0257197		0.0283414		0.0435874				0.0485357		0.126594	0.0521456		0.0361735
ENSG00000267313																																																0.950111
ENSG00000170264
ENSG00000069431
ENSG00000248309										0.968059
ENSG00000011376			0.6135					0.0321989				0.493769					0.0247521			0.0353509	0.818455
ENSG00000100362			0.031011																				0.0498186								0.0160728
ENSG00000227195
ENSG00000245067
ENSG00000070367	0.981271	0.975218	0.990476	0.990413	0.99484	0.972956	0.9963	0.987303	0.960534	0.98512	0.991697	0.993505	0.997526	0.929654	0.998162	0.991175	0.993726	0.993035	0.991986	0.996733	0.980237	0.966564	0.989743	0.994662	0.880435	0.993081	0.99553	0.905478	0.993129	0.995647	0.972145		0.994632	0.988787	0.997297	0.993418	0.99671	0.994666	0.928669		0.995463	0.995543	0.979381	0.997534	0.991393	0.992947	0.991622	0.986297	0.992566
ENSG00000198814.AS2															0.98418																	0.988094								0.982566
ENSG00000106608	0.270875							0.249875					0.25325		0.0261239			0.0476114					0.13025	0.0989662	0.0236303	0.0311127		0.678802		0.0842501	0.0523052					0.0665771							0.0851429	0.152359				0.128304
ENSG00000001626																					0.919962																				0.98115
ENSG00000173210
ENSG00000101331
ENSG00000104529		0.750542													0.570376	0.0429591		0.825176											0.315556						0.096													0.739894
ENSG00000176974	0.97182	0.890637			0.95681	0.923796		0.899682	0.979689	0.9735	0.977977	0.970087	0.972241		0.9773	0.979076		0.456667	0.981449	0.223871	0.753061	0.964065		0.498571	0.981603	0.964896		0.984904			0.956459	0.878613		0.966979	0.976793	0.940988			0.956774	0.950844					0.969514	0.976896	0.946535	0.954338
ENSG00000135083.AS2		0.0265195	0.0656561												0.0112759										0.0139161					0.00541139	0.0307558		0.0138815		0.0254805		0.0154682			0.0314875					0.0216014
ENSG00000233178
ENSG00000132185
ENSG00000099814
ENSG00000054654		0.935611						0.928219																				0.962626	0.951612	0.903896	0.959456	0.976004		0.966797	0.903896					0.966828	0.918232		0.985518	0.537	0.904528	0.930389
ENSG00000077238.AS2		0.085169																0.0887013										0.07275
ENSG00000198042	0.973347	0.991226		0.973765	0.987158	0.956053	0.989296	0.988737						0.972667	0.991782	0.985348	0.991269	0.995686	0.988983	0.97669	0.989906	0.989229	0.989385	0.992612	0.981922	0.985933	0.988591	0.844694		0.982562				0.99116	0.984278	0.986242	0.991546	0.983378		0.980997	0.990862	0.985661	0.970057	0.99053	0.994497	0.990261	0.979882	0.981344	0.970414
ENSG00000145794													0.970619											0.918219
ENSG00000140950												0.0276443	0.0388088											0.0795658				0.136625																	0.0538387
ENSG00000136235
ENSG00000079246	0.0161028	0.127812	0.0247891	0.0183591	0.0139473	0.0461535	0.146056	0.0139741	0.232615	0.0199914	0.260741	0.0956165	0.00652937	0.0115986	0.0728625	0.00392219	0.0196628	0.00558563	0.0517169	0.0072659	0.0549238	0.077899	0.0215627	0.0843855	0.0510861	0.144111	0.0681832	0.00473413	0.0196279	0.0100437	0.0566378	0.0101722	0.00804002	0.0486317	0.0860983	0.0120834	0.083653	0.0153744	0.0133644	0.0142414	0.107145	0.0125626	0.0459091	0.0510892	0.0320625	0.0182354	0.0139163	0.0122026	0.0161439
ENSG00000236943
ENSG00000007923	0.989488	0.992998		0.984124	0.994701	0.985914		0.991605	0.97737	0.987654	0.984603	0.993342	0.992189	0.990164	0.990608	0.990499	0.993438		0.997033	0.987004		0.975618	0.987278	0.990182	0.988705		0.989568	0.998236	0.993321	0.996121	0.99396	0.99351		0.995335	0.994445	0.993867		0.993394	0.989876		0.5558	0.982885	0.98834	0.988797	0.993687	0.997153	0.989644	0.994538
ENSG00000184716
ENSG00000015568	0.934491		0.972414	0.920908		0.919293			0.996941			0.984038	0.922109	0.868867	0.83889		0.961667	0.99466	0.800957	0.844407	0.855416	0.899304	0.423571	0.873522	0.0790884	0.92359	0.892574	0.940962	0.89677	0.951764	0.84066	0.860265		0.963516	0.211714	0.873189				0.89244	0.934096	0.980373		0.860238	0.955652	0.957153		0.947381
ENSG00000257103	0.8943	0.966466	0.985297	0.918031	0.975534	0.947619	0.973343	0.988609	0.990273	0.976685	0.945755	0.994389	0.988628	0.97337	0.975905	0.990822	0.973639	0.980018	0.8657	0.968249	0.981052	0.983451	0.968108	0.977538	0.995445	0.985789	0.965517	0.990601	0.973019	0.986652	0.99443	0.992177	0.98899	0.979863	0.974851	0.875681	0.977228	0.988108	0.951327	0.961843	0.992802	0.983871	0.957201	0.984874	0.978512	0.99018	0.976636	0.971898	0.969464
ENSG00000135097
ENSG00000166377									0.021022																								0.0458333
ENSG00000266992	0.977637							0.989136	0.992016		0.986758	0.9785										0.989467			0.980815																						0.974522
ENSG00000003756.AS3				0.989301	0.99083		0.993518		0.996466		0.993866		0.997276	0.992137	0.997858	0.1064	0.994715			0.987778				0.518667	0.996239					0.996803	0.640333			0.445529	0.992709	0.991281	0.992402	0.994698			0.994242	0.612		0.99404
ENSG00000186471
ENSG00000129197	0.829571	0.863667		0.908727		0.925231	0.85831		0.960609	0.86671	0.890611	0.966903		0.94884	0.94939		0.926875	0.976792	0.895535		0.945328	0.797912		0.931047	0.9447	0.905302	0.925	0.937	0.920212	0.947857			0.946477	0.942031	0.939889	0.932933	0.821	0.882092		0.930066	0.907557	0.930285	0.944224	0.869205	0.896057	0.980028	0.770286	0.936362
ENSG00000147854.AS2	0.959793		0.977554		0.991611	0.963673		0.96055		0.782023		0.699519		0.976122	0.382278	0.948077	0.930288				0.879125	0.987279	0.910803	0.546111	0.95695			0.978058	0.987407	0.96911	0.963788		0.953798	0.980478	0.948953	0.972838	0.987187			0.985602			0.979548	0.991198	0.765695		0.856152	0.895026
ENSG00000144290.AS4																																									0.211667
ENSG00000260916	0.0907692												0.037945						0.119729			0.0226739	0.125667							0.3875										0.0296203								0.0503846
ENSG00000011454			0.782042			0.811551			0.841195	0.972624		0.880875	0.784844	0.830222	0.959047	0.919508	0.932888	0.777857	0.725364			0.843273	0.890319	0.964992	0.962931	0.568421	0.481081	0.795689		0.974488	0.889442	0.933467	0.884555	0.896471			0.701154	0.836574	0.943679	0.884525		0.206143		0.904955		0.973861	0.867461	0.82075	0.891798
ENSG00000101974		0.0906869	0.170167	0.105452		0.106954		0.216033				0.0105946	0.0362565	0.0843193	0.0281449		0.119222	0.0675					0.100641		0.0407314	0.0285416		0.0429914	0.249333	0.0560441	0.0209278	0.0310447		0.0342962	0.0215686			0.0944064		0.0569975		0.131		0.134942	0.0424468			0.134917	0.182857
ENSG00000254004	0.0145638	0.055279	0.0575168	0.724596	0.0108876	0.0733147	0.0339976	0.0350781	0.0065216	0.04143	0.0499489	0.312826	0.00758073	0.0198352	0.00682571	0.0465956	0.029597	0.0351873	0.0152066		0.0842366	0.0361786	0.0654036	0.0263881	0.0122638	0.0203327	0.0209087	0.00312386	0.0672468	0.0223081	0.00704384	0.0179399	0.117091	0.0142271	0.144023	0.0190042	0.03687	0.0515737	0.0337076	0.0392636	0.0744895	0.00950022	0.0100907	0.00569731	0.0308689	0.0542056	0.0138588	0.03206	0.0521718
ENSG00000196792				0.0862241			0.454667						0.617333			0.075611	0.210169	0.250714			0.0546948																				0.983082				0.911977
ENSG00000126733											0.0429226																0.0650965
ENSG00000143641	0.913485	0.929309	0.867975	0.930222				0.892942		0.94538		0.950317	0.962323	0.920092	0.975375	0.939121	0.945817	0.915299	0.964972	0.877155	0.982277	0.869058	0.860624		0.803571	0.910208	0.929341	0.980898			0.968911	0.970869		0.921077	0.887434	0.804167	0.864125			0.859166	0.783	0.824	0.939284	0.950548	0.96673	0.761571		0.942195	0.89706
ENSG00000170464
ENSG00000177479		0.0221896			0.0323629		0.0485774	0.028226				0.0242084	0.0152536	0.0431839	0.0253821	0.00980199	0.0611015		0.0158102		0.0180933	0.0241254			0.0221272	0.0420424	0.027816	0.0106031				0.034484	0.0696201	0.0401347	0.0163146	0.0320788	0.0318674			0.0420533	0.0716667	0.0235742	0.028		0.0230517	0.0240534	0.0504715	0.0336008
ENSG00000246174								0.564667						0.736333
ENSG00000073849		0.804167										0.843571	0.883956		0.822455	0.882902	0.932186		0.824951			0.769556			0.835567			0.915696				0.805778				0.85575				0.893454					0.856138	0.795
ENSG00000243452																												0.928638			0.8993										0.928226
ENSG00000006576									0.0047699	0.0348991		0.0154381			0.0160711													0.0246864									0.0153504						0.0236976
ENSG00000122417																								0.96118			0.968565												0.933941	0.956579	0.957713			0.980695		0.953648
ENSG00000105185	0.994765	0.998012	0.992019	0.98853	0.99663	0.988061	0.997524	0.994374	0.989017	0.995146	0.980135	0.998389	0.990957	0.9893	0.998546	0.997952	0.99646	0.99544	0.994961	0.9946	0.993603	0.997757	0.989459	0.992048	0.998655	0.996052	0.997181	0.999147	0.995311	0.99598	0.995381	0.997175	0.996515	0.997613	0.994144	0.997373	0.991046	0.952155	0.99227	0.981703	0.990536	0.99679	0.984668	0.995991	0.997231	0.996381	0.993379	0.997881	0.991658
ENSG00000166783											0.769769				0.960114		0.944197									0.879375	0.969869			0.956126		0.425917
ENSG00000161692
ENSG00000149403																		0.925128																							0.878182
ENSG00000017797	0.0155327			0.0523276	0.0103631			0.0130548	0.0416729	0.0145341	0.0201357	0.0160235	0.0137778	0.0156246	0.0156112		0.00685805	0.39	0.357		0.0126975	0.0199644		0.0310097	0.0301791	0.475333	0.0280389	0.420488	0.0382532			0.0288507		0.014166	0.0193219		0.0213728	0.0186804	0.0289445	0.0309309	0.334762	0.0332387	0.159965		0.352903	0.016207		0.444688	0.0298545
ENSG00000205726					0.0238014				0.0193505		0.0244878	0.00746898			0.0104901	0.0123765		0.00987458	0.0187516	0.0378814				0.012787	0.0144541	0.0235884		0.0159134		0.00941834		0.0218571	0.0154899	0.0170881		0.0162976	0.0124444	0.0452955			0.0135954			0.00828099	0.0159108	0.01375		0.0138082
ENSG00000100427
ENSG00000156475
ENSG00000133612
ENSG00000079156								0.985244				0.985651
ENSG00000092445		0.967238				0.940842									0.987458										0.970653		0.975702	0.988152	0.944797			0.976399					0.955231	0.915557		0.9475	0.972015	0.910167	0.979523	0.981881		0.949609	0.877467
ENSG00000182472																																					0.969761				0.976741
ENSG00000152763
ENSG00000105559.AS2
ENSG00000185515			0.988755						0.991243	0.990441	0.988738	0.997991	0.992678	0.992166	0.994008		0.996244	0.992988		0.99403		0.99397			0.997854	0.994901	0.995531		0.990378	0.987171	0.996857	0.996195			0.991907	0.993809		0.995372	0.990833				0.996123		0.993338	0.9954		0.984149	0.98401
ENSG00000162687																								0.0704808		0.0627604				0.573833	0.0326463
ENSG00000188687.AS2																						0.881363
ENSG00000116977				0.96791	0.98225	0.950767			0.907909	0.919409			0.94382		0.953959			0.969545		0.964656		0.950932	0.906504		0.828214			0.979321		0.984176			0.946682				0.968795							0.923015		0.921338	0.891386		0.964931
ENSG00000115750
ENSG00000165914.AS3																																									0.0274195				0.0358996
ENSG00000198089					0.936651		0.127617	0.96369						0.462412		0.801235		0.108051	0.982738		0.951181		0.915386					0.224561						0.0984545										0.660906
ENSG00000213996																																			0.935135
ENSG00000197816													0.97
ENSG00000196218
ENSG00000182670.AS3	0.0289927		0.0465						0.0142557				0.0317876	0.0766739	0.0791746			0.0500775	0.0116459		0.078077		0.0838092		0.0389542	0.0331915					0.0321349	0.00938662	0.0287621			0.020091		0.0246146				0.0440331		0.0489844	0.0238069	0.0251079	0.567385
ENSG00000168014													0.5635																0.0475132			0.946135														0.0752723
ENSG00000133424				0.971586	0.988562	0.964123					0.975521				0.97981			0.990681																		0.987652					0.988132			0.989453		0.990099	0.982033
ENSG00000166377.AS2		0.992475		0.980837				0.956095	0.94697	0.9764			0.988114		0.989488	0.987234			0.990846					0.984875	0.990143	0.985915	0.979129			0.982077		0.993686	0.979689		0.958032			0.98278	0.985392		0.990567			0.972561	0.980913
ENSG00000115806			0.0708557												0.0230115	0.0189422			0.0443333									0.0934545				0.0316685			0.0612939										0.039548	0.0358996
ENSG00000171466	0.802905	0.0105901		0.874176	0.876255	0.7765			0.0691125	0.024561							0.952783				0.0799425	0.130702	0.642222	0.870595	0.967225	0.121687		0.0273038	0.35975	0.0387886			0.142143		0.949825	0.151756	0.920503	0.0914076	0.0763155		0.358503		0.946588	0.120789		0.269667	0.0967639	0.865537	0.135
ENSG00000106829.AS3
ENSG00000137601															0.146472												0.193667
ENSG00000165240																													0.871818	0.949339									0.98473
ENSG00000101842
ENSG00000171206															0.954887						0.9521			0.918391																			0.940708	0.897455
ENSG00000135365									0.0197451			0.0194765						0.0127725				0.0265575						0.00950512			0.00448597		0.0115126		0.00388526			0.0149437			0.0128439	0.0188992			0.0194294
ENSG00000157637	0.629875								0.954233			0.973161			0.969811				0.940651		0.951014					0.972899		0.985142																	0.955986	0.975135
ENSG00000159618			0.663857																							0.0978902										0.141866
ENSG00000177565		0.0204724		0.0439109	0.0516601		0.0428971	0.0322419			0.0245213					0.0268982		0.0358976		0.0442111		0.0425424			0.0361539	0.0333505			0.0652134	0.0204784			0.0278495	0.0268571	0.0422739	0.0244512			0.056691			0.0534684	0.0180196	0.0489417		0.0474365
ENSG00000172965		0.021984							0.0816254								0.0777632																0.0988863												0.1165
ENSG00000136279	0.985287	0.990021								0.988237	0.986913	0.993537			0.993045			0.996562						0.989287		0.984213	0.98393	0.992748		0.991025				0.990738	0.989809		0.992871			0.982629		0.983729				0.993293			0.985924
ENSG00000198064															0.121571		0.0956							0.15375						0.135017		0.171333		0.0824241												0.117
ENSG00000117543	0.980644				0.986488		0.995666	0.993946				0.997956	0.98413	0.619286	0.984672		0.98124		0.996421	0.98467	0.99539		0.978943	0.985025	0.0235868	0.9906	0.983771	0.98173	0.982152	0.98802		0.992663	0.986051	0.985637	0.993038	0.988663	0.978162		0.988846	0.953698	0.893366	0.993267			0.963799	0.979871			0.978901
ENSG00000038295
ENSG00000175581.AS2	0.466111				0.49102	0.0536525	0.0774216	0.103909	0.129635	0.0136498	0.0578445	0.963773	0.0144807	0.106987	0.915098	0.00615309	0.0365449	0.0207301	0.0173205	0.0540315	0.782889	0.0673643	0.0521264	0.00986022	0.0436074	0.0146236		0.047425	0.0273284	0.0117095	0.0155197	0.0397853	0.0708645		0.903681	0.267007		0.0492911	0.0757736	0.0466826	0.0463174	0.0342728	0.0191961	0.0170446	0.042137	0.0258831	0.0564472	0.0438809	0.076718
ENSG00000087087	0.0149803	0.0370741	0.00981918	0.0167746	0.00585153			0.0311146	0.0193442			0.0383295	0.0046874	0.0139758	0.0039073	0.0073214	0.0105896	0.0386746	0.0151002	0.0128779	0.776684	0.00938113		0.00706099	0.0777194	0.0769345		0.854727	0.0704744	0.0117871	0.0448044	0.0220836	0.0768024	0.00637889	0.0336793	0.0662028	0.00669978	0.0148779	0.0582479	0.113886	0.0429282	0.0105866	0.0662069	0.0512372	0.00815477	0.0338466	0.0797785	0.00860321	0.00787158
ENSG00000236299
ENSG00000102189				0.985172				0.986552		0.978725		0.99077	0.989552	0.964497	0.980119	0.984084	0.978967	0.986305	0.987157	0.96729	0.969677	0.992226			0.990541		0.97421	0.978217	0.957625		0.97758			0.975932		0.982399			0.970846		0.99248					0.9741		0.980053	0.976449
ENSG00000157554.AS2					0.991036					0.98918		0.995993		0.9934				0.818556		0.167333											0.992491
ENSG00000141068
ENSG00000169621.AS2													0.036346	0.0501033			0.0107174							0.0200054											0.049307						0.0134823	0.0516392					0.023333		0.0544044
ENSG00000234352
ENSG00000126749										0.0709336		0.955985			0.576442	0.0474762		0.088073							0.0298566			0.0353734					0.0578804		0.0979613					0.0928907	0.0636511	0.0766739		0.0591697
ENSG00000115421	0.987098		0.989009		0.98631			0.995245	0.986016			0.995471		0.981275	0.997505		0.990868	0.997002	0.983756			0.99556			0.857609	0.989063		0.992399		0.985938	0.992682			0.988532	0.996731		0.994586	0.994411							0.992929		0.976312	0.977137
ENSG00000075651								0.0695457
ENSG00000065609
ENSG00000033867.AS2		0.992768	0.980661	0.984881					0.991557		0.981289		0.994149	0.977856			0.986109	0.990983		0.973341			0.973382	0.995185		0.992091		0.998023	0.98562	0.987847	0.994733	0.991918	0.992864		0.996264	0.990736		0.992255				0.991825	0.985679	0.986086	0.994637	0.993463			0.985539
ENSG00000166548.AS2
ENSG00000184381.AS3													0.117962
ENSG00000135930	0.87424	0.7278	0.979274	0.807857	0.990336		0.992733	0.920138	0.991919	0.992985	0.1291	0.986478	0.994312	0.968287	0.996384	0.996	0.952804	0.990034	0.993663	0.989166	0.995892	0.955928	0.976785	0.949803	0.9072	0.947657	0.96791	0.903814	0.988903	0.994179	0.99759	0.8928		0.995758	0.991214	0.515238	0.989718	0.84652		0.974649	0.994893	0.895	0.988822	0.995152	0.82952	0.899249	0.949841	0.99343	0.855782
ENSG00000012124
ENSG00000125877.AS2	0.942229	0.967037		0.918818	0.964699		0.940351	0.958605	0.961524		0.957645	0.938889	0.945833	0.937151	0.973177	0.972612	0.960474	0.978895	0.956455	0.940496		0.945081	0.921708		0.96884	0.962553	0.849857	0.960048		0.976992		0.899909	0.929364	0.971766	0.978166	0.928182		0.924869	0.860625		0.971694	0.91699	0.980093	0.96586	0.824917	0.81593	0.923196	0.94787	0.924682
ENSG00000234665
ENSG00000115421.AS2	0.994591		0.990198					0.989018				0.934463			0.997373	0.0517736		0.994304	0.979469							0.986087		0.998074						0.975398	0.987848	0.98202	0.986419	0.992308	0.989639						0.996666		0.98532	0.996356
ENSG00000183486.AS2
ENSG00000085832			0.972523		0.982424			0.967181	0.976934			0.991921	0.993426			0.978689	0.983386	0.9865		0.980131				0.985096		0.989526			0.982054	0.994093	0.984304	0.986404		0.983867					0.981056		0.986542	0.98593
ENSG00000163608.AS2	0.807889	0.564218			0.879777		0.291917		0.756598			0.220493	0.931063	0.791364	0.4744		0.679334	0.6775			0.132522	0.326286	0.740375	0.3005	0.765323		0.866895	0.955883					0.5198	0.0965109	0.937149		0.216863	0.90798	0.862636		0.147497		0.974895	0.951429	0.257734		0.944082	0.164666
ENSG00000144357.AS2
ENSG00000112992			0.955067				0.929045			0.952317			0.969717				0.906662	0.861875						0.924882	0.973025			0.973423	0.925584		0.932122							0.932736				0.905857		0.924108	0.912113
ENSG00000117013																																																0.536429
ENSG00000165495
ENSG00000154175.AS5
ENSG00000181790
ENSG00000065243	0.952211	0.991073	0.974004					0.995235	0.995441		0.98544	0.992677	0.983579	0.995779	0.967979	0.981959	0.994481	0.994175	0.98654	0.988203	0.981177	0.908434	0.983145	0.98808	0.980951	0.903612	0.979984	0.978155	0.970255	0.992945	0.996795	0.994542	0.990124	0.989805	0.808776	0.989655	0.992068	0.993808	0.981833	0.992143	0.994216	0.993445	0.969338	0.995325	0.995732	0.980399		0.992828	0.977878
ENSG00000156931	0.163222		0.10811		0.052862		0.164875		0.0384464	0.065207					0.0318374	0.0555049				0.101236	0.030764	0.0552969			0.538043	0.128625	0.2945		0.0839907	0.178417	0.0160169		0.14761			0.0371278	0.096291	0.0735184	0.102728		0.151286		0.066157		0.048965			0.210833	0.1423
ENSG00000165659
ENSG00000164073					0.812167			0.971664			0.926397			0.913717			0.903279		0.797222	0.945862				0.989416			0.95834		0.988832	0.453784				0.961433				0.968879			0.976444			0.624167	0.8983			0.605556
ENSG00000042088		0.122304		0.299714	0.0411826							0.152867		0.359364		0.0379642	0.142497	0.0991696					0.136276		0.0145552	0.125146		0.010557		0.0211307	0.0165765	0.031155		0.672692			0.0628298		0.030301			0.024446		0.0471611		0.030194			0.182167
ENSG00000143369																												0.0287638
ENSG00000182050.AS3								0.0234121				0.0127064							0.0542151
ENSG00000197586									0.9813			0.993905					0.885711				0.981725					0.966781	0.91892	0.992541		0.991403	0.987988										0.987083			0.9852
ENSG00000095585
ENSG00000086619		0.996999							0.989973				0.996955					0.984625																				0.988884					0.959921				0.975714
ENSG00000099968			0.936253		0.96944	0.931246	0.927024				0.968316		0.976716		0.928163		0.857	0.919553	0.822833		0.909441	0.924		0.955468	0.947204	0.911323	0.92429			0.952564		0.971189	0.956945			0.938977		0.924947			0.989802	0.960288				0.978585	0.908318		0.857166
ENSG00000114547
ENSG00000127481							0.974933				0.971155	0.993196		0.978866		0.985819	0.973542		0.975274					0.981292	0.984403	0.978815			0.973866		0.99301		0.991663			0.98296	0.986873							0.985162
ENSG00000196150				0.869594																		0.0803177
ENSG00000166900				0.102909			0.946976		0.986708			0.955562	0.894943	0.977681		0.984167	0.931269	0.967328		0.962342		0.970141						0.935072	0.973555	0.977818						0.976608	0.953211						0.948089			0.974552	0.953815	0.949042	0.973051
ENSG00000005189																																																	0.926
ENSG00000131697
ENSG00000180182		0.984256	0.983283	0.976637	0.985656				0.885925		0.941763	0.973947	0.98839	0.987009	0.983485			0.98525	0.981501			0.9799	0.984034	0.985777	0.992187	0.979171		0.979191	0.993069	0.988524	0.821665		0.99392	0.976593			0.991763		0.975235			0.979022	0.989957	0.963986	0.992798		0.988943		0.988859
ENSG00000087299	0.0278849	0.0150542			0.0283274	0.0675583	0.0297498			0.0458382	0.0181472		0.0141025					0.0177218	0.0145619		0.0205	0.0382006	0.0292747	0.0146886		0.0239594		0.009802	0.0523568	0.0154775		0.0100619			0.0750555	0.0533128	0.0323226				0.0236829		0.039976	0.0186103		0.034879	0.0644629	0.0182281	0.0407749
ENSG00000113761				0.955938										0.972726	0.97486	0.937599				0.975195												0.974416						0.964113									0.946682
ENSG00000124588			0.6122	0.743	0.199016				0.0444944	0.0586797	0.040759	0.296479	0.0547927	0.0977256	0.926667	0.905	0.110072	0.0425149	0.139522	0.8351	0.110329	0.195232	0.528286		0.965043	0.0663607		0.814574	0.63871	0.653542	0.3065	0.970541		0.1057	0.0604769	0.0668393	0.1219	0.0958411	0.101573		0.130596	0.11375	0.0400137	0.970567	0.919474	0.0669562	0.706029	0.0565	0.108727
ENSG00000176225				0.966724											0.977463					0.946865										0.974482								0.950981
ENSG00000118513.AS2										0.0225956			0.0270645									0.0574686
ENSG00000149260.AS2																0.0550766																															0.0902727
ENSG00000166908			0.0541378				0.0524339					0.029024	0.0197924	0.0601392		0.0912238	0.0543283		0.0237202			0.09		0.0430821		0.037579	0.0861358	0.0219471	0.0540863	0.080682	0.0656614		0.184339		0.0179456		0.075846	0.0529224	0.0549926		0.0166273	0.0608415	0.258056		0.023245	0.0221048	0.0332039
ENSG00000140153			0.984156	0.885211	0.969301			0.892511					0.987884			0.963357	0.984278	0.967449					0.969929	0.111953	0.472333					0.972842	0.960569	0.985008	0.85519	0.954214	0.975202	0.971476	0.909982						0.978655		0.978788		0.382	0.985586	0.926325
ENSG00000256053	0.948035	0.959549					0.990833		0.985594	0.987024	0.992633	0.99613	0.993941	0.99118	0.957303		0.976387	0.775871	0.997623	0.988982	0.973541	0.794	0.983764	0.99526	0.993891			0.9967	0.947333	0.992685	0.873337	0.941767	0.860833	0.992795	0.995448	0.937145	0.988299	0.652667	0.94499	0.990969	0.994149	0.994356	0.997012		0.994319	0.994896	0.990963	0.99128
ENSG00000178175
ENSG00000242569
ENSG00000137747
ENSG00000206559.AS2
ENSG00000157456	0.94363	0.973089	0.948846	0.939334	0.946256	0.922095	0.947817	0.9301	0.814911	0.936355	0.943653	0.786811	0.951135	0.929555	0.940032		0.941711	0.970357	0.928889	0.962697	0.944445	0.970115	0.933281	0.969909	0.710647	0.871889	0.887607	0.96135	0.959966	0.938772	0.919441	0.986423	0.900878	0.920866	0.98261	0.979381	0.972729	0.909752	0.949574	0.90451	0.967321	0.954586	0.754743	0.984784	0.880522	0.954419	0.975775	0.915467	0.976177
ENSG00000133961.AS2					0.474				0.490769	0.0356198			0.587523	0.353					0.083506	0.766		0.230167	0.417769					0.693231				0.120491	0.0180675	0.414588		0.095			0.271707	0.520769				0.21624	0.961887		0.302	0.822273
ENSG00000229415
ENSG00000242759																									0.0503125
ENSG00000099250	0.919754								0.979804	0.912778										0.886571		0.725375							0.880559								0.94981		0.911421				0.95495
ENSG00000134444																	0.899343														0.97196										0.979006
ENSG00000104953
ENSG00000099246	0.0203429	0.582571					0.0320323	0.0427855	0.0286019		0.0223817				0.00372146	0.0259115	0.0216196	0.0182352	0.00865328	0.052786	0.0154042	0.0149142	0.0509106	0.0536368	0.0263603	0.027269	0.0262397	0.65731		0.594833	0.0373269	0.0317984				0.0307849	0.480455				0.0406595	0.0229106	0.372963	0.0201706	0.0207273	0.0175364	0.0215616		0.0341667
ENSG00000246273
ENSG00000091136		0.0266587		0.0312526			0.039532		0.0283419		0.0323359	0.0242551				0.0340483				0.0478905															0.0278813			0.0439863		0.0330712					0.0543176	0.0428161
ENSG00000105808																0.945047
ENSG00000198793
ENSG00000149577									0.969168											0.984075
ENSG00000158560
ENSG00000037474			0.0554567									0.013523		0.00825485	0.0124012	0.0165902		0.0196118	0.0108854		0.00782609	0.0104511			0.0168708		0.0237561			0.0117955		0.0120659				0.0130066					0.01325			0.00960951	0.845455			0.0250139
ENSG00000248592	0.902222																				0.93619																	0.955819
ENSG00000167720.AS2											0.96208		0.98173	0.982835				0.965511			0.983168			0.987005	0.977021	0.954897	0.963498	0.983143			0.921506	0.967667		0.942484		0.984532	0.987199		0.986086									0.9737
ENSG00000107736
ENSG00000184967														0.0309879		0.00963696		0.0175819							0.024819	0.0341667					0.023477						0.0153915						0.0187162			0.0198842	0.0544756
ENSG00000101558	0.073063	0.00999553	0.035852	0.0374629	0.0120719		0.0183583	0.0280928	0.0685451		0.0629742	0.0279034	0.0525913	0.0487173	0.0258049	0.132795	0.0175526	0.0103203	0.0303682	0.0127257	0.0882614	0.0552212	0.497442	0.0223859	0.0265818	0.0175862	0.0140648	0.0053078	0.0350334	0.0132221	0.0315537		0.0350965	0.248846	0.0160271	0.0326469	0.0096381	0.143547	0.104214	0.0365811	0.0100454	0.0522907	0.0125284	0.00966793	0.0248385	0.665957	0.0514392	0.028471	0.0786155
ENSG00000215883					0.456167		0.0563531																																				0.0515443
ENSG00000143156	0.0358136		0.0469116				0.0162105	0.088557	0.0294235				0.00662755	0.036425	0.0337143	0.00283559	0.0345985	0.0125741	0.0145915	0.0435693				0.0213936	0.0113643			0.00736597	0.0207273	0.0136665	0.0159915	0.0207783	0.0291785	0.0209123	0.0110004	0.0391553		0.0345483				0.0413808	0.00539473	0.025239			0.0209214		0.042488
ENSG00000198363							0.979764	0.932688	0.975244	0.960857		0.987059			0.985322	0.971771		0.959135							0.994754	0.968998		0.991354							0.976955		0.971693	0.962762			0.964094	0.943786		0.969843
ENSG00000244754										0.0571886					0.100608	0.0517138	0.118319			0.0872336	0.107975	0.0493686						0.0312903	0.0595														0.0714107		0.0670881
ENSG00000135365.AS2					0.0284583			0.0172557	0.0162902	0.0349123		0.0141002	0.0137664		0.0189138			0.018891			0.0289245	0.0175946				0.0541667		0.00732941			0.0130521		0.00700275	0.0432305				0.0182897	0.0311864		0.018156	0.0285771
ENSG00000103534		0.983524													0.948054															0.981658
ENSG00000138101.AS2			0.972722	0.931585			0.927944	0.953942			0.967542	0.651226	0.925241				0.936464		0.932571				0.952351	0.946355		0.921295		0.924786	0.905682	0.960975	0.964069		0.933898	0.936685	0.888783		0.978949		0.932128			0.975021		0.981088	0.973403	0.973633	0.926844	0.930956
ENSG00000055917		0.925567						0.967979					0.944125	0.895316	0.902		0.883987		0.932	0.940161	0.390375	0.958709		0.936597		0.865761		0.950762				0.930519		0.971616		0.917862	0.968945	0.955428								0.942381
ENSG00000130508	0.991308			0.702833	0.975458				0.978561			0.995985	0.996717	0.95125	0.998757	0.994904		0.996587	0.996766	0.962299		0.989891		0.640889	0.4763	0.990215	0.996289	0.964236	0.956348	0.996556		0.994946		0.997182	0.86188	0.992503	0.922803	0.803333		0.994945			0.997463		0.946402	0.6845	0.993176
ENSG00000171634		0.917066			0.158017		0.873555		0.980911			0.0865793			0.654835		0.831339				0.134091	0.900911				0.361333		0.470909	0.81894					0.706417		0.948758	0.902289				0.734797	0.7881	0.864516				0.098	0.130769
ENSG00000119383	0.0494644	0.156901	0.0437012	0.0796492	0.110454		0.00860129	0.316375	0.0396857	0.00667734	0.0466118	0.0106877	0.68119		0.426286	0.008062	0.019902	0.338933	0.0289723	0.746099	0.967349	0.0312197	0.026206	0.0294174	0.659653	0.0275502	0.385482	0.0169513	0.145122	0.155158	0.356129	0.0202939		0.254545	0.00668612	0.0133539		0.0190686		0.030165	0.233887	0.0212856	0.0206925		0.0122182	0.0338235	0.0361901	0.0891985	0.0276097
ENSG00000238121
ENSG00000174720	0.0255472							0.0330416	0.0892161	0.0636915						0.0176205	0.0281324	0.0314632			0.105872	0.117962	0.0347877				0.0455179				0.0276265	0.0240564		0.0441206	0.111129		0.16787	0.0887736	0.0790872	0.0572172	0.0242968					0.0577923			0.162986
ENSG00000089818								0.989437			0.978296				0.984502		0.968645							0.972179		0.962558					0.986057					0.980041				0.978655		0.96141							0.97509
ENSG00000039068.AS2	0.870621	0.900556	0.964096	0.864012	0.948197	0.882585	0.958244	0.93004	0.706994	0.955701	0.824981	0.973538	0.98249	0.908826	0.838932	0.886006	0.870385	0.874071	0.904584	0.946667	0.751326	0.870365	0.924788	0.840501	0.844434	0.48129		0.635517	0.896766	0.934974	0.936851	0.949007	0.921949	0.836051	0.758884	0.886165	0.977364	0.706465	0.887862		0.856957	0.798755	0.936856	0.791833	0.896792	0.952329	0.902632	0.82	0.875105
ENSG00000183091.AS3
ENSG00000143157	0.236333		0.4885	0.291899	0.315455	0.320076		0.280833		0.810222		0.782406		0.223981		0.695582	0.6488	0.0363723	0.907673	0.746	0.625797		0.478769			0.620313	0.270715		0.583696	0.197568		0.285857		0.2092	0.178599	0.821219	0.312091	0.60988			0.781071	0.211802				0.459133		0.29561	0.66261
ENSG00000105483.AS2		0.033131											0.0459191													0.111348																0.0816239
ENSG00000136936								0.0672							0.0711959				0.125825			0.141738								0.0445935					0.0283557			0.106748
ENSG00000102524																								0.96629
ENSG00000138698.AS2	0.986412			0.985022			0.932408		0.970062		0.968285		0.983749		0.998409		0.989535	0.987245	0.997248	0.98699			0.810668				0.981391	0.996146	0.990118						0.989317		0.992425		0.985								0.990443	0.983207
ENSG00000213742															0.935457		0.927837		0.913561		0.915402																							0.928796		0.939353		0.908052
ENSG00000244682
ENSG00000231734
ENSG00000175764
ENSG00000067369										0.148714		0.135294											0.699571	0.0714768		0.0838462							0.0310226					0.0403616							0.0163019
ENSG00000134028
ENSG00000171793				0.991208			0.98377								0.993834			0.992985	0.996066	0.989402			0.994112	0.992845	0.992493					0.990547	0.9854		0.991351	0.985216	0.995362	0.992983						0.994608		0.988549			0.992759
ENSG00000180376.AS4			0.974655							0.947385	0.984666			0.970577	0.983623				0.965541		0.978987	0.978899									0.980833								0.964376		0.970039							0.967737
ENSG00000204403
ENSG00000152942																					0.536143		0.59					0.532			0.523333					0.566625			0.752				0.518
ENSG00000132780.AS2	0.997461	0.998021			0.996613		0.996149	0.997918	0.99602	0.996199	0.995359		0.996708		0.99761	0.998151	0.997166	0.994498	0.997555		0.99659	0.995584		0.996929	0.995978	0.996053	0.994119	0.998672		0.99676	0.997456	0.997481			0.997844	0.995433	0.995422		0.996913	0.991702	0.994085	0.998102	0.99512	0.995176	0.993445		0.994631	0.997208	0.99518
ENSG00000108823
ENSG00000125462																												0.12699				0.131714			0.110778								0.123694	0.293125	0.272875
ENSG00000184677							0.705918		0.0379166			0.039851			0.505167		0.0656698		0.014466					0.404			0.13429		0.0501641		0.449677		0.0356829	0.0527709		0.0317896	0.170909	0.173081		0.0264026			0.0617469	0.0414444	0.82431
ENSG00000137171		0.971244											0.443167				0.770286		0.941007						0.980487		0.942215	0.966606		0.974213	0.988799						0.925562				0.957212						0.957273	0.912927
ENSG00000126858							0.889867		0.870248				0.0389192				0.535167		0.0247004						0.0275783			0.0139529	0.4745	0.8141		0.922167			0.0915			0.0295768
ENSG00000151164
ENSG00000143374	0.965088	0.982956	0.97206		0.97778	0.95653	0.985753	0.982497				0.982849	0.977039	0.971659			0.987525	0.972549			0.972656		0.972566	0.97902	0.99144	0.993179	0.955588	0.98491		0.989881	0.99044	0.972871								0.97982	0.981268	0.896182	0.986625	0.989147		0.9787	0.955324		0.976631
ENSG00000204344					0.985902	0.95273	0.966957						0.984061		0.973686		0.966645	0.989869						0.843885	0.984112					0.97969									0.974019			0.960747		0.962		0.984619		0.979732
ENSG00000174448
ENSG00000175003
ENSG00000120088
ENSG00000145715	0.0206797				0.0192811								0.0323871		0.0144428													0.00618994	0.0147056				0.0145458				0.0179838				0.0151884				0.0108203
ENSG00000151276.AS2																					0.0947273	0.0669948									0.0942052	0.1025			0.0676746						0.112235
ENSG00000231924
ENSG00000136275
ENSG00000074370																												0.0177991
ENSG00000066027		0.0100561										0.813016	0.0221788						0.0115612				0.0325123	0.0378768				0.051285			0.878823				0.0227989						0.0288903			0.0501971	0.0256012		0.0215978	0.0303194
ENSG00000168502																					0.144489														0.0523965
ENSG00000164180	0.959664		0.95735						0.746866		0.318413	0.735827		0.241111	0.676889	0.972536		0.949698	0.599167		0.919074	0.913753	0.873375			0.577586		0.622667	0.921211		0.972303				0.97559	0.893309		0.946953				0.690123	0.806903						0.776699
ENSG00000135297													0.0190587						0.0184294			0.708806			0.00820481		0.0132511				0.0227687		0.0136874								0.0293292	0.0303048		0.0192791	0.0152602	0.0633399
ENSG00000137941.AS2	0.0381804
ENSG00000011275
ENSG00000105676	0.810714		0.744154	0.575588	0.478235	0.691881	0.940268	0.8115	0.964845	0.548833	0.527083	0.947677	0.931457	0.812562	0.970896	0.949837	0.940127	0.917109	0.96091	0.921219	0.580384	0.89	0.803849	0.904514	0.974692	0.878566	0.827682	0.962414	0.6282	0.966087	0.966719	0.581794	0.0737398	0.978238	0.951362	0.7577	0.83889	0.726995	0.908027		0.637889	0.689286	0.919053	0.584322	0.955516	0.916601	0.900186	0.683333	0.774625
ENSG00000154175.AS6
ENSG00000185347										0.933144															0.925125		0.959715
ENSG00000179761																0.0802857												0.0510633							0.0644766													0.05825
ENSG00000169181																									0.00346553	0.0129732
ENSG00000168137.AS2			0.8612					0.771667			0.901516			0.7778	0.964065	0.858636	0.950809		0.816583	0.937271				0.845339	0.911212			0.927254	0.819889	0.907806	0.941263						0.76525			0.932203			0.942091		0.877419		0.537909		0.884182
ENSG00000214347
ENSG00000044115	0.845181	0.777242	0.981613	0.984122			0.986775	0.987338	0.907782	0.900579	0.842991	0.591282	0.99356	0.991132	0.964538	0.99172	0.796545	0.549394	0.845195	0.82827	0.650541	0.906401		0.528286	0.96952	0.674668	0.783199	0.640441	0.985723	0.990227	0.980713	0.967753	0.8892	0.709643	0.545	0.913261	0.966922	0.69543	0.962382	0.984856	0.971438		0.952981	0.983604	0.717796	0.991281	0.972378	0.947937	0.978871
ENSG00000164506.AS2																								0.0214845
ENSG00000223745	0.926228
ENSG00000102172.AS2	0.945894	0.970306			0.792495	0.939872	0.957505	0.928581	0.6875		0.869498	0.975769	0.971207	0.826441	0.968664	0.961227	0.941924	0.937214	0.844828	0.954431		0.894581	0.930977	0.965047	0.967761	0.912995	0.903801	0.781371	0.959384	0.9571	0.941937	0.935222	0.956174	0.924834	0.896114	0.941775	0.891571	0.948952	0.954039		0.942773	0.954622	0.94166	0.846	0.935411	0.959032	0.925082	0.792418	0.927802
ENSG00000151881		0.0500905				0.725	0.0625695														0.0331854	0.0993525				0.0886371	0.08987			0.295882	0.146286	0.416316				0.141086	0.0558379	0.0446087			0.0461098	0.0310263	0.456429				0.144429
ENSG00000101203
ENSG00000132676		0.968703	0.950851	0.639			0.972599	0.976532	0.979237				0.990287	0.941375	0.974639	0.985325	0.845095	0.986363		0.966109	0.445083	0.690268		0.982402	0.989255	0.974348		0.992726	0.969769	0.979781	0.987618			0.986409	0.946286		0.962683	0.965769	0.950309		0.987678		0.986096					0.964414	0.920117
ENSG00000183401
ENSG00000125851			0.716222
ENSG00000132561		0.977923										0.994194				0.991081							0.98689			0.980125					0.987146				0.987255							0.983049		0.982789
ENSG00000118276		0.928317		0.1921			0.921126										0.990182				0.953868			0.979499		0.97992				0.986316						0.989728					0.6789								0.981723
ENSG00000151150	0.0896749	0.066715	0.0736929		0.1119		0.100485		0.06875				0.0566932	0.1943	0.115336			0.0275956			0.135011	0.0894215		0.0745185		0.0612755		0.0509144		0.0552719				0.0336431	0.1813	0.086121		0.0216555	0.104841		0.0499888	0.0314427		0.0325961	0.0241826	0.126818	0.0848039	0.0940906	0.244571
ENSG00000131828									0.0617469	0.064	0.0555714	0.0373807	0.0494973			0.0427135	0.0272401	0.0285563			0.0528474	0.0471943	0.0531907	0.0408253			0.107386	0.0264286	0.0761205		0.128862	0.0376127	0.0206261	0.0377947	0.114304				0.100878		0.076389		0.0481905	0.041516				0.0467103
ENSG00000115271	0.0382532	0.0170587	0.0786251	0.0568		0.054	0.0408873	0.0327835	0.035614	0.0787961	0.0489881	0.015302	0.0141677	0.0395263	0.0171538	0.0640468	0.0579363	0.0150872	0.0428	0.0904849	0.0294442	0.0360743	0.0569024		0.0681792	0.022887	0.109333	0.0278588	0.1545	0.0127006	0.0175569	0.0575337		0.0387789	0.0564442	0.0393564	0.0562139	0.0464021	0.071991	0.034021		0.110463	0.0374415	0.0356118	0.0152792	0.0449454	0.0361054	0.028821	0.0415655
ENSG00000110422	0.0374289		0.0253403		0.0235404	0.8085			0.0334874				0.0395235		0.0159086	0.0177778													0.0603398					0.0215238		0.0343787		0.0328791				0.0189361							0.0706186
ENSG00000173210.AS2
ENSG00000174640
ENSG00000184459
ENSG00000173681		0.0660895				0.0922182	0.022792		0.0196986				0.0218804		0.0431873		0.0778085			0.0938182	0.0164666		0.130887	0.0749837	0.0114297			0.0661618	0.0858112					0.0417732	0.0217547	0.0972732	0.0770615	0.0749339			0.0798632	0.060853	0.081318
ENSG00000204569	0.0229846	0.0124988	0.0258658				0.00925573	0.0190196	0.00683143	0.0103191	0.0240268					0.0179891	0.0105367	0.00578968		0.026627	0.00587173	0.0142452		0.0115953		0.0118089	0.0132422	0.0122			0.00702378	0.0151111	0.0245366	0.0118252		0.0104171		0.00785714	0.0201009			0.0239861		0.0161848		0.0196187		0.0062587	0.0162623
ENSG00000152240	0.976618	0.987529	0.977398	0.986134	0.972471	0.944788	0.976856	0.968618	0.933908		0.944137	0.963064		0.96983	0.985076	0.96249	0.982536	0.990195	0.992379	0.954771	0.97786		0.956668	0.988785	0.988805	0.985656	0.968036	0.989318	0.964568	0.982922	0.992596	0.991363	0.979799	0.97829	0.973667	0.94359	0.972053	0.98342	0.957269	0.96439	0.976595	0.977554			0.971436	0.991422	0.983554	0.980647	0.974318
ENSG00000139531
ENSG00000243064
ENSG00000138592.AS2	0.173366	0.0353516			0.0542188		0.0573846	0.180395	0.0345138	0.965914	0.4339	0.977864	0.23482	0.815116	0.252243		0.697069	0.54525	0.165366	0.848404	0.609936			0.906528	0.191568	0.412321		0.34439	0.834519	0.391625		0.906818	0.17634	0.338167		0.881403	0.0770175	0.15328	0.8979			0.815831		0.30615	0.668409	0.151668	0.687196	0.490526
ENSG00000144031
ENSG00000168916	0.899897								0.97418			0.951951																	0.591875			0.261875	0.978643									0.948791
ENSG00000111879		0.0640985					0.269922					0.148	0.0121783													0.038968														0.121959
ENSG00000225241.AS2
ENSG00000107099.AS2
ENSG00000218739	0.1441	0.729036	0.077625		0.478125	0.70662	0.737038	0.777119	0.917754	0.79635	0.049625	0.778274	0.435154	0.172429	0.595741	0.0437198	0.708909	0.375179	0.6934	0.4803	0.039173	0.914762	0.532973	0.0511111	0.86578	0.544813		0.0317347					0.0185096	0.0277672	0.945681	0.829722	0.834685	0.627	0.784896	0.946757		0.0432978	0.0199167	0.871538	0.0488571		0.3045		0.0968442
ENSG00000230876
ENSG00000183137	0.0641497				0.1812	0.109259			0.00535787			0.00681577		0.116013	0.0141366		0.0628776	0.136486	0.0146345				0.137222			0.0722785	0.0723494	0.0250464			0.0951365		0.0717673			0.0395383	0.735485	0.0512268	0.122			0.0353104		0.110168
ENSG00000114805		0.838375			0.43	0.796875						0.100342	0.194355		0.2885	0.194355		0.2553									0.0856932			0.383			0.359394					0.114911									0.166711
ENSG00000120948.AS3	0.0337334	0.207085	0.0353846	0.00654039	0.0188724	0.0210203	0.02976	0.00419052	0.1205	0.425556	0.00443843	0.00354342	0.00278712	0.054557	0.220692	0.0163306	0.00282218	0.063055	0.310691	0.00365929	0.00214296	0.00222913	0.00566805	0.179532	0.189025	0.00369501	0.00280407	0.0355798	0.0778121	0.00255213	0.00445089	0.00212593	0.0476786	0.0023773	0.00588048	0.0939252	0.0950257	0.123095	0.0040676	0.00536269	0.0733626	0.00411512	0.0028807	0.00553714	0.00461574	0.212276	0.0425516	0.00241163	0.00495771
ENSG00000157193.AS2						0.941519							0.934206			0.972737														0.940167														0.915697				0.956032
ENSG00000168066	0.0191092	0.0114228	0.0409918	0.024009	0.0270405	0.0517268	0.0222067	0.03454	0.00390771	0.022449	0.0242419	0.0124719	0.135957	0.0334073	0.00731334	0.00487698	0.0198975	0.018014	0.0195457	0.0478571	0.0901541	0.0331991	0.0195282	0.0149804	0.0393786	0.0199333	0.0434928	0.00754808	0.0302303	0.0140506	0.00805315	0.0203797	0.0220026	0.00918758	0.0215761	0.0325885	0.0293905	0.0363683	0.0123161	0.0316849	0.0272813	0.0211042	0.0140713	0.00932843	0.0104782	0.0185587	0.033834	0.0172739	0.0496577
ENSG00000119720				0.678571																				0.968288						0.677818					0.968899			0.967301								0.0973138
ENSG00000110436
ENSG00000183833							0.913441					0.964561			0.971871	0.967751	0.85099			0.920363	0.94697							0.935672										0.955999							0.153458	0.96511
ENSG00000113648		0.696667										0.977676																0.634273			0.428												0.703143			0.129485
ENSG00000215126																				0.885878
ENSG00000090487													0.0185995															0.0162531									0.0172288
ENSG00000110429.AS2		0.0178804	0.0263993				0.0326649			0.0196779	0.029903		0.0211405	0.0238401	0.0162326	0.024261	0.0346332	0.0114645			0.00896649	0.0297089	0.0440797		0.00651142		0.0152193	0.0108908		0.0152397	0.00814326	0.0102413		0.0267093			0.0151232	0.0121603		0.0202395	0.0117797	0.019916	0.0223378	0.0110835			0.0361704
ENSG00000146013
ENSG00000137968.AS2
ENSG00000137745
ENSG00000173418
ENSG00000185515.AS2			0.0521284						0.0394192	0.468636	0.04012	0.413051		0.031971	0.469545		0.0189461	0.0264389	0.936028	0.026379		0.218576			0.0139422	0.589437	0.0237561		0.589818		0.0142194	0.0240205			0.966944	0.0447885		0.0130178	0.0736093				0.0130064		0.0286936	0.0208468		0.729791
ENSG00000069188
ENSG00000235618
ENSG00000068724											0.0348494
ENSG00000164512
ENSG00000185158.AS2
ENSG00000172795	0.94877	0.990043							0.990706		0.987282	0.996192	0.972011	0.968585	0.98653	0.986645	0.958723	0.976482		0.936706	0.973157	0.984273	0.959656	0.991118	0.989863	0.971014	0.982318	0.990013		0.987514	0.985916	0.98192		0.966713	0.979608	0.971907	0.973981	0.991328		0.947476	0.975771	0.980139	0.963912	0.988203	0.97101	0.982479	0.951871		0.899928
ENSG00000133835	0.0314396	0.0223314	0.0433801		0.0140791	0.0378929	0.0108911	0.0136298	0.0110418	0.0117823		0.00522431	0.00486791		0.0083208	0.00407907	0.0180467	0.0135614	0.0229891	0.0386453		0.0146967	0.020972	0.0134197	0.00836526	0.0213043	0.0290886	0.00397597	0.0338387	0.0232967	0.0164787	0.00527283	0.0140624	0.0171652	0.0114585	0.0149753	0.00987769	0.0268808	0.0271046	0.0300554	0.00814575	0.0492951	0.034815	0.00871675	0.0236497	0.00967548	0.0291586	0.0144051
ENSG00000176261	0.998087	0.996742			0.988613		0.966408	0.99366	0.9819		0.989967				0.975805		0.944001	0.994823	0.993821	0.991217	0.997322	0.963992	0.986954		0.989706	0.980244	0.994676	0.996959		0.991858		0.995498		0.998293	0.997109	0.994701	0.99712	0.993993	0.991845	0.97838	0.996698	0.934529		0.995375	0.996611		0.98732	0.996363	0.993911
ENSG00000245937																0.899286																													0.638667
ENSG00000156096
ENSG00000151704
ENSG00000112964
ENSG00000113593	0.995785	0.994935	0.993759	0.990708		0.99162	0.995977	0.994573	0.995521	0.180182	0.989906	0.997073	0.976424	0.996653	0.995313	0.997763	0.983066	0.948298	0.99133	0.994979	0.996545	0.96428	0.977675	0.997191	0.97942		0.960904	0.9979	0.995411	0.993349	0.995071	0.994367	0.990173	0.994638	0.997287			0.993567	0.991063	0.995254		0.993735	0.974442	0.993961	0.991621	0.992637	0.992482	0.99528	0.992789
ENSG00000129691.AS2	0.974122	0.979922		0.967703	0.969952			0.987233	0.960887		0.970843	0.966385		0.986147	0.989743	0.964057	0.980571		0.934651		0.991862	0.962581	0.972821					0.987987		0.991342	0.978758				0.977587		0.970634	0.971482		0.973339		0.969521		0.981818	0.963659		0.96921
ENSG00000267252
ENSG00000069424																																													0.830334
ENSG00000113712	0.00452489	0.00280227	0.00706206	0.00716216	0.00669558	0.028742	0.00258786	0.00334278	0.0877016	0.00834276	0.0215363	0.0298471	0.0019141	0.00497784	0.0263569	0.00190977	0.0330801	0.0022528	0.0173616	0.0152397	0.02368	0.00689591	0.0118669	0.00205668	0.0127297	0.00428489	0.0716279	0.00191929	0.00554451	0.00175375	0.0115134	0.000936662	0.00253393	0.00308266	0.00209769	0.0072142	0.0039871	0.00208512	0.00418599	0.0063257	0.00164919	0.00369577	0.00829645	0.00312971	0.00222	0.00411911	0.00651728	0.00609608	0.00708484
ENSG00000173065	0.00725226	0.0112278				0.0212156	0.017802		0.00787245	0.246329	0.00896398	0.198533	0.00323026	0.00445069	0.00824793	0.0096416	0.00557054	0.00432929	0.0118019				0.0104444	0.00354448	0.0054228	0.376675			0.0102392	0.00655629	0.00442976						0.106071	0.00745534	0.00935781	0.118875	0.00881878	0.00462599	0.144783	0.16613	0.00430119		0.00833813
ENSG00000004866.AS2	0.841125			0.918309	0.0577987		0.8398	0.884823				0.961346			0.0343807		0.149		0.882176					0.844	0.932804			0.897761		0.891798		0.0344885		0.0352481							0.895068		0.0253128				0.551286	0.904034
ENSG00000133961.AS3					0.663625				0.083951	0.88452		0.536	0.749024	0.704562			0.684778	0.362659	0.115454			0.842181	0.462883	0.860348	0.266985		0.913163	0.155904				0.791491	0.882321	0.419572		0.136021			0.331086	0.397333			0.549571	0.37397	0.217997		0.579	0.56225
ENSG00000162706												0.165042																			0.930385
ENSG00000114544		0.103218							0.050181		0.138664		0.0990912	0.0580717					0.0332903					0.0297203			0.0212879	0.0453341	0.048081			0.0206667		0.0523095				0.0571159	0.075337				0.0461837		0.0180752	0.0313759			0.049438
ENSG00000106009					0.911439		0.849625	0.914818		0.849055		0.778835		0.836	0.947158	0.903122	0.773548	0.945558		0.872546	0.959749			0.837457	0.960458	0.784	0.813509	0.800728	0.899792	0.915704		0.948509	0.418571		0.890137	0.86092	0.860138	0.758333	0.877956		0.963432	0.8422		0.862375	0.782095	0.86933	0.851486	0.897382
ENSG00000239713									0.927071																			0.876939																					0.856667
ENSG00000173093
ENSG00000118507			0.920849															0.941667	0.809568							0.938046																						0.914167
ENSG00000183137.AS2	0.940725								0.989779						0.987016		0.961723								0.987679	0.98209		0.994511														0.969846			0.988581	0.976377
ENSG00000118260	0.982808	0.955044		0.983573	0.985061	0.959984		0.983911					0.992194	0.7011	0.971404	0.970097	0.754167	0.988907	0.939263	0.955801		0.975659		0.964977	0.930442	0.989938	0.969606	0.914545			0.99134				0.971219	0.984719	0.963229	0.973201		0.976523	0.990819	0.918703	0.967558	0.973485	0.926192			0.97
ENSG00000214944
ENSG00000153253
ENSG00000146039
ENSG00000146233																		0.978556
ENSG00000108039													0.994901		0.98971	0.977115							0.978543	0.983765		0.988019		0.995378			0.994373	0.98919	0.980557	0.988345	0.972949		0.982016	0.982686	0.979613	0.975887			0.980601	0.98259		0.993456		0.986311
ENSG00000142621																																0.980621
ENSG00000166086							0.963102			0.935265	0.965237				0.987347		0.969201	0.986936		0.988412		0.986684			0.991229	0.967524			0.971826		0.979479	0.979001		0.969961	0.980746	0.97463		0.967671			0.982179	0.98052		0.961	0.953102			0.964223
ENSG00000171903
ENSG00000008130							0.991461				0.981951										0.993355				0.993195	0.986504		0.99594			0.988842	0.983701		0.991556	0.99049			0.990364			0.992597				0.956714
ENSG00000171970
ENSG00000164941.AS2		0.00500497			0.0156862									0.0189132	0.0126228	0.0127558	0.024239	0.00981189	0.0145574	0.0272655						0.0168291	0.00792134	0.00497139		0.00959569	0.0229837	0.00659934	0.0122948		0.0220587		0.0101794				0.0105802		0.0129628		0.0128908	0.0168705
ENSG00000151718	0.991757		0.967728		0.979821	0.978432		0.98241	0.985621	0.986596		0.996005	0.993525	0.987762	0.99329	0.991368	0.993429	0.987996	0.997225	0.989221	0.990476	0.982684	0.980634	0.994308	0.995122	0.992457	0.989684	0.983289	0.980294	0.97965		0.99633	0.991948	0.994324	0.993059	0.977945	0.988956	0.993449	0.984273	0.9908	0.989619	0.994727		0.996127	0.996793	0.988312	0.972219	0.988811	0.993844
ENSG00000154978			0.975963						0.986056		0.976571		0.992633			0.994865	0.987582		0.995087	0.983308	0.980792				0.97435		0.956456	0.993977	0.9873	0.98582	0.991152		0.987895		0.988497				0.982025			0.99133		0.984162	0.992743	0.990453	0.978683	0.98627
ENSG00000106078															0.0430106		0.298											0.0356145							0.877222								0.0429665
ENSG00000104412	0.0282857	0.0167912			0.0272986			0.0450382	0.0447697			0.0328571			0.0202939	0.0168369	0.0182094		0.0481667					0.039	0.0169603			0.0207844	0.0511971	0.0340121	0.0345576		0.0265786	0.02174		0.0420685		0.0304875	0.0271313							0.02523		0.0257453	0.134444
ENSG00000069493.AS2																																									0.848
ENSG00000166676
ENSG00000140598	0.958503								0.976364			0.982277	0.989081		0.97		0.978913	0.968882				0.395591				0.962508	0.96475	0.95294	0.95564	0.973309	0.980956			0.97385			0.973945	0.955135					0.785375	0.987328	0.962524				0.940525
ENSG00000106686
ENSG00000248692
ENSG00000111785				0.0434069	0.12779		0.0115377	0.0208968	0.00976395	0.0272644	0.246575		0.0309521		0.0104401	0.00943789	0.0237984			0.1455		0.0323404	0.0518654	0.0270446		0.0306451	0.0261097	0.00353943	0.0456846	0.0142659	0.0211367	0.0228659				0.0988525	0.0900607	0.0383562		0.0307783	0.0191803	0.0419273	0.0137847	0.0155066	0.196848		0.11493	0.0426755
ENSG00000172738
ENSG00000205929
ENSG00000051341																				0.979846													0.994333	0.975167								0.980887
ENSG00000138813
ENSG00000152620						0.982402	0.994599									0.987928	0.98609							0.985551		0.995033			0.991591			0.987351				0.99149				0.992408			0.993194
ENSG00000155926										0.98813										0.985607							0.987844
ENSG00000135525	0.960024	0.981193	0.958029					0.979697		0.969272	0.945143	0.986872	0.955578	0.932963	0.984778		0.811119	0.975056		0.966473	0.967607			0.966366	0.977433	0.976981	0.979089	0.084494		0.977074	0.966337	0.987624	0.991538		0.987387			0.970496	0.973366		0.983381		0.979334	0.957014	0.983253			0.976602	0.957819
ENSG00000148660
ENSG00000172888															0.105635							0.980835				0.163017		0.079754							0.975307							0.958613	0.98197		0.970456	0.982002		0.16025
ENSG00000127377																																0.562286
ENSG00000140798
ENSG00000117360	0.0961476	0.0759538			0.106637			0.0520438	0.0328852			0.0213756			0.356667	0.0302135	0.725167	0.0187219	0.2713	0.561		0.06617		0.393902	0.797544		0.0428028	0.965054		0.2018	0.572549	0.0392253	0.0699419	0.073148		0.0377443					0.283857	0.1827		0.0329289	0.0710531	0.122888	0.127667		0.1305
ENSG00000162738		0.694899																	0.586207			0.878394				0.959411																				0.874892
ENSG00000223546												0.979283	0.947858						0.950567				0.803946			0.849402		0.8728		0.860625	0.951861		0.0568936		0.856931				0.86821					0.961273		0.957847	0.892819	0.924226	0.877319
ENSG00000175600
ENSG00000166171																					0.102114				0.093788
ENSG00000120949	0.938844																		0.975575		0.973453				0.965201
ENSG00000033170					0.992765		0.981429		0.995079						0.997281		0.978801						0.984706			0.993035						0.986388			0.996695									0.992877			0.977102		0.987672
ENSG00000172869						0.436167												0.117435
ENSG00000118260.AS2		0.0274902		0.0295197	0.0717698	0.107761		0.615	0.0553472				0.0239284	0.312214	0.0945225	0.905956	0.0763622	0.0253131	0.907651	0.0785453	0.446875	0.174		0.0714198		0.0761848	0.0909091	0.0192465		0.0599402	0.0166601		0.262857		0.040968	0.477826	0.0491375	0.390889			0.0605358	0.0570406		0.0303108	0.0317353	0.200273	0.0828459	0.2035
ENSG00000011021					0.993772						0.992563	0.991507				0.994774								0.996428													0.994218						0.98797						0.990937
ENSG00000140463.AS3	0.077318								0.0302711		0.0564386	0.185							0.0612735			0.0848549			0.0395342																					0.0968634
ENSG00000106714																								0.858833					0.917692
ENSG00000196372					0.970649				0.981258	0.986498					0.973257													0.989216		0.987128					0.981825			0.958365									0.97825		0.972142
ENSG00000153093													0.960918						0.943558					0.953962						0.947833								0.961677
ENSG00000108591	0.00564737				0.0107426		0.00834435			0.0068123		0.00601988			0.00272178	0.00182921	0.00818182	0.00611995	0.00577368	0.0127558	0.00957104		0.00549668		0.00531656	0.0085062	0.00878134	0.0020748				0.00176156		0.0077431					0.00904459	0.0152748		0.00472638				0.00956108			0.0089182
ENSG00000072832		0.974919		0.970681	0.979127	0.957388		0.97686				0.984664	0.974424	0.977911	0.900117	0.990348	0.985226	0.982157	0.971776	0.981803	0.972683	0.988195	0.972886	0.992572	0.97686	0.967923		0.965505	0.964717	0.984576	0.991355	0.98827	0.976826	0.982897	0.994616	0.973751	0.988716	0.985243	0.987588	0.98647	0.980074	0.983226	0.988441	0.96561	0.972944	0.988808	0.93379	0.968087	0.975524
ENSG00000075043
ENSG00000139372	0.0658984	0.0135569	0.0360723	0.0474583	0.0759555	0.0699587	0.0279786	0.0412711	0.0154908	0.061546	0.0598515	0.0990711	0.0392817	0.17073	0.0321739	0.0186963	0.02321	0.0750631	0.152443	0.0494829	0.0407632	0.0400868	0.0727247	0.0995707	0.156287	0.1252	0.0591697	0.064519	0.0369408	0.0359422	0.0237592	0.0831569	0.146023	0.0252999	0.0843729	0.00683426	0.0831633	0.0697492	0.0290463	0.0482	0.142173	0.0952381	0.0633427	0.0806871	0.0341855	0.0527522	0.0675172	0.0191871	0.0540158
ENSG00000214530																0.966057
ENSG00000166596
ENSG00000104432.AS2
ENSG00000116833		0.968889										0.939912																					0.975064				0.936729
ENSG00000080345		0.966546	0.959649	0.928274	0.783617	0.980894		0.984601		0.827452	0.838084	0.985471		0.930521	0.889696	0.977186	0.921615	0.959761	0.974055			0.914826	0.957117	0.174804	0.937492		0.845364	0.954588	0.976594	0.980879	0.9732	0.971882	0.792333	0.967446	0.975317	0.0766385	0.956214	0.985205	0.954835	0.87475		0.954445		0.940248	0.215131	0.969017		0.968718	0.677556
ENSG00000013573					0.834517			0.185482	0.313154			0.382963	0.938229	0.86	0.753719		0.835733	0.0851893			0.50775	0.77875	0.7817	0.399692	0.783197		0.601077	0.933511	0.831583	0.954202	0.869667	0.880222	0.940695			0.963245		0.901908			0.188667		0.709891	0.1095	0.584556	0.92909			0.783833
ENSG00000166478	0.983199	0.994531		0.985324	0.978268	0.983386			0.979209	0.983039			0.988267	0.97577		0.993161	0.994073	0.997532		0.985642		0.990451	0.975277	0.990764	0.992249	0.98259	0.914588	0.99527		0.992582	0.994372		0.988826	0.9665	0.992158	0.972168	0.987853				0.990903					0.991389	0.986188	0.985436	0.981312
ENSG00000137802																							0.909318		0.934719						0.97209
ENSG00000228213										0.211571																																		0.172667
ENSG00000173818												0.731
ENSG00000163719.AS2				0.988753			0.9861	0.990947	0.990908	0.995073	0.992988	0.991803			0.998012		0.995517	0.985111	0.992012		0.994373	0.994378		0.988526	0.993195	0.993629		0.995797		0.996655	0.982126	0.991529		0.994311	0.991395	0.987291				0.986888		0.986429	0.993731	0.983615			0.990354		0.980889
ENSG00000159023									0.557556	0.805625		0.67875	0.8746	0.879782	0.917066	0.923538	0.971121	0.970244											0.964019		0.873667							0.956941
ENSG00000149179		0.00823416		0.0215489					0.0135882	0.0105346					0.00642607									0.0136633	0.00680855			0.00628225					0.0269722		0.0143514	0.0173996												0.0112868
ENSG00000135218.AS3
ENSG00000107593
ENSG00000173889.AS2		0.795806	0.773591		0.974369		0.643398	0.459333		0.609143			0.755385	0.904606	0.962674	0.933455	0.9085	0.942941			0.922349	0.86223	0.963871		0.61217			0.0841099		0.932604	0.953471		0.957551		0.965914		0.951207	0.960237		0.487333	0.895062	0.942064	0.728358	0.566154	0.820219	0.948816		0.481222
ENSG00000140992				0.137857						0.082299					0.14				0.0366096				0.0706976	0.343		0.0741414			0.101331		0.0666667	0.0642523	0.246989	0.0790132			0.0521284	0.0781005	0.133646					0.879804	0.0499864			0.0453
ENSG00000123600.AS2		0.961551	0.830072	0.393	0.954352	0.62		0.919494	0.877475		0.553846	0.561538	0.982866	0.555349	0.767286	0.604521	0.975724	0.938871	0.0458834	0.671951	0.716636	0.969842		0.933878	0.925557	0.921617	0.287355	0.952558	0.94108	0.87833	0.760303		0.926613		0.967599	0.883158		0.925345	0.661751	0.873		0.973808		0.732223	0.791967	0.965832	0.893758	0.949879	0.889093
ENSG00000158321															0.976373							0.961863
ENSG00000048028	0.0482645	0.0152602	0.0469523		0.0196336		0.0275033	0.0222102	0.016275	0.0140252		0.0180559	0.0108978	0.0293468	0.0096788	0.0170347	0.0175625	0.0208751	0.0109951		0.0258938	0.0206189	0.0657134	0.0120343	0.0168738	0.0350429	0.0249269		0.0660208	0.822716	0.0117708			0.0240195	0.0132704	0.908636	0.17122	0.40958	0.021751	0.0533491			0.013432	0.0638298	0.022792	0.0230456			0.0292051
ENSG00000155096	0.974599	0.790559	0.967608	0.992765	0.995617	0.977713	0.986786	0.964121	0.994968	0.728882	0.936003	0.79006	0.972736	0.812162	0.873533	0.854787	0.919923	0.926088	0.95244	0.987109	0.796294	0.830588	0.905833	0.962353	0.852304	0.748454	0.90118	0.902285	0.964225	0.967426	0.892296	0.984973	0.966846	0.983867	0.689476	0.966742	0.941359	0.988011	0.982825	0.806625	0.769838	0.977929	0.899237	0.923868	0.873085	0.981978	0.989108	0.970758	0.98163
ENSG00000157423
ENSG00000141447																			0.0459682						0.00620606
ENSG00000172965.AS2		0.1016				0.16391	0.0517607	0.0859644	0.0224776	0.245167	0.0714496	0.0431657		0.0817498	0.0527983	0.0726468	0.115841	0.0580952	0.0512696	0.182667		0.0865243	0.0862944	0.084661	0.0183698	0.093283			0.0365805	0.164195				0.0521663	0.0527489		0.0382121			0.159346			0.0399741	0.0313089	0.0721485	0.0680085		0.0469501
ENSG00000140950.AS2		0.219571										0.94822	0.754916											0.879778				0.0817615																	0.856196
ENSG00000215883.AS2																															0.928919													0.837167
ENSG00000123411																																											0.820375
ENSG00000186501
ENSG00000151065		0.0127946			0.0178431		0.00848107		0.00937736	0.00511082							0.00940603		0.949087	0.0202562		0.0109467				0.0242172	0.00817014		0.0233171	0.00754971	0.0250585		0.0171	0.0210196				0.0249946			0.0203021			0.0257208			0.026756		0.0295806
ENSG00000197619	0.823833				0.202429	0.202667			0.223137	0.855724		0.306116	0.0805645	0.0704242	0.0579246	0.150346	0.0354243	0.192886		0.159122			0.170259	0.739388		0.116521	0.0787224	0.148095		0.0434	0.115556			0.0247285			0.4479		0.158632		0.147216	0.421667		0.127493					0.267571
ENSG00000167434
ENSG00000138435
ENSG00000145979	0.53725	0.993145		0.979816	0.86433	0.771714	0.521786	0.955024	0.31171	0.344			0.695714	0.7474	0.995341	0.678446	0.785773	0.637395	0.984691	0.802	0.962132	0.917002	0.67831	0.851536	0.559362	0.557937	0.962456	0.825989	0.653777	0.989986	0.0627717	0.870439	0.975377	0.992205	0.833772	0.960852	0.616765	0.97388	0.626364	0.50102	0.0203551	0.636	0.980208	0.990471	0.979266	0.840342	0.92985	0.571667	0.968853
ENSG00000066827										0.968421				0.954897																											0.960934
ENSG00000048991		0.945286	0.975401						0.985951	0.966288	0.968085	0.988593	0.98425	0.973785			0.972748	0.982861	0.978887			0.984437			0.941556		0.964061	0.95926	0.974289	0.965064	0.98343	0.975761			0.89895	0.969285	0.983011	0.498833			0.98765		0.980457	0.988076	0.979955		0.965286	0.961897
ENSG00000104613	0.983642		0.972299													0.990599		0.983221		0.989599		0.933035				0.986877	0.984602	0.995545	0.977429		0.990561	0.990134	0.99118	0.979183			0.97428	0.977476	0.985244		0.994863	0.98181	0.993994		0.97692	0.980925	0.982502	0.987587	0.977504
ENSG00000164506.AS3
ENSG00000128284
ENSG00000060069		0.92387															0.970968								0.98577											0.961119			0.974613							0.969618
ENSG00000138621	0.918345	0.974585									0.960368	0.985265							0.810909						0.939818	0.945488				0.954836					0.963505	0.966626			0.933857			0.93213			0.938736
ENSG00000172785
ENSG00000146535	0.957968	0.920639				0.881176		0.951497	0.834712		0.971588	0.973512	0.926954	0.917535	0.981542	0.970264	0.989242	0.918637	0.852406	0.88706	0.87928	0.94435		0.940587	0.966633		0.856118	0.97772	0.952919	0.969191		0.972474	0.914974	0.97879	0.915	0.941817	0.942798		0.94262			0.916737	0.721293	0.932887	0.989747			0.96296	0.986761
ENSG00000188227	0.921105				0.960297		0.963508																		0.975542	0.855149	0.934899												0.939977		0.970701	0.947113						0.912227
ENSG00000176155																									0.973258																							0.935144
ENSG00000260300																							0.864105							0.7305
ENSG00000168803			0.937273				0.948	0.963881							0.88916		0.943302	0.913052									0.967116	0.948218	0.947879		0.985119				0.951494	0.92669			0.922294		0.958818	0.588889	0.963894	0.92091		0.938607			0.893329
ENSG00000170091
ENSG00000156113.AS2																						0.923368
ENSG00000145907.AS2	0.993302	0.993075	0.994944	0.996315	0.990473	0.992079	0.913651	0.99652	0.980671	0.941087	0.8438	0.950274	0.995244	0.986852	0.94631	0.996555	0.975957	0.967712	0.996918	0.976954	0.966855	0.925929	0.928747	0.998028	0.96893	0.915163	0.928757	0.98885	0.99035	0.97347	0.932731	0.995233	0.994746	0.989765	0.997527	0.994891	0.946464	0.996778	0.994664	0.993878	0.988126	0.981031	0.996317	0.989462	0.946874	0.996203	0.995833	0.997858	0.995935
ENSG00000117054	0.938325	0.981868	0.961452					0.980322	0.98908	0.974039	0.930429		0.965544	0.964384	0.987749		0.966592	0.984101		0.978891	0.979567	0.983596		0.961381	0.994695			0.973534	0.970179	0.970752	0.985392			0.983689	0.985929	0.973778	0.976311		0.977096	0.947988	0.97475	0.95583	0.983113		0.958871	0.989182
ENSG00000108039.AS2													0.00926216			0.91394	0.0438493											0.00628007			0.0398576	0.0304776	0.0366578	0.0249322			0.027812	0.0426188	0.0398013	0.0331022			0.0288194	0.0210618		0.033756		0.0178625
ENSG00000175984										0.946635						0.978676										0.956333						0.95023															0.922126
ENSG00000125247		0.0191848				0.0770132		0.0294798		0.031783	0.0189362	0.00942483	0.0199085			0.0321219									0.0166441	0.0451382									0.0133087	0.037919				0.046313						0.0257073		0.036495
ENSG00000106459.AS2							0.00777969						0.098		0.00935975					0.0277282	0.595143			0.0859899									0.0189401				0.0227565	0.0242317	0.022				0.00790675	0.0106767	0.0258658	0.0253496
ENSG00000092036	0.912675							0.931227												0.934736								0.184			0.962972		0.932314	0.790827							0.928899	0.939465
ENSG00000186866.AS3		0.311538																						0.949056				0.963715				0.963885								0.970934	0.370222			0.979442	0.967997
ENSG00000182923		0.0491191										0.018997							0.0256047																					0.131725					0.882857
ENSG00000204611	0.0107785	0.0353846	0.0330674	0.0773529	0.0218404	0.095181		0.0246606				0.00488956	0.0125053	0.0537224	0.00609411	0.0488455	0.0229798	0.0104259		0.0198311	0.0401	0.00733011		0.0229139	0.121118	0.0161596		0.0167255	0.0467636		0.0045093	0.106761		0.109574	0.0080273	0.0201131		0.0367693	0.696657	0.729573	0.0937095		0.00820035		0.0402494		0.0223326	0.0605774	0.0947398
ENSG00000164318
ENSG00000133226	0.0242485	0.0296407	0.0251152	0.0660104	0.018372		0.0245839	0.0163432	0.0178705		0.0477582	0.033017	0.0221256	0.0302064	0.0119515	0.0576587	0.021272	0.0782664	0.0266234	0.0220676		0.0759981	0.0381862	0.078	0.0186666	0.0398939	0.0635681	0.00572363	0.0275402	0.056588	0.0106343	0.0493106	0.0130241	0.0440686	0.0093768	0.0348888	0.0142385	0.0442135	0.0218421	0.0340599	0.0279054	0.105988	0.0389784	0.0105524	0.00958928	0.0329484	0.0351013	0.025465	0.0491525
ENSG00000058091		0.0567715					0.12067				0.0491243		0.0507482		0.0784178					0.0408283		0.0386285			0.0268394			0.107941	0.0790368		0.0308735	0.0237305			0.0640374	0.0815724				0.052016			0.0775092		0.0949246	0.0492509
ENSG00000173588	0.170651		0.0139842				0.00909656				0.0105367				0.620769	0.0124673	0.0209804					0.0132072												0.0169206							0.0166175
ENSG00000156735	0.335806	0.777111		0.734943	0.801986		0.887897	0.64379	0.886865	0.32027		0.74609	0.599213	0.701583	0.776818		0.871553	0.713104	0.931874	0.907557	0.903761	0.889278	0.730111	0.54	0.906752	0.508704		0.302683	0.838246	0.906287	0.865751	0.487	0.801551	0.839412		0.787463	0.828221	0.661765	0.550364	0.663902	0.972127	0.502571	0.898439	0.855453	0.782785	0.651489	0.696535	0.625333	0.19108
ENSG00000204852																						0.019397						0.017526							0.103408								0.0255406
ENSG00000118600			0.0485619		0.044897	0.8559	0.954762	0.0328423				0.0220795	0.9189					0.0136051			0.0204577				0.0217833		0.0426809					0.0154549	0.950337						0.0497461	0.890795	0.0158763		0.0361904	0.0164062	0.960205	0.0302857			0.0525345
ENSG00000170848
ENSG00000145362																													0.916693								0.214125					0.354727		0.663571			0.449833
ENSG00000060138	0.951662		0.924126	0.965577	0.977189	0.889211	0.948047	0.960166	0.800752		0.909964	0.961	0.929581	0.937562	0.718285	0.785672	0.958142	0.975232		0.836042		0.967104		0.973916	0.969047	0.952673	0.982181	0.980027		0.963417		0.986134		0.893543	0.97323	0.964428	0.96819	0.956144	0.919483	0.925991	0.559867	0.961615	0.945479	0.932741	0.985027	0.977771		0.874131	0.9465
ENSG00000241476
ENSG00000062485	0.0218109	0.0123192	0.0185227	0.0222609	0.00923518		0.00833333	0.0113627	0.00877105	0.0175563	0.00722348	0.0053376	0.00795443	0.0211702	0.0654434	0.00534371	0.0110232	0.00683743	0.0107953	0.00828396	0.0234375	0.00609093	0.014513	0.00657083	0.00473653		0.00807634	0.00398488	0.0225815	0.00777138	0.00913727	0.00868185	0.0143824	0.00455925	0.00602711	0.0323161	0.0228362	0.0202082	0.0144335	0.0130976	0.015375	0.0107627	0.0127208	0.0056438	0.010215	0.0157	0.0146669	0.00591837	0.0295677
ENSG00000151422.AS2	0.7175			0.8676	0.0396523	0.122719			0.101493	0.204107			0.319417	0.169125	0.826027		0.8495			0.0683997				0.654151	0.0217144	0.0419281		0.0519329	0.186	0.0584246			0.373125		0.0519852												0.641728	0.655843
ENSG00000091073							0.4625																											0.130236		0.958362
ENSG00000183765							0.148571		0.981838	0.981415					0.979274	0.976									0.932181		0.969168									0.985296			0.968381						0.977162		0.977122
ENSG00000164291.AS2				0.133032	0.114821			0.0453182	0.0105789				0.0344864	0.0333453	0.00530738	0.0576839	0.0388654		0.321818		0.22427		0.109231	0.259608	0.00370294			0.0232159	0.0435512	0.0324129	0.158854	0.316667		0.315		0.537213	0.0566472	0.294211	0.0405707	0.204423							0.0742119	0.42	0.0395808
ENSG00000128262
ENSG00000138640					0.966271		0.939809	0.0504							0.53375	0.938181	0.954344	0.970238		0.649						0.956908		0.974153	0.243	0.95866	0.980086	0.985758		0.977497	0.964791						0.895131		0.86821	0.942536	0.932933	0.950285		0.586154	0.434412
ENSG00000180998																						0.0247149											0.0339
ENSG00000186807
ENSG00000106714.AS2																													0.910864
ENSG00000039560		0.986117	0.975957	0.983798				0.976683				0.993134			0.989804		0.981484		0.970049		0.984056				0.987569	0.994218	0.991241	0.992733	0.981826						0.991201		0.98834	0.991759		0.982867		0.981829			0.98693		0.977752	0.988963	0.976467
ENSG00000182329
ENSG00000186642
ENSG00000235978				0.049719
ENSG00000066027.AS2		0.0667911										0.0156205	0.0589686						0.08				0.0874323	0.0692753				0.0243668							0.0516724						0.141			0.219429	0.0387201		0.0528106	0.0836817
ENSG00000175324	0.0262138	0.012414	0.0765		0.0389258		0.036738	0.03687	0.0133808		0.0130027	0.0358998	0.017928		0.0086		0.026233	0.0235486				0.0130124			0.0284291	0.0437689	0.0248537	0.0151724		0.0181326	0.0188027	0.037016	0.02911	0.0266099	0.0137966	0.0235064	0.040944	0.0263199	0.0324516	0.0307841	0.0209461	0.039252		0.0308433	0.0197598	0.0161153		0.0306637	0.0265417
ENSG00000144451
ENSG00000171163				0.92709	0.751833							0.726667	0.677167		0.913991			0.878092		0.888778					0.946928		0.8227				0.88	0.763077	0.721026			0.610053	0.817115				0.881111			0.91277	0.961767			0.920698
ENSG00000234222
ENSG00000166233																		0.895818							0.0755			0.508846			0.0616133																	0.0565896
ENSG00000088808.AS3											0.814217			0.784727																						0.7017										0.608023
ENSG00000115194
ENSG00000008283	0.825364		0.854444	0.741812	0.912883					0.901128	0.943344	0.203175	0.533444	0.332778	0.80875		0.959129	0.896107	0.961856	0.914785	0.980176	0.992356	0.711729		0.899964	0.6436		0.625154		0.917685		0.698256	0.519048	0.958417		0.852913	0.637	0.46408			0.778833		0.911378	0.952878	0.939892	0.709172	0.905	0.970951	0.948079
ENSG00000127314	0.994583	0.959726	0.983103	0.99485	0.995014	0.988334	0.989551	0.996738	0.994294	0.994989		0.989578	0.995593	0.98591	0.995472	0.997919	0.984339	0.986655	0.983058	0.993083	0.995007	0.994144	0.983882	0.996112	0.985774	0.972069	0.976629	0.99862	0.98892	0.995645	0.992666	0.997092	0.992795	0.9942	0.995303	0.996721	0.997478	0.988713	0.979174	0.990946	0.998564	0.993121	0.987907	0.986956	0.996621	0.995607	0.991474	0.996546	0.991795
ENSG00000240498.AS2
ENSG00000135083.AS3												0.0154458	0.0112548		0.025637		0.0433461		0.0266046			0.0149465			0.0137164	0.0307264		0.556389	0.0284917	0.0221574	0.00760121		0.0173493		0.0296473	0.0201198	0.0227452	0.0449341		0.033565		0.0358193	0.0362805	0.0160314	0.0241531			0.0353269
ENSG00000089169
ENSG00000119684
ENSG00000120549																																															0.0592618
ENSG00000171307		0.947045										0.949809							0.926143		0.935442					0.886165																	0.906515		0.951667			0.916091
ENSG00000169554
ENSG00000147274	0.98253	0.99337	0.989385	0.990799	0.992498	0.983667	0.991193	0.980663	0.98675	0.975546	0.964092	0.96694	0.995827	0.990045	0.973442	0.996102	0.995955	0.993899	0.98661	0.983225	0.99293	0.972674	0.984528	0.992452	0.985619	0.986273	0.994672	0.97869	0.986999	0.993629	0.996115	0.9948	0.992667	0.993391	0.988638	0.989593	0.985834	0.991022	0.987814	0.987678	0.986621	0.99139	0.98788	0.977701	0.99394	0.994004	0.991391	0.995426	0.984262
ENSG00000172785.AS2
ENSG00000183323	0.970391				0.978739										0.959871						0.973588	0.968961	0.961728			0.981608														0.980998
ENSG00000179583
ENSG00000166912.AS2																																		0.103079
ENSG00000103351		0.969214					0.991305		0.978285			0.155986		0.977185	0.956892				0.932338	0.972628				0.96563	0.843689			0.992792			0.982534					0.979912	0.985398					0.978319			0.978388	0.970081	0.970366
ENSG00000140943				0.97778	0.988679			0.986667		0.961204	0.976061	0.979142	0.981898					0.978429							0.902876					0.841714								0.987937	0.977199		0.980009					0.970759
ENSG00000173818.AS2		0.982206										0.986696												0.956687
ENSG00000105397
ENSG00000169599.AS2	0.9872	0.990718	0.985039	0.981211		0.982451	0.986395	0.982875	0.983732			0.995396	0.850364	0.94536	0.990128		0.984883	0.99654	0.9955	0.990672	0.949283	0.980819	0.985693	0.974722	0.994647			0.994043	0.986122	0.79995	0.777589	0.881217	0.951163	0.985436	0.994373		0.98673	0.994695	0.911394	0.990014	0.994723	0.977977	0.988862	0.993041		0.994585	0.985404	0.980463	0.587059
ENSG00000172671							0.0587647			0.00661685					0.0287071									0.0482714			0.049443	0.0225647	0.0341615		0.249434							0.0888051			0.0307195	0.0796617				0.0248665
ENSG00000175893																				0.845514																0.963649							0.95844
ENSG00000185684
ENSG00000068305				0.625667	0.547625	0.81725						0.910796	0.719398	0.90019	0.848889		0.676123		0.926221		0.961726	0.830667	0.910299	0.862646				0.974181	0.498714	0.567353		0.924375			0.975837			0.884782			0.953592	0.894167	0.941094	0.719447		0.0388685	0.837
ENSG00000078070			0.039935		0.0253008				0.017001	0.0326452					0.0358012													0.0135633															0.0267143
ENSG00000082074
ENSG00000177990
ENSG00000156218.AS2
ENSG00000140497									0.0698837		0.5878										0.079227					0.0663022		0.0129417					0.0794552			0.0996667	0.0790737	0.0613259			0.0720619				0.0728024
ENSG00000131828.AS2		0.743784		0.976302	0.987414	0.942428	0.972719	0.986619	0.982534	0.989633	0.969802	0.99087	0.989909	0.975042	0.991269	0.992933	0.981265	0.990435	0.718222	0.985388	0.981802	0.983291	0.945348	0.964752	0.987966	0.968571	0.988877	0.99491	0.830416	0.991635		0.818493	0.99116	0.993085	0.990607	0.958959		0.898114	0.915283	0.955233	0.989981	0.976918	0.991164	0.986976	0.962671	0.985713	0.96429	0.991287	0.984023
ENSG00000115221
ENSG00000223482
ENSG00000131018.AS2						0.332429
ENSG00000164418			0.978183						0.991272								0.977064																0.98567
ENSG00000198515																										0.0926103
ENSG00000100554	0.998823	0.998953	0.997933	0.997764	0.9973	0.997702	0.99861		0.996295	0.993822	0.996978	0.998735	0.997743	0.995493	0.99769			0.999067		0.998152	0.997772	0.99624	0.996343	0.998622	0.998701	0.998121	0.997802	0.999474	0.997966	0.998352	0.998223	0.995242	0.996421	0.998503	0.998843	0.98689		0.998387	0.998007	0.996889	0.997774	0.996207	0.998307	0.996971	0.998438	0.998244	0.995679		0.997531
ENSG00000243156.AS2																																	0.0843181
ENSG00000170632.AS2	0.978474	0.971977		0.982277	0.0444118	0.238463	0.218059	0.989949			0.989047				0.540093	0.76154		0.992546	0.985559	0.960129			0.89	0.965859	0.0298779	0.916361	0.963921	0.884016	0.0796401	0.919026	0.917721			0.928274	0.995525	0.96617	0.665686		0.967309	0.785722	0.963545	0.983669	0.867858		0.170417	0.977808	0.98639	0.979426	0.763898
ENSG00000206053	0.983943	0.95676	0.992649	0.930186	0.987316	0.980424	0.993993	0.994024	0.990837	0.986131	0.986819	0.940785	0.993001	0.993065	0.978036	0.987713	0.978307	0.995619	0.994721	0.989848	0.976536	0.996411		0.967828	0.970323	0.988591	0.991366	0.99505	0.980235	0.995001	0.977751	0.993868	0.990291	0.995403	0.98159	0.963605	0.989914	0.988126	0.972467	0.965421	0.981111	0.988176	0.942577	0.994173	0.994781	0.992107	0.957608	0.990832	0.989802
ENSG00000145833		0.996181	0.996295	0.993692		0.994353	0.998157	0.9969		0.991599		0.997966	0.994249		0.996813	0.989628			0.998302	0.992384	0.995382	0.992208	0.995206	0.998089	0.986844	0.995229	0.995068	0.99616	0.994218	0.997798	0.998939		0.994256	0.995354	0.997604	0.995096	0.997677	0.995274	0.99605	0.992416	0.997025	0.99569	0.997662	0.996897	0.995557	0.995484	0.991917	0.994213	0.996658
ENSG00000136021.AS2	0.969525	0.981116		0.984811	0.987133		0.985721	0.981166	0.992264		0.991421	0.992687	0.973191	0.989856	0.997253	0.992963	0.976037	0.991901	0.993433	0.990033	0.959302	0.996516	0.990528	0.988388	0.977823	0.968002	0.991009	0.984036	0.995065	0.99005	0.972749		0.99424	0.996544	0.995948	0.990902	0.993565	0.993466	0.988287	0.990713	0.989701	0.997114	0.975967	0.996306	0.991921	0.984836	0.98859	0.98798	0.991145
ENSG00000137501				0.356333										0.959529	0.920982								0.948687		0.983803				0.917488					0.96587			0.9487									0.750462		0.772571
ENSG00000105983	0.567857	0.943762		0.988727	0.99581	0.971071		0.996086	0.991648	0.962725		0.990085	0.995151	0.784982	0.992133	0.905627	0.996957	0.996243	0.836207	0.974073	0.990524	0.565753	0.986786	0.731849	0.781892	0.996458	0.926235	0.783227	0.992555	0.698654	0.842692	0.869233	0.169048	0.997301		0.972488	0.995635	0.996585	0.991492		0.996319	0.958181	0.997075	0.984503	0.771122	0.994149	0.956504	0.82307	0.993179
ENSG00000106078.AS2															0.500824			0.192667			0.911509				0.904182			0.90897						0.7615								0.897013	0.775592	0.282091
ENSG00000104164		0.0193814		0.0319503	0.0209164		0.520323	0.0592188	0.102695			0.0077262		0.036723	0.0314424	0.0143078	0.0148037	0.0143862	0.0231896	0.0295253	0.00794963	0.0181912	0.169417	0.0356881	0.010335	0.0196584	0.021116	0.0131722	0.0428	0.0487976	0.0248483	0.0140459	0.0301051	0.0270316	0.0137051	0.040185			0.0378149	0.0500158	0.0360502	0.0257839		0.0226651		0.243849	0.0238705	0.0214297	0.0334042
ENSG00000165309																																													0.984894
ENSG00000116001.AS2			0.0615812	0.0854695			0.0141318	0.384839	0.0451005		0.0187019	0.0356904	0.0378778		0.0466204	0.0300431	0.497075	0.557438			0.923646	0.0382993		0.769	0.0375619			0.644483		0.0257674	0.0304784	0.0607814	0.897472	0.023557	0.0684379	0.0219366		0.0364307	0.0665783		0.0399794			0.0575126	0.0425343				0.060375
ENSG00000150637
ENSG00000136758	0.655709	0.555078	0.969945	0.599769	0.522824	0.753333	0.56	0.926164	0.565937	0.255167	0.374138	0.775431	0.911338	0.908291	0.621429	0.676351	0.909981	0.65125	0.2069	0.23	0.483407	0.749737	0.39175	0.873754	0.732239	0.727009	0.90082	0.817602	0.891096	0.911564	0.947251	0.952929	0.962058	0.928811	0.890423	0.899603	0.587273	0.516	0.963348	0.139231	0.155894	0.6165	0.979678	0.784612	0.239103	0.96092	0.839218	0.63
ENSG00000150593		0.952093					0.943208				0.872265		0.879791		0.944444	0.889168	0.4478		0.834762	0.824455		0.743444	0.886726	0.77676		0.934369			0.867971	0.833833	0.919773		0.879808		0.79549			0.865406			0.884747		0.900864	0.810081	0.80408	0.663333			0.756321
ENSG00000183506			0.962738				0.978637	0.97878						0.975913	0.984449	0.984322		0.988335										0.98549			0.995107				0.975122			0.976149		0.970376	0.1288			0.9838		0.123875
ENSG00000015153
ENSG00000254959
ENSG00000059377
ENSG00000172244													0.0852157					0.990084			0.990206		0.975109	0.0783539											0.989036							0.975641	0.0893807			0.9776
ENSG00000137098
ENSG00000163913.AS2
ENSG00000177463															0.304833		0.0352149					0.123478									0.892363	0.0347627
ENSG00000119812	0.986398	0.977238	0.991169	0.993227	0.995669	0.989254	0.992235	0.993325	0.99006			0.997543	0.997452	0.987618	0.997316	0.990505	0.996631	0.998207	0.997328	0.991213	0.991039	0.990957	0.989119	0.993359	0.996205	0.99376	0.976761	0.995592	0.986811	0.996218	0.995662	0.997572	0.98945	0.992206	0.99515	0.988033	0.99392	0.996313	0.99512	0.989508	0.996621	0.995339	0.997304	0.995292	0.991	0.985266	0.989041	0.977018	0.985225
ENSG00000105968	0.787079	0.900966	0.977274	0.921933	0.994693	0.919518	0.993108	0.946536	0.83876	0.995149	0.986038	0.99374	0.978107	0.94283	0.829142	0.997185	0.992809	0.930228	0.863398	0.936146	0.984267	0.996026	0.907264	0.936755	0.932142	0.993821	0.992767	0.917842	0.872922	0.71106	0.983819	0.996101	0.957119	0.965373	0.875545	0.957195	0.830496	0.912573	0.931895	0.992242	0.971004	0.987766	0.895594	0.985016	0.74922	0.792881	0.881966	0.93557	0.918243
ENSG00000119403																0.89344					0.897092				0.0839593
ENSG00000126878		0.0672867
ENSG00000058799		0.910535		0.578148			0.0262237		0.106218		0.11385		0.0107835	0.551304	0.516389	0.440625	0.551492	0.14055	0.102814	0.0330646	0.0127454		0.884349	0.482381	0.0191934		0.0234147	0.665304			0.00547261		0.0126466		0.401294		0.136452	0.419286		0.930052	0.0436056		0.0392308	0.0704903		0.100846	0.217059		0.486
ENSG00000243543
ENSG00000151726.AS2
ENSG00000146872.AS2								0.148693	0.458167					0.6425	0.3022				0.451231						0.746333			0.990738			0.97607															0.949869
ENSG00000109685										0.0594151																									0.0300162
ENSG00000144278																		0.984856						0.973502													0.993869
ENSG00000135077																						0.858966
ENSG00000088888	0.76325	0.651071	0.898								0.754906	0.956915	0.910932		0.878456		0.798112							0.932243		0.94723	0.815143		0.803833	0.936758	0.930998		0.872725	0.835046	0.968607		0.953809								0.915046	0.943685	0.8892	0.912027
ENSG00000108932
ENSG00000197555		0.965339		0.165267										0.877712	0.953333												0.966636															0.944743			0.0854274
ENSG00000204580
ENSG00000198919					0.141817								0.965645	0.940509						0.96781		0.981564	0.931728		0.92008				0.958921												0.980229								0.973708
ENSG00000005882
ENSG00000114439.AS2								0.887857					0.872667		0.924333	0.942813	0.894928			0.970663	0.930637					0.8565		0.916508	0.932578		0.932736			0.56		0.855	0.903273					0.899466		0.932214	0.907172	0.943197
ENSG00000164144		0.204648	0.27	0.0512619		0.164067	0.853898	0.215537	0.946838	0.973344			0.982927		0.95757	0.969922	0.528409	0.123009	0.0799474	0.78678	0.756307	0.0691421	0.930944	0.986116	0.974333	0.944444	0.961656	0.303529	0.980072		0.956364	0.0589392	0.968968		0.669407	0.0843908	0.945701	0.51875	0.975507	0.4865		0.97718	0.433878	0.57675	0.640083		0.647667	0.73375	0.344867
ENSG00000164307	0.947126				0.709286								0.798333		0.98285				0.922103	0.274831		0.737391							0.92013	0.7075		0.964052		0.752782				0.890792						0.962749		0.979706		0.964403
ENSG00000135049	0.979474			0.975127	0.991442	0.979976			0.984742	0.989054	0.962625		0.975898		0.994003		0.786874	0.98915	0.983003		0.925719											0.990222					0.985398		0.97878	0.97537	0.973542		0.985803		0.987018			0.504333
ENSG00000104133												0.981794	0.971352		0.96693
ENSG00000042832
ENSG00000106635							0.921285											0.876375					0.931455			0.961261								0.969116		0.964307											0.910323	0.944286
ENSG00000103194.AS2	0.0511724	0.045916		0.0608188	0.0310917		0.03996	0.0269002	0.0431011	0.0340304			0.0267257	0.0528807	0.0216232		0.0320523	0.0145036	0.0180835	0.0259381	0.0216459	0.0183695		0.0498592	0.0155452	0.159625	0.0211768	0.00891304	0.0484422	0.0163624	0.0536743	0.0178741	0.0360583	0.0203212	0.0508696	0.0403874	0.0250696	0.0295491	0.0322177		0.0562861	0.103141	0.0260482	0.027346	0.0348262	0.0318871	0.0335137	0.0916667	0.0926364
ENSG00000080224.AS2
ENSG00000101773		0.0667385	0.0701532	0.146838		0.192799	0.0247838			0.152571	0.120104	0.0204719	0.0562748	0.141538	0.0197059	0.0565538	0.0531899	0.111636	0.0279629	0.218143	0.0501079	0.0415925	0.0887271	0.154026	0.0466046	0.104423	0.0500221	0.0173973	0.106359	0.0418862	0.0614063		0.0463651	0.0263576	0.0435356	0.0717241	0.0383369	0.0711476	0.159867	0.131053	0.0285992	0.0675172	0.068691	0.103393	0.0868421	0.122968	0.169954	0.182401	0.3144
ENSG00000101019.AS2													0.987647		0.986307				0.98943												0.993366		0.939803									0.989906				0.987189			0.990617
ENSG00000197756																									0.1938																			0.146195
ENSG00000165970
ENSG00000105875																																		0.955612		0.965523
ENSG00000031823
ENSG00000160688	0.53	0.762667	0.601976	0.276156	0.769211		0.909765	0.913909	0.17512		0.106339	0.63589	0.649451	0.366452	0.885412		0.755516	0.929838	0.455882	0.853871		0.742927	0.456571	0.971193	0.0361421		0.294182	0.0223678	0.788167	0.841828		0.558523	0.740648	0.146191	0.0609859	0.675682			0.5808	0.819164	0.61	0.95863	0.13773	0.884804	0.232875	0.497333	0.882747	0.820714	0.338421
ENSG00000180488				0.887989	0.891764			0.971839	0.973796	0.940128			0.917518			0.981783					0.959402	0.991925	0.95386		0.962061	0.968613				0.909922					0.956629						0.968367								0.959487
ENSG00000141380.AS2	0.981756	0.984963		0.962566	0.988395	0.980359	0.992278	0.96039	0.974221		0.981982	0.985863	0.966124	0.98637	0.901261	0.985838	0.988224	0.991697	0.986005	0.989267	0.881545	0.965472	0.94859	0.992514	0.900858	0.9845	0.983932	0.91006	0.979326	0.981986	0.981931	0.988437	0.811733	0.99276	0.937794	0.965648	0.973636	0.960968	0.975899	0.943734	0.99175	0.97872	0.996503	0.992026	0.979542	0.973601	0.979096	0.992394
ENSG00000185621																																0.983219
ENSG00000145247	0.871689	0.925132	0.983913	0.880104	0.906504	0.940518	0.979313	0.991055	0.926101	0.951774	0.879647	0.989034	0.956597	0.974256	0.994843	0.856754	0.948636	0.995953	0.995941	0.995044	0.985313	0.981433	0.973687	0.973134	0.998275	0.890299	0.922166	0.729423	0.96953	0.933777	0.991787	0.91058	0.99378	0.938207	0.956008	0.995479	0.99485	0.975125	0.993339	0.992038	0.995568	0.974619	0.978535	0.97254	0.97406	0.995971	0.991248	0.957859	0.989989
ENSG00000152601															0.0260779	0.0107505
ENSG00000160588	0.923333				0.930172					0.925137	0.971642				0.972234						0.959808								0.970258								0.929169	0.954113				0.920523
ENSG00000206072
ENSG00000077327
ENSG00000042317.AS2	0.0318178	0.0262579										0.969365								0.0529408										0.0369259	0.0208671														0.886778
ENSG00000149196	0.980138	0.961129	0.966042	0.927874	0.956168	0.992298	0.981789	0.938653	0.956197	0.990145	0.966255	0.970632	0.894912	0.891277	0.925613	0.983359	0.905103	0.951299	0.977667	0.994202	0.968602	0.978974	0.996264	0.924611	0.976687	0.934288	0.899908	0.961261	0.989326	0.93433	0.977877	0.941487	0.97268	0.915588	0.88557	0.97655	0.955576	0.99471	0.964401	0.98556	0.97824	0.964527	0.93632	0.970708	0.967693	0.934192	0.958363	0.864815	0.963016
ENSG00000166167																	0.0258571													0.0306727
ENSG00000139220.AS2
ENSG00000187446	0.990665	0.995259		0.985057	0.994733	0.985405	0.994657	0.994857	0.997025	0.992121	0.995539	0.997583	0.99755	0.99131	0.997828	0.997546	0.994306	0.997789	0.997489	0.994827	0.993911	0.993226	0.983966	0.99738	0.996027	0.992411	0.986516	0.998144	0.991591	0.996308	0.996076	0.992823	0.96484	0.996669	0.997338	0.991771	0.99479	0.991325	0.99372	0.991227	0.996836	0.996219	0.993986	0.969355	0.994282	0.99441	0.992897	0.99574	0.995035
ENSG00000079689
ENSG00000151883		0.981026										0.99189			0.993611		0.989865								0.996335			0.995244						0.989231										0.990226			0.976516
ENSG00000127603.AS2	0.0862428	0.0533649				0.174066	0.0820275		0.18125		0.105187	0.0645714	0.0965769		0.0668844		0.0744213	0.0374278	0.02659			0.164617	0.0970911		0.0394838	0.143583		0.0334278	0.0662952		0.0534527		0.10494	0.902728	0.0973032	0.0587315	0.126471	0.173875		0.0805964		0.0869543	0.17544	0.0412301	0.0427235	0.05781	0.109748	0.0593193
ENSG00000184117		0.03448			0.0421643		0.0503122	0.0628036			0.0374639	0.0164918	0.0631251	0.0494814	0.0273333	0.0218489	0.034967	0.286178	0.0434149		0.0269419	0.285476			0.0406192		0.0437059	0.0124012	0.0348211	0.0378808	0.0143927	0.0148887	0.0304319	0.056316	0.025821	0.0479183		0.0745846	0.0661355	0.0784101	0.0232822	0.072	0.058	0.230874	0.0297572	0.0278912	0.0858889	0.0524655
ENSG00000115841											0.173455			0.172433													0.0483756			0.100437							0.069845		0.0580817		0.0601762
ENSG00000197712				0.922323				0.970259	0.95979			0.952339			0.982255		0.938635		0.956724			0.934531	0.940545	0.959619		0.976915		0.958957		0.984402			0.981037	0.961691				0.97065	0.955871	0.950839	0.951	0.941816				0.984323	0.946844	0.945547	0.962668
ENSG00000136895																								0.0127124						0.0206487			0.0382222
ENSG00000106723.AS2		0.995774		0.9855	0.994452	0.979722	0.99585		0.953155	0.993837		0.99783	0.995833	0.990168	0.986931	0.995863	0.993429	0.995852	0.997578	0.983601	0.991992	0.9892		0.995654	0.987023	0.990124	0.99418	0.995851	0.985277	0.994896	0.994316	0.993617	0.994168	0.995505	0.996126		0.993157	0.995994	0.991409	0.989444	0.990843	0.99399	0.986964	0.987095	0.99588	0.990809	0.99062	0.947928	0.992105
[truncated: 10,505 more rows]
[truncated: 35 more columns]

## Sheet: Psi_endo
Exon_ID/Cell_ID	20287_8#86	20287_8#82	20287_8#83	20287_8#80	20287_8#81	20287_8#17	20287_8#16	20287_8#11	20287_8#10	20287_8#12	20287_8#95	20287_8#94	20287_8#91	20287_8#93	20287_8#92	20287_8#21	20287_8#22	20287_8#23	20287_8#26	20287_8#28	20287_8#29	20287_8#36	20287_8#32	20287_8#31	20287_8#30	20287_8#39	20287_8#5	20287_8#7	20287_8#6	20287_8#2	20287_8#42	20287_8#40	20287_8#41	20287_8#46	20287_8#47	20287_8#44	20287_8#48	20287_8#49	20287_8#51	20287_8#50	20287_8#52	20287_8#55	20287_8#54	20287_8#89	20287_8#66	20287_8#67	20287_8#60	20287_8#88	20287_8#68
ENSG00000170100												0.975582								0.971914																	0.975923
ENSG00000101363																																			0.973061										0.979966
ENSG00000002746
ENSG00000163867			0.990099							0.971345	0.980446	0.96854		0.994711			0.990141										0.954857		0.98252				0.957868				0.957839		0.149			0.995886
ENSG00000113889
ENSG00000169136															0.04909																															0.0817668
ENSG00000159063			0.0123441			0.261167	0.0285149		0.0666079	0.0588861	0.00876712	0.0124464	0.0310471			0.415886	0.0523158	0.714146			0.139024					0.0114354	0.0152052					0.916152		0.109212	0.136794	0.0378703	0.0232375	0.00612588			0.00772563		0.00490912		0.00897918	0.00469243		0.0268102	0.0391347
ENSG00000048740					0.974975				0.941743		0.987766	0.986741	0.92407	0.9846	0.968662									0.977535	0.980395		0.914857						0.976426				0.99049			0.994717					0.971457		0.956869		0.997425
ENSG00000167977				0.995525		0.976906									0.993676																					0.991786	0.991653	0.991195		0.997012	0.986845		0.992178
ENSG00000203910
ENSG00000168137				0.0413259	0.852796	0.0125161	0.0169809	0.175882	0.0206231	0.0176004	0.100456							0.911431			0.11609	0.164015		0.3902		0.0283877			0.0889613	0.0147144							0.100281	0.0327901	0.459889	0.0341742	0.286786	0.446692	0.0130175	0.107816	0.648857	0.0107485	0.501852	0.103878
ENSG00000125046
ENSG00000123146																				0.0791911
ENSG00000258168
ENSG00000179915																				0.0275142										0.095542				0.113299	0.0338337	0.0817725
ENSG00000139287
ENSG00000104723		0.982823	0.986293	0.991081		0.993598	0.955643	0.985921	0.983021	0.936449	0.903801	0.963322	0.995558	0.957251	0.984755	0.9939	0.973219	0.992972		0.978005	0.980114				0.809571		0.3295				0.937956	0.969768	0.983039	0.971301		0.985898	0.991878		0.994481				0.997131	0.233702		0.984688	0.972462		0.9856
ENSG00000153885																														0.0616563
ENSG00000121904																0.0086583
ENSG00000101955
ENSG00000147439					0.0110345									0.0279708		0.0163148	0.0168165		0.0661395	0.0402712									0.0521509			0.038484							0.0505802	0.0142787
ENSG00000251022			0.137184		0.68819		0.222115		0.0591896	0.0694737	0.253857	0.056134	0.146434	0.0450887	0.0197415	0.354545	0.883954			0.258273	0.4627	0.0416023				0.886098	0.291357		0.0980193		0.5184	0.40369	0.26117				0.625	0.376186				0.693476	0.906689	0.484878	0.565045	0.24			0.0275438
ENSG00000107099
ENSG00000204574						0.956587				0.957577			0.972451							0.976582					0.959573						0.98138				0.979346								0.965986	0.989109				0.95344
ENSG00000123374			0.921692		0.956538							0.982843																			0.510842						0.924571			0.993039			0.97622			0.978018	0.957215		0.667
ENSG00000100796			0.0742762				0.036422						0.0180865								0.933547	0.075163										0.0209804				0.0396616	0.0313594	0.0573124					0.0383599	0.765524				0.0182296
ENSG00000128908									0.990068																																							0.996632
ENSG00000181355
ENSG00000267470
ENSG00000078018
ENSG00000204604			0.020291	0.0929127		0.0528758	0.0320242			0.0781961	0.148709			0.0735			0.961784				0.0111361	0.945561				0.954379		0.0408427				0.1542	0.0263217				0.613281		0.95643	0.73779		0.870215				0.0147884		0.0143369
ENSG00000001629														0.00647168		0.00870473											0.0290076						0.0186045			0.0127976							0.00618654
ENSG00000253554									0.0353401
ENSG00000153113					0.992431															0.971561	0.977972									0.969787		0.981755					0.951871	0.982832					0.971451				0.972729
ENSG00000152969		0.0545145	0.0323986	0.1324	0.0523247			0.0633333		0.39	0.0486455	0.0443063	0.0527766	0.00679863	0.0128124	0.0141396	0.00993225			0.0328474	0.0622785					0.0144027	0.270667		0.11375		0.0150145		0.242586					0.0375386	0.029852			0.438718		0.128727	0.00939506	0.104872	0.0197825	0.0529857	0.010251
ENSG00000164116																																0.0240225
ENSG00000177294
ENSG00000118762												0.0467363														0.984579				0.95783		0.989629						0.994049						0.442
ENSG00000138613						0.0236344				0.127942				0.0192314						0.0231685																			0.0350345						0.0211608
ENSG00000125686				0.0227315	0.040077											0.00834986	0.0189289				0.0142391	0.155268			0.907575							0.935495		0.0116639					0.0311033
ENSG00000172456														0.978512						0.993651																						0.992708		0.991068
ENSG00000143842
ENSG00000124782				0.27973			0.611347	0.454							0.39913									0.480588														0.454865	0.439762			0.758778		0.403696		0.651667			0.743462
ENSG00000146839
ENSG00000070081			0.0204476	0.0419636	0.00534886						0.0525568	0.1097			0.00422642	0.0845584											0.089404			0.0471491												0.0401067	0.0374615				0.0620143
ENSG00000172987
ENSG00000132356			0.945467								0.921213	0.765				0.953641		0.996517		0.965762		0.929794							0.971084	0.888197	0.958351						0.954228							0.965265
ENSG00000237773
ENSG00000134744			0.992497		0.986657	0.956499			0.909697				0.982672	0.446667	0.957446	0.985759	0.994425			0.98074		0.992395		0.986474	0.961171		0.989169		0.954329	0.942632		0.971459		0.978483	0.908532	0.991431		0.975461	0.991475					0.642857	0.933309		0.990724		0.986693
ENSG00000163714			0.00126305	0.00068295	0.0224609	0.00317608		0.00320721				0.00169246	0.00249002							0.000532857	0.00302279	0.000888367			0.00180142								0.00193613				0.000849505		0.00306442	0.00211502				0.000992563			0.00115661	0.00241575
ENSG00000055483
ENSG00000119778					0.0514489																																				0.0683449		0.130225
ENSG00000204634
ENSG00000100106	0.503286	0.287277		0.358846		0.291858	0.269118				0.204394	0.542357		0.261132	0.250094	0.736112		0.253704		0.306125		0.112049		0.248038					0.592012		0.45975			0.531	0.362643					0.463833	0.374444	0.168382	0.0713498				0.417347	0.407778
ENSG00000111859													0.0906818							0.0436885																									0.0152241		0.102365	0.0607182	0.114117
ENSG00000145063
ENSG00000075711			0.501		0.988063		0.917994									0.30925		0.764		0.764553									0.5583		0.162		0.981956	0.776299		0.972873		0.920135			0.943979			0.978754	0.914574			0.1874	0.981737
ENSG00000135903
ENSG00000153292
ENSG00000164099																																0.966331
ENSG00000243696
ENSG00000005379																																0.138444	0.724333			0.0874279								0.628937	0.80963
ENSG00000137941												0.0126327
ENSG00000187889																																												0.156542
ENSG00000118513																											0.98426											0.96599
ENSG00000189308			0.835175											0.957184		0.933271	0.7795					0.981306				0.966447											0.744727										0.97464		0.223966
ENSG00000034152				0.994418							0.975686						0.99415	0.988357							0.968532								0.970122			0.996203
ENSG00000168827							0.958783				0.989432																																0.990046
ENSG00000157326										0.045941						0.0312417						0.0579188				0.0552857
ENSG00000141127			0.013155		0.00611111		0.0277576			0.0122699	0.0299824		0.324364									0.0115592		0.030717	0.748228				0.0175589					0.0157018										0.0123181	0.0109478		0.0208429		0.0456954
ENSG00000134333	0.0698837	0.0185219	0.0101941	0.00693712	0.0186212		0.00958375	0.054739		0.00969535	0.00770268	0.0272991	0.0049068	0.00903316	0.0223886	0.00476911		0.00826072		0.0244078	0.0710598	0.121483	0.148286	0.0370287			0.0217538		0.01302	0.0517773	0.0847754	0.0119316	0.0276134		0.180698	0.039262	0.0185399	0.0392222		0.015504	0.0251195	0.0125806	0.0837564	0.00922301	0.0120321	0.0342382	0.0102201	0.0181885	0.0177669
ENSG00000157224										0.023355																														0.0403616
ENSG00000144827						0.975581				0.994154																0.97071	0.991636				0.882315	0.995536										0.0591892	0.984356				0.99331
ENSG00000173226		0.987278			0.994774						0.990229	0.995904				0.984372					0.87856										0.995042					0.99686	0.977484									0.971157	0.980301		0.987673
ENSG00000173264											0.946524											0.89
ENSG00000136161																																											0.019971
ENSG00000157168						0.965769				0.907487
ENSG00000188655
ENSG00000168288		0.0151313	0.0027605	0.00426331	0.00208127	0.00628231		0.00993664			0.00489725	0.0157196	0.00551136	0.00199601	0.0134256	0.0047984	0.00307901	0.00509121	0.010394	0.0148106		0.00420519		0.0211456	0.215955	0.00536807	0.00798956			0.00134102	0.00588388	0.021122	0.0123526		0.0113826	0.0092759	0.00429775	0.00177719		0.00301272	0.00846573	0.00642091	0.0037335	0.0040299	0.00304934	0.0150902	0.00950887	0.00784208	0.00413974
ENSG00000234828
ENSG00000071626																										0.988734
ENSG00000114956		0.960402		0.981651							0.944469	0.986006		0.982042		0.984613	0.0555915	0.993862		0.0798411	0.988781	0.992722		0.990669					0.951405		0.966675	0.971353	0.9642		0.985652			0.127275	0.987129		0.940762			0.8875	0.99427		0.987374	0.972143	0.990178
ENSG00000188958
ENSG00000136738				0.0194831	0.0158081				0.0383333					0.0278889		0.0172991	0.0509842																			0.013649	0.0128217				0.0171976	0.00708274			0.0261898			0.0279786
ENSG00000145293			0.975939		0.966025		0.119727				0.986457						0.973107							0.966488									0.95544							0.992776			0.9855
ENSG00000115355																		0.111266											0.953635	0.983337										0.992877				0.94259		0.943314
ENSG00000197343		0.165861		0.25725							0.222143		0.90491				0.1974	0.1815	0.0354019			0.114248					0.972586				0.0239025									0.0458097	0.107707		0.194778		0.08725				0.374333
ENSG00000243008					0.971161
ENSG00000174501
ENSG00000170364					0.0632147						0.111941										0.1675							0.0490476									0.93366
ENSG00000102595							0.0162301																						0.925198												0.00834871	0.00728898				0.0572382
ENSG00000225241			0.0482765	0.134782							0.155145									0.0170806	0.816	0.0452822									0.324714			0.252											0.104864		0.0521882
ENSG00000169398					0.976283								0.985487					0.979071
ENSG00000167325			0.0114	0.0105307		0.0636042	0.025542		0.0146681				0.0304478		0.00617939	0.00593226								0.0347173							0.0176675							0.0177315		0.00724794	0.0105845	0.0283419	0.00949666		0.00701641		0.0288915	0.0200233	0.0151099
ENSG00000132142			0.0291413	0.0872324		0.898292	0.12075		0.036616						0.0160221	0.0060749		0.107512						0.0335432	0.911819												0.0512844										0.0772483		0.0603315
ENSG00000102081																0.0236262																																0.0121298
ENSG00000155093
ENSG00000111641							0.0535699			0.0793947			0.0353744									0.0939396		0.00949236	0.38525												0.0264105		0.0487104	0.205286				0.0319855
ENSG00000130818		0.148889	0.103694	0.0575824	0.0215766					0.953281	0.852649			0.801039	0.95249											0.661042			0.936623	0.0594509	0.85859		0.114497				0.744884						0.232522				0.653743
ENSG00000127124
ENSG00000165533			0.0351827		0.0297									0.0300388		0.00981781						0.0220311												0.0280544							0.0502314					0.0213678
ENSG00000104205								0.0466856																										0.0255105															0.0673408
ENSG00000078124										0.97989							0.983455				0.988129													0.981228								0.980981
ENSG00000139173
ENSG00000109686			0.0654667											0.42425				0.249									0.470333										0.174908			0.0447339							0.0739859		0.929808
ENSG00000114487
ENSG00000143398			0.964984										0.948313									0.956683																0.953912
ENSG00000146021
ENSG00000088808
ENSG00000197312									0.996034													0.995885			0.988679					0.964327						0.98281											0.971942
ENSG00000136114																																											0.288125
ENSG00000198959
ENSG00000121413				0.0569414										0.0175342	0.045009	0.612				0.106974	0.180625																0.0783745										0.043859
ENSG00000187902
ENSG00000151490
ENSG00000204149
ENSG00000186187							0.051											0.0170654		0.00853951		0.00913872
ENSG00000165914																	0.0167424																0.050819
ENSG00000147854																																											0.00913279
ENSG00000183048																0.0614822																								0.0561824						0.0738087
ENSG00000219545
ENSG00000166157
ENSG00000158062
ENSG00000123600				0.988075																0.97951																0.0395009										0.971002	0.973412
ENSG00000187391
ENSG00000138443			0.989139	0.980969	0.995		0.989775			0.92296	0.994717		0.988374	0.986416	0.991876	0.988028		0.992498		0.988459	0.994021	0.993963			0.977028	0.970524			0.947411				0.967452	0.0970549	0.958036		0.992751				0.991561		0.979799	0.964761	0.992166		0.9733
ENSG00000101464		0.0263717	0.0111842		0.00510158				0.204218		0.0112212		0.139178	0.050681	0.0598376	0.0140905	0.00467996					0.00486001			0.0733333		0.0600883		0.213316	0.00608257	0.00700099	0.0124906										0.0053516	0.0141633			0.00914349		0.0168041
ENSG00000163913			0.0385519																							0.0220676										0.0177449
ENSG00000138759																				0.981863																											0.98145	0.95801
ENSG00000186439																																													0.728
ENSG00000100151							0.991889							0.991518																																	0.991601
ENSG00000010404																0.0119991	0.00696305	0.143434						0.0187367						0.0215046			0.0230902	0.0345114		0.0119087			0.0170872	0.0208782	0.134017	0.00699834		0.0177965				0.0437713
ENSG00000203780		0.0541036				0.0187589			0.047483																											0.0604017
ENSG00000151148									0.833333			0.937597		0.944876		0.945699		0.910073				0.969859			0.834625		0.846809	0.944237				0.947504				0.956092	0.917887		0.875518		0.949932	0.935238				0.939249
ENSG00000248222
ENSG00000133812																																			0.020435					0.156962				0.323571
ENSG00000127663																															0.84												0.946407					0.903146
ENSG00000116198					0.980196		0.964414		0.981004							0.975251		0.99469		0.972569																												0.992784
ENSG00000115425																					0.96914												0.416167									0.987107			0.978293			0.993121	0.96183
ENSG00000130429				0.0156529	0.00900985		0.0250487					0.024878	0.0176012	0.0161035		0.0235122	0.0112629	0.0072893		0.505172	0.033371				0.0524379			0.0778553		0.542008						0.0120042	0.0230611		0.039315				0.0219917		0.0161941			0.0107242
ENSG00000114302													0.990891													0.973751	0.975065			0.973355		0.986275					0.98696						0.97873						0.980965
ENSG00000204930
ENSG00000146776			0.963054			0.96913			0.687613							0.952849																				0.752857
ENSG00000217128				0.989841																													0.970861			0.993064				0.972439
ENSG00000133030																																0.949204																	0.947581
ENSG00000235750																																											0.0251052
ENSG00000135916			0.949326		0.964087	0.933747	0.961967	0.857127	0.843107		0.925	0.939749	0.969921	0.961572	0.940818	0.796191	0.938713	0.893474	0.960968	0.965479	0.967265	0.919273		0.967305	0.881765	0.968245	0.940913		0.935906	0.967136	0.753636	0.944465	0.962596	0.938967	0.925479	0.988779	0.953593	0.974558	0.921728	0.90348	0.837376	0.940086	0.897841		0.980118	0.950369	0.987428	0.975692	0.989734
ENSG00000241468		0.982144	0.995324	0.881032	0.952692	0.94017	0.990794	0.989444	0.893029	0.958996	0.955652	0.979571	0.949301	0.977173	0.921497	0.967692	0.957936	0.944961	0.9889	0.987877	0.990902	0.962988	0.962828	0.975556	0.977295	0.963404	0.948209	0.954748	0.985376	0.97996	0.980949	0.992105	0.951111	0.987001	0.976722	0.953318	0.959394	0.88322	0.993211	0.949282	0.93102	0.994828	0.987202	0.865391	0.946196	0.967532	0.99622	0.979981	0.973619
ENSG00000003756				0.951887					0.968511	0.976339		0.974298								0.987405		0.976674					0.955698				0.985162	0.980938	0.0812222			0.994362					0.983837		0.451527						0.986852
ENSG00000143630																									0.967122
ENSG00000144115
ENSG00000028203			0.0951729	0.00365835				0.210492		0.197321	0.123036	0.0274757		0.0444234	0.0595235	0.00707409	0.0990905	0.00359377		0.0116383	0.0844557	0.172586			0.0501285				0.0249927	0.00593669	0.218117		0.0233997	0.117358		0.175361	0.140024	0.0887013	0.225	0.00905153	0.0434688	0.0213923	0.0106223	0.138287			0.0832967	0.00403577	0.00532447
ENSG00000119535
ENSG00000063046			0.99326	0.83201	0.871788		0.967361	0.953902	0.922542	0.699412	0.994045	0.958936	0.881618		0.983205	0.886039	0.907369			0.943671	0.954143	0.96418		0.917169	0.986023	0.967774			0.986857	0.891451	0.933698	0.942381	0.966266		0.955079	0.849829	0.922459	0.394048		0.979382	0.876363	0.950604	0.445		0.819169	0.832471	0.965151	0.972975	0.991017
ENSG00000085433																												0.987528								0.983612
ENSG00000152910
ENSG00000198932
ENSG00000121775																																											0.00795313		0.00886912	0.0246775
ENSG00000101181				0.890569													0.981797							0.915937	0.852429																	0.405833
ENSG00000197467																		0.4072										0.927438									0.972522						0.971914
ENSG00000126226					0.989295		0.970887			0.996496		0.991104		0.993319	0.990124							0.989632									0.980244	0.993612	0.973183							0.986767								0.990392	0.992159
ENSG00000240682							0.951483									0.963231												0.946706						0.982127							0.991937			0.977492
ENSG00000186510
ENSG00000175581		0.910657	0.950581	0.963922	0.983369	0.936528	0.886584		0.763165	0.947845		0.770679	0.957318		0.928822		0.956301							0.972624	0.851738				0.974228	0.944604	0.985321			0.968726									0.987635			0.920793
ENSG00000115414		0.939531		0.991186		0.994438	0.963484									0.996431				0.989522										0.991583	0.89595							0.0586887											0.983463
ENSG00000235050
ENSG00000184828
ENSG00000166529																					0.931504																		0.9492						0.0200344
ENSG00000204628	0.943116	0.994859	0.974494	0.971859	0.983315	0.988775	0.985425	0.938818	0.982762	0.97098	0.95096	0.997784	0.999301	0.966581	0.975835	0.972217	0.988818	0.998537	0.993589	0.998571	0.991874	0.97733	0.969296	0.997852	0.994885	0.989524	0.996707	0.98435	0.996677	0.981928	0.979343	0.983153	0.973901	0.962946	0.979456	0.98134	0.995151	0.990115	0.984906	0.974929	0.993702	0.992021	0.997777	0.946867	0.984065	0.956958	0.996605	0.991431	0.988006
ENSG00000154162
ENSG00000104043
ENSG00000091129																										0.135545
ENSG00000137814							0.904642			0.974832	0.99707		0.656316					0.970081			0.984198						0.985647				0.995561					0.995135	0.984165				0.971823	0.993252	0.987291	0.994508			0.981184
ENSG00000182667							0.800708
ENSG00000184828.AS2																0.0334018
ENSG00000167528
ENSG00000005483					0.0189331	0.0295503	0.0118384			0.0166813										0.0142248	0.410384			0.1312														0.0248564					0.207913			0.0152317
ENSG00000136021		0.0268392	0.0120231	0.00484686		0.0367202		0.0512586	0.0067488	0.0206727			0.00804054	0.00927724	0.00437814		0.00563805			0.0170674		0.00803877					0.0213804					0.0188323	0.00639521			0.011278	0.00815928		0.0117439		0.0126803	0.00482587	0.00378113			0.00647268		0.00744182
ENSG00000116604																					0.957984																			0.976576					0.985769
ENSG00000081248
ENSG00000108448
ENSG00000100284							0.974667		0.994819								0.992299					0.996869				0.993219										0.994365				0.993706	0.985076		0.995817				0.993827	0.992116
ENSG00000138162					0.233778
ENSG00000104043.AS2
ENSG00000085365			0.982933	0.994512	0.991339								0.993653	0.98979			0.994712													0.996826						0.980613				0.983967	0.981328								0.985788
ENSG00000154175
ENSG00000148935
ENSG00000122550		0.976871		0.869898	0.978559	0.987366			0.95408	0.758966	0.990698					0.980363				0.714893						0.9437					0.994261	0.127125				0.979332	0.935806		0.981455	0.994959				0.983088			0.9791
ENSG00000143207		0.0225129																			0.0217707															0.0204553	0.0272584											0.0125176
ENSG00000166128																						0.0291012																0.0923116				0.0351491	0.00887389
ENSG00000164136
ENSG00000143776			0.0587866
ENSG00000138698										0.963744	0.990318	0.993647					0.970122	0.97999		0.980869					0.963012									0.986372		0.99457			0.988305
ENSG00000156113
ENSG00000149201																																																0.734025
ENSG00000132716					0.992772		0.0848674						0.0632813			0.992962	0.980346				0.990936								0.976551														0.982017
ENSG00000134802													0.980029																																0.993794		0.064686
ENSG00000197647
ENSG00000182578
ENSG00000131845																									0.15979					0.0198321														0.054361
ENSG00000163820
ENSG00000227373																		0.0348478
ENSG00000011465
ENSG00000260392
ENSG00000164024	0.950147		0.995337	0.9407				0.987894						0.978377	0.879749			0.965836		0.992859							0.947696										0.987255			0.991264				0.978353					0.985782
ENSG00000163214									0.907146													0.0582199																0.92224										0.980898
ENSG00000137225
ENSG00000166411						0.967249										0.988853																	0.954857			0.973554
ENSG00000197548																				0.984565
ENSG00000047315		0.993979	0.998631	0.986436	0.998846	0.996338		0.990221	0.998508				0.998727		0.998584	0.998285	0.996432					0.998527		0.996565	0.993573	0.997454	0.994988	0.983028	0.986105	0.993878			0.987796	0.996176		0.999335	0.99862	0.995849	0.996315	0.998073	0.995692	0.998473	0.9959	0.998972	0.995028		0.997423	0.998622	0.998885
ENSG00000148834	0.905273	0.974324	0.944649	0.993492	0.993472	0.982486		0.966378	0.977313	0.931107	0.998439	0.96521	0.980955	0.898271	0.922127	0.985912	0.989062	0.993704	0.88819	0.991659	0.935764	0.967551	0.972246	0.907709	0.967576	0.935904	0.946419	0.97667	0.827435	0.992696	0.963349		0.872383	0.96474	0.898222	0.978139	0.943067	0.992853	0.868934	0.945261	0.988413	0.89273	0.990429	0.997005	0.88898	0.937303	0.916908	0.990099	0.989921
ENSG00000164136.AS2
ENSG00000101199				0.944768		0.965107												0.987348						0.985758							0.966875										0.959189		0.974583
ENSG00000183207
ENSG00000153071								0.1347								0.024643	0.137217	0.043118								0.0482683					0.0617605	0.118941					0.0738722							0.0258913	0.0225441				0.0582225
ENSG00000115756																																																	0.0175865
ENSG00000188878
ENSG00000120555
ENSG00000085415			0.990906		0.99716		0.996017		0.994264							0.920118					0.97929	0.98433				0.946219		0.95583			0.950283				0.935681		0.983101		0.909231	0.939797	0.991422			0.988958		0.966265			0.987146
ENSG00000204514																																					0.0269734					0.175249
ENSG00000157554
ENSG00000184216																																				0.910469
ENSG00000140262
ENSG00000091656
ENSG00000203985
ENSG00000135541						0.0235171										0.784667	0.0712084	0.0177725		0.96084		0.956815				0.974836																					0.84747	0.428939
ENSG00000120253		0.925741	0.986361	0.978949	0.930343							0.929672				0.989641						0.99147			0.937333		0.952531		0.979449	0.954472	0.977436					0.981632	0.974301			0.981978	0.99503				0.908254		0.981814
ENSG00000225190													0.654359		0.616786																									0.900547		0.6						0.0302999
ENSG00000121310
ENSG00000165568																						0.99168
ENSG00000198088																																									0.987146
ENSG00000106723			0.995954	0.876998	0.956507	0.97703	0.992399		0.971544	0.512048	0.885425	0.986103	0.979859	0.971611	0.0411735		0.990499				0.988383	0.99631		0.994825					0.974919	0.883606	0.930585				0.986071	0.980847	0.285			0.96393			0.861429	0.836375				0.947109
ENSG00000166479			0.99343				0.992444	0.994035	0.985167					0.995536		0.989153				0.995532				0.985401	0.989871	0.99573			0.979992	0.994781	0.990285					0.986534	0.984671	0.993974			0.984028	0.996367		0.994649				0.996512
ENSG00000039068																						0.967692
ENSG00000088367			0.060849
ENSG00000123636		0.815833												0.978386		0.9453				0.490429		0.83233									0.0590163		0.887683		0.65058		0.845217		0.884317	0.936558	0.7846	0.834776		0.262609
ENSG00000140937	0.109063						0.0474104														0.0110911	0.0224651							0.0643674		0.0289843	0.00400053										0.0110985
ENSG00000155659
ENSG00000162639																																								0.100112
ENSG00000150471																						0.00983815									0.912465											0.0324835
ENSG00000152782													0.986215			0.949917																					0.973897
ENSG00000173692			0.989745	0.886727	0.988074		0.988775		0.857447	0.988258	0.993548	0.988067	0.987618		0.98437	0.987206		0.993244	0.938714	0.985836					0.988617	0.980455				0.974246			0.995303		0.933648	0.87514	0.995304				0.971924	0.989713		0.937217	0.994877	0.12033	0.993392	0.994553
ENSG00000124813
ENSG00000168883			0.954331	0.960385	0.97233							0.979742		0.973139		0.990937				0.96349											0.971714				0.980025		0.991907			0.991629				0.9525				0.956338
ENSG00000149657
ENSG00000125089
ENSG00000154783																						0.960466
ENSG00000184428
ENSG00000103226				0.971113	0.99492	0.989721		0.972173	0.98785	0.951339	0.988562	0.960102	0.990619	0.965077	0.994072	0.993418			0.959385	0.988407	0.426047	0.989774		0.98648	0.969507		0.985313		0.975067	0.994767			0.988167			0.990039		0.98741		0.977972	0.966436	0.994731	0.994182	0.979713	0.991414		0.98989	0.987223	0.993421
ENSG00000159128				0.187861	0.916135		0.927651			0.690896		0.892806		0.920023	0.961352				0.922233			0.926009		0.953958	0.860556				0.929793		0.504222	0.951815	0.907636	0.979868			0.834986			0.901311	0.932627	0.787061	0.736286	0.976323		0.959296		0.9549	0.974812
ENSG00000136280											0.944836																			0.953452												0.916483			0.935924
ENSG00000139155
ENSG00000143624			0.0151232						0.00844989	0.0190804						0.00537174	0.941138	0.0105498						0.00783951					0.0292441			0.0337885		0.957162			0.0143296			0.0129893				0.00538811		0.0342115		0.00736803	0.535233
ENSG00000185015
ENSG00000109171				0.26939																							0.089394						0.131228													0.231429		0.1965
ENSG00000213096
ENSG00000169499
ENSG00000116001																		0.98837														0.983571						0.937396
ENSG00000119414			0.991097	0.992142	0.997432	0.997365			0.959032	0.98818			0.99704		0.982754		0.975857	0.989087		0.977912				0.983797	0.979171	0.987109	0.982445				0.977885		0.90642		0.981796	0.993584	0.983922	0.995592					0.993231	0.997966	0.993768	0.978908	0.976502		0.996015
ENSG00000186654
ENSG00000166435										0.6989											0.964968																			0.992787
ENSG00000181938				0.0273582		0.333437											0.0412247																							0.0242373							0.0626786
ENSG00000177302				0.990581		0.970085					0.98961				0.987717	0.992149																					0.9747							0.963064			0.950298
ENSG00000151348				0.963406						0.94781	0.992024																							0.967761						0.995187		0.946932
ENSG00000163219
ENSG00000189067			0.985269	0.973287	0.990048	0.97183			0.974499	0.982855	0.988111	0.958018		0.969019	0.969993		0.969223	0.954154		0.940987	0.963388					0.932078	0.939203				0.972511					0.983404	0.97996	0.947936			0.984668	0.988662			0.983945			0.969127
ENSG00000105982																		0.00488306																								0.00462025
ENSG00000186409
ENSG00000102904																																	0.100138
ENSG00000154721
ENSG00000157800																					0.983623															0.990544								0.994049
ENSG00000163075
ENSG00000007168	0.940429		0.975758	0.289823	0.726496				0.899828		0.951025	0.850448		0.810517	0.969642	0.885221	0.982386	0.43575	0.947497	0.972285	0.908881	0.99826		0.830215	0.995293				0.990652	0.845895	0.947864	0.966209	0.998548	0.785526	0.909503	0.966587	0.997957	0.968792	0.643415		0.993382	0.997841	0.985011	0.967068	0.999143	0.992507	0.991702	0.994876	0.995045
ENSG00000240498
ENSG00000141756			0.89002	0.599922			0.95246	0.918477	0.97579		0.986009		0.977797			0.958126	0.934046	0.990966	0.950086	0.979157	0.971864			0.950333						0.950035			0.967177		0.828767		0.958681			0.965581			0.984727	0.986739			0.968322
ENSG00000100241																																																0.834933
ENSG00000080845				0.0334995	0.0397778	0.059553							0.0402289			0.035111						0.0407417						0.714354	0.0844819	0.776429		0.050875			0.122136							0.0524605						0.0514569
ENSG00000259345						0.013409
ENSG00000122482																																		0.040376
ENSG00000164334
ENSG00000158234								0.0706976	0.0161767	0.0260235					0.031739	0.0143075																												0.0360807
ENSG00000124571				0.991313
ENSG00000102900				0.994495			0.987218				0.994302	0.992884	0.992055	0.995437	0.996486	0.991454	0.994761	0.99404				0.990028		0.989874							0.991545					0.991171	0.990491						0.986723		0.980734		0.982108		0.994889
ENSG00000183010		0.865818	0.962692	0.852972	0.905752	0.361818	0.937954	0.211386	0.5549	0.0647439	0.920684	0.640167	0.906626	0.226154		0.143568	0.962161	0.85127		0.970323	0.966774	0.475392	0.5885	0.970468	0.917344	0.968168			0.909	0.855385	0.897925	0.436333		0.231923	0.976875	0.911981	0.838204	0.625	0.828714	0.76374	0.102472	0.89084	0.0645699	0.956335	0.145762	0.342914	0.916633	0.939829
ENSG00000239665
ENSG00000100129		0.94431	0.971676	0.977351	0.755977	0.988486	0.9722	0.990192	0.991106	0.868416		0.73242		0.96041	0.976183	0.955378		0.959988		0.97698	0.755186	0.965378		0.980068	0.985934	0.983637	0.94316	0.879082	0.994052	0.965914	0.987289	0.96463	0.968086	0.96424	0.93625	0.977502	0.9055	0.913688			0.990582	0.724876	0.958861	0.795941	0.979459		0.772486	0.806418	0.976645
ENSG00000144395				0.990423						0.950847																																						0.974761
ENSG00000198270																				0.953685					0.965329					0.180273	0.980963
ENSG00000187109	0.970506	0.804424	0.90955	0.941639	0.946889	0.790704	0.825593	0.967019	0.942128	0.863257	0.892375	0.961963	0.908523	0.975368	0.811071	0.793869	0.924378	0.901399	0.820273	0.734595	0.875443	0.881572		0.896548	0.991049	0.866411	0.995039	0.824469	0.915704	0.965584	0.826577	0.813504	0.802806	0.721908	0.957301	0.916289	0.827579	0.731429	0.846164	0.836567	0.871334	0.96828	0.752467	0.884669	0.657609	0.79741	0.847683	0.886476	0.995314
ENSG00000119636																											0.973779										0.990415
ENSG00000136040
ENSG00000109466
ENSG00000157426															0.55675														0.169208				0.979337			0.9757	0.985654							0.993773				0.456522
ENSG00000198626
ENSG00000129116					0.0274954																0.0625826				0.0705476	0.0222752				0.0922379	0.0116034				0.361059				0.115	0.253			0.00918033		0.0522789
ENSG00000258875
ENSG00000143458
ENSG00000196396			0.990536	0.952863	0.96823		0.978022		0.986559				0.989865		0.961942	0.984875		0.973735			0.979951			0.979302						0.965417	0.967849						0.978373	0.923945	0.98307			0.980447	0.989679		0.988321			0.988629	0.9687
ENSG00000139278
ENSG00000181240
ENSG00000132485		0.0822294	0.01422	0.00737766	0.0132563	0.701339	0.165875		0.796333	0.881424		0.0192941	0.795924	0.0250325	0.7609	0.954666	0.454341	0.453869		0.0974201	0.0860476	0.0136252		0.0674482	0.824222	0.0216127	0.519241		0.9579	0.585971	0.0344828	0.53451	0.0849954	0.0609962	0.0209168	0.348279	0.7819	0.0106403	0.0276612	0.00713216	0.633243	0.014793	0.0208346	0.788861	0.117857	0.934356	0.037037	0.774556	0.06451
ENSG00000173575	0.966063		0.987658	0.147319	0.986247				0.900561					0.963329											0.951619								0.971776				0.961934	0.805714	0.96224	0.978485		0.963816					0.974894
ENSG00000130775							0.0392052							0.0718333
ENSG00000244509		0.945558	0.852934	0.836172	0.947497	0.916961		0.127573	0.936031	0.923379	0.980196	0.936739	0.903063	0.764104	0.797167	0.847303	0.976379	0.784733	0.961876		0.909208			0.858943	0.950086	0.961912	0.956139		0.944656			0.938373	0.693478	0.375054	0.951335	0.977636	0.893043			0.969205	0.943491		0.932875	0.925902	0.933283		0.912236		0.952894
ENSG00000170627
ENSG00000110002					0.966276	0.97055																											0.914197							0.958698			0.973543	0.963913
ENSG00000069966								0.937381					0.993774		0.990158																									0.975659				0.980425
ENSG00000146373
ENSG00000005194					0.992632	0.969007		0.978118	0.982412	0.973528	0.986452	0.989857			0.988694	0.996003			0.979425	0.976558	0.971116	0.992574					0.9792		0.962136				0.982934			0.9942			0.988543			0.970488			0.981289
ENSG00000144559		0.0628534		0.00698642				0.0300057			0.0106705				0.0439859												0.0236049							0.0129465			0.0430319			0.0229218			0.0129888		0.0195168		0.00681875		0.014412
ENSG00000196517				0.0548176	0.0116458											0.0152028					0.0230446						0.0313291															0.0311159
ENSG00000228716			0.970545	0.991386	0.971671		0.975231	0.775625	0.492889			0.944824	0.933968			0.967006		0.420187			0.93134		0.5212			0.972078					0.954651	0.562625					0.969535	0.977925			0.425238	0.984253	0.991909	0.270132	0.901711	0.413659	0.991761		0.974174
ENSG00000242086
ENSG00000173575.AS2				0.993783	0.993575			0.976894				0.992339					0.996548					0.98718											0.993632									0.982549	0.978101						0.996945
ENSG00000189221																																0.0362495
ENSG00000184381					0.949953																																								0.929791
ENSG00000144366					0.0324045																					0.0338982						0.0592811
ENSG00000146094
ENSG00000140463										0.975274					0.107218	0.914351	0.981729													0.913667		0.965496		0.600167			0.977969				0.0751266			0.959714					0.950833
ENSG00000071909
ENSG00000021461
ENSG00000111358			0.988786		0.99103		0.969213		0.987873					0.996809		0.994811					0.953386				0.965604						0.993859		0.946714				0.98895	0.957789		0.995647	0.109412	0.978028	0.980623		0.993306		0.983513	0.99332	0.994154
ENSG00000112977	0.332385		0.0894045			0.0542863		0.0372875	0.10535		0.673832	0.176397	0.051497	0.120032	0.108956	0.0295494	0.0464651									0.0234734	0.120706		0.0956094				0.103234	0.0433014	0.0231192	0.1691	0.201	0.178851		0.176125	0.0394882	0.591115	0.0224183		0.0995859	0.116923	0.0895724	0.115807
ENSG00000135317			0.98865			0.99553				0.978984	0.993624		0.996056	0.989778		0.987097	0.994567			0.988147						0.991907	0.991441			0.972222	0.98754					0.994587		0.992721	0.990743		0.988184	0.989626							0.994268
ENSG00000131773							0.981244								0.994907						0.5984					0.977314											0.990358	0.980276				0.992903	0.993386
ENSG00000143324						0.15979			0.895614						0.124167	0.971908													0.96135				0.248286							0.978095				0.98084
ENSG00000128881									0.95366				0.984926								0.990847																											0.987443
ENSG00000079841
ENSG00000156110		0.973779	0.953324	0.971301	0.992162							0.990054	0.995866		0.994548						0.982447	0.988465			0.6775		0.989183				0.991982	0.522222							0.969619		0.98237		0.982971					0.989457	0.993598
ENSG00000108255
ENSG00000157796														0.987504								0.982514			0.938075					0.994035													0.064824	0.992723
ENSG00000163946					0.97709	0.426	0.0489715	0.140455	0.960577				0.390889		0.969484	0.0383218				0.723768	0.959696	0.3862										0.960308		0.579529		0.921626	0.739491				0.0434595	0.0547775						0.792778
ENSG00000206559																																												0.395333	0.0100297			0.0552587
ENSG00000134371		0.992741															0.983561			0.992019	0.973167						0.991558						0.670714												0.618455
ENSG00000141556
ENSG00000088826				0.0143935																	0.0108108	0.144634				0.0917398											0.00665894
ENSG00000105053				0.993259						0.133375			0.988941		0.993909																								0.982278					0.978029	0.984372				0.99202
ENSG00000103042																																								0.0271195
ENSG00000165548
ENSG00000198551					0.952155
ENSG00000136051					0.00987348	0.0227293		0.0665783							0.0348816												0.0340789						0.0435714				0.0270778							0.0338295	0.0105281			0.0177509	0.0273507
ENSG00000128829											0.991085																										0.906128			0.979334	0.884888							0.94937
ENSG00000088727
ENSG00000262246
ENSG00000100354			0.0349451			0.77733							0.0545447	0.986809	0.700636	0.282791	0.0220184			0.135689		0.1506									0.0505459				0.5315	0.75				0.0422174							0.500952	0.0684886	0.639165
ENSG00000073578																				0.0702287
ENSG00000147364				0.982937
ENSG00000204622
ENSG00000164081				0.0239981							0.0750462			0.0421513	0.0553219	0.0244238		0.0517465			0.083375											0.0508499								0.0268932	0.0260083			0.0328844				0.0475595
ENSG00000151327		0.0506118	0.013574	0.103275	0.0496281	0.00865339	0.0723006	0.0931429	0.0122005		0.0673281	0.0550586	0.113391			0.00866062	0.0372576	0.110099		0.0274012	0.0306352	0.0116605		0.0257325	0.116222				0.102207	0.0585552			0.0193677		0.0170057	0.110234	0.0182645	0.0409233	0.0193457	0.0318565	0.101481	0.00732672	0.0425913	0.141909	0.011218	0.114289	0.0301256	0.0265164	0.0485595
ENSG00000151067
ENSG00000140400					0.0215596															0.0926272											0.178					0.0511715				0.1234				0.507375
ENSG00000105357
ENSG00000151665		0.0114483	0.00859457	0.318541		0.0259217	0.00970296		0.0228502		0.0291586	0.00265433	0.346417	0.148837	0.0154395	0.010144	0.661857	0.133822	0.286857	0.0807404		0.719083		0.0690462	0.0612	0.0155746	0.861582		0.9041		0.0257625	0.309025	0.0998437	0.00640037	0.0227592	0.00633235	0.007127	0.00619666	0.00813138		0.00577695	0.0441626		0.00301418	0.976887			0.020597	0.171667
ENSG00000172530			0.103379		0.231667									0.554286												0.976855																			0.0436985				0.0966492
ENSG00000151687
ENSG00000168522			0.954138			0.960542	0.934729		0.988429	0.979444	0.961341			0.990555	0.990158		0.977778	0.974235								0.992007				0.980847	0.955943			0.9763		0.986986	0.982092	0.985421		0.990518	0.971687	0.988469	0.981395	0.970573	0.994908			0.987201	0.992456
ENSG00000101096
ENSG00000141391
ENSG00000042317																				0.0200436	0.0259975															0.019902	0.0281957
ENSG00000096717						0.0133184							0.0574811			0.100385				0.986339	0.0217645															0.992158							0.0618359	0.0252561					0.109048
ENSG00000145075
ENSG00000184305
ENSG00000134042
ENSG00000138814												0.995227								0.992899	0.998126	0.98741
ENSG00000119772						0.986612		0.958151	0.992825	0.984239	0.991117	0.946111	0.984658	0.735355	0.992859	0.992483						0.991281										0.986025		0.980206		0.991294	0.971261				0.989125				0.9944				0.978975
ENSG00000103599																																															0.352273
ENSG00000129351	0.95281					0.982538	0.833225								0.952865	0.972953	0.364894				0.928438	0.97017									0.985574							0.832404				0.959504	0.125817		0.934578				0.953333
ENSG00000141258																		0.979499
ENSG00000261645
ENSG00000106609					0.99588		0.990619					0.9783							0.55								0.893921				0.995262		0.993917	0.992355		0.994523		0.989598	0.974461	0.99216			0.996743				0.983094
ENSG00000113456		0.0462698	0.0862806	0.00365525			0.0813185		0.0967568	0.0154776		0.154544	0.4148	0.0140763		0.0110225															0.024014		0.0250758	0.241			0.471553			0.639412			0.00868047		0.0248781
ENSG00000077348	0.0709336					0.0174825	0.0102104									0.00394949					0.0177377	0.0114914												0.0183581													0.00865437		0.00877416
ENSG00000105997
ENSG00000156398															0.0829908																																		0.0344604
ENSG00000060971
ENSG00000145526
ENSG00000008277			0.0904416
ENSG00000111335
ENSG00000141391.AS2
ENSG00000108848	0.941905		0.993221	0.969592	0.985423	0.786797	0.98825	0.969539	0.992034	0.955978	0.989376	0.989837	0.988326	0.782051	0.989402	0.996153	0.994576	0.990143	0.956435	0.959524	0.981145	0.98872		0.982515	0.698625	0.993432	0.974948		0.98135	0.995909	0.956381	0.987087	0.990956	0.970388	0.95862	0.986666	0.987481	0.975936	0.973943	0.994236	0.957488	0.976038	0.987454	0.778515	0.994919	0.993462	0.968235	0.846056	0.991223
ENSG00000114867																															0.882193											0.79875
ENSG00000164111				0.980101	0.90171						0.915788					0.987461																										0.961788		0.460167
ENSG00000135541.AS2
ENSG00000179873
ENSG00000153560			0.98077							0.985835
ENSG00000089101
ENSG00000154175.AS2
ENSG00000130349	0.360538	0.0937727	0.033458		0.0543305						0.0732185	0.0414399		0.196782	0.744422	0.0166388					0.0945302			0.0611633																		0.0087194		0.0618748				0.0220773
ENSG00000135218
ENSG00000135951				0.0136981			0.199125							0.00840267																		0.0455597
ENSG00000078098
ENSG00000083896						0.980331				0.938727												0.983491									0.982415	0.977844	0.97983	0.979061									0.953743					0.980634
ENSG00000169085
ENSG00000136770				0.985851	0.991876	0.997612	0.982144				0.994723					0.997412		0.990025	0.981454		0.997471				0.991189	0.99739														0.997314		0.998059	0.996065					0.985933
ENSG00000090989		0.0222545	0.00209111	0.81449				0.041351							0.00587496	0.00174339			0.061375			0.00545043				0.0121449				0.0061672		0.101522	0.0106189			0.0112166	0.00529549									0.0193934	0.00327634		0.0098444
ENSG00000185433
ENSG00000180304		0.0136467	0.00752239	0.0684214	0.019585		0.00994571	0.0171054	0.0217081	0.00780784	0.024604	0.0152581	0.0721875	0.0116457	0.00756582	0.0474074	0.00354357	0.00593905		0.00422939	0.0127976	0.0138689		0.00597465	0.0122648	0.00609957	0.0124776	0.027151	0.0238987	0.00646089	0.0201871	0.0380481	0.0163567	0.021613	0.0143792	0.0134567	0.0424713	0.0139472	0.0205367	0.0443009	0.0178924		0.0277327	0.0980504	0.00496459	0.0118323	0.00458564	0.00718253	0.0105469
ENSG00000144306		0.139818	0.979701				0.264111	0.570857	0.897562							0.973244					0.232115									0.987774	0.129091		0.953179						0.806375		0.990876			0.768641			0.968458
ENSG00000112033			0.976151																	0.985606										0.977756
ENSG00000129151
ENSG00000127603			0.982614																	0.982094																0.518824	0.988515					0.969656		0.962084	0.502727			0.986902	0.968559
ENSG00000163002			0.993206							0.981405		0.990304		0.995656			0.995276					0.980452							0.973461	0.994365		0.994262					0.992416						0.993309
ENSG00000161526
ENSG00000165525		0.0473129	0.00227205	0.00291958	0.0142055			0.0187648	0.00322635	0.0049473				0.0084077	0.00746567	0.0116362		0.00582659		0.00325872				0.0115102	0.0155696	0.0174587			0.00895114	0.00316545		0.0043858		0.00714677			0.00535627			0.00359601	0.0166197		0.009955	0.00186342	0.0026362	0.0156142	0.00749319	0.00344281
ENSG00000171817
ENSG00000182901
ENSG00000140557			0.928569	0.984347							0.934907	0.953498					0.98								0.921406		0.449333		0.922185											0.987818
ENSG00000236778													0.872941													0.0663278
ENSG00000100330											0.952369
ENSG00000110921											0.0550778																																0.0709524				0.2026
ENSG00000187621
ENSG00000163964								0.0141773	0.0152012			0.0218891												0.0542567																		0.0193987	0.0198401						0.0284541
ENSG00000154144			0.942504	0.954703					0.97702		0.950124	0.923505		0.751907		0.574615						0.67709				0.979958				0.966301	0.954294		0.965133			0.425862	0.187396	0.979198	0.930817	0.920227	0.6465		0.980386		0.943718	0.937353		0.958978
ENSG00000163939					0.972571		0.926785	0.979834				0.980245				0.983043													0.899258		0.984131					0.976843	0.937896			0.991475						0.985811	0.909273
ENSG00000054118			0.0372309									0.0501971	0.01311	0.0310823		0.0256097	0.0242774	0.0520135		0.0150375		0.0229758				0.153305					0.0115537						0.040298						0.038544	0.149143				0.696811
ENSG00000082641						0.0215718							0.0121165	0.0430973								0.0264216									0.0389905						0.0279194
ENSG00000214113		0.164702	0.00531463	0.00788431	0.00351367	0.00577929	0.389231		0.34711	0.0120605	0.00722294	0.0260971	0.00352515	0.0254007	0.594138	0.0166664	0.0193163	0.458261		0.0230508	0.0078796	0.0145503				0.0565623			0.00890354		0.00574794	0.00320321	0.0169314	0.0196799		0.0169287	0.00631705		0.0973036	0.00674752						0.0304517	0.00831852	0.0074655	0.0512856
ENSG00000095637
ENSG00000082212			0.988365	0.981095					0.975938	0.941561	0.976569		0.974408	0.957773		0.992786								0.98164	0.949012					0.952886			0.971608				0.983594	0.993839		0.990172				0.841935				0.968594
ENSG00000160094																0.987332
ENSG00000107263
ENSG00000071564								0.239		0.2907		0.623698		0.137909	0.0650894	0.149004		0.101213																	0.0330722			0.991203	0.0690334		0.443818	0.16626	0.162179					0.0958192
ENSG00000104312			0.99071		0.214				0.240806		0.992237					0.0579727			0.945358	0.308542				0.949893	0.855638		0.951097		0.773111							0.936123	0.12224	0.322167		0.124845	0.283673	0.839186	0.227556	0.0256012	0.183074	0.220625		0.989091
ENSG00000160746			0.978954	0.9659							0.5535											0.455333				0.979842										0.980817						0.288849	0.994352	0.985965		0.988084		0.978927
ENSG00000130803						0.91126										0.949245														0.946762		0.952461
ENSG00000167721		0.980049														0.989807						0.988086															0.976216							0.994815				0.983387
ENSG00000108587			0.0288209	0.00850834					0.041488	0.0218284	0.00886785	0.026334										0.0052485		0.0467279					0.0286131							0.0536893	0.1029	0.0391431		0.025425				0.0279534	0.00854047
ENSG00000176406															0.338
ENSG00000118965		0.711919	0.906727															0.0270735																								0.453364			0.987685
ENSG00000232295
ENSG00000161267			0.947626													0.98009									0.948757																		0.16875
ENSG00000105619																					0.952702																0.969882		0.968789
ENSG00000022976																						0.837803											0.907122
ENSG00000175048														0.0127796
ENSG00000167004		0.0305141	0.0236869	0.0178305	0.22685	0.00899111	0.00966239	0.0428729	0.00991337	0.0249362	0.0156364	0.0153483	0.00387968	0.201163	0.0177564	0.106988	0.0154769	0.00561204	0.0462966	0.00958176	0.00752831	0.00840496	0.151667	0.0124601	0.0331093	0.017788	0.0190263	0.0389002	0.0228487	0.0702616	0.0212806	0.0203221	0.0179307	0.0313036	0.0105849	0.017199	0.00461936	0.0188755	0.0242188	0.0142997	0.00914569	0.0903743	0.0190978	0.00382935	0.00994816	0.018343	0.00902635	0.0149524	0.0205298
ENSG00000147316				0.99311									0.98598	0.996996																	0.99334						0.987599					0.985643	0.993257
ENSG00000013619		0.326714				0.0898484			0.835702			0.175167	0.0546194							0.136144					0.816892		0.287357									0.91149				0.953674	0.833				0.19098		0.06372	0.723277	0.929847
ENSG00000145907		0.981642	0.933525	0.936929	0.809677		0.983985		0.988201	0.988429	0.992175	0.995143	0.983277	0.952818	0.989425	0.806146	0.923037	0.971378		0.987241	0.897427	0.9946		0.973239	0.972864	0.966895	0.966041	0.936983	0.991363		0.936694	0.990059	0.966607	0.951924	0.966333	0.983537	0.997473	0.991921		0.993523		0.990548	0.975443	0.930917	0.986628	0.952295	0.995621	0.925702	0.927297
ENSG00000122970			0.893377			0.975498		0.994381	0.984993			0.984437	0.996897	0.857384		0.998537					0.913182	0.981594		0.978887		0.994783	0.954481		0.995238	0.95512			0.973266			0.910277	0.991531	0.997684		0.997377	0.986476		0.965161	0.999263					0.99452
ENSG00000150054									0.0912626
ENSG00000183023			0.346716												0.176735															0.308571								0.216966					0.663333	0.1043		0.523506		0.0625255
ENSG00000205336
ENSG00000163138			0.991646												0.0349583		0.993732																							0.0234972
ENSG00000140961
ENSG00000198626.AS2							0.97718
ENSG00000109466.AS2
ENSG00000184182
ENSG00000186866											0.936667					0.191333																	0.270146							0.0566981			0.0903226
ENSG00000113231																																											0.920489
ENSG00000137672																						0.970426
ENSG00000235257
ENSG00000168769											0.600518	0.773			0.918092									0.431094									0.661231												0.621692
ENSG00000133961			0.7578		0.948628	0.938008	0.940262							0.900128			0.81125														0.977307		0.959605	0.868956		0.8308	0.863131	0.920019	0.964905		0.962668	0.660956			0.960728	0.0412916		0.992666
ENSG00000158882
ENSG00000134376
ENSG00000112304	0.16236		0.100237	0.0157185	0.284801	0.226134	0.120254	0.114831		0.0856322	0.205342	0.0566304	0.676991	0.0746528	0.3821	0.0727933	0.0450347	0.122071		0.146742	0.158374	0.245742	0.225539	0.0601106	0.257111	0.166306	0.0625272		0.108432	0.0849508	0.0894737	0.239455	0.168254	0.0832863		0.141991	0.197792	0.0346674	0.0476587	0.148288	0.0794691	0.0664031	0.0267436	0.130761			0.125
ENSG00000142405																0.940188														0.97122				0.950213
ENSG00000138036			0.0789101						0.0195217					0.0176885	0.0465923			0.0390288				0.0300242										0.0268623							0.0572784	0.0356606			0.0461642	0.0571024
ENSG00000108883	0.956762		0.995191	0.989145	0.997799	0.990556				0.987946								0.99247		0.98316	0.990515			0.978401	0.985481	0.993274			0.985361	0.990639		0.983386	0.996042	0.988589	0.994631	0.9937									0.992954
ENSG00000150722
ENSG00000110031																																									0.0514733
ENSG00000102383
ENSG00000105499
ENSG00000052126			0.991063	0.99158	0.997773	0.988806		0.994209						0.982838	0.9913	0.997592				0.994369		0.997037									0.989244			0.987608			0.972649			0.99392		0.98947		0.984469	0.996386
ENSG00000129691			0.987746	0.982813					0.97902	0.984411	0.988366		0.97958				0.988433	0.986179					0.923116				0.971174			0.9795	0.963181					0.982549	0.979151		0.971233		0.98079	0.978464	0.992663	0.986199	0.994021		0.980686
ENSG00000149016									0.0873119	0.0318217	0.0242712			0.315423	0.060188	0.200625						0.039816					0.100848
ENSG00000153975				0.982386										0.992187		0.963423		0.985754		0.971675																0.984535
ENSG00000175595																				0.0102079
ENSG00000107949			0.975467	0.992177	0.982227	0.932209	0.972368		0.833077		0.969958		0.916399	0.985999	0.9967	0.975187	0.899582	0.929013			0.986801	0.981466		0.527353	0.982384		0.974486		0.988833		0.978254	0.98693	0.972221			0.968725	0.951652	0.996118	0.959038	0.988806	0.967655		0.940056	0.967571	0.6541	0.960182	0.986805	0.965882	0.971438
ENSG00000022556
ENSG00000267855		0.0608983	0.0102853	0.00826387	0.00701177	0.023836	0.0387652	0.0281184	0.0201894	0.0370278	0.0126229	0.0262286	0.0107556	0.00974257	0.00451376	0.0039324	0.00497512	0.00624619	0.0505666	0.0252894	0.0103978	0.0141158		0.0350159	0.0678178	0.0350044	0.0157958	0.0238781	0.0549189	0.0152344	0.0144088	0.0130814	0.0222785	0.0482286	0.00682641	0.01118	0.132868	0.00753208		0.00482029	0.0133988	0.0467276	0.0114533	0.0090136	0.00611846	0.00674701	0.0109955		0.00747205
ENSG00000040341		0.986623		0.808722	0.923346				0.987938	0.992048	0.991357	0.986134			0.993572		0.987721				0.953511								0.970865	0.868064	0.99534	0.987681				0.9938	0.988706		0.977561	0.984759	0.995313	0.976967	0.993344	0.946288			0.994576	0.989049
ENSG00000116171			0.977918							0.994853			0.98727				0.983301			0.98142																												0.979412
ENSG00000164506																																																	0.937911
ENSG00000085382																																				0.0172991						0.0127329			0.985792
ENSG00000182050
ENSG00000123815													0.970129																								0.967062	0.962412		0.885547
ENSG00000125731																																															0.961058
ENSG00000115760			0.988007							0.97758	0.978203			0.988016	0.749		0.879207		0.95583	0.962488		0.986141		0.981694				0.5764			0.979326		0.962788			0.959031		0.96566	0.923055				0.944564	0.908733	0.991561	0.983363		0.988114
ENSG00000175471
ENSG00000170390
ENSG00000259354
ENSG00000168743
ENSG00000121766			0.84621	0.0445621		0.0577865	0.0318645		0.0349321	0.0540473	0.0146039	0.0847958	0.0216187	0.0371473	0.0280584	0.475537		0.0227922		0.0245854	0.981309					0.034375	0.918287		0.0720206							0.0224908	0.0126925		0.0743733	0.0178434	0.040192	0.0107466	0.0199317	0.0708285	0.0355482		0.0121658		0.0448776
ENSG00000249437					0.91875				0.977445		0.898109					0.230214	0.287183	0.959381			0.315254			0.305071							0.935312			0.280915	0.112826									0.813357	0.411
ENSG00000102572				0.952914		0.979553									0.972561							0.11387					0.978473
ENSG00000166263			0.973596	0.937891						0.937514				0.972595		0.982968				0.959872						0.974638				0.969783											0.949864		0.977508
ENSG00000062822							0.3351				0.116845																									0.244286				0.961765				0.0754958
ENSG00000135374
ENSG00000115594
ENSG00000138382		0.996384	0.995094	0.998627	0.991102		0.997172	0.994641	0.99491	0.998822	0.993363	0.997818	0.996548	0.995195		0.996673	0.99687	0.994041	0.990422	0.996452	0.995776	0.992851		0.993736	0.993013	0.994336	0.995066		0.996757	0.989235	0.986448	0.99376	0.993787	0.997786		0.998001	0.993634	0.991432	0.992173	0.994188	0.990839	0.99526	0.995628	0.985686	0.995121	0.991309	0.994511	0.99644	0.996974
ENSG00000119509											0.565806	0.018114						0.0387231				0.0152332								0.764962	0.0205763						0.0115241
ENSG00000164291			0.977208	0.657726	0.877719			0.679574	0.778571		0.973066					0.828315	0.841093													0.762063						0.968316	0.92604			0.989314	0.914167				0.839048			0.889735	0.941852
ENSG00000069998			0.967083	0.846857	0.959737	0.481304	0.919243	0.94064	0.916842				0.839286	0.965526	0.0416628			0.161818		0.602256	0.535179	0.0748631		0.977747			0.823143			0.178525		0.975596	0.724	0.033117					0.791136		0.953838		0.985238		0.903557		0.911553	0.983497
ENSG00000267278				0.0813382	0.0235781													0.0355768								0.0572692					0.0961365															0.106816
ENSG00000157107						0.996179					0.99391							0.996542																			0.98861
ENSG00000170011
ENSG00000174938																														0.960897					0.134558		0.9691										0.976844
ENSG00000179299																															0.960613		0.0968548				0.970397					0.0883962
ENSG00000109016									0.968096			0.950091				0.878892				0.847043									0.980166														0.978227
ENSG00000143612				0.987207	0.0327097	0.99279		0.994765		0.993592	0.964203	0.994531	0.997032		0.997488	0.979913					0.990103					0.98385		0.952471	0.992567		0.997071		0.983572	0.992568				0.602037	0.985395			0.993958		0.993184		0.0881818	0.986238	0.988656
ENSG00000162542
ENSG00000168734			0.0223743		0.055849			0.181449	0.134477	0.0549425		0.027545					0.0981815		0.0502311	0.0991498		0.0152587	0.16325	0.205273	0.089974	0.0154927			0.197273	0.0267653		0.157097	0.0480607	0.0202288			0.174125				0.0736049	0.0771026	0.0749598			0.199111		0.103896
ENSG00000146067
ENSG00000154065																																					0.976742
ENSG00000134470
ENSG00000134744.AS2		0.989817	0.999341	0.994663	0.991951			0.992425	0.995389				0.997071				0.99855					0.990073			0.987328	0.338143	0.993459		0.989291	0.908018			0.99028		0.991139		0.997164				0.990224	0.987896		0.985684		0.994764	0.995322	0.998677	0.996702
ENSG00000010270			0.0144334	0.263636	0.0747592			0.081086				0.0338164	0.00652683	0.124452		0.0052213	0.141072	0.139864	0.0830092	0.0704849	0.0748276	0.0581699		0.156251	0.110671	0.300426					0.152333	0.0178878	0.039848	0.0447453		0.0132405	0.0227105			0.0175586	0.0119327	0.00950245	0.196817	0.534135	0.045777			0.0189534	0.012444
ENSG00000082146		0.945378		0.969299					0.971765	0.955906		0.953411		0.988077	0.99504	0.904546	0.985939	0.987042			0.965197	0.979849		0.944873	0.947142									0.987374		0.956648				0.976399		0.992656			0.987591	0.961873		0.95336	0.987967
ENSG00000147180			0.0732908	0.0587367						0.0731881						0.0410627						0.0548378										0.0472774				0.0215399	0.0499525			0.0710279	0.0608493		0.0453818					0.0848693
ENSG00000166833
ENSG00000235770
ENSG00000128928						0.977785		0.955333																						0.0821709								0.987921						0.961968	0.966566
ENSG00000088833														0.0450239			0.0118835	0.0268872														0.314545		0.122798			0.0586377					0.0420547		0.317091	0.0208313			0.0486054	0.0456382
ENSG00000259066												0.970598			0.99546	0.992593				0.991122				0.974458			0.980805				0.993557									0.995839		0.990327				0.929402
ENSG00000132530
ENSG00000120451				0.968068																		0.969079
ENSG00000136436			0.985601						0.990568			0.967587		0.982803		0.99249								0.976207		0.950488	0.909382								0.947938		0.982762									0.978801
ENSG00000144040																																											0.0164335
ENSG00000198399																0.0167493					0.122559						0.147224													0.0380388
ENSG00000089101.AS2
ENSG00000164465				0.985105										0.97934		0.961635																												0.962265
ENSG00000026508
ENSG00000129744
ENSG00000133742
ENSG00000113231.AS2
ENSG00000064115															0.980025		0.945372														0.93862	0.955806		0.980035
ENSG00000158528																																																0.0442022
ENSG00000132549																0.997804	0.982049	0.990665				0.995476
ENSG00000163818
ENSG00000153944
ENSG00000100902	0.932408	0.990951	0.95971	0.99097	0.990217	0.948973	0.995684	0.983408	0.981382	0.996979	0.996875	0.997132	0.997461	0.978683	0.993246	0.978929	0.991066	0.993921	0.98281	0.98357	0.998842	0.972481	0.988243	0.996142	0.994167	0.90497	0.991079	0.974792	0.995497	0.982749	0.991319	0.988471	0.98363	0.954059	0.939138	0.979064	0.989949	0.989731	0.991397	0.989726	0.996493	0.988557	0.983664	0.989663	0.987262	0.913616	0.995144	0.996738	0.993489
ENSG00000125675
ENSG00000104093																																															0.969144	0.963699
ENSG00000175198			0.965366								0.96321				0.937418		0.969644	0.937222		0.936169	0.89511	0.946063		0.961026										0.950726		0.969949	0.952833				0.961687		0.974564	0.5656
ENSG00000138101																																													0.98481
ENSG00000143514			0.0300081	0.0246696	0.0147414		0.0338494	0.0130904		0.0106929						0.00705065	0.0342294								0.416154				0.0182621	0.0262278				0.956969	0.0210337		0.00917163		0.0135067		0.039399	0.0118303		0.35975	0.00962678		0.0192227		0.0126548
ENSG00000118482	0.340238	0.922211		0.944483	0.671372	0.945713	0.33244		0.980655	0.982654	0.879796		0.975437	0.963117		0.963071	0.950782	0.965805		0.964904	0.97041	0.121481		0.0393055		0.973118			0.945407	0.0221604	0.885964		0.911824	0.918957	0.0371915	0.991799	0.691111	0.979007	0.101464	0.979548	0.95251	0.0294508	0.327224		0.979219	0.963912	0.656902		0.713111
ENSG00000183486
ENSG00000117682							0.978271									0.992374																	0.97891											0.989879			0.990784		0.981869
ENSG00000127990
ENSG00000180881						0.167255
ENSG00000067177				0.906964												0.990972
ENSG00000080910
ENSG00000131778												0.67																																	0.555571
ENSG00000157193												0.0708982																																	0.0354662
ENSG00000137497			0.0539288	0.11726		0.106923						0.100122												0.0145638							0.0373004					0.0851144						0.173038
ENSG00000198707											0.998757					0.997827		0.991408				0.990381									0.958504						0.971516					0.993441						0.205
ENSG00000041988			0.990341						0.984993	0.989043				0.997143								0.994279					0.983216								0.985433								0.9908
ENSG00000025770				0.996064	0.996059		0.981062			0.993398						0.99155						0.993075										0.990461							0.977866		0.988905						0.991894
ENSG00000132716.AS2					0.222902											0.950828	0.018333				0.0158557																			0.0119791
ENSG00000114455
ENSG00000140521
ENSG00000183569		0.967871	0.977108	0.91731	0.971658	0.958388			0.982599		0.938235	0.948585	0.991042		0.985934	0.756692	0.985222	0.970939	0.709167	0.988206				0.974084	0.8478	0.931475	0.900064	0.936055	0.966718	0.955326				0.868867	0.866625	0.97452	0.978266	0.9743	0.916473	0.969129	0.963537		0.862111	0.93153	0.964064	0.961372	0.947057	0.907121	0.939212
ENSG00000159579			0.996836		0.700942						0.995739		0.0725576				0.994904																					0.9929		0.998055	0.994508			0.991215			0.995857
ENSG00000070501			0.993753	0.992248	0.997919	0.996058			0.99589		0.992719	0.990371	0.996198	0.987405	0.994353	0.996469	0.998522	0.991264			0.99036	0.993972			0.981161		0.984756	0.98525	0.989347	0.996196		0.987747	0.98484				0.994229	0.993558		0.996391		0.995496		0.995218	0.995859			0.995794	0.996481
ENSG00000144357																																													0.0284552
ENSG00000188933
ENSG00000132204
ENSG00000159398
ENSG00000065717					0.907121				0.991543				0.263068				0.788276	0.891797					0.768462				0.926718			0.943465						0.982824	0.966411	0.9718	0.708604								0.869472		0.96521
ENSG00000183530									0.897489				0.940497													0.987289									0.935349		0.942547			0.952392
ENSG00000257060
ENSG00000214617
ENSG00000023330						0.220167	0.8701											0.0983082		0.983424						0.958186																				0.939443
ENSG00000198513
ENSG00000104299							0.989299			0.0696861				0.978529								0.996032								0.976248								0.0725295					0.992834	0.973769
ENSG00000164241
ENSG00000188343				0.00820732			0.0491033			0.0136812	0.00854931		0.0120733	0.0231868	0.00489206	0.00818567		0.0598376		0.0267623		0.0071584										0.00951876				0.041089	0.0179624	0.00886971	0.0298633					0.0159891			0.0346
ENSG00000198939
ENSG00000204406										0.0333817					0.0425286												0.0321076
ENSG00000080224
ENSG00000103522
ENSG00000162148
ENSG00000158865
ENSG00000136560		0.00938119	0.0171146	0.0172906	0.00385923				0.00240009	0.013701	0.0167446						0.0038971	0.020634	0.018646	0.00699503											0.0208392		0.0142153	0.0147713				0.0148311			0.0147801	0.00878855			0.00448625		0.0113489		0.00869687
ENSG00000177156			0.0265681	0.64833	0.0315425		0.0280952		0.0475119	0.00981684	0.0211915	0.0141701	0.0205462	0.0252426		0.0113619	0.031279	0.0335749	0.0367637		0.0244111		0.110241	0.0163755		0.00894751			0.0280292	0.0434203	0.0305771		0.0394926	0.0107406			0.0176382			0.00723434	0.0201392	0.0194699	0.0127789	0.00687687	0.0152528		0.0228701	0.0336174
ENSG00000149201.AS2																																																0.992903
ENSG00000183726			0.965753	0.917535		0.978658	0.931895	0.955438	0.985098	0.953386		0.972504	0.96383	0.980223	0.974983	0.96413	0.960231	0.926148		0.929787		0.957196				0.449818	0.956166		0.946989	0.749222	0.962805	0.92713	0.926965			0.972646	0.978198	0.93279	0.95166	0.841839	0.961401	0.964342	0.976355		0.982509			0.941167	0.974829
ENSG00000185158										0.968462	0.940762																																						0.97209
ENSG00000108264						0.590143		0.955434		0.825448												0.985682																		0.465167		0.660167						0.965398
ENSG00000182050.AS2
ENSG00000132780			0.0117241	0.009964	0.0457144	0.0481001	0.0259474	0.0616364	0.0459664	0.0161834		0.0492482	0.00985894	0.0666202	0.00644147	0.00605024	0.0121733	0.0177377		0.0368877	0.0256133	0.0266753			0.0387769		0.0580797			0.073625	0.0177662	0.0505004		0.10369	0.041346	0.0197138	0.0531239	0.0305872	0.038643	0.00917966	0.091909	0.0259328	0.016399	0.0229339	0.0639843	0.0551666	0.0570591		0.102151
ENSG00000138434	0.0422059																																				0.855871
ENSG00000163618
ENSG00000139187								0.0584347														0.983244
ENSG00000225376
ENSG00000142208					0.0349112																	0.019299
ENSG00000163462											0.575417																										0.889926
ENSG00000183337				0.293868	0.340278	0.0479481	0.344838		0.839247			0.604545	0.181358							0.862929		0.91484		0.259208						0.302273	0.0852613	0.928726		0.178717		0.986606				0.796773							0.966068	0.349617
ENSG00000162927																																															0.0539622
ENSG00000185842							0.0978995																									0.980394					0.0870978
ENSG00000138760									0.0306637	0.0518905	0.0649377	0.0337961			0.030343									0.0257984					0.0589765							0.0405615								0.139324			0.0685155	0.157677
ENSG00000157399								0.020219										0.0695582																		0.0102438		0.0174737
ENSG00000089022							0.00867445			0.00853184					0.00667115							0.0065461								0.00861396			0.8739												0.003355
ENSG00000259176
ENSG00000108406						0.949405			0.984102						0.954229	0.918213						0.982807
ENSG00000120727	0.940737	0.962405	0.986375	0.864986	0.853323	0.986187	0.978897	0.979842	0.895346	0.975021	0.897407	0.99597	0.90094	0.938738	0.994978	0.806786	0.931344	0.970255		0.996469	0.957891	0.959964	0.921579	0.988128	0.979512	0.957606	0.967023	0.966963	0.984691	0.874946	0.944178	0.992743	0.976696	0.979261	0.899577	0.981784	0.848967	0.853804	0.824573	0.997389	0.990755	0.818363	0.805376	0.950656	0.919585	0.987372	0.95919	0.975131	0.991922
ENSG00000171103		0.992466											0.994462	0.99556							0.994278	0.976651		0.980692							0.997641	0.978084	0.994096	0.980857			0.977362	0.996611					0.990078
ENSG00000154269
ENSG00000114098													0.987122							0.997712					0.989427						0.987993						0.989562	0.987062
ENSG00000171853					0.0441805									0.0457977																										0.0357691				0.0338285
ENSG00000134463													0.0300485					0.114956																															0.0325161
ENSG00000047849		0.095375	0.115	0.0661119	0.0185562	0.0408138			0.133738	0.0387734	0.0307385	0.0339574	0.0258356		0.0196438	0.00312181	0.0520799	0.0484147			0.0119206	0.0647847		0.089375	0.0557854	0.309141	0.0353733		0.0287377	0.0106402	0.163778	0.0988289	0.0742479			0.0190056	0.0644898	0.0446429			0.0821536	0.0669627	0.119712	0.221431	0.0953052		0.0507583	0.0482215
ENSG00000186654.AS2
ENSG00000167384			0.934781										0.938898		0.983242																												0.979372		0.959615
ENSG00000104517				0.00537156			0.0120621					0.0193315		0.0189661	0.00927864			0.00758506			0.0127508					0.0048823					0.00788929	0.0140931				0.00644545							0.00336735					0.00992928
ENSG00000112419					0.143232			0.147797	0.376296			0.0676165			0.0366846	0.13037								0.193182	0.0804907		0.891365										0.0513043					0.2085	0.0463402		0.0415479		0.0817982		0.119261
ENSG00000173064							0.973009																																										0.948286
ENSG00000189067.AS2		0.0929204	0.0116996	0.00659927	0.220469	0.0709429	0.0198987		0.0160038	0.0163463	0.0104271	0.0121467		0.00525544	0.00430258	0.0274616	0.529667	0.018553		0.0489899	0.00844192	0.0117429				0.0704507	0.0411566				0.00985599	0.0284246	0.0245296		0.0432036	0.0103192	0.00859029	0.0144591	0.0553682	0.0250139	0.0123546	0.0171887		0.0205447	0.00947362	0.0437612	0.0287664	0.0673361
ENSG00000170946				0.114818												0.0758949																				0.0412026							0.0925181
ENSG00000188761
ENSG00000205838
ENSG00000134490
ENSG00000164024.AS2			0.0092109						0.0382308					0.0225333	0.0188706					0.0341896		0.0186538								0.0163849										0.0235742	0.0315556	0.00925576	0.0281611						0.010701
ENSG00000140718
ENSG00000196628		0.040452																0.0221944				0.0208986										0.024				0.0113531					0.0328314
ENSG00000144040.AS2
ENSG00000196937					0.0429208						0.0485285		0.0431029		0.0276528	0.0267706								0.0408384						0.0703643										0.0311505			0.0225855		0.0227565
ENSG00000141252															0.990696			0.981365										0.9532			0.988056	0.983333	0.98861							0.994709					0.98657		0.9834
ENSG00000138030																																								0.0720966
ENSG00000187715
ENSG00000162769																																	0.115093	0.990181
ENSG00000016402																																																0.0627717
ENSG00000007216
ENSG00000198160				0.977737	0.977077		0.962645		0.980582			0.992663		0.982924		0.972814		0.995835				0.990597		0.984761	0.990831		0.994277	0.317692			0.902671	0.986689		0.918696		0.989715	0.995821			0.997286					0.839792
ENSG00000162620
ENSG00000117151				0.0549596		0.994465							0.93722	0.812558		0.0312904				0.856115				0.990013	0.976973			0.859694	0.960385				0.988348	0.897668		0.942694					0.0658002			0.0410819
ENSG00000163002.AS2
ENSG00000151948										0.939125
ENSG00000112033.AS2			0.0412368																	0.0265164
ENSG00000141580													0.0276514																0.0633177						0.0361028	0.0391017			0.0134032	0.0198011		0.00959228			0.0056557
ENSG00000137968																																	0.983563			0.975064						0.942497
ENSG00000140945
ENSG00000166839					0.932051						0.731233						0.690702							0.956442					0.297167							0.744328	0.947256						0.359374	0.966986	0.98663	0.130838	0.4965
ENSG00000077809
ENSG00000145864																																							0.994147			0.99683				0.992873
ENSG00000189283																																						0.039046						0.0551024
ENSG00000165457
ENSG00000005243																																													0.994004
ENSG00000151726																																								0.982743
ENSG00000103051			0.0110072		0.0157759					0.980646						0.015989									0.0428908		0.0289693	0.0282777	0.678438	0.061849					0.0149628
ENSG00000008513								0.93	0.954578																0.824857																			0.988465
ENSG00000101161						0.418						0.972354				0.994563						0.973035										0.981551				0.993895			0.900952
ENSG00000143401			0.970838	0.896976	0.944233		0.99277			0.990899	0.989392	0.98226	0.961569		0.991241	0.991143	0.925253	0.985071		0.912597	0.970037	0.960265		0.973565	0.985201		0.984368		0.975092		0.979884		0.8975	0.969699	0.909773		0.915338		0.955815	0.992798	0.986499	0.988418	0.905936	0.926467	0.961991	0.989415	0.978766	0.970964	0.988744
ENSG00000128513			0.961016				0.930612			0.332167	0.991893	0.81725		0.973937		0.946993	0.977201				0.222087	0.0995134				0.851064				0.977864																		0.975807
ENSG00000111653			0.0120405		0.0068696							0.0354805			0.0161682			0.924613			0.0311	0.980665			0.0605672						0.0345046			0.0348391	0.0404172						0.027118			0.0132676			0.0209131	0.0656869
ENSG00000122367																0.496182
ENSG00000186866.AS2	0.239				0.0337227		0.0295042				0.0089256	0.0178499		0.0256608		0.010567	0.0558944										0.0640549						0.0511111	0.0120009									0.0239215		0.0419553
ENSG00000146151																																0.984299
ENSG00000074319			0.998645	0.997243			0.995963					0.995749	0.99827	0.997458		0.993801				0.98846						0.995808				0.995459	0.998208	0.994815	0.993072	0.985939	0.993649	0.998159	0.997355	0.990413		0.99725	0.996075		0.997001	0.996973	0.99779	0.994145	0.998322	0.990015	0.996768
ENSG00000137713			0.994311	0.997589					0.991062	0.993065		0.984963														0.992717	0.990157	0.983735	0.964423					0.990579	0.0260149		0.921558	0.991127		0.984055			0.994276	0.9702	0.993706
ENSG00000184216.AS2	0.913121																															0.957445				0.920455
ENSG00000179397
ENSG00000135597				0.973433		0.821707	0.178667					0.988288		0.892651	0.976013		0.978632		0.925514						0.975932			0.637429			0.94858	0.877953				0.98545								0.204571	0.815
ENSG00000163520										0.0471524																0.0262364
ENSG00000148019		0.915637		0.926763		0.7985																			0.949365						0.961474							0.893548
ENSG00000170629
ENSG00000133731		0.971197		0.995789		0.931753	0.979126			0.959251		0.992492	0.980277							0.981068							0.978878										0.985307					0.98936	0.991725	0.996344	0.991365				0.993426
ENSG00000070950						0.962486										0.994953															0.985631						0.954581					0.975794	0.984773				0.990587
ENSG00000088305				0.638			0.982986					0.0743772		0.135651	0.0178187	0.023492	0.0121551	0.0191037			0.0295845						0.250167			0.115974												0.738427					0.462759		0.93927
ENSG00000128656			0.253308				0.919466				0.955918	0.899964				0.483423																					0.243984						0.721749					0.94
ENSG00000164808										0.681909				0.943465		0.969078						0.976971			0.925819					0.976917	0.876853				0.95647		0.965251	0.919312			0.881025	0.992936	0.989081				0.963872
ENSG00000154001			0.985843		0.981982							0.984216	0.994842	0.986291	0.986308		0.878408				0.991895	0.911989									0.989849		0.954203				0.956723	0.990818					0.996065		0.971834		0.97025	0.983342
ENSG00000250910
ENSG00000134324		0.0984662		0.00936665	0.0359536								0.0553		0.0259632					0.0641626		0.0510212									0.0275122					0.0283629	0.0325254	0.02216			0.0623646	0.0103583					0.0321355	0.0408102	0.0349311
ENSG00000114026
ENSG00000124164				0.990379			0.97908							0.989341	0.994965			0.99445		0.900683																								0.976177			0.927581		0.98946
ENSG00000214189			0.0442954	0.114024								0.1607																				0.101124	0.173935			0.0464967									0.0668533
ENSG00000082781				0.932394							0.821762		0.766792		0.940566								0.3265			0.5855			0.944884													0.991864	0.172675	0.443571		0.932383
ENSG00000082996				0.992767		0.99573				0.99145		0.99331	0.995805			0.984931					0.990013	0.991127		0.994422	0.969992	0.98933	0.979939														0.985415	0.993236		0.93552	0.988167			0.980326	0.991782
ENSG00000157426.AS2										0.988996						0.988707							0.85671		0.962968		0.913712				0.979189	0.963556		0.946155	0.949418						0.933981	0.974345		0.93625				0.917439
ENSG00000108219											0.103545																																	0.0730558
ENSG00000197475
ENSG00000163608			0.902787		0.989939				0.907946		0.829456		0.0779946	0.731833		0.63102		0.959726											0.826364	0.957464		0.915042		0.916035								0.990276			0.697817				0.950762
ENSG00000116191		0.134975					0.982879	0.981627						0.440417								0.0504821								0.949938	0.0423764													0.978101	0.0638252	0.985524			0.979822
ENSG00000139220																																0.0277667
ENSG00000162641
ENSG00000130703				0.0417146																				0.140125					0.0676667								0.0418571						0.0260805
ENSG00000137845			0.972978	0.942527	0.992107					0.977097			0.986461	0.945977		0.95419	0.993347	0.956891		0.98885	0.991185	0.994076			0.969194	0.963461					0.980101						0.982415	0.972258				0.929899	0.988567		0.980948	0.918239	0.971134	0.975678
ENSG00000177335					0.0204487				0.0463519					0.0816239			0.01444									0.0766369							0.0775307								0.052375							0.0376808	0.0502442
ENSG00000250910.AS2
ENSG00000125877													0.9653			0.979062	0.97053					0.98091																		0.983152					0.972729			0.960619	0.937281
ENSG00000223387
ENSG00000147419		0.980335					0.992159		0.992438			0.995759		0.989135			0.994259	0.989735								0.996024						0.980613				0.992342	0.994462			0.993276			0.985751
ENSG00000161652
ENSG00000188785																																													0.094806
ENSG00000166199												0.945324			0.980196																				0.957947								0.94995					0.99085
ENSG00000119487								0.966314	0.969359	0.896816				0.92721	0.0431237	0.991447			0.0242374			0.0614135									0.818429																0.0364882
ENSG00000103544		0.969239		0.986662																		0.974643								0.986049				0.973683															0.993481
ENSG00000168781
ENSG00000100532				0.887952			0.93095				0.975622				0.957869	0.993487				0.988036			0.969825		0.906886						0.920452		0.956486		0.994005			0.875382					0.988745	0.991256	0.96175		0.940925		0.991809
ENSG00000134352		0.967455	0.978832		0.887381	0.972917			0.829544		0.975817		0.990825		0.974425	0.983953	0.97703	0.974903		0.992012	0.985675			0.954361						0.980025			0.88449	0.947076	0.932403		0.98879	0.902452	0.978589						0.968379		0.987844	0.985466	0.993683
ENSG00000100558
ENSG00000242086.AS2				0.844528	0.9309									0.859713	0.8189	0.904313		0.894541																0.934318									0.752714				0.92738		0.900863
ENSG00000111319
ENSG00000088340
ENSG00000112062									0.979524		0.498222			0.856895	0.993098						0.948597			0.98954																			0.981747
ENSG00000136147																	0.2965
ENSG00000144908
ENSG00000213066		0.1429	0.987875			0.0437547				0.989136		0.723333										0.0589962									0.933562					0.0678273	0.975485	0.274606				0.0265909			0.988834	0.860074			0.983325
ENSG00000205853			0.7044		0.0299242	0.0557786				0.2045	0.290455	0.185255	0.0525926		0.145655		0.0248463	0.0754532										0.161195						0.0422393	0.0457612				0.0271961	0.119412		0.0345062	0.0532392				0.0315289	0.119275	0.422766
ENSG00000131724			0.0126065		0.0158235						0.0135045		0.0573958		0.0172222			0.0420672						0.0195069			0.08				0.0233033	0.0231105				0.0133607						0.0134149	0.00641602		0.0121191	0.0301919	0.0445759	0.0148116
ENSG00000157107.AS2									0.97897		0.9786							0.992654		0.953263							0.964728		0.949119								0.961387
ENSG00000064787
ENSG00000187741			0.982937
ENSG00000108423					0.974673				0.951279			0.956295					0.944996																0.946439				0.87776
ENSG00000099991			0.6125									0.873352																																			0.933997
ENSG00000065802				0.86275			0.891748				0.943083				0.973408						0.963352	0.833404					0.968068						0.968164									0.76017			0.706154			0.774247
ENSG00000135299				0.719667	0.0211054										0.0082308			0.0571811		0.0549751					0.116444
ENSG00000124749
ENSG00000119661																		0.862596																	0.7335											0.3404
ENSG00000104432
ENSG00000179241
ENSG00000151422			0.0780034	0.192303			0.034741	0.0271602	0.0123372	0.0498028	0.0065126	0.133043	0.280667							0.0352813							0.777234		0.0558055		0.024639				0.254286		0.544545		0.0581733	0.0965914	0.133757		0.0470524	0.0105414	0.0598209				0.126912
ENSG00000173482																								0.967581									0.915531
ENSG00000125629			0.979246				0.989067								0.530526		0.983849	0.983972				0.961763		0.991452			0.985901			0.880166	0.990766			0.972351	0.978652			0.973484				0.980526		0.849228			0.981066
ENSG00000006468																	0.0351914									0.00770853
ENSG00000159210	0.0529146				0.0221568	0.0143447			0.00853733	0.00817992	0.0348012	0.0084054				0.0130767			0.0325672	0.0154954						0.0194678	0.0324839			0.0201655	0.0185368		0.0181722			0.00559747			0.0109929	0.0155237	0.00654662	0.00489967		0.0106929	0.00563382	0.00725		0.00594841
ENSG00000088053
ENSG00000069966.AS2									0.989986						0.981071
ENSG00000131018
ENSG00000261742
ENSG00000006837																														0.0684131						0.7412
ENSG00000166839.AS2
ENSG00000230461
ENSG00000101493		0.3964	0.0610655	0.11315	0.380387	0.0911622			0.202		0.140057		0.160532	0.0941719	0.0957194	0.172308	0.769911	0.0512766		0.968751	0.313235	0.100638		0.334571		0.166667	0.338289		0.570769	0.176848	0.12537	0.165818	0.0642149	0.454833	0.32875	0.930731	0.891772	0.0710828	0.934512	0.175236	0.0776869	0.174511	0.824485	0.065116		0.104674	0.654674	0.109373	0.2125
ENSG00000111679
ENSG00000111224			0.0250487					0.00596094				0.007107			0.00678897			0.00431861																0.0312581			0.00511275							0.0847397			0.0292314
ENSG00000155561										0.0698527			0.0720663																0.0858293
ENSG00000237853
ENSG00000077157
ENSG00000123560																					0.0121895	0.0759601					0.055068			0.0786782
ENSG00000022840				0.716143	0.0132766	0.0185411			0.0645867		0.0324554		0.0386577	0.0585137		0.0115764	0.298108				0.0154456	0.0507025			0.0459761	0.0421609			0.0400686	0.0794847			0.0323387			0.101011	0.0225184	0.0336956				0.306271		0.037988	0.0137848		0.0164823	0.0151138
ENSG00000213995
ENSG00000142192				0.953897				0.958541			0.973049		0.960926	0.976122	0.991649		0.874182				0.937526	0.945181		0.967748		0.982599	0.954186		0.968433		0.983388	0.953996			0.795625		0.983688	0.914145			0.5275		0.97702	0.969492
ENSG00000186063	0.443308		0.958337	0.0889913	0.509373		0.289091		0.974346	0.966868	0.957543	0.320937	0.970798	0.0438085	0.0219346	0.961067	0.597286		0.377812	0.0595999		0.272664	0.478308	0.973764	0.966361	0.600065	0.971382			0.920704		0.12463	0.966411	0.986583	0.462778	0.517884	0.892392	0.993408	0.0767893	0.978831	0.727603	0.974871	0.995485	0.88543	0.339535	0.756667	0.248407	0.965864
ENSG00000204311																																													0.996871
ENSG00000233461																			0.913257		0.0445419						0.0919693				0.845121												0.0535473				0.0605886
ENSG00000164045																0.99118									0.911121						0.952371
ENSG00000168010
ENSG00000178081
ENSG00000237649			0.101836	0.0514339																																							0.0425479
ENSG00000142657			0.986852	0.985346	0.556294	0.977307	0.972515		0.858384	0.969772	0.943989	0.988985	0.989742	0.955869		0.993494		0.962137				0.941402		0.987619		0.981711	0.962636		0.962607	0.95228	0.992747	0.973846		0.98227		0.997019	0.983653	0.990458		0.980022		0.97972	0.974983	0.986364					0.988209
ENSG00000132906					0.977262										0.945762											0.974259										0.970811									0.983633
ENSG00000077942	0.164233	0.0929393	0.0264523	0.0491562	0.0350432			0.0595282	0.0692325	0.033248	0.024167	0.0946415	0.0236656			0.00989763	0.0100802	0.0136707			0.0518699	0.0318079		0.126958		0.0172434	0.0370786	0.0477302	0.0440535		0.0650894		0.0907273	0.0568514	0.0384663	0.0373636	0.0491725	0.0655252	0.0715385	0.620455	0.0165964	0.029453	0.0183834		0.0158318	0.0227261	0.0162027	0.0326602	0.0187174
ENSG00000132199					0.979035																			0.9545								0.965894												0.961801
ENSG00000198088.AS2																																									0.0346944
ENSG00000064726				0.957619												0.983021	0.973605																				0.958487									0.941616
ENSG00000095110
ENSG00000102445																												0.94817
ENSG00000170786
ENSG00000180815
ENSG00000167491				0.174583												0.030194					0.448																0.276			0.0893184
ENSG00000198814
ENSG00000103194			0.989919		0.994044								0.993538		0.987421	0.182091	0.992919			0.989815	0.987537		0.353167				0.985411		0.886336		0.970667				0.986663	0.995641	0.929488		0.0524379	0.965	0.947318			0.981243	0.993207		0.985357	0.990685
ENSG00000188603			0.0159287		0.0722848	0.0607901																0.0105703													0.0661978			0.0226044							0.0299757
ENSG00000113597			0.990463		0.996494		0.98693			0.996562						0.994041	0.998429												0.971613								0.996738			0.989114				0.98408
ENSG00000007306
ENSG00000168958		0.979717	0.975512			0.994238				0.989041		0.716481	0.992817		0.957132						0.974701	0.953374		0.899653	0.410889	0.164067	0.487561	0.978742		0.914592	0.9897	0.510929	0.983357	0.815625			0.956604	0.99396	0.974233	0.88483	0.967501		0.949336	0.906084	0.296771	0.0560812	0.33	0.979098	0.0473071
ENSG00000134160
ENSG00000110514																																				0.984795		0.963677							0.982328
ENSG00000157764										0.0109278						0.00252869																															0.0387588
ENSG00000104870			0.0308896														0.119																0.196333				0.136377					0.051	0.014335				0.027019
ENSG00000148680							0.746341							0.0123715
ENSG00000169905		0.877485		0.984789	0.983652	0.970848		0.980494		0.991399			0.982679	0.634865	0.994864	0.701029		0.0284094		0.974548	0.97744	0.307			0.951047	0.989746					0.955		0.891348	0.993403		0.977899	0.93636	0.975213		0.852	0.984564		0.847223	0.987341	0.903491		0.915697	0.935922	0.98767
ENSG00000090097																		0.93148																	0.957642
ENSG00000154845
ENSG00000156256			0.0255254		0.00916129	0.0541014	0.0374973									0.0159317		0.0359862		0.00740488		0.0123601		0.049476			0.0234831			0.0220156	0.0167266				0.157125	0.019142	0.0200151		0.0214924						0.0140412
ENSG00000196433
ENSG00000103429		0.5742	0.175557	0.0432609		0.928027			0.156207	0.0935958	0.775333		0.304747			0.058373	0.988741	0.973478		0.181418	0.101117	0.14449		0.4767							0.193583	0.121149		0.0926339		0.357857		0.666	0.0489211			0.0582813	0.730588	0.968219	0.0658357		0.105328
ENSG00000164941					0.998398				0.995832		0.9987					0.997331		0.9986			0.988769	0.121813					0.991238			0.998266						0.998269		0.996577					0.994081		0.993909		0.184286	0.996149
ENSG00000175224																0.0398342	0.048																								0.0517974				0.0584824
ENSG00000184544
ENSG00000147439.AS2			0.045612	0.050238	0.00392176	0.105837	0.0701453			0.143429			0.0620938	0.169617	0.0791542	0.5092	0.068883			0.0102068									0.0464763	0.0336309	0.0532387	0.027963						0.0568396	0.0211213	0.030297	0.103147					0.0983504	0.0451163		0.125942
ENSG00000237773.AS2
ENSG00000121073		0.0441702	0.0235964		0.0752223	0.254086	0.0105775	0.0574842		0.0199877	0.0236117	0.0462301	0.0231345	0.0216541	0.035731	0.00925033		0.0313797		0.0701944			0.0869635			0.0772872	0.0337896			0.0191299	0.0740899		0.0267787	0.0798566	0.0453259	0.0244883	0.0123761	0.0432818	0.0228502		0.0104115	0.0191453	0.0637427		0.0428522	0.0203295			0.0139803
ENSG00000082213		0.029155		0.0139584					0.00893824		0.0231785				0.0285004			0.0197817			0.0162027								0.038972								0.0194989	0.937635		0.0119753		0.0343409			0.00757868		0.0319879
ENSG00000050730
ENSG00000146872																				0.017375									0.0224553	0.0175922												0.00467213				0.0201005
ENSG00000269640														0.146725		0.985741											0.746333								0.198857									0.139429
ENSG00000174628																							0.167																						0.99164
ENSG00000164074		0.964231	0.282											0.990616		0.99378				0.990929		0.991214								0.993405	0.9884							0.996189	0.994083			0.991912	0.985602	0.981571	0.0763357
ENSG00000145725																						0.151808																			0.369
ENSG00000146350																0.0190793																										0.022954
ENSG00000116580			0.975075				0.852071								0.991181																																0.883186
ENSG00000139737			0.6796																										0.952865
ENSG00000089597			0.108025		0.0348706		0.11848		0.14725		0.958846		0.108383	0.667436		0.105513				0.213797	0.0735	0.0203218		0.205832							0.0483695			0.154286	0.114945	0.0243137	0.0247799	0.897748				0.0846858	0.332762	0.1142	0.0196405	0.11519	0.0438868	0.206429	0.207789
ENSG00000116353							0.983344								0.985022			0.9926											0.990773
ENSG00000183569.AS2		0.990526	0.986578	0.958439	0.988765	0.978814		0.924967	0.95444	0.9192	0.948542	0.978711	0.995909		0.97441	0.997748	0.991542	0.92052	0.97621	0.949803	0.973972		0.921939	0.957213	0.917026	0.992975	0.969111	0.901732	0.940836	0.985571	0.988657		0.983155	0.970544	0.983554	0.987352	0.971782	0.974501	0.98991	0.979488	0.980178	0.897063	0.989753	0.930901	0.981443	0.971568	0.993935	0.989315	0.960957
ENSG00000243156
ENSG00000254275
ENSG00000152430
ENSG00000134982										0.0605848				0.0156304			0.0115113				0.0332139					0.0252032							0.0847918				0.0208112					0.0139269
ENSG00000160633																																	0.933125
ENSG00000149970
ENSG00000012048																0.0259225
ENSG00000226891
ENSG00000149313		0.937436	0.98033	0.795767	0.855201		0.983122	0.827211	0.844727	0.967476	0.852021	0.954337	0.78768	0.74349	0.407571	0.810474	0.953913	0.877512			0.973171	0.962697		0.987389		0.878314	0.773419		0.974967	0.972622	0.970417	0.872162		0.977767		0.989952	0.909018	0.859739		0.977148	0.958887	0.867724		0.994061	0.973674	0.970757	0.988919	0.976534	0.987565
ENSG00000112077																																											0.946395
ENSG00000220804
ENSG00000143486			0.0151293	0.00840341							0.0611823	0.0129815			0.00586384		0.0133812					0.0115157				0.0203918			0.07239						0.0317153						0.0190981				0.0116643		0.687583	0.0101053
ENSG00000179046																																														0.12825
ENSG00000140563																		0.0202157											0.0514737						0.0134805
ENSG00000120948		0.806713		0.914286	0.0963018		0.942938			0.412615	0.677654		0.780769	0.830935	0.762517		0.690385	0.744853		0.931038	0.921477	0.656923		0.491667	0.879064	0.83936		0.973698	0.938015		0.840691		0.940766	0.93625	0.79865	0.917354	0.578778	0.882353	0.1239	0.876025	0.520943	0.848217	0.745672	0.842561	0.801081	0.952704	0.127711	0.986493	0.565
ENSG00000110077
ENSG00000172005
ENSG00000093183	0.68		0.734151							0.783725			0.915213	0.400111	0.0514624	0.5504	0.0387238									0.162284				0.661525	0.372364		0.200788							0.97631	0.734364	0.748	0.0438809
ENSG00000173209			0.990564			0.0289909			0.0814341		0.0269805	0.102712					0.0117763	0.050019		0.313653	0.0893864							0.0260211								0.0252	0.0270717				0.922989		0.0454552	0.0410959	0.0243648	0.0683827		0.0314677	0.179889
ENSG00000196993											0.172833			0.0717561																		0.181417														0.256125
ENSG00000140945.AS2
ENSG00000055483.AS2
ENSG00000213614					0.993644	0.976585												0.98997		0.979096	0.979075			0.994882	0.976629		0.989502											0.962952
ENSG00000107957
ENSG00000173889		0.96895													0.998337	0.993368								0.994893	0.978937				0.978922	0.987809							0.991571	0.981849
ENSG00000185842.AS2		0.959047	0.947363	0.990639						0.948391	0.0837023	0.815946	0.972928			0.97304				0.98187	0.990706															0.97994		0.937822			0.984393			0.951722			0.967187	0.97306
ENSG00000109819
ENSG00000106829
ENSG00000155893			0.09	0.0454961				0.0435946			0.146652	0.0800276			0.969458												0.163778					0.0758718
ENSG00000102796				0.976904										0.980459		0.975887				0.967443					0.193167	0.984238													0.940767		0.987389						0.950726
ENSG00000129534			0.988653	0.994943						0.98601		0.989814	0.995904	0.996098	0.968817																0.987556			0.984002
ENSG00000149150			0.990941					0.975951								0.992748																0.97024										0.995725				0.983667
[truncated: 11,681 more rows]
[truncated: 8 more columns]

## Sheet: Psi_Mouse
Exon_ID/Cell_ID	A02	A03	A04	A05	A06	A07	A09	A10	B01	B02	B03	B04	B05	B06	B07	B08	B09	C01	C02	C03	C04	C05	C07	C08	C09	C10	D01	D02	D04	D05	D06	D07	D08	D09	D10	E01	E02	E03	E05	E06	E07	E08	E09	E10	F01	F02	F03	F04	F05
[truncated: 5,847 more rows]
[truncated: 19 more columns]
