# Supplementary material for: Combined single-cell profiling of expression and DNA methylation reveals splicing regulation and heterogeneity
Source: Genome Biol. 2019 Feb 11;20:30. doi: 10.1186/s13059-019-1644-0 (PMC6371455; doi:10.1186/s13059-019-1644-0)
Supplement: Supplementary file 4 — Table S3. Associations between DNA methylation and splicing as observed in the iPS (a-g) and endoderm (h-n) single cells. Each table contains significant associations per sequence context per tissue. The cassette exon, P value (nominal and after multiple testing correction), effect size and effect direction are shown. a. C1 iPS. b. I1 ‘5 iPS. c. I1 ‘3 iPS. d. A iPS. e. I2 ‘5 iPS. f. I2 ‘3 iPS. g. C2 iPS. h. C1 endoderm. i. I1 ‘5 endoderm. j. I1 ‘3 endoderm. k. A endoderm. l. I2 ‘5 endoderm S. m. I2 ‘3 iPS. n. C2 endoderm. (XLSX 163 kb) [file 13059_2019_1644_MOESM4_ESM.xlsx]

## Sheet: a.D0_C1
	U1.sc_meth_corrected_p	U1.sc_meth_p	U1.sc_meth_beta	Sign
ENSG00000133835	3.52027e-57	2.1314e-60	-0.847102	-
ENSG00000182149	5.46795e-51	4.96597e-54	-0.86168	-
ENSG00000121766	1.71409e-44	5.18911e-47	-0.852851	-
ENSG00000136021	2.53683e-44	8.44777e-47	-0.833987	-
ENSG00000166803	4.13984e-44	1.62924e-46	-0.844053	-
ENSG00000156970	4.49826e-43	2.17883e-45	-0.865542	-
ENSG00000147601	5.09029e-42	3.23609e-44	-0.831402	-
ENSG00000168003	1.06262e-39	8.04219e-42	-0.733687	-
ENSG00000104852	3.33634e-38	2.72705e-40	-0.830964	-
ENSG00000122958	3.79895e-37	3.5652e-39	-0.594291	-
ENSG00000118482	1.60005e-36	1.55004e-38	-0.800579	-
ENSG00000112419	2.86957e-35	2.95362e-37	-0.835959	-
ENSG00000104112	3.71805e-33	4.16462e-35	-0.780695	-
ENSG00000135720	4.95795e-33	5.85362e-35	-0.838078	-
ENSG00000121989	1.37357e-32	1.78803e-34	-0.803491	-
ENSG00000166181	3.12187e-32	4.1584e-34	-0.779411	-
ENSG00000168958	9.35461e-32	1.27437e-33	-0.791116	-
ENSG00000100532	3.66845e-30	5.99701e-32	-0.858602	-
ENSG00000213988	1.50583e-29	2.50724e-31	-0.788313	-
ENSG00000197905	7.65569e-29	1.34422e-30	-0.734459	-
ENSG00000072210	5.11035e-28	9.2824e-30	-0.72445	-
ENSG00000135968	1.31612e-27	2.43044e-29	-0.829516	-
ENSG00000136504	4.19094e-26	8.11989e-28	-0.643523	-
ENSG00000085415	6.99197e-25	1.43935e-26	-0.625246	-
ENSG00000172661	7.86419e-25	1.64271e-26	-0.781106	-
ENSG00000150593	6.01927e-24	1.312e-25	-0.856919	-
ENSG00000139637	4.79481e-23	1.10317e-24	-0.783529	-
ENSG00000126261	7.28773e-22	1.72086e-23	-0.72001	-
ENSG00000257923	3.29532e-21	7.88104e-23	-0.783794	-
ENSG00000147457	5.75111e-21	1.39284e-22	-0.820352	-
ENSG00000138796	8.22754e-21	2.0175e-22	-0.748416	-
ENSG00000181090	1.02289e-20	2.57018e-22	-0.787467	-
ENSG00000256053	1.28851e-20	3.2791e-22	-0.772219	-
ENSG00000114209	6.59083e-20	1.75582e-21	-0.687607	-
ENSG00000136738	9.53306e-20	2.62623e-21	-0.836778	-
ENSG00000065243	1.05035e-19	2.92537e-21	-0.736628	-
ENSG00000128915	2.11232e-19	6.011e-21	-0.67241	-
ENSG00000163694	3.9327e-19	1.13103e-20	-0.818114	-
ENSG00000168137	3.38703e-18	1.02536e-19	-0.721006	-
ENSG00000062194	5.27723e-18	1.61356e-19	-0.660421	-
ENSG00000129625	1.02319e-17	3.19046e-19	-0.528217	-
ENSG00000116688	1.38973e-17	4.37545e-19	-0.798412	-
ENSG00000042088	1.5632e-17	4.97292e-19	-0.576639	-
ENSG00000148180	2.7067e-17	8.84958e-19	-0.865753	-
ENSG00000131966	8.81538e-17	2.96225e-18	-0.609422	-
ENSG00000008394	1.02534e-16	3.4765e-18	-0.708312	-
ENSG00000110801	2.54801e-16	8.71641e-18	-0.821921	-
ENSG00000156170	1.11439e-15	3.98086e-17	-0.694457	-
ENSG00000081177	1.56307e-15	5.63098e-17	-0.800243	-
ENSG00000188732	1.95306e-15	7.15417e-17	-0.587431	-
ENSG00000136051	2.49602e-15	9.2942e-17	-0.758986	-
ENSG00000170248	8.22284e-15	3.11165e-16	-0.628982	-
ENSG00000108591	1.20215e-14	4.58552e-16	-0.756914	-
ENSG00000214063	4.31494e-14	1.67203e-15	-0.691437	-
ENSG00000188092	9.43192e-14	3.68339e-15	-0.717521	-
ENSG00000160953	1.07343e-13	4.22449e-15	-0.818566	-
ENSG00000119471	2.3452e-13	9.30058e-15	-0.543458	-
ENSG00000005483	3.50885e-13	1.40216e-14	-0.60954	-
ENSG00000078674	4.78738e-13	1.92756e-14	-0.392904	-
ENSG00000163104	5.32819e-13	2.1937e-14	-0.596797	-
ENSG00000125952	9.05295e-13	3.76893e-14	-0.710435	-
ENSG00000104613	1.22682e-12	5.27386e-14	-0.681914	-
ENSG00000073578	2.85832e-12	1.26334e-13	-0.809533	-
ENSG00000092531	3.0365e-12	1.36049e-13	-0.620755	-
ENSG00000124275	3.74847e-12	1.69082e-13	-0.758146	-
ENSG00000106692	4.19436e-12	1.90465e-13	-0.711924	-
ENSG00000099968	4.77743e-12	2.19835e-13	-0.604132	-
ENSG00000106105	1.20952e-11	5.63889e-13	-0.530119	-
ENSG00000136122	2.3562e-11	1.10561e-12	-0.726371	-
ENSG00000169062	4.38935e-11	2.12608e-12	-0.627776	-
ENSG00000146776	5.00153e-11	2.43774e-12	-0.568963	-
ENSG00000105323	2.08948e-10	1.02474e-11	-0.458076	-
ENSG00000198001	6.61056e-10	3.30203e-11	-0.699249	-
ENSG00000183833	7.40722e-10	3.72239e-11	-0.806947	-
ENSG00000159256	9.16029e-10	4.6311e-11	-0.727383	-
ENSG00000140105	2.2372e-09	1.15136e-10	-0.313531	-
ENSG00000170242	2.5872e-09	1.33932e-10	-0.515547	-
ENSG00000111319	3.5791e-09	1.89614e-10	-0.715618	-
ENSG00000104427	3.62269e-09	1.9302e-10	-0.635008	-
ENSG00000134717	4.85551e-09	2.60176e-10	-0.386091	-
ENSG00000115548	1.19468e-08	6.50999e-10	-0.775209	-
ENSG00000151502	1.55584e-08	8.57222e-10	-0.73949	-
ENSG00000171606	2.22513e-08	1.23272e-09	-0.86654	-
ENSG00000151292	3.22588e-08	1.7969e-09	-0.55676	-
ENSG00000140416	4.3913e-08	2.45937e-09	-0.439763	-
ENSG00000134982	4.77792e-08	2.69036e-09	-0.574104	-
ENSG00000118260	7.66677e-08	4.38665e-09	-0.402852	-
ENSG00000078403	8.48953e-08	4.9088e-09	-0.634186	-
ENSG00000149196	1.10793e-07	6.43979e-09	-0.355432	-
ENSG00000104164	2.68323e-07	1.60023e-08	-0.572144	-
ENSG00000151835	3.07293e-07	1.84195e-08	-0.585149	-
ENSG00000112237	4.38864e-07	2.64388e-08	-0.345494	-
ENSG00000172954	4.76651e-07	2.88595e-08	-0.524887	-
ENSG00000177917	8.9137e-07	5.55883e-08	-0.489941	-
ENSG00000108384	2.40625e-06	1.53703e-07	-0.39373	-
ENSG00000169621	2.85285e-06	1.83094e-07	-0.745422	-
ENSG00000148700	3.37067e-06	2.17347e-07	-0.34165	-
ENSG00000135541	5.52531e-06	3.61301e-07	-0.444684	-
ENSG00000167081	7.91176e-06	5.26932e-07	-0.538374	-
ENSG00000012061	8.03476e-06	5.37556e-07	-0.350644	-
ENSG00000134452	1.06706e-05	7.23593e-07	-0.615677	-
ENSG00000009413	1.16879e-05	7.99659e-07	-0.854884	-
ENSG00000089094	1.78795e-05	1.24492e-06	-0.552584	-
ENSG00000101003	2.03479e-05	1.42911e-06	-0.414161	-
ENSG00000122008	2.34513e-05	1.66127e-06	-0.669949	-
ENSG00000186908	2.45351e-05	1.75291e-06	-0.403594	-
ENSG00000143502	3.14983e-05	2.29806e-06	-0.80324	-
ENSG00000214046	3.27346e-05	2.40809e-06	-0.328693	-
ENSG00000245958	4.19394e-05	3.11062e-06	-0.63273	-
ENSG00000032219	5.29205e-05	3.9411e-06	-0.771517	-
ENSG00000244198	5.38246e-05	4.02473e-06	-0.670969	-
ENSG00000136933	5.6695e-05	4.25652e-06	-0.415616	-
ENSG00000177119	5.90224e-05	4.44912e-06	-0.394487	-
ENSG00000197302	0.000162165	1.22731e-05	-0.430028	-
ENSG00000060339	0.000273103	2.10826e-05	-0.277048	-
ENSG00000134333	0.00031388	2.43255e-05	-0.327038	-
ENSG00000185787	0.000500995	3.94335e-05	-0.312447	-
ENSG00000072134	0.000718411	5.71988e-05	-0.357378	-
ENSG00000154380	0.000974669	7.81918e-05	-0.299072	-
ENSG00000156831	0.000980787	7.89796e-05	-0.448134	-
ENSG00000136238	0.00148923	0.000121276	-0.313803	-
ENSG00000206053	0.00154733	0.000126475	-0.298447	-
ENSG00000090857	0.00158437	0.000129983	-0.438662	-
ENSG00000166913	0.00181102	0.000149125	-0.309847	-
ENSG00000158296	0.00201198	0.000166891	-0.643333	-
ENSG00000010270	0.0024274	0.000203554	-0.211845	-
ENSG00000233024	0.00258735	0.00021775	-0.474819	-
ENSG00000103351	0.00318781	0.00027118	-0.440357	-
ENSG00000104388	0.00320793	0.000273862	-0.216623	-
ENSG00000107897	0.00370109	0.000318204	-0.540454	-
ENSG00000118046	0.00614902	0.000537975	-0.867651	-
ENSG00000152348	0.0067355	0.000597442	-0.46867	-
ENSG00000134014	0.00775556	0.000690269	-0.309312	-
ENSG00000130414	0.00965761	0.000868329	-0.275481	-
ENSG00000128609	0.0143927	0.00131586	-0.252616	-
ENSG00000070718	0.016043	0.0014813	-0.304934	-
ENSG00000115827	0.0180527	0.0016778	-0.359102	-
ENSG00000198513	0.0267349	0.0024928	-0.516181	-
ENSG00000102078	0.0287321	0.00269642	-0.479151	-
ENSG00000086758	0.0300829	0.00283229	-0.673891	-
ENSG00000106462	0.0470147	0.00453014	-0.176882	-
ENSG00000151422	0.0470147	0.00454028	-0.3426	-
ENSG00000186716	0.0491374	0.00476015	-0.378586	-
ENSG00000007168	1.99943e-82	6.05292e-86	0.820885	+
ENSG00000127022	7.40792e-51	8.97046e-54	0.784385	+
ENSG00000129351	2.54948e-50	3.85905e-53	0.824719	+
ENSG00000120705	2.60196e-48	4.72617e-51	0.865263	+
ENSG00000105568	2.59622e-46	5.50172e-49	0.855308	+
ENSG00000104325	3.02588e-46	7.32825e-49	0.756115	+
ENSG00000074696	1.50702e-44	4.10602e-47	0.754697	+
ENSG00000161813	3.17035e-44	1.15172e-46	0.812629	+
ENSG00000100714	1.29859e-43	5.50375e-46	0.862788	+
ENSG00000078304	1.69949e-43	7.71735e-46	0.859398	+
ENSG00000135624	8.16055e-43	4.19978e-45	0.839827	+
ENSG00000119707	1.50014e-42	8.17455e-45	0.755212	+
ENSG00000136536	1.55657e-42	8.95326e-45	0.840847	+
ENSG00000178053	4.64e-42	2.80935e-44	0.808736	+
ENSG00000022840	1.24141e-41	8.26793e-44	0.782278	+
ENSG00000144224	4.51551e-41	3.14407e-43	0.832957	+
ENSG00000198668	1.02965e-40	7.48098e-43	0.825569	+
ENSG00000025293	3.19455e-38	2.51444e-40	0.686302	+
ENSG00000132780	3.72813e-38	3.16015e-40	0.837925	+
ENSG00000149547	5.65077e-38	4.96094e-40	0.835347	+
ENSG00000103194	7.89596e-38	7.17108e-40	0.84493	+
ENSG00000130935	2.08492e-36	2.08287e-38	0.850724	+
ENSG00000114956	4.41011e-34	4.67279e-36	0.702009	+
ENSG00000183726	6.85989e-34	7.47615e-36	0.68916	+
ENSG00000159873	4.29096e-33	4.93624e-35	0.831767	+
ENSG00000169045	5.38833e-33	6.52488e-35	0.675324	+
ENSG00000144354	6.35736e-33	7.89076e-35	0.802814	+
ENSG00000103226	6.92895e-33	8.80999e-35	0.840375	+
ENSG00000105953	1.75926e-31	2.44988e-33	0.865736	+
ENSG00000126777	3.96121e-31	5.63617e-33	0.716655	+
ENSG00000130768	7.24904e-31	1.05337e-32	0.844538	+
ENSG00000110696	8.16148e-31	1.21066e-32	0.758154	+
ENSG00000163719	8.5757e-31	1.29807e-32	0.782055	+
ENSG00000113712	1.22933e-30	1.898e-32	0.75809	+
ENSG00000162623	1.28145e-30	2.01727e-32	0.813684	+
ENSG00000124588	3.27912e-30	5.26128e-32	0.796908	+
ENSG00000132300	3.0711e-29	5.20644e-31	0.826765	+
ENSG00000087274	4.79745e-29	8.27835e-31	0.64903	+
ENSG00000093000	8.28451e-29	1.47971e-30	0.712224	+
ENSG00000138382	2.5711e-27	4.82579e-29	0.735717	+
ENSG00000183137	8.15797e-27	1.5559e-28	0.843983	+
ENSG00000166352	5.16264e-26	1.01588e-27	0.716163	+
ENSG00000124164	6.89179e-26	1.377e-27	0.766902	+
ENSG00000106609	2.10747e-25	4.27459e-27	0.814874	+
ENSG00000083312	3.4815e-24	7.37774e-26	0.659709	+
ENSG00000157500	4.70879e-24	1.01211e-25	0.798005	+
ENSG00000213064	9.15238e-24	2.02262e-25	0.833372	+
ENSG00000168872	1.13541e-23	2.54357e-25	0.820756	+
ENSG00000106459	3.21525e-23	7.3002e-25	0.852914	+
ENSG00000166037	6.07765e-23	1.41672e-24	0.774044	+
ENSG00000164074	1.02111e-20	2.53481e-22	0.768962	+
ENSG00000159579	1.28851e-20	3.31563e-22	0.8111	+
ENSG00000185721	1.77714e-20	4.62679e-22	0.668383	+
ENSG00000167670	6.31953e-20	1.66442e-21	0.713429	+
ENSG00000109046	7.99175e-20	2.15323e-21	0.570061	+
ENSG00000066136	8.64822e-20	2.35628e-21	0.667672	+
ENSG00000105676	1.76412e-19	4.96672e-21	0.760486	+
ENSG00000143641	4.6076e-19	1.33907e-20	0.757466	+
ENSG00000110075	1.71991e-18	5.05052e-20	0.655479	+
ENSG00000163320	1.82071e-18	5.40165e-20	0.640849	+
ENSG00000146701	1.97562e-18	5.92103e-20	0.629842	+
ENSG00000068305	7.20019e-18	2.22332e-19	0.758696	+
ENSG00000017260	1.5632e-17	5.01625e-19	0.688666	+
ENSG00000138613	1.65318e-17	5.35502e-19	0.864765	+
ENSG00000014641	5.17753e-17	1.70847e-18	0.455271	+
ENSG00000166478	6.00241e-17	1.99883e-18	0.783652	+
ENSG00000122390	2.62281e-16	9.0517e-18	0.780244	+
ENSG00000076067	3.28414e-16	1.14335e-17	0.75019	+
ENSG00000167600	9.68688e-16	3.40173e-17	0.630131	+
ENSG00000132640	1.11324e-15	3.94305e-17	0.756013	+
ENSG00000052841	1.64479e-15	5.97518e-17	0.81354	+
ENSG00000114054	2.49602e-15	9.25544e-17	0.470301	+
ENSG00000101290	3.01127e-15	1.13039e-16	0.655227	+
ENSG00000243943	1.77167e-14	6.81152e-16	0.776606	+
ENSG00000165006	4.83654e-13	1.96199e-14	0.60314	+
ENSG00000152240	5.06377e-13	2.0695e-14	0.414275	+
ENSG00000170632	9.05295e-13	3.78205e-14	0.599677	+
ENSG00000064933	9.1606e-13	3.85476e-14	0.52129	+
ENSG00000087157	9.23311e-13	3.91322e-14	0.83651	+
ENSG00000100129	1.21595e-12	5.1903e-14	0.455611	+
ENSG00000149311	2.05077e-12	8.87791e-14	0.642293	+
ENSG00000198836	2.14455e-12	9.34882e-14	0.653793	+
ENSG00000044115	2.65445e-12	1.1652e-13	0.454052	+
ENSG00000133302	2.97358e-12	1.32329e-13	0.696648	+
ENSG00000138443	4.37652e-12	2.00062e-13	0.433446	+
ENSG00000112078	1.07292e-11	4.96955e-13	0.520158	+
ENSG00000156110	2.41652e-11	1.14123e-12	0.528384	+
ENSG00000133627	3.43975e-11	1.63488e-12	0.757285	+
ENSG00000114867	3.55069e-11	1.69835e-12	0.748844	+
ENSG00000090316	3.62943e-11	1.74701e-12	0.764972	+
ENSG00000117481	5.03036e-10	2.48225e-11	0.774972	+
ENSG00000197157	6.03066e-10	2.9941e-11	0.491859	+
ENSG00000111790	9.31486e-10	4.73744e-11	0.57567	+
ENSG00000215114	1.05207e-09	5.38259e-11	0.649544	+
ENSG00000082996	2.70743e-09	1.40976e-10	0.372481	+
ENSG00000164111	3.09188e-09	1.6193e-10	0.573449	+
ENSG00000175198	3.31427e-09	1.74581e-10	0.80187	+
ENSG00000048052	6.74461e-09	3.63442e-10	0.837246	+
ENSG00000011376	7.29616e-09	3.95372e-10	0.530313	+
ENSG00000136521	1.20228e-08	6.58785e-10	0.57622	+
ENSG00000068796	5.03261e-08	2.84901e-09	0.62403	+
ENSG00000117543	6.65923e-08	3.79001e-09	0.405322	+
ENSG00000085365	7.81117e-08	4.49291e-09	0.407418	+
ENSG00000007341	1.32106e-07	7.71857e-09	0.748799	+
ENSG00000135916	1.77057e-07	1.03986e-08	0.42613	+
ENSG00000130023	2.18027e-07	1.28708e-08	0.823385	+
ENSG00000137804	2.48005e-07	1.47155e-08	0.426892	+
ENSG00000175581	4.83324e-07	2.94099e-08	0.306573	+
ENSG00000176715	5.94148e-07	3.63333e-08	0.833612	+
ENSG00000167642	6.62609e-07	4.07204e-08	0.407873	+
ENSG00000112130	7.65165e-07	4.72546e-08	0.594075	+
ENSG00000145740	8.05072e-07	4.99628e-08	0.539182	+
ENSG00000176024	1.10633e-06	6.93287e-08	0.584695	+
ENSG00000111540	1.65054e-06	1.03932e-07	0.574938	+
ENSG00000188343	1.77462e-06	1.12282e-07	0.492113	+
ENSG00000102908	1.8161e-06	1.15456e-07	0.473803	+
ENSG00000102606	4.54294e-06	2.94313e-07	0.415766	+
ENSG00000166394	4.96889e-06	3.23412e-07	0.507853	+
ENSG00000141140	6.47693e-06	4.25488e-07	0.535989	+
ENSG00000258984	7.23175e-06	4.77264e-07	0.449175	+
ENSG00000131778	7.68435e-06	5.0946e-07	0.719959	+
ENSG00000130844	8.68206e-06	5.83491e-07	0.573791	+
ENSG00000168803	9.21028e-06	6.21779e-07	0.467967	+
ENSG00000136444	1.15995e-05	7.90097e-07	0.587794	+
ENSG00000141002	1.28978e-05	8.86337e-07	0.470597	+
ENSG00000166263	1.44935e-05	1.00038e-06	0.412173	+
ENSG00000165533	1.54563e-05	1.07152e-06	0.778499	+
ENSG00000104205	2.00881e-05	1.40478e-06	0.546804	+
ENSG00000079459	2.30105e-05	1.62308e-06	0.299609	+
ENSG00000198089	2.45351e-05	1.75141e-06	0.522971	+
ENSG00000028203	2.66116e-05	1.90932e-06	0.322536	+
ENSG00000157456	2.74862e-05	1.98039e-06	0.362514	+
ENSG00000152455	2.92268e-05	2.11465e-06	0.420603	+
ENSG00000119004	3.14983e-05	2.29337e-06	0.458747	+
ENSG00000112033	3.23968e-05	2.37343e-06	0.813379	+
ENSG00000084234	3.589e-05	2.65107e-06	0.232885	+
ENSG00000155508	0.000182048	1.38331e-05	0.29298	+
ENSG00000087087	0.000203393	1.55165e-05	0.356343	+
ENSG00000105993	0.00021586	1.6533e-05	0.269782	+
ENSG00000176783	0.000235346	1.80967e-05	0.523004	+
ENSG00000152942	0.00035676	2.77567e-05	0.494937	+
ENSG00000124532	0.000397989	3.10849e-05	0.354099	+
ENSG00000092020	0.000500995	3.93989e-05	0.371936	+
ENSG00000129691	0.000560303	4.42713e-05	0.404184	+
ENSG00000169814	0.000619106	4.91048e-05	0.481422	+
ENSG00000140525	0.000769968	6.15368e-05	0.422827	+
ENSG00000166128	0.00110157	8.90393e-05	0.516376	+
ENSG00000109184	0.00124946	0.000101372	0.26319	+
ENSG00000055917	0.00192723	0.000159277	0.314942	+
ENSG00000101464	0.00222858	0.000185532	0.27006	+
ENSG00000144395	0.00238749	0.000199484	0.386517	+
ENSG00000070501	0.0027988	0.000236392	0.26441	+
ENSG00000137814	0.00283803	0.000240565	0.315617	+
ENSG00000144366	0.00362963	0.000310962	0.217427	+
ENSG00000162551	0.00394902	0.000340716	0.298495	+
ENSG00000154328	0.00415674	0.000359896	0.508672	+
ENSG00000166734	0.00455283	0.000395569	0.280218	+
ENSG00000001631	0.00602007	0.000524871	0.390925	+
ENSG00000106723.AS3	0.00630575	0.000554501	0.405112	+
ENSG00000244754	0.00630575	0.000555505	0.329809	+
ENSG00000168522	0.00645117	0.000570269	0.236353	+
ENSG00000107643	0.00828837	0.0007402	0.258593	+
ENSG00000104081	0.00889813	0.000797349	0.3815	+
ENSG00000269343	0.00990445	0.000893521	0.428112	+
ENSG00000174574	0.0102052	0.00092374	0.25479	+
ENSG00000071282	0.013609	0.00123596	0.407369	+
ENSG00000138802	0.01419	0.00129303	0.33049	+
ENSG00000103852	0.0144417	0.0013247	0.595649	+
ENSG00000144674	0.0152895	0.0014071	0.291888	+
ENSG00000120992	0.0179943	0.00166692	0.251314	+
ENSG00000166780	0.0277219	0.00259322	0.359649	+
ENSG00000136933.AS2	0.0309425	0.00292259	0.401009	+
ENSG00000186001	0.0384277	0.00364122	0.399929	+
ENSG00000039319	0.0429576	0.00408346	0.399177	+
ENSG00000125462	0.0435401	0.00415201	0.492928	+
ENSG00000029725	0.0448003	0.00428574	0.303366	+
ENSG00000171861	0.0448513	0.0043042	0.36955	+

## Sheet: b.D0_I1_5p
	I1_5p.sc_meth_corrected_p	I1_5p.sc_meth_p	I1_5p.sc_meth_beta	Sign
ENSG00000133835	2.59401e-58	1.45547e-61	-0.851233	-
ENSG00000182149	7.35396e-48	1.03156e-50	-0.848132	-
ENSG00000147601	1.87964e-43	6.32786e-46	-0.839934	-
ENSG00000121766	4.68231e-42	2.10175e-44	-0.840333	-
ENSG00000156970	7.08345e-42	3.37828e-44	-0.859953	-
ENSG00000168003	2.65147e-41	1.41333e-43	-0.744084	-
ENSG00000136021	1.01088e-40	5.95554e-43	-0.814237	-
ENSG00000104852	1.82114e-40	1.17509e-42	-0.843793	-
ENSG00000118482	4.67347e-36	3.38796e-38	-0.798447	-
ENSG00000168958	1.23178e-35	9.67593e-38	-0.818807	-
ENSG00000122958	3.22397e-35	2.62295e-37	-0.582221	-
ENSG00000112419	6.69112e-34	6.19462e-36	-0.8277	-
ENSG00000197905	1.33717e-33	1.27546e-35	-0.772959	-
ENSG00000104112	1.53392e-33	1.50617e-35	-0.783779	-
ENSG00000135720	9.48412e-33	1.03768e-34	-0.836461	-
ENSG00000166181	4.045e-32	4.65269e-34	-0.779056	-
ENSG00000121989	4.32915e-32	5.10098e-34	-0.800285	-
ENSG00000100532	2.20433e-30	2.8447e-32	-0.860771	-
ENSG00000213988	2.19983e-27	3.64119e-29	-0.770496	-
ENSG00000072210	2.84119e-27	4.78248e-29	-0.718181	-
ENSG00000135968	3.9385e-27	6.74005e-29	-0.825972	-
ENSG00000138796	6.33301e-27	1.11932e-28	-0.810189	-
ENSG00000136504	5.02184e-26	9.29841e-28	-0.642975	-
ENSG00000172661	2.05832e-25	3.92666e-27	-0.78689	-
ENSG00000085415	8.38306e-24	1.71683e-25	-0.614616	-
ENSG00000126261	9.38089e-23	2.00014e-24	-0.730217	-
ENSG00000065243	1.1825e-22	2.55442e-24	-0.771386	-
ENSG00000128915	1.60083e-22	3.50301e-24	-0.710331	-
ENSG00000129625	9.6579e-22	2.14048e-23	-0.576829	-
ENSG00000168137	1.29886e-21	2.9151e-23	-0.764229	-
ENSG00000256053	2.09538e-21	4.76156e-23	-0.781626	-
ENSG00000147457	2.54898e-20	6.05997e-22	-0.813429	-
ENSG00000257923	2.54898e-20	6.07837e-22	-0.773738	-
ENSG00000131966	3.15748e-20	7.618e-22	-0.656634	-
ENSG00000116688	7.27941e-20	1.77671e-21	-0.827262	-
ENSG00000136738	9.31354e-20	2.35158e-21	-0.837301	-
ENSG00000150593	3.60567e-19	9.60974e-21	-0.807751	-
ENSG00000114209	1.68283e-18	4.67388e-20	-0.669378	-
ENSG00000008394	2.46106e-18	6.90437e-20	-0.732126	-
ENSG00000163694	3.62654e-18	1.02758e-19	-0.806494	-
ENSG00000139637	2.05969e-17	6.18283e-19	-0.714645	-
ENSG00000170248	2.61096e-17	7.9109e-19	-0.668625	-
ENSG00000042088	7.69717e-17	2.39693e-18	-0.567343	-
ENSG00000081177	9.69997e-17	3.04783e-18	-0.81813	-
ENSG00000181090	5.53252e-16	1.81598e-17	-0.723654	-
ENSG00000106105	4.46348e-15	1.50265e-16	-0.592687	-
ENSG00000148180	5.61056e-15	1.90455e-16	-0.835427	-
ENSG00000110801	9.37491e-15	3.235e-16	-0.798938	-
ENSG00000005483	3.57027e-14	1.27206e-15	-0.628011	-
ENSG00000104613	1.17209e-13	4.2747e-15	-0.702448	-
ENSG00000214063	2.2335e-13	8.2084e-15	-0.679007	-
ENSG00000156170	2.30167e-13	8.52352e-15	-0.654809	-
ENSG00000099968	3.62954e-13	1.35427e-14	-0.627428	-
ENSG00000188092	3.79677e-13	1.42732e-14	-0.706738	-
ENSG00000125952	4.47755e-13	1.69581e-14	-0.717054	-
ENSG00000146776	1.03751e-12	3.98765e-14	-0.604873	-
ENSG00000151502	1.13314e-12	4.41877e-14	-0.835607	-
ENSG00000124275	1.74136e-12	6.88825e-14	-0.765787	-
ENSG00000160953	2.03559e-12	8.10924e-14	-0.796038	-
ENSG00000166803	2.34061e-12	9.39002e-14	-0.535075	-
ENSG00000188732	3.59841e-12	1.4537e-13	-0.531572	-
ENSG00000078674	3.76686e-12	1.53232e-13	-0.38007	-
ENSG00000073578	4.0007e-12	1.63867e-13	-0.80741	-
ENSG00000092531	7.1916e-12	3.00617e-13	-0.613816	-
ENSG00000136051	8.63638e-12	3.63434e-13	-0.693619	-
ENSG00000106692	9.8173e-12	4.15883e-13	-0.704879	-
ENSG00000136122	3.71774e-11	1.61664e-12	-0.722754	-
ENSG00000104427	5.88488e-11	2.60854e-12	-0.681133	-
ENSG00000108591	8.69092e-11	3.87672e-12	-0.680353	-
ENSG00000119471	8.79554e-11	3.94807e-12	-0.494746	-
ENSG00000115548	4.03236e-10	1.84395e-11	-0.813946	-
ENSG00000111319	6.15486e-10	2.83181e-11	-0.73699	-
ENSG00000169621	7.36061e-10	3.44852e-11	-0.854242	-
ENSG00000170242	9.56194e-10	4.50668e-11	-0.526696	-
ENSG00000198001	1.1265e-09	5.34095e-11	-0.693945	-
ENSG00000183833	2.79157e-09	1.3392e-10	-0.793418	-
ENSG00000105323	4.26816e-09	2.05954e-10	-0.431127	-
ENSG00000177917	7.68578e-09	3.73023e-10	-0.553028	-
ENSG00000134452	1.13529e-08	5.54191e-10	-0.725286	-
ENSG00000134717	1.25797e-08	6.17604e-10	-0.378475	-
ENSG00000151292	2.11956e-08	1.0525e-09	-0.563311	-
ENSG00000148468	2.66302e-08	1.32983e-09	-0.637413	-
ENSG00000118260	3.98871e-08	2.00303e-09	-0.4109	-
ENSG00000135541	4.36963e-08	2.20658e-09	-0.512351	-
ENSG00000140416	8.68936e-08	4.5399e-09	-0.433075	-
ENSG00000149196	8.68936e-08	4.5586e-09	-0.358724	-
ENSG00000108384	9.94813e-08	5.24688e-09	-0.433841	-
ENSG00000134982	2.54181e-07	1.37627e-08	-0.55237	-
ENSG00000062194	2.84189e-07	1.54672e-08	-0.448425	-
ENSG00000171606	2.97283e-07	1.63304e-08	-0.836105	-
ENSG00000159256	2.97283e-07	1.64258e-08	-0.652252	-
ENSG00000012061	5.34316e-07	3.01298e-08	-0.384856	-
ENSG00000078403	5.51976e-07	3.12805e-08	-0.607429	-
ENSG00000104164	6.20183e-07	3.53198e-08	-0.560704	-
ENSG00000151835	7.42028e-07	4.24671e-08	-0.57283	-
ENSG00000143502	7.49323e-07	4.30948e-08	-0.866778	-
ENSG00000133961	1.47286e-06	8.63596e-08	-0.396547	-
ENSG00000112237	1.72411e-06	1.01575e-07	-0.331481	-
ENSG00000172954	6.8892e-06	4.15536e-07	-0.485057	-
ENSG00000089094	2.14274e-05	1.34654e-06	-0.55111	-
ENSG00000186908	2.90866e-05	1.84418e-06	-0.402806	-
ENSG00000167081	4.0462e-05	2.58812e-06	-0.509551	-
ENSG00000214046	5.39901e-05	3.46858e-06	-0.323763	-
ENSG00000148700	5.82779e-05	3.78774e-06	-0.306573	-
ENSG00000245958	6.89353e-05	4.50609e-06	-0.624699	-
ENSG00000169189	8.49436e-05	5.62399e-06	-0.387751	-
ENSG00000244198	8.56194e-05	5.69275e-06	-0.663198	-
ENSG00000140105	0.000102107	6.81763e-06	-0.221743	-
ENSG00000101003	0.000103651	6.94984e-06	-0.388492	-
ENSG00000136933	0.000115829	7.83136e-06	-0.40501	-
ENSG00000009413	0.000121989	8.28203e-06	-0.810804	-
ENSG00000197302	0.000172596	1.17662e-05	-0.430843	-
ENSG00000032219	0.000185698	1.27115e-05	-0.744913	-
ENSG00000122008	0.000211075	1.46263e-05	-0.62123	-
ENSG00000134333	0.000289017	2.01894e-05	-0.330096	-
ENSG00000177119	0.000318797	2.23592e-05	-0.366669	-
ENSG00000103351	0.000363253	2.5681e-05	-0.500206	-
ENSG00000060339	0.000365957	2.59748e-05	-0.274109	-
ENSG00000104388	0.000987785	7.23277e-05	-0.235714	-
ENSG00000072134	0.0012284	9.02907e-05	-0.348338	-
ENSG00000166913	0.00146974	0.000108442	-0.315921	-
ENSG00000185787	0.00189357	0.000141307	-0.290319	-
ENSG00000152348	0.00216133	0.000162502	-0.508593	-
ENSG00000156831	0.00229137	0.000173564	-0.42845	-
ENSG00000136238	0.00268264	0.000204707	-0.303673	-
ENSG00000233024	0.00273877	0.000209759	-0.475888	-
ENSG00000108384.AS4	0.00299932	0.000230555	-0.477112	-
ENSG00000105983	0.00322445	0.000248765	-0.264879	-
ENSG00000090857	0.00415378	0.000322794	-0.414767	-
ENSG00000107897	0.00477185	0.000376179	-0.534939	-
ENSG00000128609	0.00477548	0.000377805	-0.278537	-
ENSG00000206053	0.00572724	0.000456316	-0.273936	-
ENSG00000115504	0.00641904	0.000513236	-0.38909	-
ENSG00000115827	0.00727371	0.000583612	-0.390443	-
ENSG00000197619	0.00946646	0.000767516	-0.395579	-
ENSG00000134014	0.012768	0.0010531	-0.299108	-
ENSG00000133943	0.0171758	0.00143112	-0.376477	-
ENSG00000070718	0.0196712	0.00166112	-0.301885	-
ENSG00000151422	0.0217193	0.00184625	-0.37358	-
ENSG00000143207	0.0222058	0.00189384	-0.326678	-
ENSG00000158296	0.0223962	0.00191636	-0.551767	-
ENSG00000105926.AS2	0.0225279	0.00193394	-0.589369	-
ENSG00000182718	0.0285037	0.00247894	-0.165793	-
ENSG00000099968.AS3	0.0342537	0.00302705	-0.423347	-
ENSG00000173611	0.0434449	0.00386367	-0.431503	-
ENSG00000007168	3.85276e-89	1.08087e-92	0.837801	+
ENSG00000119707	1.12897e-51	9.50181e-55	0.804028	+
ENSG00000129351	1.33361e-48	1.49655e-51	0.81773	+
ENSG00000198668	1.84359e-46	3.10325e-49	0.85639	+
ENSG00000022840	2.18446e-45	4.28987e-48	0.804761	+
ENSG00000105568	7.26695e-45	1.63096e-47	0.848716	+
ENSG00000078304	1.91522e-44	4.85462e-47	0.864841	+
ENSG00000120705	1.91522e-44	5.37304e-47	0.847605	+
ENSG00000161813	1.87964e-43	6.09957e-46	0.808951	+
ENSG00000135624	7.0619e-43	2.57553e-45	0.840873	+
ENSG00000144224	8.90911e-43	3.49916e-45	0.842861	+
ENSG00000127022	4.22953e-42	1.77986e-44	0.7373	+
ENSG00000074696	1.15738e-41	5.84455e-44	0.737284	+
ENSG00000025293	9.70741e-41	5.44672e-43	0.702684	+
ENSG00000136536	1.1912e-40	7.35209e-43	0.83101	+
ENSG00000178053	5.76403e-39	3.88096e-41	0.79111	+
ENSG00000149547	4.67347e-36	3.40891e-38	0.824596	+
ENSG00000100714	6.35035e-36	4.8102e-38	0.820678	+
ENSG00000103194	6.98067e-35	5.87517e-37	0.827782	+
ENSG00000162623	1.35856e-34	1.18153e-36	0.84201	+
ENSG00000130935	6.69112e-34	6.0579e-36	0.835953	+
ENSG00000132780	1.59654e-33	1.61245e-35	0.80907	+
ENSG00000103226	5.07645e-33	5.26943e-35	0.841812	+
ENSG00000183726	5.20981e-33	5.55402e-35	0.68282	+
ENSG00000114956	1.24322e-32	1.39511e-34	0.691242	+
ENSG00000144354	9.4801e-31	1.14362e-32	0.787215	+
ENSG00000087274	9.68287e-31	1.19525e-32	0.664	+
ENSG00000130768	1.32215e-30	1.66915e-32	0.843165	+
ENSG00000159873	2.63528e-30	3.47477e-32	0.811945	+
ENSG00000163719	2.64268e-30	3.55867e-32	0.7787	+
ENSG00000126777	2.75907e-30	3.79281e-32	0.710091	+
ENSG00000093000	3.70163e-30	5.19236e-32	0.724238	+
ENSG00000110696	5.69401e-30	8.14686e-32	0.75164	+
ENSG00000169045	1.57739e-29	2.30114e-31	0.647706	+
ENSG00000124588	1.24958e-28	1.85799e-30	0.784729	+
ENSG00000113391	1.34116e-28	2.03178e-30	0.833866	+
ENSG00000132300	2.45445e-28	3.78721e-30	0.820162	+
ENSG00000124164	4.4822e-28	7.04176e-30	0.786882	+
ENSG00000104325	7.22593e-28	1.1555e-29	0.628563	+
ENSG00000113712	7.32648e-28	1.19213e-29	0.735067	+
ENSG00000126602	6.33301e-27	1.1044e-28	0.678037	+
ENSG00000183137	7.54735e-27	1.35511e-28	0.844456	+
ENSG00000106609	1.06743e-26	1.9465e-28	0.826312	+
ENSG00000105953	7.27858e-26	1.36812e-27	0.8234	+
ENSG00000083312	3.97634e-25	7.69722e-27	0.669434	+
ENSG00000166352	5.57528e-25	1.09488e-26	0.70627	+
ENSG00000138382	2.50571e-24	4.99104e-26	0.707254	+
ENSG00000157500	5.39079e-24	1.0889e-25	0.797701	+
ENSG00000213064	3.73609e-23	7.75623e-25	0.827946	+
ENSG00000109046	8.64318e-23	1.8186e-24	0.604105	+
ENSG00000014641	2.43781e-21	5.60809e-23	0.504601	+
ENSG00000168872	4.33801e-21	1.01011e-22	0.794369	+
ENSG00000185721	7.48805e-20	1.84864e-21	0.661079	+
ENSG00000105676	7.76605e-20	1.93906e-21	0.765453	+
ENSG00000164074	9.49537e-20	2.42413e-21	0.757385	+
ENSG00000146701	1.55029e-19	4.0013e-21	0.644833	+
ENSG00000017260	2.89234e-19	7.54629e-21	0.713024	+
ENSG00000198836	3.55816e-19	9.38329e-21	0.764161	+
ENSG00000159579	4.03488e-19	1.08669e-20	0.793614	+
ENSG00000106459	1.115e-18	3.03422e-20	0.804512	+
ENSG00000070501	1.36638e-18	3.75665e-20	0.603702	+
ENSG00000166478	5.3092e-18	1.51926e-19	0.798584	+
ENSG00000076067	5.70847e-18	1.64953e-19	0.776026	+
ENSG00000167600	1.03733e-17	3.02657e-19	0.660126	+
ENSG00000149311	1.35817e-17	4.0008e-19	0.730908	+
ENSG00000138613	1.65895e-17	4.93333e-19	0.865174	+
ENSG00000066136	3.0281e-17	9.25973e-19	0.633383	+
ENSG00000166037	5.15839e-17	1.59187e-18	0.700074	+
ENSG00000110075	1.09193e-16	3.46159e-18	0.629993	+
ENSG00000163320	2.45755e-16	7.85975e-18	0.610703	+
ENSG00000068305	2.88168e-16	9.29706e-18	0.735668	+
ENSG00000143641	3.41252e-16	1.11054e-17	0.717092	+
ENSG00000243943	1.28512e-15	4.25431e-17	0.795427	+
ENSG00000114054	1.35872e-15	4.53605e-17	0.474484	+
ENSG00000077782	8.82952e-15	3.02203e-16	0.441201	+
ENSG00000082996	1.23543e-14	4.29776e-16	0.461836	+
ENSG00000122390	2.08143e-14	7.29917e-16	0.750471	+
ENSG00000101290	3.05683e-14	1.08055e-15	0.63892	+
ENSG00000132640	3.6951e-14	1.3269e-15	0.731096	+
ENSG00000165006	1.16476e-13	4.21531e-15	0.615201	+
ENSG00000170632	4.56091e-13	1.74017e-14	0.60595	+
ENSG00000114867	1.0633e-12	4.11659e-14	0.781462	+
ENSG00000044115	1.33523e-12	5.24429e-14	0.459749	+
ENSG00000133302	4.17554e-12	1.72199e-13	0.694321	+
ENSG00000052841	6.34326e-12	2.63376e-13	0.750511	+
ENSG00000156110	2.02277e-11	8.68239e-13	0.530743	+
ENSG00000136521	2.02277e-11	8.63635e-13	0.646375	+
ENSG00000064933	3.20596e-11	1.3851e-12	0.492744	+
ENSG00000112078	4.96604e-11	2.17338e-12	0.507631	+
ENSG00000133627	5.27294e-11	2.32249e-12	0.753946	+
ENSG00000138443	1.14517e-10	5.17248e-12	0.409452	+
ENSG00000087157	1.57407e-10	7.15385e-12	0.792321	+
ENSG00000197157	6.85529e-10	3.1733e-11	0.491309	+
ENSG00000215114	6.98836e-10	3.25451e-11	0.655063	+
ENSG00000011376	1.45001e-09	6.91548e-11	0.54918	+
ENSG00000175198	1.55592e-08	7.68251e-10	0.784809	+
ENSG00000111790	5.17064e-08	2.62558e-09	0.529937	+
ENSG00000164111	5.57054e-08	2.84427e-09	0.539653	+
ENSG00000117543	7.34491e-08	3.77085e-09	0.405375	+
ENSG00000135916	7.56631e-08	3.90575e-09	0.43711	+
ENSG00000085365	7.61196e-08	3.95066e-09	0.408767	+
ENSG00000090316	1.0432e-07	5.53134e-09	0.672259	+
ENSG00000145740	1.14226e-07	6.08862e-09	0.568723	+
ENSG00000130023	2.22998e-07	1.19491e-08	0.824369	+
ENSG00000176715	2.52362e-07	1.35934e-08	0.846656	+
ENSG00000137804	2.97283e-07	1.643e-08	0.425604	+
ENSG00000048052	3.12119e-07	1.73375e-08	0.789486	+
ENSG00000176024	3.28504e-07	1.83398e-08	0.604842	+
ENSG00000111540	5.00693e-07	2.80934e-08	0.595139	+
ENSG00000175581	1.17181e-06	6.77212e-08	0.298783	+
ENSG00000167642	1.2874e-06	7.4763e-08	0.400509	+
ENSG00000104205	1.44674e-06	8.44223e-08	0.595579	+
ENSG00000102908	2.40533e-06	1.42383e-07	0.470785	+
ENSG00000028203	3.53048e-06	2.09977e-07	0.349715	+
ENSG00000117481	3.85365e-06	2.30278e-07	0.651077	+
ENSG00000258984	3.94529e-06	2.36862e-07	0.45967	+
ENSG00000119004	7.48528e-06	4.5359e-07	0.485883	+
ENSG00000135749	7.69968e-06	4.68742e-07	0.528485	+
ENSG00000007341	8.50446e-06	5.20122e-07	0.68033	+
ENSG00000136444	9.2885e-06	5.70678e-07	0.593797	+
ENSG00000131778	1.21241e-05	7.48299e-07	0.712672	+
ENSG00000168803	1.32611e-05	8.22194e-07	0.463464	+
ENSG00000157456	1.67979e-05	1.04619e-06	0.371526	+
ENSG00000112130	1.77557e-05	1.11082e-06	0.541004	+
ENSG00000165533	2.17673e-05	1.37401e-06	0.773708	+
ENSG00000079459	3.12408e-05	1.98953e-06	0.297166	+
ENSG00000166263	5.69949e-05	3.67761e-06	0.391881	+
ENSG00000068796	5.82779e-05	3.79309e-06	0.508207	+
ENSG00000152455	7.85929e-05	5.15942e-06	0.405741	+
ENSG00000105993	8.03725e-05	5.2988e-06	0.28453	+
ENSG00000112033	0.000107088	7.21029e-06	0.790385	+
ENSG00000140525	0.000199393	1.3705e-05	0.455023	+
ENSG00000092020	0.000202581	1.39809e-05	0.391373	+
ENSG00000109184	0.000273509	1.90294e-05	0.288432	+
ENSG00000141002	0.000358038	2.52118e-05	0.40986	+
ENSG00000102606	0.000464498	3.30993e-05	0.342022	+
ENSG00000124532	0.000471223	3.37108e-05	0.352625	+
ENSG00000152942	0.00048838	3.50752e-05	0.489462	+
ENSG00000155508	0.000578625	4.17653e-05	0.276876	+
ENSG00000176783	0.000578625	4.18812e-05	0.503092	+
ENSG00000162551	0.000908826	6.60362e-05	0.330656	+
ENSG00000129691	0.000981322	7.15792e-05	0.393931	+
ENSG00000166734	0.00155737	0.000115345	0.303826	+
ENSG00000104081	0.00178718	0.000132867	0.429745	+
ENSG00000055917	0.00211274	0.000158255	0.315069	+
ENSG00000138802	0.00228778	0.000172651	0.381862	+
ENSG00000169814	0.00243193	0.000184894	0.447638	+
ENSG00000144366	0.00398563	0.000308609	0.217543	+
ENSG00000084234	0.00421677	0.000330055	0.179081	+
ENSG00000144395	0.00421677	0.000329977	0.374106	+
ENSG00000167670	0.00427447	0.00033577	0.309735	+
ENSG00000103852	0.00498609	0.000395866	0.642996	+
ENSG00000150093	0.0079433	0.000639565	0.210382	+
ENSG00000166128	0.0090753	0.000733255	0.453553	+
ENSG00000087087	0.0100146	0.000814768	0.279771	+
ENSG00000269343	0.0112659	0.000919734	0.427172	+
ENSG00000186001	0.0120981	0.000991066	0.447565	+
ENSG00000154328	0.0122605	0.00100781	0.473895	+
ENSG00000213186	0.0140432	0.00116222	0.348431	+
ENSG00000174574	0.0140497	0.0011667	0.249886	+
ENSG00000168522	0.0188936	0.00157955	0.217245	+
ENSG00000144674	0.0195344	0.0016386	0.288018	+
ENSG00000101019	0.0196407	0.00165303	0.255618	+
ENSG00000100129	0.0215917	0.00182934	0.19775	+
ENSG00000198089	0.0227558	0.00195989	0.354215	+
ENSG00000120992	0.0280525	0.00242395	0.242693	+
ENSG00000133884	0.0281375	0.00243919	0.375296	+
ENSG00000163939	0.0287691	0.00251009	0.262917	+
ENSG00000071282	0.0288191	0.00252253	0.383029	+
ENSG00000241553	0.0320117	0.00281096	0.231884	+
ENSG00000107643	0.0334194	0.00294395	0.228758	+
ENSG00000137814	0.0352781	0.00312748	0.256302	+
ENSG00000112096	0.0453095	0.0040422	0.232666	+
ENSG00000187446	0.0456362	0.00408415	0.161375	+

## Sheet: c.D0_I1_3p
	I1_3p.sc_meth_corrected_p	I1_3p.sc_meth_p	I1_3p.sc_meth_beta	Sign
ENSG00000139372	2.09732e-49	5.70848e-53	-0.785475	-
ENSG00000147601	3.72165e-39	6.83496e-42	-0.818974	-
ENSG00000028839	3.72165e-39	7.09071e-42	-0.860091	-
ENSG00000123213	8.42192e-37	2.06305e-39	-0.807347	-
ENSG00000121989	6.52287e-34	1.77539e-36	-0.816926	-
ENSG00000104852	7.8876e-31	3.64964e-33	-0.784633	-
ENSG00000128989	6.13737e-30	3.17389e-32	-0.771309	-
ENSG00000170248	2.13956e-29	1.16469e-31	-0.802788	-
ENSG00000255663	6.64563e-25	5.24554e-27	-0.80164	-
ENSG00000213988	1.05166e-21	9.44595e-24	-0.717591	-
ENSG00000128915	7.69201e-21	7.32764e-23	-0.695549	-
ENSG00000138796	1.41059e-19	1.42055e-21	-0.73836	-
ENSG00000042088	6.88375e-18	7.49448e-20	-0.587447	-
ENSG00000114209	1.29088e-16	1.61622e-18	-0.648135	-
ENSG00000163320	1.76525e-14	2.35428e-16	-0.5881	-
ENSG00000132792	1.05309e-13	1.49047e-15	-0.567816	-
ENSG00000004866	1.07623e-13	1.55252e-15	-0.619075	-
ENSG00000115504	4.21081e-13	6.18894e-15	-0.750198	-
ENSG00000106105	5.72126e-13	8.56467e-15	-0.56359	-
ENSG00000005483	3.33076e-12	5.25809e-14	-0.598829	-
ENSG00000081177	5.89864e-12	9.63295e-14	-0.74476	-
ENSG00000104613	2.87892e-11	4.85822e-13	-0.662265	-
ENSG00000140153	1.40119e-10	2.47894e-12	-0.757458	-
ENSG00000131375	2.6153e-08	5.26756e-10	-0.611073	-
ENSG00000133961	7.35904e-08	1.56233e-09	-0.44224	-
ENSG00000177917	7.61229e-08	1.63681e-09	-0.535691	-
ENSG00000148468	1.36543e-07	2.97314e-09	-0.62686	-
ENSG00000104427	1.50218e-07	3.3118e-09	-0.599652	-
ENSG00000104112	6.57015e-07	1.53791e-08	-0.422802	-
ENSG00000104164	7.00199e-07	1.65805e-08	-0.57164	-
ENSG00000151292	1.11302e-06	2.69617e-08	-0.521238	-
ENSG00000010270	1.8451e-06	4.51979e-08	-0.30781	-
ENSG00000134882	2.02202e-05	5.06326e-07	-0.65779	-
ENSG00000214046	4.3414e-05	1.14619e-06	-0.338466	-
ENSG00000245958	4.65462e-05	1.25423e-06	-0.651495	-
ENSG00000060339	8.57031e-05	2.35599e-06	-0.306077	-
ENSG00000080845	9.54258e-05	2.64925e-06	-0.585588	-
ENSG00000152240	0.000120998	3.39211e-06	-0.259119	-
ENSG00000116353	0.000302093	8.79795e-06	-0.535287	-
ENSG00000173542	0.00075253	2.2121e-05	-0.561498	-
ENSG00000134333	0.00217564	6.75069e-05	-0.309682	-
ENSG00000158234	0.00233397	7.3055e-05	-0.535647	-
ENSG00000131966	0.00315342	0.000100421	-0.297282	-
ENSG00000136021	0.00335463	0.000108654	-0.287604	-
ENSG00000103351	0.00380398	0.000125142	-0.461239	-
ENSG00000185787	0.00387128	0.00012855	-0.292022	-
ENSG00000078674	0.00446862	0.000149601	-0.200753	-
ENSG00000118482	0.00577416	0.000198023	-0.284155	-
ENSG00000072210	0.00589879	0.000203903	-0.277225	-
ENSG00000233024	0.00593122	0.000206638	-0.476315	-
ENSG00000115827	0.00608602	0.000213688	-0.417643	-
ENSG00000136238	0.00958594	0.000344401	-0.293228	-
ENSG00000150593	0.0100987	0.000368323	-0.377521	-
ENSG00000166913	0.0113022	0.000418369	-0.289218	-
ENSG00000104388	0.0134331	0.000508214	-0.207167	-
ENSG00000107897	0.0134829	0.000513769	-0.524409	-
ENSG00000166181	0.0162556	0.000637121	-0.266359	-
ENSG00000134982	0.0177534	0.000710322	-0.348525	-
ENSG00000159210	0.0194838	0.000790161	-0.272039	-
ENSG00000156831	0.0217793	0.00089511	-0.383107	-
ENSG00000156256	0.024852	0.00104169	-0.383709	-
ENSG00000119446.AS2	0.0297751	0.00125615	-0.385968	-
ENSG00000136051	0.037164	0.0015881	-0.341347	-
ENSG00000049618	0.0477971	0.00208151	-0.429333	-
ENSG00000102078	0.0496418	0.00217535	-0.488167	-
ENSG00000198668	3.72542e-46	2.02797e-49	0.857189	+
ENSG00000100902	2.01172e-43	1.64265e-46	0.842748	+
ENSG00000161813	2.6565e-43	2.89218e-46	0.810608	+
ENSG00000149547	3.74091e-41	5.09101e-44	0.856279	+
ENSG00000100714	2.63052e-38	5.72779e-41	0.837642	+
ENSG00000095139	7.70967e-34	2.30826e-36	0.801007	+
ENSG00000198231	1.67695e-33	5.47719e-36	0.846277	+
ENSG00000163719	5.67691e-33	2.00868e-35	0.802245	+
ENSG00000162623	7.80438e-33	2.97388e-35	0.8332	+
ENSG00000159873	2.24118e-31	9.15005e-34	0.823243	+
ENSG00000120727	6.17639e-31	2.68974e-33	0.763153	+
ENSG00000169045	1.54001e-30	7.54487e-33	0.65962	+
ENSG00000087274	1.09338e-28	6.24953e-31	0.65005	+
ENSG00000113391	5.28163e-28	3.16262e-30	0.832408	+
ENSG00000134910	3.30921e-27	2.07161e-29	0.645186	+
ENSG00000106609	6.94208e-27	4.53479e-29	0.831431	+
ENSG00000070501	1.51843e-26	1.03321e-28	0.696056	+
ENSG00000124164	1.67684e-26	1.18665e-28	0.776443	+
ENSG00000184635	2.74579e-26	2.01785e-28	0.762265	+
ENSG00000132300	3.42866e-26	2.61299e-28	0.805111	+
ENSG00000112078	1.86893e-24	1.52606e-26	0.704855	+
ENSG00000168872	1.18727e-22	1.00177e-24	0.815065	+
ENSG00000157500	2.55807e-22	2.22802e-24	0.784684	+
ENSG00000166352	2.37657e-21	2.1993e-23	0.671602	+
ENSG00000185721	3.1721e-20	3.10818e-22	0.670443	+
ENSG00000164074	1.2574e-18	1.30051e-20	0.748331	+
ENSG00000077782	1.80061e-18	1.91135e-20	0.492934	+
ENSG00000017260	1.11441e-17	1.24361e-19	0.697035	+
ENSG00000159579	1.16914e-17	1.33651e-19	0.779901	+
ENSG00000146701	3.12107e-17	3.65282e-19	0.619234	+
ENSG00000138613	3.7327e-17	4.47025e-19	0.865664	+
ENSG00000130935	4.35048e-17	5.32851e-19	0.674776	+
ENSG00000167600	1.81602e-16	2.32313e-18	0.647588	+
ENSG00000110075	4.30854e-15	5.62895e-17	0.611784	+
ENSG00000197712	3.67276e-14	4.99826e-16	0.772197	+
ENSG00000170632	5.79895e-14	8.04962e-16	0.629508	+
ENSG00000243943	6.4391e-13	9.81452e-15	0.7566	+
ENSG00000132640	7.22017e-13	1.12016e-14	0.714495	+
ENSG00000214063	4.33014e-12	6.95361e-14	0.661302	+
ENSG00000044115	6.34134e-12	1.05285e-13	0.454781	+
ENSG00000064933	4.11947e-11	7.0638e-13	0.498318	+
ENSG00000148700	6.46472e-11	1.12612e-12	0.456559	+
ENSG00000164081	2.8689e-10	5.15366e-12	0.707755	+
ENSG00000103194	3.22123e-10	5.87426e-12	0.536566	+
ENSG00000144224	1.64199e-09	3.03903e-11	0.490386	+
ENSG00000079459	1.93037e-09	3.62532e-11	0.405005	+
ENSG00000133627	2.66259e-09	5.07293e-11	0.722175	+
ENSG00000149196	5.8293e-09	1.1265e-10	0.391831	+
ENSG00000103415	1.48322e-08	2.90666e-10	0.693777	+
ENSG00000114867	2.33844e-08	4.64628e-10	0.688057	+
ENSG00000117481	3.44613e-08	7.03475e-10	0.736915	+
ENSG00000204152	5.14121e-08	1.0635e-09	0.456114	+
ENSG00000173875	6.79119e-08	1.42329e-09	0.643528	+
ENSG00000117543	2.39921e-07	5.35473e-09	0.401716	+
ENSG00000127022	3.45052e-07	7.79505e-09	0.353596	+
ENSG00000176024	4.68421e-07	1.07096e-08	0.612612	+
ENSG00000136444	6.38517e-07	1.47723e-08	0.653825	+
ENSG00000014641	8.84371e-07	2.11823e-08	0.300542	+
ENSG00000182718	2.04356e-06	5.06156e-08	0.29398	+
ENSG00000131778	2.86784e-05	7.25929e-07	0.713256	+
ENSG00000135624	4.01569e-05	1.02858e-06	0.369633	+
ENSG00000152455	4.01569e-05	1.04927e-06	0.431802	+
ENSG00000135749	4.01569e-05	1.0479e-06	0.514529	+
ENSG00000119004	4.36462e-05	1.1642e-06	0.470384	+
ENSG00000166263	7.21265e-05	1.96314e-06	0.401832	+
ENSG00000167283	0.000193408	5.47473e-06	0.419938	+
ENSG00000073849	0.000247063	7.0608e-06	0.536214	+
ENSG00000105993	0.000252193	7.27604e-06	0.280504	+
ENSG00000007168	0.000808336	2.39814e-05	0.224671	+
ENSG00000129691	0.000992253	2.97079e-05	0.41245	+
ENSG00000152942	0.00142971	4.31943e-05	0.484511	+
ENSG00000186297	0.0017565	5.35456e-05	0.643487	+
ENSG00000158019	0.00211387	6.5015e-05	0.419262	+
ENSG00000104325	0.00301164	9.5086e-05	0.241026	+
ENSG00000189067	0.00320204	0.000102841	0.299494	+
ENSG00000124532	0.00380398	0.000125279	0.327693	+
ENSG00000055917	0.004689	0.000158255	0.315069	+
ENSG00000140525	0.00476752	0.000162203	0.400176	+
ENSG00000170242	0.00663827	0.000234885	0.310439	+
ENSG00000103852	0.00852129	0.000303832	0.652415	+
ENSG00000110696	0.00961922	0.000348215	0.27272	+
ENSG00000198089	0.0112691	0.000414076	0.399996	+
ENSG00000168522	0.0115442	0.000430467	0.241366	+
ENSG00000119487	0.0133457	0.000501274	0.213135	+
ENSG00000166734	0.0152681	0.00058595	0.272235	+
ENSG00000168803	0.0158097	0.000611037	0.332059	+
ENSG00000008394	0.0159049	0.000619046	0.319947	+
ENSG00000137814	0.0167756	0.000662067	0.293707	+
ENSG00000138382	0.0168802	0.000670791	0.263704	+
ENSG00000144366	0.0184321	0.000742495	0.203707	+
ENSG00000166394	0.0212191	0.000866312	0.34506	+
ENSG00000001631	0.0227458	0.000941024	0.374234	+
ENSG00000184640	0.0232385	0.000967733	0.314555	+
ENSG00000162551	0.0353502	0.00150097	0.265833	+
ENSG00000101464	0.0375703	0.00161569	0.229037	+
ENSG00000143207	0.0477971	0.00207325	0.324008	+

## Sheet: d.D0_A
	A.sc_meth_corrected_p	A.sc_meth_p	A.sc_meth_beta	Sign
ENSG00000182149	2.32999e-46	7.03084e-50	-0.844505	-
ENSG00000121766	4.67992e-41	7.06094e-44	-0.837667	-
ENSG00000147601	3.23582e-39	6.83496e-42	-0.818974	-
ENSG00000121989	6.16942e-38	1.48932e-40	-0.841216	-
ENSG00000028839	1.12335e-31	4.4067e-34	-0.813686	-
ENSG00000170248	4.88837e-31	2.06512e-33	-0.815665	-
ENSG00000104112	9.49824e-31	4.29921e-33	-0.765974	-
ENSG00000100532	6.2958e-28	3.22964e-30	-0.846365	-
ENSG00000135968	3.02334e-23	2.46323e-25	-0.794271	-
ENSG00000085415	4.61574e-22	4.03918e-24	-0.600462	-
ENSG00000213988	9.7377e-22	9.10903e-24	-0.717765	-
ENSG00000126261	8.64992e-20	8.35249e-22	-0.700379	-
ENSG00000131966	1.79337e-19	1.83993e-21	-0.651971	-
ENSG00000129625	1.97136e-19	2.08203e-21	-0.554659	-
ENSG00000168137	5.15675e-17	6.53551e-19	-0.709916	-
ENSG00000042088	8.25485e-17	1.0711e-18	-0.572141	-
ENSG00000114209	1.16436e-16	1.61622e-18	-0.648135	-
ENSG00000259066	1.90199e-15	2.81228e-17	-0.723239	-
ENSG00000255663	2.263e-15	3.48264e-17	-0.684219	-
ENSG00000004866	4.36902e-14	7.11922e-16	-0.624832	-
ENSG00000106105	5.8006e-14	9.62697e-16	-0.579677	-
ENSG00000163320	8.32675e-14	1.40708e-15	-0.575466	-
ENSG00000005483	2.00421e-12	3.44724e-14	-0.602294	-
ENSG00000136051	3.11448e-12	5.54487e-14	-0.71019	-
ENSG00000116688	3.25658e-12	5.89613e-14	-0.71582	-
ENSG00000128915	8.13201e-12	1.54013e-13	-0.557416	-
ENSG00000092531	1.16533e-11	2.28569e-13	-0.616233	-
ENSG00000008394	1.46012e-11	2.90795e-13	-0.622819	-
ENSG00000163104	2.41876e-11	4.96312e-13	-0.570688	-
ENSG00000116353	9.98491e-11	2.16935e-12	-0.754599	-
ENSG00000073578	1.16241e-10	2.59564e-12	-0.783147	-
ENSG00000133961	9.24248e-10	2.17539e-11	-0.484453	-
ENSG00000108591	4.00115e-09	9.65893e-11	-0.646103	-
ENSG00000148468	5.00783e-09	1.22402e-10	-0.666501	-
ENSG00000132471	1.96567e-08	5.10108e-10	-0.636058	-
ENSG00000204152	2.58481e-08	6.86382e-10	-0.460726	-
ENSG00000010270	4.26913e-08	1.14652e-09	-0.340616	-
ENSG00000104427	1.20606e-07	3.3118e-09	-0.599652	-
ENSG00000135541	2.00067e-07	5.55415e-09	-0.501137	-
ENSG00000151835	3.15624e-07	8.95266e-09	-0.595392	-
ENSG00000108384	6.29206e-07	1.86068e-08	-0.419415	-
ENSG00000133835	3.24977e-06	1.00025e-07	-0.353537	-
ENSG00000177917	4.41847e-06	1.38662e-07	-0.476895	-
ENSG00000136933	1.99229e-05	6.67311e-07	-0.445802	-
ENSG00000158234	2.78691e-05	9.50287e-07	-0.635099	-
ENSG00000245958	3.64601e-05	1.25423e-06	-0.651495	-
ENSG00000140943	5.28932e-05	1.83549e-06	-0.460468	-
ENSG00000104613	7.31276e-05	2.62593e-06	-0.465191	-
ENSG00000244198	0.000110229	4.02473e-06	-0.670969	-
ENSG00000009413	0.000224099	8.31763e-06	-0.810711	-
ENSG00000197302	0.000399172	1.50565e-05	-0.42605	-
ENSG00000134882	0.000493828	1.89249e-05	-0.580488	-
ENSG00000134333	0.000666028	2.58014e-05	-0.326065	-
ENSG00000138074	0.000739948	2.93869e-05	-0.364433	-
ENSG00000104388	0.00277746	0.000113983	-0.229371	-
ENSG00000185787	0.00308701	0.00012855	-0.292022	-
ENSG00000233024	0.00309707	0.000129903	-0.489275	-
ENSG00000104870	0.00412186	0.000177862	-0.439374	-
ENSG00000173875	0.00770332	0.000339379	-0.413398	-
ENSG00000074201	0.00853182	0.000378454	-0.223536	-
ENSG00000131375	0.0112467	0.000509062	-0.36908	-
ENSG00000107897	0.0112755	0.000513769	-0.524409	-
ENSG00000104164	0.0118266	0.000542449	-0.371604	-
ENSG00000140455	0.0130535	0.000606597	-0.340314	-
ENSG00000133943	0.0143761	0.000676734	-0.399304	-
ENSG00000166913	0.0148503	0.000706494	-0.278116	-
ENSG00000078674	0.0194909	0.000976323	-0.175009	-
ENSG00000115827	0.019745	0.000995012	-0.374997	-
ENSG00000134198	0.0220768	0.00111918	-0.33273	-
ENSG00000197905	0.0228247	0.00116398	-0.244912	-
ENSG00000060138	0.0251898	0.00129219	-0.28248	-
ENSG00000108384.AS4	0.0291182	0.0015025	-0.417842	-
ENSG00000106692	0.0314681	0.00164275	-0.348577	-
ENSG00000150593	0.034469	0.00183061	-0.33324	-
ENSG00000154380	0.0363972	0.00198793	-0.236226	-
ENSG00000257923	0.0363972	0.00198578	-0.299845	-
ENSG00000086758	0.0434964	0.00241504	-0.682147	-
ENSG00000198668	1.47897e-43	8.9257e-47	0.845287	+
ENSG00000022840	1.44464e-41	1.30778e-44	0.786696	+
ENSG00000134910	4.67992e-41	6.50994e-44	0.748065	+
ENSG00000100902	1.01386e-40	1.83562e-43	0.82748	+
ENSG00000149547	1.18671e-37	3.22285e-40	0.836402	+
ENSG00000100714	1.05392e-36	3.18024e-39	0.827748	+
ENSG00000198231	2.39698e-34	7.95629e-37	0.851343	+
ENSG00000169045	3.85283e-32	1.39513e-34	0.672876	+
ENSG00000087274	3.6745e-28	1.77408e-30	0.646245	+
ENSG00000162623	7.86637e-27	4.27268e-29	0.787411	+
ENSG00000132300	1.33913e-26	7.67768e-29	0.809605	+
ENSG00000113712	1.59787e-26	9.64329e-29	0.727041	+
ENSG00000110696	2.97449e-26	1.88489e-28	0.722927	+
ENSG00000106723	9.34379e-26	6.20297e-28	0.659229	+
ENSG00000112078	9.11477e-25	6.32597e-27	0.70859	+
ENSG00000079459	1.44922e-23	1.04954e-25	0.601605	+
ENSG00000083312	2.68674e-23	2.02684e-25	0.65524	+
ENSG00000159579	2.81754e-23	2.21054e-25	0.842632	+
ENSG00000157500	2.63698e-22	2.22802e-24	0.784684	+
ENSG00000159873	8.15768e-22	7.38486e-24	0.736888	+
ENSG00000082996	1.25677e-19	1.25148e-21	0.531035	+
ENSG00000119707	3.5724e-19	3.88076e-21	0.563037	+
ENSG00000017260	5.95263e-19	6.64606e-21	0.713724	+
ENSG00000014641	3.17556e-18	3.64131e-20	0.474604	+
ENSG00000070501	3.58671e-18	4.221e-20	0.603051	+
ENSG00000138613	1.88809e-17	2.27896e-19	0.868965	+
ENSG00000164074	2.08212e-17	2.57599e-19	0.731227	+
ENSG00000143641	8.53662e-17	1.15775e-18	0.731513	+
ENSG00000077782	8.53662e-17	1.15918e-18	0.47203	+
ENSG00000114956	3.1824e-16	4.51343e-18	0.526285	+
ENSG00000085365	1.12877e-15	1.63493e-17	0.563945	+
ENSG00000110075	2.05485e-15	3.1003e-17	0.615779	+
ENSG00000197712	3.94874e-15	6.19606e-17	0.786479	+
ENSG00000243943	1.10701e-14	1.77045e-16	0.785987	+
ENSG00000044115	2.08588e-12	3.65066e-14	0.4623	+
ENSG00000114054	3.35259e-12	6.17112e-14	0.429263	+
ENSG00000214063	8.13201e-12	1.54594e-13	0.654361	+
ENSG00000148700	9.20665e-12	1.77801e-13	0.470732	+
ENSG00000170632	2.31942e-11	4.6893e-13	0.578343	+
ENSG00000198836	4.95016e-11	1.03068e-12	0.632199	+
ENSG00000138443	5.98477e-11	1.26415e-12	0.42008	+
ENSG00000215114	7.80133e-11	1.6714e-12	0.685469	+
ENSG00000114867	1.10489e-10	2.43387e-12	0.745398	+
ENSG00000064933	2.5487e-10	5.7681e-12	0.480593	+
ENSG00000133627	3.04003e-10	6.97181e-12	0.74314	+
ENSG00000164081	4.81685e-10	1.1192e-11	0.699807	+
ENSG00000104325	2.12933e-09	5.07602e-11	0.394895	+
ENSG00000173715	6.20649e-09	1.53573e-10	0.650389	+
ENSG00000114648	6.43011e-09	1.61046e-10	0.791383	+
ENSG00000127022	1.46808e-08	3.72119e-10	0.381542	+
ENSG00000095139	1.74294e-08	4.4705e-10	0.471751	+
ENSG00000136521	2.43377e-08	6.38928e-10	0.576585	+
ENSG00000120727	7.18732e-08	1.95193e-09	0.442247	+
ENSG00000103415	2.55117e-07	7.15939e-09	0.651901	+
ENSG00000137804	4.07331e-07	1.16768e-08	0.429579	+
ENSG00000007341	4.07582e-07	1.1807e-08	0.742738	+
ENSG00000176024	4.58658e-07	1.3425e-08	0.609374	+
ENSG00000117481	1.96286e-06	5.86379e-08	0.674146	+
ENSG00000188343	2.89542e-06	8.73707e-08	0.495773	+
ENSG00000048052	3.04294e-06	9.27403e-08	0.764031	+
ENSG00000102908	3.4733e-06	1.07953e-07	0.474765	+
ENSG00000182718	6.88274e-06	2.18074e-07	0.280228	+
ENSG00000111540	7.94914e-06	2.54261e-07	0.560294	+
ENSG00000073849	1.20543e-05	3.89205e-07	0.592593	+
ENSG00000135624	1.59845e-05	5.20926e-07	0.378899	+
ENSG00000119004	1.90002e-05	6.24942e-07	0.480699	+
ENSG00000136444	1.98307e-05	6.5824e-07	0.591178	+
ENSG00000131778	2.14794e-05	7.25929e-07	0.713256	+
ENSG00000135749	5.59732e-05	1.95926e-06	0.503226	+
ENSG00000166263	5.76986e-05	2.03706e-06	0.401255	+
ENSG00000198089	6.3991e-05	2.27853e-06	0.518021	+
ENSG00000149809	9.7363e-05	3.52557e-06	0.624426	+
ENSG00000167283	0.00014697	5.41057e-06	0.420146	+
ENSG00000163719	0.000338147	1.26527e-05	0.345988	+
ENSG00000105993	0.00045585	1.73319e-05	0.269152	+
ENSG00000149196	0.000666028	2.6127e-05	0.261555	+
ENSG00000168803	0.000666028	2.59594e-05	0.401759	+
ENSG00000106609	0.000739948	2.94733e-05	0.388757	+
ENSG00000118260	0.000806319	3.23603e-05	0.291514	+
ENSG00000166478	0.00263654	0.000106609	0.412493	+
ENSG00000183726	0.00276542	0.000112655	0.244211	+
ENSG00000187446	0.00290985	0.000120294	0.214987	+
ENSG00000152455	0.00349891	0.000147814	0.342359	+
ENSG00000055917	0.00371951	0.000158255	0.315069	+
ENSG00000166352	0.0040677	0.000174298	0.285672	+
ENSG00000076067	0.00429019	0.00018642	0.382031	+
ENSG00000102606	0.00614669	0.000268945	0.302318	+
ENSG00000211455	0.00869495	0.000388314	0.264538	+
ENSG00000124532	0.00926501	0.000416568	0.302826	+
ENSG00000100227	0.0130535	0.000606194	0.245895	+
ENSG00000137814	0.0141552	0.000662067	0.293707	+
ENSG00000106459	0.0148503	0.000708021	0.362284	+
ENSG00000170242	0.0152613	0.00073222	0.286155	+
ENSG00000158019	0.0153313	0.000744282	0.358871	+
ENSG00000172954	0.0153313	0.000744833	0.335071	+
ENSG00000167004	0.0167494	0.000823449	0.256412	+
ENSG00000061936	0.0167494	0.000823835	0.471403	+
ENSG00000090905	0.0173038	0.000856324	0.260235	+
ENSG00000178053	0.0183017	0.000911234	0.241209	+
ENSG00000166206	0.0313354	0.00162636	0.257697	+
ENSG00000144366	0.0322122	0.00170103	0.189762	+
ENSG00000184640	0.0322122	0.00169943	0.299896	+
ENSG00000162551	0.0353621	0.00188871	0.260395	+
ENSG00000244754	0.0356513	0.00191491	0.298054	+
ENSG00000143207	0.0363972	0.00196608	0.325577	+
ENSG00000007168	0.0371072	0.0020379	0.165051	+
ENSG00000185420	0.0419172	0.00231471	0.485584	+
ENSG00000151116	0.0478344	0.00267033	0.266431	+

## Sheet: e.D0_I2_5p
	I2_5p.sc_meth_corrected_p	I2_5p.sc_meth_p	I2_5p.sc_meth_beta	Sign
ENSG00000108848	1.02534e-41	5.91158e-45	-0.740003	-
ENSG00000204152	1.17123e-36	2.36344e-39	-0.812601	-
ENSG00000122958	4.49536e-36	1.03671e-38	-0.59134	-
ENSG00000147601	6.00221e-35	1.55724e-37	-0.792811	-
ENSG00000121989	1.33244e-34	4.22516e-37	-0.820895	-
ENSG00000028839	1.33244e-34	4.06727e-37	-0.833517	-
ENSG00000168958	1.04137e-32	3.90259e-35	-0.801814	-
ENSG00000166206	2.82369e-31	1.13959e-33	-0.797786	-
ENSG00000100532	6.22412e-28	3.22964e-30	-0.846365	-
ENSG00000112419	7.75249e-27	4.24617e-29	-0.776806	-
ENSG00000072210	7.55793e-24	4.57536e-26	-0.689953	-
ENSG00000085415	1.99899e-23	1.26776e-25	-0.615938	-
ENSG00000213988	1.31661e-21	9.10903e-24	-0.717765	-
ENSG00000101443	2.21734e-21	1.598e-23	-0.727624	-
ENSG00000255663	9.91358e-17	8.57344e-19	-0.708246	-
ENSG00000014641	3.67852e-16	3.39333e-18	-0.451691	-
ENSG00000110801	1.19184e-14	1.20252e-16	-0.805546	-
ENSG00000106105	1.17697e-13	1.25537e-15	-0.577769	-
ENSG00000004866	8.99415e-13	1.01118e-14	-0.604739	-
ENSG00000116353	3.72823e-12	4.40646e-14	-0.788771	-
ENSG00000163320	5.74577e-12	7.1223e-14	-0.545682	-
ENSG00000092531	1.28859e-11	1.63445e-13	-0.619164	-
ENSG00000163104	3.82595e-11	4.96312e-13	-0.570688	-
ENSG00000106692	1.73264e-10	2.34752e-12	-0.688495	-
ENSG00000073578	1.87586e-10	2.59564e-12	-0.783147	-
ENSG00000136051	2.37373e-10	3.35298e-12	-0.672488	-
ENSG00000112237	8.15383e-10	1.19877e-11	-0.414782	-
ENSG00000188092	8.4214e-10	1.26633e-11	-0.644273	-
ENSG00000133961	8.4214e-10	1.28666e-11	-0.489264	-
ENSG00000198001	1.82253e-08	2.91282e-10	-0.674286	-
ENSG00000134982	1.51506e-07	2.66417e-09	-0.574229	-
ENSG00000151292	1.46138e-06	2.69617e-08	-0.521238	-
ENSG00000118482	5.12347e-06	9.7479e-08	-0.398342	-
ENSG00000118260	5.7755e-06	1.14879e-07	-0.3668	-
ENSG00000169621	1.02616e-05	2.0707e-07	-0.7433	-
ENSG00000140943	2.16691e-05	4.49756e-07	-0.483794	-
ENSG00000104112	2.74362e-05	5.77364e-07	-0.377516	-
ENSG00000136021	7.95509e-05	1.71992e-06	-0.351524	-
ENSG00000244198	0.000100605	2.26214e-06	-0.683396	-
ENSG00000078403	0.000104306	2.3754e-06	-0.533354	-
ENSG00000150593	0.00011882	2.74021e-06	-0.483685	-
ENSG00000084234	0.00025491	5.95217e-06	-0.224768	-
ENSG00000009413	0.00035187	8.31763e-06	-0.810711	-
ENSG00000032219	0.000524948	1.27115e-05	-0.744913	-
ENSG00000133835	0.00058331	1.42929e-05	-0.291197	-
ENSG00000197302	0.000607327	1.50565e-05	-0.42605	-
ENSG00000134333	0.000636528	1.59639e-05	-0.333902	-
ENSG00000135968	0.0014719	3.86121e-05	-0.38017	-
ENSG00000132471	0.0015198	4.03068e-05	-0.449964	-
ENSG00000128915	0.00154744	4.14858e-05	-0.329172	-
ENSG00000134882	0.00302507	8.39764e-05	-0.541754	-
ENSG00000104613	0.00304815	8.61125e-05	-0.395777	-
ENSG00000185787	0.0043296	0.000127307	-0.292196	-
ENSG00000156831	0.00622545	0.000186641	-0.426572	-
ENSG00000233024	0.00698546	0.000213454	-0.475389	-
ENSG00000126261	0.00993568	0.000317924	-0.300974	-
ENSG00000122008	0.0104023	0.000335855	-0.532767	-
ENSG00000152348	0.0124433	0.000419687	-0.47999	-
ENSG00000135720	0.0150507	0.000524983	-0.302265	-
ENSG00000131375	0.0151036	0.000531181	-0.367953	-
ENSG00000104870	0.0166184	0.000589248	-0.406151	-
ENSG00000065243	0.0170456	0.00060931	-0.312258	-
ENSG00000104081	0.0196667	0.00070867	-0.384908	-
ENSG00000172661	0.0392905	0.00149508	-0.283339	-
ENSG00000158019	0.0427569	0.00163931	-0.336501	-
ENSG00000103064	0.04514	0.00174369	-0.334682	-
ENSG00000086758	0.0463649	0.00180437	-0.696594	-
ENSG00000042088	0.047188	0.00185001	-0.219384	-
ENSG00000198668	8.46846e-43	2.44123e-46	0.843218	+
ENSG00000100714	3.24499e-38	2.80632e-41	0.839333	+
ENSG00000134910	3.5043e-38	4.04077e-41	0.731451	+
ENSG00000079459	9.11328e-38	1.31355e-40	0.719113	+
ENSG00000169045	1.17123e-36	2.13956e-39	0.706407	+
ENSG00000198231	9.51967e-34	3.29311e-36	0.847631	+
ENSG00000149547	1.1895e-30	5.14352e-33	0.789812	+
ENSG00000132780	3.02612e-30	1.39575e-32	0.788161	+
ENSG00000106723	7.71587e-29	3.78127e-31	0.687525	+
ENSG00000087274	3.22564e-24	1.85973e-26	0.60993	+
ENSG00000070501	5.07369e-22	3.36399e-24	0.651383	+
ENSG00000167670	1.37238e-20	1.02861e-22	0.727832	+
ENSG00000112078	4.29344e-20	3.34174e-22	0.657945	+
ENSG00000159579	8.19277e-19	6.6129e-21	0.796211	+
ENSG00000017260	2.94258e-18	2.45997e-20	0.706411	+
ENSG00000138613	2.6184e-16	2.33992e-18	0.85717	+
ENSG00000082996	8.40975e-15	8.00019e-17	0.471912	+
ENSG00000164074	1.04183e-14	1.02113e-16	0.692537	+
ENSG00000025293	1.86599e-14	1.93649e-16	0.465168	+
ENSG00000077782	2.06101e-13	2.25771e-15	0.429241	+
ENSG00000170632	3.49345e-12	4.02826e-14	0.599161	+
ENSG00000197712	5.60591e-12	6.78733e-14	0.734001	+
ENSG00000214063	1.05622e-10	1.4006e-12	0.634229	+
ENSG00000085365	3.56918e-10	5.14448e-12	0.471423	+
ENSG00000167325	9.86751e-10	1.53605e-11	0.367503	+
ENSG00000132300	1.82253e-08	2.94216e-10	0.537424	+
ENSG00000164111	2.42915e-08	3.99147e-10	0.563213	+
ENSG00000114867	2.90307e-08	4.85388e-10	0.687517	+
ENSG00000011376	6.01455e-08	1.02296e-09	0.519514	+
ENSG00000136444	9.6704e-08	1.67263e-09	0.684208	+
ENSG00000095139	3.76593e-07	6.73081e-09	0.442153	+
ENSG00000127022	9.57139e-07	1.73828e-08	0.345757	+
ENSG00000164081	3.79105e-06	7.10356e-08	0.587727	+
ENSG00000183726	5.40396e-06	1.04373e-07	0.331834	+
ENSG00000102908	5.50707e-06	1.07953e-07	0.474765	+
ENSG00000188343	1.91686e-05	3.9233e-07	0.47319	+
ENSG00000101019	6.06229e-05	1.29322e-06	0.384461	+
ENSG00000178053	8.88061e-05	1.94563e-06	0.340744	+
ENSG00000166263	9.17721e-05	2.03706e-06	0.401255	+
ENSG00000073849	0.000373128	8.9277e-06	0.531166	+
ENSG00000104325	0.000662345	1.68024e-05	0.264932	+
ENSG00000135749	0.000802079	2.05783e-05	0.45674	+
ENSG00000166478	0.000998132	2.58961e-05	0.444222	+
ENSG00000117481	0.00181326	4.9135e-05	0.536672	+
ENSG00000243943	0.00272138	7.45274e-05	0.446683	+
ENSG00000105993	0.00302507	8.45883e-05	0.246989	+
ENSG00000007341	0.00305546	8.71997e-05	0.562236	+
ENSG00000104205	0.00379446	0.000109384	0.45194	+
ENSG00000137845	0.00382382	0.000111333	0.250997	+
ENSG00000055917	0.00536431	0.000159277	0.314942	+
ENSG00000162623	0.00679664	0.000205725	0.317688	+
ENSG00000113712	0.00888044	0.000273918	0.278092	+
ENSG00000113391	0.00936707	0.000291629	0.334629	+
ENSG00000189067	0.00950252	0.000298585	0.279744	+
ENSG00000149196	0.00964924	0.000305977	0.225603	+
ENSG00000183137	0.0105732	0.000344421	0.349225	+
ENSG00000165006	0.0111589	0.000366717	0.305569	+
ENSG00000144395	0.0120345	0.00039896	0.369293	+
ENSG00000111790	0.0122041	0.0004081	0.331246	+
ENSG00000168803	0.0129182	0.000439426	0.340127	+
ENSG00000083312	0.0134055	0.000459867	0.24789	+
ENSG00000090905	0.0144526	0.000499956	0.271275	+
ENSG00000269343	0.0210191	0.000763463	0.433174	+
ENSG00000166734	0.0217377	0.000795832	0.265843	+
ENSG00000152455	0.0230383	0.000850089	0.303069	+
ENSG00000162551	0.02705	0.00100591	0.275045	+
ENSG00000119185	0.0341532	0.0012799	0.253221	+
ENSG00000197157	0.0343224	0.00129614	0.250633	+
ENSG00000176024	0.0472249	0.00186507	0.360521	+

## Sheet: f.D0_I2_3p
	I2_3p.sc_meth_corrected_p	I2_3p.sc_meth_p	I2_3p.sc_meth_beta	Sign
ENSG00000108848	1.78984e-55	1.03598e-58	-0.805379	-
ENSG00000133835	1.15017e-52	9.98593e-56	-0.829237	-
ENSG00000168003	4.5708e-47	6.61407e-50	-0.777797	-
ENSG00000136021	4.6466e-40	9.41325e-43	-0.813147	-
ENSG00000147601	2.95216e-39	6.83496e-42	-0.818974	-
ENSG00000122958	4.7518e-36	1.65023e-38	-0.590046	-
ENSG00000166803	2.80505e-34	1.13651e-36	-0.788547	-
ENSG00000198231	7.68217e-32	4.00187e-34	-0.834314	-
ENSG00000104112	5.09262e-29	3.38981e-31	-0.751044	-
ENSG00000118482	8.00496e-28	6.02336e-30	-0.737627	-
ENSG00000186908	1.00221e-22	9.57151e-25	-0.748236	-
ENSG00000172954	5.97894e-21	6.40225e-23	-0.798927	-
ENSG00000085415	2.86717e-20	3.23612e-22	-0.579577	-
ENSG00000135720	1.08866e-18	1.29176e-20	-0.706105	-
ENSG00000177119	1.71702e-18	2.08704e-20	-0.705367	-
ENSG00000128915	3.04964e-18	3.7951e-20	-0.662073	-
ENSG00000168137	7.04658e-16	9.17693e-18	-0.693143	-
ENSG00000112237	2.40924e-13	3.34678e-15	-0.474281	-
ENSG00000005483	8.04177e-13	1.16367e-14	-0.611019	-
ENSG00000155621	1.03911e-12	1.53369e-14	-0.659334	-
ENSG00000188732	1.12815e-12	1.69776e-14	-0.548405	-
ENSG00000133961	2.06133e-11	3.40038e-13	-0.520636	-
ENSG00000124275	2.2995e-11	3.85983e-13	-0.750866	-
ENSG00000163104	2.58325e-11	4.41087e-13	-0.571719	-
ENSG00000169062	1.41282e-10	2.57594e-12	-0.625926	-
ENSG00000188092	6.83694e-10	1.26633e-11	-0.644273	-
ENSG00000167283	1.49726e-09	2.90321e-11	-0.582994	-
ENSG00000198001	5.16798e-09	1.06191e-10	-0.686164	-
ENSG00000111319	2.35781e-07	4.98124e-09	-0.673724	-
ENSG00000010270	2.65123e-07	5.67788e-09	-0.32681	-
ENSG00000115548	3.45127e-07	7.49112e-09	-0.743336	-
ENSG00000169139	3.62893e-06	8.40186e-08	-0.402428	-
ENSG00000141002	3.95234e-06	9.26501e-08	-0.505822	-
ENSG00000134910	8.44846e-06	2.00492e-07	-0.329282	-
ENSG00000169621	8.62049e-06	2.0707e-07	-0.7433	-
ENSG00000136933	2.05061e-05	5.04439e-07	-0.450118	-
ENSG00000149196	2.29436e-05	5.71039e-07	-0.30882	-
ENSG00000009413	0.000319338	8.31763e-06	-0.810711	-
ENSG00000134333	0.000377193	9.9337e-06	-0.341443	-
ENSG00000244198	0.000378513	1.0078e-05	-0.649887	-
ENSG00000032219	0.000467266	1.27115e-05	-0.744913	-
ENSG00000197302	0.000547639	1.50565e-05	-0.42605	-
ENSG00000133943	0.000708409	1.98867e-05	-0.489273	-
ENSG00000103415	0.00133885	3.83594e-05	-0.494271	-
ENSG00000104870	0.00158906	4.69079e-05	-0.472723	-
ENSG00000121766	0.0016261	4.84721e-05	-0.31355	-
ENSG00000121236	0.00196341	5.90949e-05	-0.591138	-
ENSG00000072210	0.00336574	0.000103251	-0.289286	-
ENSG00000185787	0.00346741	0.000107373	-0.295233	-
ENSG00000118260	0.00348623	0.000109974	-0.272061	-
ENSG00000233024	0.00513799	0.000168027	-0.482154	-
ENSG00000204152	0.00987455	0.000331498	-0.278561	-
ENSG00000122008	0.00991882	0.000335855	-0.532767	-
ENSG00000104613	0.0118499	0.000407796	-0.359111	-
ENSG00000156831	0.0129489	0.000449698	-0.402921	-
ENSG00000104388	0.0144028	0.000508527	-0.207157	-
ENSG00000107897	0.014433	0.000513769	-0.524409	-
ENSG00000106692	0.0162333	0.000582551	-0.378515	-
ENSG00000158019	0.0162971	0.000589559	-0.365174	-
ENSG00000014641	0.0175378	0.000644591	-0.185772	-
ENSG00000112419	0.0220824	0.000824407	-0.281481	-
ENSG00000149483	0.0283665	0.00107543	-0.585041	-
ENSG00000104081	0.0291598	0.00112239	-0.371402	-
ENSG00000183833	0.0415335	0.00164674	-0.460764	-
ENSG00000128609	0.0445165	0.0017779	-0.245953	-
ENSG00000150593	0.0455066	0.00183061	-0.33324	-
ENSG00000007168	6.69313e-81	1.93703e-84	0.816849	+
ENSG00000079459	1.798e-50	2.0814e-53	0.787468	+
ENSG00000135624	3.48347e-41	6.0488e-44	0.833985	+
ENSG00000082996	4.69808e-38	1.22368e-40	0.690058	+
ENSG00000184635	2.37665e-36	7.28789e-39	0.837691	+
ENSG00000106723	2.37665e-36	7.56595e-39	0.744259	+
ENSG00000198668	1.00398e-35	3.77724e-38	0.798149	+
ENSG00000123213	1.7364e-33	7.53784e-36	0.784414	+
ENSG00000139372	4.99707e-32	2.31389e-34	0.676194	+
ENSG00000183726	5.37561e-32	2.64474e-34	0.677772	+
ENSG00000149547	1.3446e-31	7.39355e-34	0.795967	+
ENSG00000132780	6.26654e-31	3.62714e-33	0.792526	+
ENSG00000087274	1.34977e-30	8.20322e-33	0.66529	+
ENSG00000113391	2.27929e-30	1.45121e-32	0.849234	+
ENSG00000093000	1.08273e-28	7.52036e-31	0.714702	+
ENSG00000126777	2.30465e-28	1.66744e-30	0.696501	+
ENSG00000128989	1.8212e-26	1.42308e-28	0.740761	+
ENSG00000169045	2.37898e-25	1.92777e-27	0.613422	+
ENSG00000144354	1.0231e-24	8.58659e-27	0.737057	+
ENSG00000105953	7.0835e-24	6.15e-26	0.808637	+
ENSG00000138382	7.75699e-24	6.95923e-26	0.705799	+
ENSG00000178053	2.82791e-23	2.61892e-25	0.66707	+
ENSG00000166352	1.04518e-22	1.02844e-24	0.686151	+
ENSG00000083312	5.31445e-22	5.3831e-24	0.640199	+
ENSG00000104325	2.14247e-21	2.23215e-23	0.56824	+
ENSG00000074696	1.55585e-20	1.71103e-22	0.566025	+
ENSG00000143641	1.85724e-19	2.14998e-21	0.767249	+
ENSG00000185721	7.94738e-18	1.01201e-19	0.638762	+
ENSG00000110075	2.32884e-15	3.1003e-17	0.615779	+
ENSG00000076067	8.59842e-14	1.16956e-15	0.717864	+
ENSG00000085365	3.07991e-13	4.36757e-15	0.52652	+
ENSG00000214413	4.75688e-12	7.29632e-14	0.660889	+
ENSG00000140153	6.31612e-12	9.87075e-14	0.786206	+
ENSG00000044115	6.61452e-12	1.05285e-13	0.454781	+
ENSG00000131375	9.41941e-12	1.52657e-13	0.695388	+
ENSG00000173715	3.96891e-11	6.89173e-13	0.7067	+
ENSG00000136521	6.89743e-11	1.21765e-12	0.643144	+
ENSG00000243943	9.06003e-11	1.62565e-12	0.712077	+
ENSG00000122642	8.98436e-10	1.69008e-11	0.86674	+
ENSG00000183137	1.11588e-09	2.13141e-11	0.604713	+
ENSG00000215114	1.70392e-09	3.35324e-11	0.654739	+
ENSG00000133627	2.54041e-09	5.07293e-11	0.722175	+
ENSG00000084234	2.7622e-09	5.59576e-11	0.320815	+
ENSG00000068305	1.39588e-07	2.90862e-09	0.557904	+
ENSG00000007341	3.50927e-07	7.71857e-09	0.748799	+
ENSG00000110696	6.06174e-07	1.35081e-08	0.420807	+
ENSG00000176024	2.57113e-06	5.80397e-08	0.587469	+
ENSG00000175581	3.29354e-06	7.53002e-08	0.297776	+
ENSG00000048052	8.995e-06	2.18669e-07	0.749661	+
ENSG00000152455	4.16737e-05	1.04927e-06	0.431802	+
ENSG00000166263	5.73236e-05	1.4599e-06	0.406418	+
ENSG00000164074	0.000153147	3.94461e-06	0.427481	+
ENSG00000124532	0.000429403	1.15573e-05	0.371512	+
ENSG00000103194	0.000606961	1.68631e-05	0.352539	+
ENSG00000152942	0.00128751	3.65159e-05	0.48851	+
ENSG00000243335	0.00136659	3.95499e-05	0.636481	+
ENSG00000164111	0.00153067	4.47415e-05	0.387291	+
ENSG00000109184	0.00232685	7.07072e-05	0.268839	+
ENSG00000176783	0.00348623	0.000109129	0.478744	+
ENSG00000181090	0.00407214	0.000129635	0.373466	+
ENSG00000088305	0.00474442	0.00015241	0.206381	+
ENSG00000055917	0.00492027	0.000159483	0.314917	+
ENSG00000173542	0.00536514	0.000177008	0.506116	+
ENSG00000140525	0.00908153	0.000302248	0.384726	+
ENSG00000111790	0.0118499	0.0004081	0.331246	+
ENSG00000168872	0.0136656	0.000478542	0.344571	+
ENSG00000166734	0.0170569	0.000621981	0.271001	+
ENSG00000188343	0.0210444	0.000779567	0.324432	+
ENSG00000103852	0.0281325	0.00105842	0.605031	+
ENSG00000172766	0.0288945	0.00110381	0.374338	+
ENSG00000001631	0.0305721	0.00118559	0.367377	+
ENSG00000127022	0.0306344	0.00119688	0.202958	+
ENSG00000054267	0.0364306	0.00143388	0.296405	+

## Sheet: g.D0_C2
	U2.sc_meth_corrected_p	U2.sc_meth_p	U2.sc_meth_beta	Sign
ENSG00000133835	1.47504e-52	8.14989e-56	-0.829595	-
ENSG00000168003	2.45488e-46	2.03456e-49	-0.77539	-
ENSG00000136021	2.2052e-38	4.26448e-41	-0.803788	-
ENSG00000122958	6.67891e-36	1.66061e-38	-0.590028	-
ENSG00000106723	8.39408e-31	3.47844e-33	-0.703919	-
ENSG00000120265	9.30559e-31	4.11323e-33	-0.785806	-
ENSG00000104112	8.75561e-30	4.11201e-32	-0.758391	-
ENSG00000100532	6.15291e-28	3.22964e-30	-0.846365	-
ENSG00000072210	1.17012e-26	6.78844e-29	-0.716819	-
ENSG00000135968	3.87947e-23	2.89371e-25	-0.793587	-
ENSG00000213988	2.9357e-21	2.27085e-23	-0.713345	-
ENSG00000103423	2.94979e-20	2.44474e-22	-0.799897	-
ENSG00000138796	1.65873e-19	1.42055e-21	-0.73836	-
ENSG00000255663	3.38814e-19	2.99523e-21	-0.740775	-
ENSG00000131966	2.79781e-18	2.55066e-20	-0.637566	-
ENSG00000065243	1.51438e-16	1.42244e-18	-0.70078	-
ENSG00000114209	1.67152e-16	1.61622e-18	-0.648135	-
ENSG00000170248	4.40009e-15	4.37607e-17	-0.642653	-
ENSG00000136051	3.27786e-13	3.53162e-15	-0.732536	-
ENSG00000099968	1.65174e-11	1.9165e-13	-0.605325	-
ENSG00000078674	1.7161e-11	2.03859e-13	-0.378258	-
ENSG00000169062	6.13472e-11	7.45704e-13	-0.637663	-
ENSG00000106692	1.80797e-10	2.34752e-12	-0.688495	-
ENSG00000119471	1.17957e-09	1.56418e-11	-0.482494	-
ENSG00000167283	2.7269e-09	3.76668e-11	-0.580273	-
ENSG00000204152	4.68782e-08	6.86382e-10	-0.460726	-
ENSG00000121236	1.06232e-07	1.58478e-09	-0.788048	-
ENSG00000177917	1.08143e-07	1.64316e-09	-0.535644	-
ENSG00000108384	1.29839e-07	2.00869e-09	-0.44435	-
ENSG00000104164	1.00029e-06	1.65805e-08	-0.57164	-
ENSG00000151292	1.57412e-06	2.69617e-08	-0.521238	-
ENSG00000171606	6.39513e-06	1.1307e-07	-0.80838	-
ENSG00000147601	1.52484e-05	2.78027e-07	-0.383954	-
ENSG00000135541	2.56009e-05	4.73859e-07	-0.44064	-
ENSG00000245958	6.30557e-05	1.25423e-06	-0.651495	-
ENSG00000078403	0.000134094	2.81541e-06	-0.530047	-
ENSG00000244198	0.000189202	4.02473e-06	-0.670969	-
ENSG00000259066	0.000376503	8.32104e-06	-0.431291	-
ENSG00000134333	0.000377052	8.43733e-06	-0.343993	-
ENSG00000032219	0.000547772	1.27115e-05	-0.744913	-
ENSG00000196214	0.000597294	1.40258e-05	-0.510391	-
ENSG00000197302	0.000633733	1.50565e-05	-0.42605	-
ENSG00000105983	0.00100704	2.47602e-05	-0.303122	-
ENSG00000112419	0.00111852	2.84282e-05	-0.348259	-
ENSG00000133943	0.00153614	3.98912e-05	-0.473395	-
ENSG00000101003	0.00264097	6.93117e-05	-0.346835	-
ENSG00000082996	0.00370399	9.82336e-05	-0.231464	-
ENSG00000152240	0.0039239	0.00010515	-0.217461	-
ENSG00000090857	0.00427535	0.000115749	-0.441586	-
ENSG00000233024	0.00514722	0.000140776	-0.487067	-
ENSG00000156831	0.00668909	0.000186641	-0.426572	-
ENSG00000167325	0.00820213	0.000233391	-0.205605	-
ENSG00000092531	0.0101486	0.000294383	-0.331603	-
ENSG00000134910	0.0114477	0.000335232	-0.230548	-
ENSG00000107897	0.0173806	0.000513769	-0.524409	-
ENSG00000156970	0.0209568	0.000630718	-0.278688	-
ENSG00000104870	0.0228254	0.000712553	-0.400552	-
ENSG00000136238	0.0256301	0.000814269	-0.275027	-
ENSG00000211455	0.0371212	0.00119985	-0.242222	-
ENSG00000175221	0.0425446	0.00143391	-0.245474	-
ENSG00000108384.AS4	0.0438605	0.0015025	-0.417842	-
ENSG00000128609	0.0484905	0.00170129	-0.246939	-
ENSG00000014641	9.45059e-77	2.61083e-80	0.81396	+
ENSG00000161813	6.38887e-44	7.05998e-47	0.813694	+
ENSG00000129351	1.82956e-42	2.52718e-45	0.787138	+
ENSG00000100902	2.11018e-40	3.49776e-43	0.825997	+
ENSG00000136536	5.2045e-36	1.15024e-38	0.807008	+
ENSG00000149547	3.4209e-35	9.45061e-38	0.821889	+
ENSG00000079459	6.43353e-34	1.95507e-36	0.691296	+
ENSG00000169045	8.69413e-33	2.88222e-35	0.677931	+
ENSG00000198668	2.13987e-32	7.68512e-35	0.775928	+
ENSG00000103226	1.53142e-31	5.923e-34	0.83492	+
ENSG00000113391	3.33805e-28	1.65991e-30	0.834527	+
ENSG00000162623	7.73306e-27	4.27268e-29	0.787411	+
ENSG00000132300	4.29929e-26	2.61299e-28	0.805111	+
ENSG00000070501	4.84678e-25	3.07964e-27	0.682309	+
ENSG00000138382	1.04962e-23	6.95923e-26	0.705799	+
ENSG00000132780	1.74562e-23	1.25384e-25	0.727192	+
ENSG00000083312	1.74562e-23	1.23605e-25	0.657436	+
ENSG00000168872	2.97099e-21	2.38023e-23	0.801122	+
ENSG00000173875	6.85765e-15	7.00965e-17	0.798822	+
ENSG00000165006	2.53973e-13	2.66618e-15	0.618696	+
ENSG00000173715	2.48077e-12	2.74136e-14	0.73499	+
ENSG00000131375	1.13524e-11	1.28585e-13	0.696901	+
ENSG00000156110	7.3062e-11	9.08288e-13	0.530355	+
ENSG00000136521	9.58178e-11	1.21765e-12	0.643144	+
ENSG00000183137	1.57453e-09	2.13141e-11	0.604713	+
ENSG00000017260	1.76247e-08	2.48319e-10	0.52621	+
ENSG00000052841	2.72212e-08	3.91048e-10	0.674481	+
ENSG00000117543	3.40051e-07	5.35473e-09	0.401716	+
ENSG00000130023	7.80026e-07	1.24985e-08	0.823774	+
ENSG00000175198	8.70801e-07	1.41935e-08	0.746102	+
ENSG00000007341	1.47547e-06	2.48645e-08	0.731701	+
ENSG00000176024	3.42936e-06	5.96861e-08	0.587034	+
ENSG00000258984	1.52484e-05	2.77256e-07	0.457342	+
ENSG00000103194	3.28604e-05	6.17308e-07	0.403989	+
ENSG00000145740	3.87164e-05	7.38011e-07	0.496731	+
ENSG00000186297	4.52633e-05	8.75313e-07	0.73963	+
ENSG00000028203	4.55929e-05	8.94284e-07	0.332171	+
ENSG00000166263	7.04287e-05	1.42034e-06	0.40684	+
ENSG00000175581	9.28667e-05	1.8985e-06	0.265077	+
ENSG00000124532	0.000120819	2.50332e-06	0.396605	+
ENSG00000074696	0.000300097	6.4666e-06	0.28146	+
ENSG00000109184	0.000309672	6.75847e-06	0.30292	+
ENSG00000139372	0.000447789	1.01439e-05	0.27676	+
ENSG00000198089	0.000531546	1.21882e-05	0.484511	+
ENSG00000110696	0.000695195	1.67088e-05	0.325469	+
ENSG00000140525	0.000719026	1.74802e-05	0.450023	+
ENSG00000092020	0.0010349	2.57312e-05	0.380079	+
ENSG00000012061	0.00111787	2.81031e-05	0.295856	+
ENSG00000130414	0.00125501	3.22441e-05	0.340186	+
ENSG00000055917	0.00585893	0.000161859	0.314625	+
ENSG00000166352	0.00701005	0.000197533	0.283377	+
ENSG00000176783	0.00884317	0.000254074	0.455623	+
ENSG00000131778	0.0209568	0.000631062	0.535832	+
ENSG00000137814	0.0215456	0.000660696	0.293753	+
ENSG00000101290	0.0215456	0.000655962	0.300699	+
ENSG00000100106	0.0226559	0.000701002	0.40971	+
ENSG00000244754	0.0245372	0.00077277	0.321671	+
ENSG00000136444	0.0288148	0.000923406	0.416815	+
ENSG00000060138	0.0373539	0.00121769	0.28391	+
ENSG00000144366	0.0375926	0.00123586	0.195248	+
ENSG00000163694	0.0380238	0.00126054	0.352231	+
ENSG00000001631	0.039961	0.0013358	0.363778	+
ENSG00000176715	0.0434677	0.00147704	0.571847	+
ENSG00000164111	0.0468985	0.00161953	0.303965	+
ENSG00000168066	0.04724	0.00164437	0.246179	+

## Sheet: h.D3_C1
	U1.sc_meth_corrected_p	U1.sc_meth_p	U1.sc_meth_beta	Sign
ENSG00000007168	3.04408e-35	2.3416e-38	0.800858	+
ENSG00000104325	1.05446e-31	1.62224e-34	0.75411	+
ENSG00000074696	7.32727e-29	1.69091e-31	0.784687	+
ENSG00000135624	1.10068e-26	3.3867e-29	0.857706	+
ENSG00000129351	1.119e-25	4.30385e-28	0.831858	+
ENSG00000105568	1.5756e-25	7.27202e-28	0.851883	+
ENSG00000127022	2.05985e-25	1.10915e-27	0.773157	+
ENSG00000198668	4.97167e-25	3.05949e-27	0.851415	+
ENSG00000144224	2.2181e-23	1.53561e-25	0.874081	+
ENSG00000126777	7.94262e-23	6.10971e-25	0.775722	+
ENSG00000136536	9.68521e-23	8.19518e-25	0.852465	+
ENSG00000119707	2.92332e-20	2.69845e-22	0.8199	+
ENSG00000078304	1.5063e-19	1.62217e-21	0.865753	+
ENSG00000110696	3.35041e-19	3.86586e-21	0.7689	+
ENSG00000022840	4.40179e-19	5.41759e-21	0.797243	+
ENSG00000113712	8.24855e-18	1.26901e-19	0.772239	+
ENSG00000183726	8.76201e-18	1.4154e-19	0.688452	+
ENSG00000138382	7.86902e-17	1.33168e-18	0.771906	+
ENSG00000149547	1.5052e-16	2.66304e-18	0.856482	+
ENSG00000103226	2.58943e-15	4.97967e-17	0.847413	+
ENSG00000157500	2.8953e-15	5.7906e-17	0.84652	+
ENSG00000161813	3.96343e-15	8.50611e-17	0.814802	+
ENSG00000132780	7.48997e-15	1.72846e-16	0.821055	+
ENSG00000120705	1.12323e-14	2.67848e-16	0.861049	+
ENSG00000162623	1.3812e-14	3.39989e-16	0.843462	+
ENSG00000136521	4.54557e-14	1.22381e-15	0.789651	+
ENSG00000109046	1.06983e-13	2.9626e-15	0.607036	+
ENSG00000087274	1.72467e-13	4.90868e-15	0.597981	+
ENSG00000166352	5.4553e-13	1.59463e-14	0.700168	+
ENSG00000100129	1.0066e-12	3.01979e-14	0.603372	+
ENSG00000083312	1.37008e-12	4.21562e-14	0.697753	+
ENSG00000213064	2.4225e-12	8.01288e-14	0.835714	+
ENSG00000103194	3.49823e-12	1.18402e-13	0.842164	+
ENSG00000164074	1.03962e-11	3.67867e-13	0.858387	+
ENSG00000114956	2.03999e-11	7.37534e-13	0.607883	+
ENSG00000111275	2.5721e-11	9.89268e-13	0.783112	+
ENSG00000178053	4.34821e-11	1.73929e-12	0.782372	+
ENSG00000025293	7.6677e-11	3.18505e-12	0.644393	+
ENSG00000124588	8.25607e-11	3.49295e-12	0.799128	+
ENSG00000183137	2.95822e-10	1.29706e-11	0.812002	+
ENSG00000014641	4.45119e-10	2.02016e-11	0.449143	+
ENSG00000152240	2.43657e-09	1.21828e-10	0.511654	+
ENSG00000076067	8.92901e-09	4.67056e-10	0.692079	+
ENSG00000122390	1.25663e-08	6.76648e-10	0.851082	+
ENSG00000198836	1.67786e-08	9.29278e-10	0.748867	+
ENSG00000066136	2.22322e-08	1.24842e-09	0.739874	+
ENSG00000039319	4.59089e-08	2.61328e-09	0.746364	+
ENSG00000132300	5.31003e-08	3.06348e-09	0.864365	+
ENSG00000068305	5.62532e-08	3.28865e-09	0.702161	+
ENSG00000125462	6.45086e-08	3.82089e-09	0.466403	+
ENSG00000111540	7.33783e-08	4.51559e-09	0.738985	+
ENSG00000146701	8.96539e-08	5.6551e-09	0.55176	+
ENSG00000110075	1.65068e-07	1.0666e-08	0.732527	+
ENSG00000105953	2.01717e-07	1.31892e-08	0.838886	+
ENSG00000052841	4.70575e-07	3.14924e-08	0.803219	+
ENSG00000185721	5.23899e-07	3.58669e-08	0.657952	+
ENSG00000017260	9.53425e-07	6.60064e-08	0.639333	+
ENSG00000130935	1.82387e-06	1.29074e-07	0.871493	+
ENSG00000106609	2.13116e-06	1.54099e-07	0.830282	+
ENSG00000032742	2.84225e-06	2.07703e-07	0.844795	+
ENSG00000166037	3.772e-06	2.78548e-07	0.704198	+
ENSG00000100714	5.25121e-06	3.91821e-07	0.866025	+
ENSG00000044115	7.83556e-06	5.96709e-07	0.442257	+
ENSG00000165006	1.1449e-05	9.15919e-07	0.694956	+
ENSG00000169045	1.52214e-05	1.22942e-06	0.395271	+
ENSG00000104081	1.53527e-05	1.25184e-06	0.688758	+
ENSG00000159579	2.26638e-05	1.88284e-06	0.776921	+
ENSG00000124164	3.58803e-05	3.00843e-06	0.808717	+
ENSG00000112078	4.35777e-05	3.68734e-06	0.461333	+
ENSG00000138443	6.88061e-05	5.92792e-06	0.385476	+
ENSG00000166734	6.88731e-05	5.99047e-06	0.521651	+
ENSG00000269343	7.65511e-05	6.77183e-06	0.780678	+
ENSG00000155508	0.000148478	1.3363e-05	0.445922	+
ENSG00000215114	0.000148589	1.34873e-05	0.723676	+
ENSG00000163320	0.000164587	1.50661e-05	0.423994	+
ENSG00000101290	0.000186298	1.74833e-05	0.650501	+
ENSG00000135916	0.000189247	1.79057e-05	0.440003	+
ENSG00000033170	0.000208173	2.00166e-05	0.766444	+
ENSG00000082996	0.000224503	2.2105e-05	0.433401	+
ENSG00000152942	0.000246489	2.44593e-05	0.728497	+
ENSG00000166394	0.000322538	3.2502e-05	0.613761	+
ENSG00000159873	0.000344291	3.49588e-05	0.764017	+
ENSG00000143641	0.000402298	4.17771e-05	0.784785	+
ENSG00000084234	0.000478431	5.00513e-05	0.265776	+
ENSG00000158560	0.000479054	5.04849e-05	0.629748	+
ENSG00000188343	0.0010247	0.000110352	0.467882	+
ENSG00000028203	0.0010538	0.000115919	0.403722	+
ENSG00000175581	0.00108813	0.000120531	0.355375	+
ENSG00000133302	0.00179431	0.000202895	0.67683	+
ENSG00000132640	0.00205074	0.000233469	0.683228	+
ENSG00000145740	0.00275029	0.000319457	0.588067	+
ENSG00000085365	0.0031226	0.000365104	0.508211	+
ENSG00000079459	0.00326217	0.000383932	0.31519	+
ENSG00000144354	0.00383686	0.000455967	0.55399	+
ENSG00000168522	0.00444711	0.000533653	0.359816	+
ENSG00000170632	0.00661634	0.00080923	0.554643	+
ENSG00000174574	0.00938731	0.00115536	0.380538	+
ENSG00000243452	0.00941246	0.00117136	0.512871	+
ENSG00000157456	0.00941554	0.00118056	0.488903	+
ENSG00000068796	0.013765	0.00176827	0.555257	+
ENSG00000064933	0.0143449	0.00186484	0.417572	+
ENSG00000114054	0.0216348	0.00291238	0.443247	+
ENSG00000101413	0.0235102	0.00318292	0.556034	+
ENSG00000160201	0.0244128	0.00332389	0.4035	+
ENSG00000117543	0.025349	0.00349037	0.365466	+
ENSG00000131828.AS3	0.0260763	0.00361057	0.602484	+
ENSG00000086475	0.0271046	0.00377821	0.303984	+
ENSG00000140374	0.028155	0.00396336	0.230898	+
ENSG00000141002	0.0357501	0.00508751	0.363106	+
ENSG00000111790	0.0494626	0.00722916	0.408544	+
ENSG00000121989	3.06004e-20	3.06004e-22	-0.806358	-
ENSG00000104852	1.22728e-18	1.6049e-20	-0.842933	-
ENSG00000166803	1.72893e-18	2.46918e-20	-0.8317	-
ENSG00000122958	1.72893e-18	2.5269e-20	-0.615069	-
ENSG00000121766	6.29334e-16	1.16185e-17	-0.848389	-
ENSG00000136021	3.96343e-15	8.53663e-17	-0.836632	-
ENSG00000133835	4.58421e-15	1.02263e-16	-0.796345	-
ENSG00000213988	1.62317e-14	4.12036e-16	-0.742622	-
ENSG00000168958	2.22889e-14	5.82941e-16	-0.820532	-
ENSG00000256053	2.22177e-12	7.00712e-14	-0.789025	-
ENSG00000135720	2.22953e-12	7.2031e-14	-0.85066	-
ENSG00000168003	8.42231e-12	2.91542e-13	-0.714591	-
ENSG00000138796	2.12058e-11	7.82982e-13	-0.807826	-
ENSG00000078403	2.41567e-11	9.10524e-13	-0.861965	-
ENSG00000100532	4.34821e-11	1.7145e-12	-0.867992	-
ENSG00000110801	4.38893e-11	1.78933e-12	-0.845792	-
ENSG00000135968	9.53751e-11	4.10847e-12	-0.866696	-
ENSG00000128915	3.23669e-10	1.44406e-11	-0.735674	-
ENSG00000118482	4.76472e-10	2.2724e-11	-0.692315	-
ENSG00000150593	4.76472e-10	2.2402e-11	-0.801341	-
ENSG00000168137	4.76472e-10	2.24692e-11	-0.714887	-
ENSG00000151292	8.66665e-10	4.19999e-11	-0.789657	-
ENSG00000129625	2.00876e-09	9.88929e-11	-0.565642	-
ENSG00000072210	7.1169e-09	3.6132e-10	-0.69114	-
ENSG00000166181	7.89786e-09	4.07044e-10	-0.733837	-
ENSG00000114209	1.19718e-08	6.35427e-10	-0.748355	-
ENSG00000115828	1.67786e-08	9.18621e-10	-0.84778	-
ENSG00000099250	6.54271e-08	3.92563e-09	-0.616388	-
ENSG00000170242	6.95198e-08	4.22467e-09	-0.676011	-
ENSG00000104427	8.8247e-08	5.49847e-09	-0.85769	-
ENSG00000112419	1.42966e-07	9.12785e-09	-0.827887	-
ENSG00000005483	3.25821e-07	2.15543e-08	-0.670403	-
ENSG00000140105	5.23899e-07	3.58156e-08	-0.349894	-
ENSG00000168734	1.13223e-06	7.92564e-08	-0.684875	-
ENSG00000136738	2.09661e-06	1.49989e-07	-0.85944	-
ENSG00000136051	6.60925e-06	4.98236e-07	-0.727539	-
ENSG00000148180	7.91473e-06	6.08826e-07	-0.807713	-
ENSG00000147457	9.395e-06	7.29919e-07	-0.794949	-
ENSG00000131966	9.43711e-06	7.40451e-07	-0.555139	-
ENSG00000139637	1.14015e-05	9.03347e-07	-0.810511	-
ENSG00000065243	1.85844e-05	1.52964e-06	-0.647501	-
ENSG00000169062	5.01025e-05	4.27798e-06	-0.620234	-
ENSG00000108591	6.88731e-05	6.03964e-06	-0.707166	-
ENSG00000136238	0.000124878	1.1143e-05	-0.46689	-
ENSG00000112237	0.000166053	1.53279e-05	-0.391285	-
ENSG00000143502	0.000175702	1.63538e-05	-0.783166	-
ENSG00000163104	0.000198522	1.89359e-05	-0.560458	-
ENSG00000062194	0.000212878	2.06328e-05	-0.498321	-
ENSG00000003402	0.000221993	2.1687e-05	-0.547935	-
ENSG00000136504	0.000311368	3.11368e-05	-0.499235	-
ENSG00000085415	0.000344422	3.52371e-05	-0.476283	-
ENSG00000149196	0.000376766	3.88359e-05	-0.329269	-
ENSG00000118260	0.000633461	6.72443e-05	-0.473725	-
ENSG00000078674	0.000649275	6.94225e-05	-0.312029	-
ENSG00000170248	0.0010407	0.000112876	-0.493098	-
ENSG00000134982	0.0010538	0.000115752	-0.459979	-
ENSG00000128609	0.00118641	0.000132331	-0.416909	-
ENSG00000012061	0.00125158	0.000140562	-0.445519	-
ENSG00000172954	0.00211557	0.000242477	-0.589692	-
ENSG00000104164	0.00211604	0.000244158	-0.505917	-
ENSG00000214046	0.00383686	0.000457472	-0.33149	-
ENSG00000167081	0.00512292	0.000618692	-0.597617	-
ENSG00000152348	0.00657672	0.000799325	-0.533825	-
ENSG00000085871	0.00941246	0.00117294	-0.266917	-
ENSG00000092531	0.0103725	0.00130853	-0.58633	-
ENSG00000149179	0.0114488	0.00145312	-0.341977	-
ENSG00000099968	0.0120497	0.00153865	-0.515228	-
ENSG00000147601	0.0143449	0.00186058	-0.36304	-
ENSG00000148700	0.0179065	0.00234162	-0.457084	-
ENSG00000182287	0.0181881	0.00239243	-0.41518	-
ENSG00000205726	0.0188045	0.00248798	-0.567673	-
ENSG00000103351	0.0195977	0.002608	-0.514186	-
ENSG00000188732	0.0216348	0.00291006	-0.488455	-
ENSG00000119471	0.0250687	0.00343249	-0.381262	-
ENSG00000245958	0.0271046	0.00379465	-0.603202	-
ENSG00000104613	0.0290109	0.00410616	-0.586661	-
ENSG00000005893	0.0362148	0.00520936	-0.537778	-
ENSG00000105323	0.0362148	0.00518556	-0.319626	-
ENSG00000134333	0.0389162	0.00562789	-0.288043	-
ENSG00000060339	0.0438117	0.00636954	-0.276607	-

## Sheet: i.D3_I1_5p
	I1_5p.sc_meth_corrected_p	I1_5p.sc_meth_p	I1_5p.sc_meth_beta	Sign
ENSG00000007168	5.09683e-35	3.71084e-38	0.799601	+
ENSG00000127022	9.69166e-31	1.41124e-33	0.820227	+
ENSG00000074696	5.88227e-29	1.28481e-31	0.785622	+
ENSG00000104325	2.99135e-28	8.71163e-31	0.724876	+
ENSG00000198668	1.20848e-26	4.39928e-29	0.865625	+
ENSG00000105568	1.05144e-25	4.59313e-28	0.853458	+
ENSG00000129351	2.21852e-25	1.13066e-27	0.828361	+
ENSG00000135624	9.22213e-24	6.0429e-26	0.831103	+
ENSG00000136536	1.16986e-22	8.51735e-25	0.852315	+
ENSG00000144224	1.81388e-22	1.45269e-24	0.865854	+
ENSG00000126777	2.36295e-22	2.06447e-24	0.770288	+
ENSG00000022840	1.62009e-20	1.5334e-22	0.814736	+
ENSG00000078304	1.59146e-19	1.62217e-21	0.865753	+
ENSG00000110696	2.29289e-19	2.50407e-21	0.77118	+
ENSG00000138382	1.62776e-18	2.01471e-20	0.795691	+
ENSG00000183726	3.808e-18	5.54496e-20	0.693938	+
ENSG00000119707	4.9844e-18	7.62086e-20	0.791199	+
ENSG00000113712	3.25638e-17	5.2159e-19	0.76401	+
ENSG00000162623	1.00637e-15	1.68523e-17	0.861178	+
ENSG00000149547	2.27005e-15	3.96661e-17	0.841264	+
ENSG00000103226	2.73583e-15	4.97967e-17	0.847413	+
ENSG00000083312	2.80469e-15	5.3092e-17	0.748315	+
ENSG00000161813	4.17255e-15	8.50611e-17	0.814802	+
ENSG00000157500	5.30304e-15	1.11968e-16	0.842549	+
ENSG00000120705	1.2263e-14	2.67848e-16	0.861049	+
ENSG00000136521	1.12876e-13	2.712e-15	0.783864	+
ENSG00000100129	2.13682e-13	5.44513e-15	0.616966	+
ENSG00000213064	3.57844e-13	9.37925e-15	0.85119	+
ENSG00000109046	5.63585e-13	1.57976e-14	0.594098	+
ENSG00000087274	5.63585e-13	1.60028e-14	0.588816	+
ENSG00000166352	5.63585e-13	1.59463e-14	0.700168	+
ENSG00000025293	1.00991e-12	3.01467e-14	0.686634	+
ENSG00000178053	1.57887e-12	4.82799e-14	0.812843	+
ENSG00000114956	2.03474e-12	6.37013e-14	0.629398	+
ENSG00000014641	1.03728e-11	3.47397e-13	0.482685	+
ENSG00000132780	2.02563e-11	7.07903e-13	0.756999	+
ENSG00000164074	2.2912e-11	8.17393e-13	0.852175	+
ENSG00000124588	5.77948e-11	2.18808e-12	0.803434	+
ENSG00000183137	6.43388e-11	2.48268e-12	0.827228	+
ENSG00000103194	8.02575e-11	3.15538e-12	0.81488	+
ENSG00000066136	6.41398e-10	2.70849e-11	0.783966	+
ENSG00000111275	1.37655e-09	6.15265e-11	0.74175	+
ENSG00000126602	1.37655e-09	6.21379e-11	0.780309	+
ENSG00000198836	4.13668e-09	1.95766e-10	0.76756	+
ENSG00000122390	7.89452e-09	3.96595e-10	0.856667	+
ENSG00000017260	3.33984e-08	1.77509e-09	0.692103	+
ENSG00000076067	8.20742e-08	4.54142e-09	0.662347	+
ENSG00000110075	1.48062e-07	8.40835e-09	0.735937	+
ENSG00000039319	1.77941e-07	1.02347e-08	0.727469	+
ENSG00000146701	4.70959e-07	2.77741e-08	0.530146	+
ENSG00000068305	5.54885e-07	3.31275e-08	0.668506	+
ENSG00000032742	8.88206e-07	5.43206e-08	0.863763	+
ENSG00000106609	9.54355e-07	5.9061e-08	0.844315	+
ENSG00000185721	1.22689e-06	7.68203e-08	0.645792	+
ENSG00000033170	1.53156e-06	9.70118e-08	0.865512	+
ENSG00000105953	2.05654e-06	1.3326e-07	0.805798	+
ENSG00000165006	3.00969e-06	2.01595e-07	0.722951	+
ENSG00000124164	3.52016e-06	2.38351e-07	0.852662	+
ENSG00000100714	5.72517e-06	3.91821e-07	0.866025	+
ENSG00000132300	6.43229e-06	4.44899e-07	0.794544	+
ENSG00000044115	1.56119e-05	1.09119e-06	0.432877	+
ENSG00000159579	1.98793e-05	1.40393e-06	0.782688	+
ENSG00000169045	2.15355e-05	1.55225e-06	0.391795	+
ENSG00000052841	2.63105e-05	1.93474e-06	0.731894	+
ENSG00000111540	3.21499e-05	2.38754e-06	0.632691	+
ENSG00000112078	4.30355e-05	3.22727e-06	0.463759	+
ENSG00000138443	4.84223e-05	3.70175e-06	0.393184	+
ENSG00000130935	4.84223e-05	3.69673e-06	0.815833	+
ENSG00000135916	7.58861e-05	6.02228e-06	0.461507	+
ENSG00000166037	8.76397e-05	7.01884e-06	0.638645	+
ENSG00000104081	9.56605e-05	7.73085e-06	0.649376	+
ENSG00000155508	0.000113539	9.2584e-06	0.453193	+
ENSG00000158560	0.000120101	9.88089e-06	0.67192	+
ENSG00000152942	0.000122866	1.01979e-05	0.750178	+
ENSG00000269343	0.000125776	1.0531e-05	0.770637	+
ENSG00000215114	0.000159696	1.34873e-05	0.723676	+
ENSG00000101290	0.000182504	1.55464e-05	0.653442	+
ENSG00000163320	0.000280574	2.4309e-05	0.414518	+
ENSG00000082996	0.000374196	3.35101e-05	0.424706	+
ENSG00000159873	0.000387225	3.49588e-05	0.764017	+
ENSG00000166734	0.000514231	4.76356e-05	0.475557	+
ENSG00000143641	0.000551023	5.17525e-05	0.779047	+
ENSG00000187446	0.000585118	5.62328e-05	0.297974	+
ENSG00000188343	0.00112273	0.000110352	0.467882	+
ENSG00000133302	0.00145639	0.000147389	0.687278	+
ENSG00000113391	0.00146359	0.000149183	0.77687	+
ENSG00000028203	0.00168917	0.000174636	0.393978	+
ENSG00000085365	0.00206269	0.000214754	0.524808	+
ENSG00000141002	0.00356897	0.000376775	0.451324	+
ENSG00000175581	0.00452162	0.000481428	0.324524	+
ENSG00000168522	0.00452162	0.000483931	0.362354	+
ENSG00000079459	0.00529638	0.000574563	0.306114	+
ENSG00000101413	0.00529976	0.000584111	0.62856	+
ENSG00000170632	0.00529976	0.000584738	0.566736	+
ENSG00000084234	0.0058067	0.000646834	0.224745	+
ENSG00000174574	0.00638659	0.00072073	0.394736	+
ENSG00000145740	0.00700419	0.000795526	0.55529	+
ENSG00000132640	0.00998249	0.00116287	0.622408	+
ENSG00000117543	0.0112266	0.00132415	0.398814	+
ENSG00000157456	0.0112811	0.00133878	0.484175	+
ENSG00000243452	0.0123563	0.00148437	0.503636	+
ENSG00000068796	0.0137339	0.00166987	0.557719	+
ENSG00000064933	0.0149147	0.00183515	0.418149	+
ENSG00000160201	0.0154612	0.00192491	0.42412	+
ENSG00000144354	0.0175992	0.00220391	0.493889	+
ENSG00000131828.AS3	0.0197945	0.00249322	0.621683	+
ENSG00000258984	0.0329535	0.00439061	0.435877	+
ENSG00000114054	0.037849	0.00509797	0.419572	+
ENSG00000067560	0.0408237	0.00558782	0.269922	+
ENSG00000137845	0.0460852	0.0063751	0.320824	+
ENSG00000121989	2.62188e-24	1.52713e-26	-0.84795	-
ENSG00000104852	1.10114e-18	1.28273e-20	-0.844022	-
ENSG00000122958	1.74847e-18	2.29141e-20	-0.615613	-
ENSG00000166803	1.78498e-18	2.46922e-20	-0.8317	-
ENSG00000256053	3.68664e-15	7.24714e-17	-0.837634	-
ENSG00000121766	2.01646e-14	4.55117e-16	-0.825991	-
ENSG00000213988	2.28776e-14	5.33007e-16	-0.740758	-
ENSG00000136021	1.38132e-13	3.41937e-15	-0.812138	-
ENSG00000133835	5.73096e-13	1.66901e-14	-0.759279	-
ENSG00000168958	3.53545e-12	1.13258e-13	-0.781023	-
ENSG00000135720	5.67083e-12	1.85794e-13	-0.843542	-
ENSG00000138796	1.70877e-11	5.84729e-13	-0.810344	-
ENSG00000168003	2.52227e-11	9.18193e-13	-0.704009	-
ENSG00000110801	2.59089e-11	9.62036e-13	-0.850872	-
ENSG00000100532	1.11253e-10	4.53599e-12	-0.860138	-
ENSG00000135968	1.11253e-10	4.46058e-12	-0.866025	-
ENSG00000118482	4.62068e-10	1.91757e-11	-0.694132	-
ENSG00000129625	7.6324e-10	3.27857e-11	-0.577365	-
ENSG00000166181	1.1573e-09	5.05556e-11	-0.7578	-
ENSG00000128915	1.70457e-09	7.81858e-11	-0.717337	-
ENSG00000150593	1.9553e-09	9.11099e-11	-0.786692	-
ENSG00000151292	4.1517e-09	1.99499e-10	-0.772614	-
ENSG00000078403	4.34564e-09	2.11983e-10	-0.811545	-
ENSG00000114209	7.48748e-09	3.70695e-10	-0.754892	-
ENSG00000115828	1.04903e-08	5.34633e-10	-0.853573	-
ENSG00000072210	2.28665e-08	1.18204e-09	-0.676269	-
ENSG00000168137	3.13291e-08	1.6423e-09	-0.664025	-
ENSG00000112419	4.59203e-08	2.47405e-09	-0.843882	-
ENSG00000099250	7.18913e-08	3.92563e-09	-0.616388	-
ENSG00000131966	9.51326e-08	5.33325e-09	-0.633041	-
ENSG00000170242	2.54433e-07	1.48195e-08	-0.65806	-
ENSG00000005483	6.22481e-07	3.76163e-08	-0.661817	-
ENSG00000104427	1.53726e-06	9.84921e-08	-0.819137	-
ENSG00000136738	2.28899e-06	1.49989e-07	-0.85944	-
ENSG00000147457	2.34662e-06	1.55473e-07	-0.820989	-
ENSG00000148180	2.14864e-05	1.53307e-06	-0.790687	-
ENSG00000065243	2.35001e-05	1.71097e-06	-0.645221	-
ENSG00000139637	5.1671e-05	3.98772e-06	-0.781497	-
ENSG00000168734	5.93875e-05	4.62648e-06	-0.607744	-
ENSG00000108591	7.16114e-05	5.6309e-06	-0.708764	-
ENSG00000003402	0.000217848	1.87157e-05	-0.55146	-
ENSG00000112237	0.000289431	2.5287e-05	-0.381964	-
ENSG00000136238	0.000297438	2.62032e-05	-0.448984	-
ENSG00000170248	0.000302707	2.68877e-05	-0.529732	-
ENSG00000085415	0.000441284	4.01606e-05	-0.473238	-
ENSG00000149196	0.000465193	4.26752e-05	-0.327622	-
ENSG00000136051	0.000514231	4.79226e-05	-0.623883	-
ENSG00000134982	0.000573155	5.42484e-05	-0.479003	-
ENSG00000143502	0.000585118	5.60193e-05	-0.751173	-
ENSG00000136504	0.000854926	8.2785e-05	-0.475277	-
ENSG00000128609	0.000957165	9.33821e-05	-0.425305	-
ENSG00000140105	0.00128605	0.000127341	-0.247366	-
ENSG00000104164	0.00135788	0.000135442	-0.523298	-
ENSG00000078674	0.00145057	0.000145743	-0.298572	-
ENSG00000012061	0.00162118	0.000166426	-0.441121	-
ENSG00000118260	0.00237708	0.000249217	-0.439519	-
ENSG00000167081	0.00496051	0.000534515	-0.603083	-
ENSG00000116062	0.00529976	0.000586504	-0.37165	-
ENSG00000152348	0.00587278	0.000658471	-0.540932	-
ENSG00000062194	0.00844662	0.000965505	-0.397001	-
ENSG00000214046	0.0086578	0.000995948	-0.312409	-
ENSG00000172954	0.00905256	0.00104795	-0.537389	-
ENSG00000085871	0.0112091	0.00131392	-0.264344	-
ENSG00000149179	0.0121699	0.00145312	-0.341977	-
ENSG00000099968	0.0127309	0.00153865	-0.515228	-
ENSG00000147601	0.0148705	0.00181889	-0.363765	-
ENSG00000092531	0.0150829	0.00186683	-0.571006	-
ENSG00000103351	0.0220913	0.0027986	-0.511047	-
ENSG00000169189	0.0222973	0.00285718	-0.409341	-
ENSG00000100439	0.0222973	0.00284634	-0.434693	-
ENSG00000188732	0.0224548	0.00291006	-0.488455	-
ENSG00000119471	0.0224548	0.00290402	-0.38746	-
ENSG00000245958	0.0252108	0.00328558	-0.610558	-
ENSG00000060339	0.0254688	0.00333774	-0.296644	-
ENSG00000205726	0.0256337	0.00337802	-0.553159	-
ENSG00000182287	0.0290693	0.00385192	-0.396483	-
ENSG00000108384	0.0343304	0.00459905	-0.325931	-
ENSG00000105323	0.0382923	0.00518556	-0.319626	-
ENSG00000134333	0.0396954	0.00540448	-0.289354	-
ENSG00000148700	0.0443464	0.00610227	-0.416302	-
ENSG00000005893	0.0480006	0.00667501	-0.524103	-
ENSG00000010270	0.048248	0.00674454	-0.240205	-

## Sheet: j.D3_I1_3p
	I1_3p.sc_meth_corrected_p	I1_3p.sc_meth_p	I1_3p.sc_meth_beta	Sign
ENSG00000100902	4.30508e-27	3.20442e-30	0.846391	+
ENSG00000198668	3.13011e-26	4.65969e-29	0.865442	+
ENSG00000182718	1.06044e-24	3.1573e-27	0.697119	+
ENSG00000120727	1.84837e-21	8.25481e-24	0.798902	+
ENSG00000070501	1.73751e-17	9.05302e-20	0.73968	+
ENSG00000113712	2.21866e-15	1.48628e-17	0.743082	+
ENSG00000162623	2.26408e-15	1.68523e-17	0.861178	+
ENSG00000161813	4.46752e-15	3.65787e-17	0.820114	+
ENSG00000149547	3.98533e-14	3.85634e-16	0.827077	+
ENSG00000095139	3.98533e-14	3.59796e-16	0.812567	+
ENSG00000157500	5.17556e-14	5.39329e-16	0.832621	+
ENSG00000134910	9.53846e-14	1.06497e-15	0.684989	+
ENSG00000164081	1.05267e-13	1.25367e-15	0.847319	+
ENSG00000198231	1.77054e-12	2.37218e-14	0.85856	+
ENSG00000087274	4.22278e-12	5.972e-14	0.578251	+
ENSG00000166352	5.52432e-12	8.22389e-14	0.686367	+
ENSG00000187446	9.29763e-12	1.45332e-13	0.518449	+
ENSG00000164074	4.57563e-11	8.17393e-13	0.852175	+
ENSG00000112078	5.06778e-10	9.43031e-12	0.636206	+
ENSG00000173875	3.90846e-08	8.43668e-10	0.848707	+
ENSG00000149196	5.49376e-08	1.22676e-09	0.470591	+
ENSG00000197712	1.54865e-07	3.5734e-09	0.824827	+
ENSG00000110075	6.64109e-07	1.58182e-08	0.726763	+
ENSG00000032742	7.34538e-07	1.80425e-08	0.877496	+
ENSG00000146701	8.83136e-07	2.30072e-08	0.532783	+
ENSG00000017260	1.60817e-06	4.30927e-08	0.646126	+
ENSG00000127022	3.20987e-06	9.07901e-08	0.443341	+
ENSG00000185721	3.21122e-06	9.32186e-08	0.642615	+
ENSG00000130935	4.45965e-06	1.37695e-07	0.87061	+
ENSG00000167720	6.34265e-06	2.07726e-07	0.750549	+
ENSG00000184635	6.34265e-06	2.04568e-07	0.865061	+
ENSG00000159873	1.03757e-05	3.78425e-07	0.855929	+
ENSG00000100714	1.05281e-05	3.91821e-07	0.866025	+
ENSG00000079459	1.22063e-05	4.63364e-07	0.436018	+
ENSG00000159579	1.96261e-05	7.59636e-07	0.794223	+
ENSG00000044115	2.6677e-05	1.07226e-06	0.433153	+
ENSG00000169045	3.56471e-05	1.45934e-06	0.392719	+
ENSG00000167283	6.0515e-05	2.52243e-06	0.557447	+
ENSG00000106609	7.69665e-05	3.32275e-06	0.775124	+
ENSG00000166734	0.000103142	4.60635e-06	0.527042	+
ENSG00000155508	0.000266753	1.21117e-05	0.447886	+
ENSG00000132300	0.000285515	1.31762e-05	0.724248	+
ENSG00000152942	0.000383211	1.797e-05	0.736378	+
ENSG00000104325	0.0022915	0.000119395	0.282097	+
ENSG00000135624	0.00274555	0.000148821	0.37578	+
ENSG00000113391	0.00274555	0.000149183	0.77687	+
ENSG00000132640	0.00340034	0.000189824	0.690165	+
ENSG00000176393	0.00474966	0.000268686	0.690063	+
ENSG00000204152	0.00479559	0.000281993	0.44581	+
ENSG00000267855	0.00479559	0.000279594	0.354163	+
ENSG00000124164	0.00479559	0.000281055	0.688501	+
ENSG00000039319	0.00554563	0.000330224	0.506346	+
ENSG00000014641	0.00757613	0.000456774	0.244371	+
ENSG00000170632	0.00958031	0.000584738	0.566736	+
ENSG00000166394	0.0144301	0.00089149	0.510799	+
ENSG00000064933	0.0290058	0.00183515	0.418149	+
ENSG00000121989	1.06044e-24	2.58516e-27	-0.854313	-
ENSG00000139372	1.00375e-21	3.73563e-24	-0.775941	-
ENSG00000104852	1.77886e-16	1.05925e-18	-0.820952	-
ENSG00000213988	3.65116e-13	4.62006e-15	-0.724472	-
ENSG00000125462	1.08136e-11	1.77076e-13	-0.564265	-
ENSG00000128989	3.21716e-11	5.50767e-13	-0.729283	-
ENSG00000128915	2.47603e-09	4.79179e-11	-0.722805	-
ENSG00000138796	3.38529e-09	6.80343e-11	-0.764214	-
ENSG00000123213	2.02944e-08	4.22962e-10	-0.797794	-
ENSG00000005483	8.22443e-07	2.08139e-08	-0.670933	-
ENSG00000136738	3.20987e-06	8.94318e-08	-0.866614	-
ENSG00000099250	3.79976e-06	1.13132e-07	-0.567072	-
ENSG00000104427	4.45965e-06	1.39418e-07	-0.813773	-
ENSG00000028839	6.42636e-06	2.15251e-07	-0.789484	-
ENSG00000114209	7.7686e-06	2.65992e-07	-0.658797	-
ENSG00000152240	1.0238e-05	3.58162e-07	-0.41577	-
ENSG00000151292	1.03606e-05	3.70163e-07	-0.663575	-
ENSG00000255663	2.11414e-05	8.34022e-07	-0.710576	-
ENSG00000010270	7.66985e-05	3.25409e-06	-0.401073	-
ENSG00000163320	8.18634e-05	3.59509e-06	-0.450788	-
ENSG00000132792	0.000446267	2.1259e-05	-0.539601	-
ENSG00000078674	0.000786436	3.80492e-05	-0.322484	-
ENSG00000136238	0.000808571	4.02377e-05	-0.43961	-
ENSG00000170248	0.000808571	4.03238e-05	-0.519802	-
ENSG00000104164	0.00192464	9.74151e-05	-0.532624	-
ENSG00000134982	0.00199919	0.000102677	-0.463064	-
ENSG00000149179	0.00256148	0.000135368	-0.404527	-
ENSG00000131375	0.00277328	0.000152754	-0.597094	-
ENSG00000003402	0.0146395	0.000915323	-0.442216	-
ENSG00000110801	0.0484231	0.0030997	-0.445645	-

[truncated: 4 more sheets: k.D3_A, l.D3_I2_5p, m.D3_I2_3p, n.D3_C2]
