# Supplementary material for: Combined single-cell profiling of expression and DNA methylation reveals splicing regulation and heterogeneity
Source: Genome Biol. 2019 Feb 11;20:30. doi: 10.1186/s13059-019-1644-0 (PMC6371455; doi:10.1186/s13059-019-1644-0)
Supplement: Supplementary file 5 — Table S4. Description of features that are used per sequence context to predict splicing, and assignment of these features to the models that include them. (XLSX 59 kb) [file 13059_2019_1644_MOESM5_ESM.xlsx]

## Sheet: features
feature	cell	genomic	methylation	genomic & cell methylation	genomic & mean methylation	description	genomic region
phastCons.A	0	1	0	1	1	genomic conservation	A
phastCons.C1	0	1	0	1	1	genomic conservation	C1
phastCons.C2	0	1	0	1	1	genomic conservation	C2
phastCons.I1_3p	0	1	0	1	1	genomic conservation	I1_3p
phastCons.I1_5p	0	1	0	1	1	genomic conservation	I1_5p
phastCons.I2_3p	0	1	0	1	1	genomic conservation	I2_3p
phastCons.I2_5p	0	1	0	1	1	genomic conservation	I2_5p
A.A	0	1	0	1	1	genomic k-mer	A
A.C1	0	1	0	1	1	genomic k-mer	C1
A.C2	0	1	0	1	1	genomic k-mer	C2
A.I1_3p	0	1	0	1	1	genomic k-mer	I1_3p
A.I1_5p	0	1	0	1	1	genomic k-mer	I1_5p
A.I2_3p	0	1	0	1	1	genomic k-mer	I2_3p
A.I2_5p	0	1	0	1	1	genomic k-mer	I2_5p
AA.A	0	1	0	1	1	genomic k-mer	A
AA.C1	0	1	0	1	1	genomic k-mer	C1
AA.C2	0	1	0	1	1	genomic k-mer	C2
AA.I1_3p	0	1	0	1	1	genomic k-mer	I1_3p
AA.I1_5p	0	1	0	1	1	genomic k-mer	I1_5p
AA.I2_3p	0	1	0	1	1	genomic k-mer	I2_3p
AA.I2_5p	0	1	0	1	1	genomic k-mer	I2_5p
AAA.A	0	1	0	1	1	genomic k-mer	A
AAA.C1	0	1	0	1	1	genomic k-mer	C1
AAA.C2	0	1	0	1	1	genomic k-mer	C2
AAA.I1_3p	0	1	0	1	1	genomic k-mer	I1_3p
AAA.I1_5p	0	1	0	1	1	genomic k-mer	I1_5p
AAA.I2_3p	0	1	0	1	1	genomic k-mer	I2_3p
AAA.I2_5p	0	1	0	1	1	genomic k-mer	I2_5p
AAC.A	0	1	0	1	1	genomic k-mer	A
AAC.C1	0	1	0	1	1	genomic k-mer	C1
AAC.C2	0	1	0	1	1	genomic k-mer	C2
AAC.I1_3p	0	1	0	1	1	genomic k-mer	I1_3p
AAC.I1_5p	0	1	0	1	1	genomic k-mer	I1_5p
AAC.I2_3p	0	1	0	1	1	genomic k-mer	I2_3p
AAC.I2_5p	0	1	0	1	1	genomic k-mer	I2_5p
AAG.A	0	1	0	1	1	genomic k-mer	A
AAG.C1	0	1	0	1	1	genomic k-mer	C1
AAG.C2	0	1	0	1	1	genomic k-mer	C2
AAG.I1_3p	0	1	0	1	1	genomic k-mer	I1_3p
AAG.I1_5p	0	1	0	1	1	genomic k-mer	I1_5p
AAG.I2_3p	0	1	0	1	1	genomic k-mer	I2_3p
AAG.I2_5p	0	1	0	1	1	genomic k-mer	I2_5p
AAT.A	0	1	0	1	1	genomic k-mer	A
AAT.C1	0	1	0	1	1	genomic k-mer	C1
AAT.C2	0	1	0	1	1	genomic k-mer	C2
AAT.I1_3p	0	1	0	1	1	genomic k-mer	I1_3p
AAT.I1_5p	0	1	0	1	1	genomic k-mer	I1_5p
AAT.I2_3p	0	1	0	1	1	genomic k-mer	I2_3p
AAT.I2_5p	0	1	0	1	1	genomic k-mer	I2_5p
AC.A	0	1	0	1	1	genomic k-mer	A
AC.C1	0	1	0	1	1	genomic k-mer	C1
AC.C2	0	1	0	1	1	genomic k-mer	C2
AC.I1_3p	0	1	0	1	1	genomic k-mer	I1_3p
AC.I1_5p	0	1	0	1	1	genomic k-mer	I1_5p
AC.I2_3p	0	1	0	1	1	genomic k-mer	I2_3p
AC.I2_5p	0	1	0	1	1	genomic k-mer	I2_5p
ACA.A	0	1	0	1	1	genomic k-mer	A
ACA.C1	0	1	0	1	1	genomic k-mer	C1
ACA.C2	0	1	0	1	1	genomic k-mer	C2
ACA.I1_3p	0	1	0	1	1	genomic k-mer	I1_3p
ACA.I1_5p	0	1	0	1	1	genomic k-mer	I1_5p
ACA.I2_3p	0	1	0	1	1	genomic k-mer	I2_3p
ACA.I2_5p	0	1	0	1	1	genomic k-mer	I2_5p
ACC.A	0	1	0	1	1	genomic k-mer	A
ACC.C1	0	1	0	1	1	genomic k-mer	C1
ACC.C2	0	1	0	1	1	genomic k-mer	C2
ACC.I1_3p	0	1	0	1	1	genomic k-mer	I1_3p
ACC.I1_5p	0	1	0	1	1	genomic k-mer	I1_5p
ACC.I2_3p	0	1	0	1	1	genomic k-mer	I2_3p
ACC.I2_5p	0	1	0	1	1	genomic k-mer	I2_5p
ACG.A	0	1	0	1	1	genomic k-mer	A
ACG.C1	0	1	0	1	1	genomic k-mer	C1
ACG.C2	0	1	0	1	1	genomic k-mer	C2
ACG.I1_3p	0	1	0	1	1	genomic k-mer	I1_3p
ACG.I1_5p	0	1	0	1	1	genomic k-mer	I1_5p
ACG.I2_3p	0	1	0	1	1	genomic k-mer	I2_3p
ACG.I2_5p	0	1	0	1	1	genomic k-mer	I2_5p
ACT.A	0	1	0	1	1	genomic k-mer	A
ACT.C1	0	1	0	1	1	genomic k-mer	C1
ACT.C2	0	1	0	1	1	genomic k-mer	C2
ACT.I1_3p	0	1	0	1	1	genomic k-mer	I1_3p
ACT.I1_5p	0	1	0	1	1	genomic k-mer	I1_5p
ACT.I2_3p	0	1	0	1	1	genomic k-mer	I2_3p
ACT.I2_5p	0	1	0	1	1	genomic k-mer	I2_5p
AG.A	0	1	0	1	1	genomic k-mer	A
AG.C1	0	1	0	1	1	genomic k-mer	C1
AG.C2	0	1	0	1	1	genomic k-mer	C2
AG.I1_3p	0	1	0	1	1	genomic k-mer	I1_3p
AG.I1_5p	0	1	0	1	1	genomic k-mer	I1_5p
AG.I2_3p	0	1	0	1	1	genomic k-mer	I2_3p
AG.I2_5p	0	1	0	1	1	genomic k-mer	I2_5p
AGA.A	0	1	0	1	1	genomic k-mer	A
AGA.C1	0	1	0	1	1	genomic k-mer	C1
AGA.C2	0	1	0	1	1	genomic k-mer	C2
AGA.I1_3p	0	1	0	1	1	genomic k-mer	I1_3p
AGA.I1_5p	0	1	0	1	1	genomic k-mer	I1_5p
AGA.I2_3p	0	1	0	1	1	genomic k-mer	I2_3p
AGA.I2_5p	0	1	0	1	1	genomic k-mer	I2_5p
AGC.A	0	1	0	1	1	genomic k-mer	A
AGC.C1	0	1	0	1	1	genomic k-mer	C1
AGC.C2	0	1	0	1	1	genomic k-mer	C2
AGC.I1_3p	0	1	0	1	1	genomic k-mer	I1_3p
AGC.I1_5p	0	1	0	1	1	genomic k-mer	I1_5p
AGC.I2_3p	0	1	0	1	1	genomic k-mer	I2_3p
AGC.I2_5p	0	1	0	1	1	genomic k-mer	I2_5p
AGG.A	0	1	0	1	1	genomic k-mer	A
AGG.C1	0	1	0	1	1	genomic k-mer	C1
AGG.C2	0	1	0	1	1	genomic k-mer	C2
AGG.I1_3p	0	1	0	1	1	genomic k-mer	I1_3p
AGG.I1_5p	0	1	0	1	1	genomic k-mer	I1_5p
AGG.I2_3p	0	1	0	1	1	genomic k-mer	I2_3p
AGG.I2_5p	0	1	0	1	1	genomic k-mer	I2_5p
AGT.A	0	1	0	1	1	genomic k-mer	A
AGT.C1	0	1	0	1	1	genomic k-mer	C1
AGT.C2	0	1	0	1	1	genomic k-mer	C2
AGT.I1_3p	0	1	0	1	1	genomic k-mer	I1_3p
AGT.I1_5p	0	1	0	1	1	genomic k-mer	I1_5p
AGT.I2_3p	0	1	0	1	1	genomic k-mer	I2_3p
AGT.I2_5p	0	1	0	1	1	genomic k-mer	I2_5p
AT.A	0	1	0	1	1	genomic k-mer	A
AT.C1	0	1	0	1	1	genomic k-mer	C1
AT.C2	0	1	0	1	1	genomic k-mer	C2
AT.I1_3p	0	1	0	1	1	genomic k-mer	I1_3p
AT.I1_5p	0	1	0	1	1	genomic k-mer	I1_5p
AT.I2_3p	0	1	0	1	1	genomic k-mer	I2_3p
AT.I2_5p	0	1	0	1	1	genomic k-mer	I2_5p
ATA.A	0	1	0	1	1	genomic k-mer	A
ATA.C1	0	1	0	1	1	genomic k-mer	C1
ATA.C2	0	1	0	1	1	genomic k-mer	C2
ATA.I1_3p	0	1	0	1	1	genomic k-mer	I1_3p
ATA.I1_5p	0	1	0	1	1	genomic k-mer	I1_5p
ATA.I2_3p	0	1	0	1	1	genomic k-mer	I2_3p
ATA.I2_5p	0	1	0	1	1	genomic k-mer	I2_5p
ATC.A	0	1	0	1	1	genomic k-mer	A
ATC.C1	0	1	0	1	1	genomic k-mer	C1
ATC.C2	0	1	0	1	1	genomic k-mer	C2
ATC.I1_3p	0	1	0	1	1	genomic k-mer	I1_3p
ATC.I1_5p	0	1	0	1	1	genomic k-mer	I1_5p
ATC.I2_3p	0	1	0	1	1	genomic k-mer	I2_3p
ATC.I2_5p	0	1	0	1	1	genomic k-mer	I2_5p
ATG.A	0	1	0	1	1	genomic k-mer	A
ATG.C1	0	1	0	1	1	genomic k-mer	C1
ATG.C2	0	1	0	1	1	genomic k-mer	C2
ATG.I1_3p	0	1	0	1	1	genomic k-mer	I1_3p
ATG.I1_5p	0	1	0	1	1	genomic k-mer	I1_5p
ATG.I2_3p	0	1	0	1	1	genomic k-mer	I2_3p
ATG.I2_5p	0	1	0	1	1	genomic k-mer	I2_5p
ATT.A	0	1	0	1	1	genomic k-mer	A
ATT.C1	0	1	0	1	1	genomic k-mer	C1
ATT.C2	0	1	0	1	1	genomic k-mer	C2
ATT.I1_3p	0	1	0	1	1	genomic k-mer	I1_3p
ATT.I1_5p	0	1	0	1	1	genomic k-mer	I1_5p
ATT.I2_3p	0	1	0	1	1	genomic k-mer	I2_3p
ATT.I2_5p	0	1	0	1	1	genomic k-mer	I2_5p
C.A	0	1	0	1	1	genomic k-mer	A
C.C1	0	1	0	1	1	genomic k-mer	C1
C.C2	0	1	0	1	1	genomic k-mer	C2
C.I1_3p	0	1	0	1	1	genomic k-mer	I1_3p
C.I1_5p	0	1	0	1	1	genomic k-mer	I1_5p
C.I2_3p	0	1	0	1	1	genomic k-mer	I2_3p
C.I2_5p	0	1	0	1	1	genomic k-mer	I2_5p
CA.A	0	1	0	1	1	genomic k-mer	A
CA.C1	0	1	0	1	1	genomic k-mer	C1
CA.C2	0	1	0	1	1	genomic k-mer	C2
CA.I1_3p	0	1	0	1	1	genomic k-mer	I1_3p
CA.I1_5p	0	1	0	1	1	genomic k-mer	I1_5p
CA.I2_3p	0	1	0	1	1	genomic k-mer	I2_3p
CA.I2_5p	0	1	0	1	1	genomic k-mer	I2_5p
CAA.A	0	1	0	1	1	genomic k-mer	A
CAA.C1	0	1	0	1	1	genomic k-mer	C1
CAA.C2	0	1	0	1	1	genomic k-mer	C2
CAA.I1_3p	0	1	0	1	1	genomic k-mer	I1_3p
CAA.I1_5p	0	1	0	1	1	genomic k-mer	I1_5p
CAA.I2_3p	0	1	0	1	1	genomic k-mer	I2_3p
CAA.I2_5p	0	1	0	1	1	genomic k-mer	I2_5p
CAC.A	0	1	0	1	1	genomic k-mer	A
CAC.C1	0	1	0	1	1	genomic k-mer	C1
CAC.C2	0	1	0	1	1	genomic k-mer	C2
CAC.I1_3p	0	1	0	1	1	genomic k-mer	I1_3p
CAC.I1_5p	0	1	0	1	1	genomic k-mer	I1_5p
CAC.I2_3p	0	1	0	1	1	genomic k-mer	I2_3p
CAC.I2_5p	0	1	0	1	1	genomic k-mer	I2_5p
CAG.A	0	1	0	1	1	genomic k-mer	A
CAG.C1	0	1	0	1	1	genomic k-mer	C1
CAG.C2	0	1	0	1	1	genomic k-mer	C2
CAG.I1_3p	0	1	0	1	1	genomic k-mer	I1_3p
CAG.I1_5p	0	1	0	1	1	genomic k-mer	I1_5p
CAG.I2_3p	0	1	0	1	1	genomic k-mer	I2_3p
CAG.I2_5p	0	1	0	1	1	genomic k-mer	I2_5p
CAT.A	0	1	0	1	1	genomic k-mer	A
CAT.C1	0	1	0	1	1	genomic k-mer	C1
CAT.C2	0	1	0	1	1	genomic k-mer	C2
CAT.I1_3p	0	1	0	1	1	genomic k-mer	I1_3p
CAT.I1_5p	0	1	0	1	1	genomic k-mer	I1_5p
CAT.I2_3p	0	1	0	1	1	genomic k-mer	I2_3p
CAT.I2_5p	0	1	0	1	1	genomic k-mer	I2_5p
CC.A	0	1	0	1	1	genomic k-mer	A
CC.C1	0	1	0	1	1	genomic k-mer	C1
CC.C2	0	1	0	1	1	genomic k-mer	C2
CC.I1_3p	0	1	0	1	1	genomic k-mer	I1_3p
CC.I1_5p	0	1	0	1	1	genomic k-mer	I1_5p
CC.I2_3p	0	1	0	1	1	genomic k-mer	I2_3p
CC.I2_5p	0	1	0	1	1	genomic k-mer	I2_5p
CCA.A	0	1	0	1	1	genomic k-mer	A
CCA.C1	0	1	0	1	1	genomic k-mer	C1
CCA.C2	0	1	0	1	1	genomic k-mer	C2
CCA.I1_3p	0	1	0	1	1	genomic k-mer	I1_3p
CCA.I1_5p	0	1	0	1	1	genomic k-mer	I1_5p
CCA.I2_3p	0	1	0	1	1	genomic k-mer	I2_3p
CCA.I2_5p	0	1	0	1	1	genomic k-mer	I2_5p
CCC.A	0	1	0	1	1	genomic k-mer	A
CCC.C1	0	1	0	1	1	genomic k-mer	C1
CCC.C2	0	1	0	1	1	genomic k-mer	C2
CCC.I1_3p	0	1	0	1	1	genomic k-mer	I1_3p
CCC.I1_5p	0	1	0	1	1	genomic k-mer	I1_5p
CCC.I2_3p	0	1	0	1	1	genomic k-mer	I2_3p
CCC.I2_5p	0	1	0	1	1	genomic k-mer	I2_5p
CCG.A	0	1	0	1	1	genomic k-mer	A
CCG.C1	0	1	0	1	1	genomic k-mer	C1
CCG.C2	0	1	0	1	1	genomic k-mer	C2
CCG.I1_3p	0	1	0	1	1	genomic k-mer	I1_3p
CCG.I1_5p	0	1	0	1	1	genomic k-mer	I1_5p
CCG.I2_3p	0	1	0	1	1	genomic k-mer	I2_3p
CCG.I2_5p	0	1	0	1	1	genomic k-mer	I2_5p
CCT.A	0	1	0	1	1	genomic k-mer	A
CCT.C1	0	1	0	1	1	genomic k-mer	C1
CCT.C2	0	1	0	1	1	genomic k-mer	C2
CCT.I1_3p	0	1	0	1	1	genomic k-mer	I1_3p
CCT.I1_5p	0	1	0	1	1	genomic k-mer	I1_5p
CCT.I2_3p	0	1	0	1	1	genomic k-mer	I2_3p
CCT.I2_5p	0	1	0	1	1	genomic k-mer	I2_5p
CG.A	0	1	0	1	1	genomic k-mer	A
CG.C1	0	1	0	1	1	genomic k-mer	C1
CG.C2	0	1	0	1	1	genomic k-mer	C2
CG.I1_3p	0	1	0	1	1	genomic k-mer	I1_3p
CG.I1_5p	0	1	0	1	1	genomic k-mer	I1_5p
CG.I2_3p	0	1	0	1	1	genomic k-mer	I2_3p
CG.I2_5p	0	1	0	1	1	genomic k-mer	I2_5p
CGA.A	0	1	0	1	1	genomic k-mer	A
CGA.C1	0	1	0	1	1	genomic k-mer	C1
CGA.C2	0	1	0	1	1	genomic k-mer	C2
CGA.I1_3p	0	1	0	1	1	genomic k-mer	I1_3p
CGA.I1_5p	0	1	0	1	1	genomic k-mer	I1_5p
CGA.I2_3p	0	1	0	1	1	genomic k-mer	I2_3p
CGA.I2_5p	0	1	0	1	1	genomic k-mer	I2_5p
CGC.A	0	1	0	1	1	genomic k-mer	A
CGC.C1	0	1	0	1	1	genomic k-mer	C1
CGC.C2	0	1	0	1	1	genomic k-mer	C2
CGC.I1_3p	0	1	0	1	1	genomic k-mer	I1_3p
CGC.I1_5p	0	1	0	1	1	genomic k-mer	I1_5p
CGC.I2_3p	0	1	0	1	1	genomic k-mer	I2_3p
CGC.I2_5p	0	1	0	1	1	genomic k-mer	I2_5p
CGG.A	0	1	0	1	1	genomic k-mer	A
CGG.C1	0	1	0	1	1	genomic k-mer	C1
CGG.C2	0	1	0	1	1	genomic k-mer	C2
CGG.I1_3p	0	1	0	1	1	genomic k-mer	I1_3p
CGG.I1_5p	0	1	0	1	1	genomic k-mer	I1_5p
CGG.I2_3p	0	1	0	1	1	genomic k-mer	I2_3p
CGG.I2_5p	0	1	0	1	1	genomic k-mer	I2_5p
CGT.A	0	1	0	1	1	genomic k-mer	A
CGT.C1	0	1	0	1	1	genomic k-mer	C1
CGT.C2	0	1	0	1	1	genomic k-mer	C2
CGT.I1_3p	0	1	0	1	1	genomic k-mer	I1_3p
CGT.I1_5p	0	1	0	1	1	genomic k-mer	I1_5p
CGT.I2_3p	0	1	0	1	1	genomic k-mer	I2_3p
CGT.I2_5p	0	1	0	1	1	genomic k-mer	I2_5p
CT.A	0	1	0	1	1	genomic k-mer	A
CT.C1	0	1	0	1	1	genomic k-mer	C1
CT.C2	0	1	0	1	1	genomic k-mer	C2
CT.I1_3p	0	1	0	1	1	genomic k-mer	I1_3p
CT.I1_5p	0	1	0	1	1	genomic k-mer	I1_5p
CT.I2_3p	0	1	0	1	1	genomic k-mer	I2_3p
CT.I2_5p	0	1	0	1	1	genomic k-mer	I2_5p
CTA.A	0	1	0	1	1	genomic k-mer	A
CTA.C1	0	1	0	1	1	genomic k-mer	C1
CTA.C2	0	1	0	1	1	genomic k-mer	C2
CTA.I1_3p	0	1	0	1	1	genomic k-mer	I1_3p
CTA.I1_5p	0	1	0	1	1	genomic k-mer	I1_5p
CTA.I2_3p	0	1	0	1	1	genomic k-mer	I2_3p
CTA.I2_5p	0	1	0	1	1	genomic k-mer	I2_5p
CTC.A	0	1	0	1	1	genomic k-mer	A
CTC.C1	0	1	0	1	1	genomic k-mer	C1
CTC.C2	0	1	0	1	1	genomic k-mer	C2
CTC.I1_3p	0	1	0	1	1	genomic k-mer	I1_3p
CTC.I1_5p	0	1	0	1	1	genomic k-mer	I1_5p
CTC.I2_3p	0	1	0	1	1	genomic k-mer	I2_3p
CTC.I2_5p	0	1	0	1	1	genomic k-mer	I2_5p
CTG.A	0	1	0	1	1	genomic k-mer	A
CTG.C1	0	1	0	1	1	genomic k-mer	C1
CTG.C2	0	1	0	1	1	genomic k-mer	C2
CTG.I1_3p	0	1	0	1	1	genomic k-mer	I1_3p
CTG.I1_5p	0	1	0	1	1	genomic k-mer	I1_5p
CTG.I2_3p	0	1	0	1	1	genomic k-mer	I2_3p
CTG.I2_5p	0	1	0	1	1	genomic k-mer	I2_5p
CTT.A	0	1	0	1	1	genomic k-mer	A
CTT.C1	0	1	0	1	1	genomic k-mer	C1
CTT.C2	0	1	0	1	1	genomic k-mer	C2
CTT.I1_3p	0	1	0	1	1	genomic k-mer	I1_3p
CTT.I1_5p	0	1	0	1	1	genomic k-mer	I1_5p
CTT.I2_3p	0	1	0	1	1	genomic k-mer	I2_3p
CTT.I2_5p	0	1	0	1	1	genomic k-mer	I2_5p
G.A	0	1	0	1	1	genomic k-mer	A
G.C1	0	1	0	1	1	genomic k-mer	C1
G.C2	0	1	0	1	1	genomic k-mer	C2
G.I1_3p	0	1	0	1	1	genomic k-mer	I1_3p
G.I1_5p	0	1	0	1	1	genomic k-mer	I1_5p
G.I2_3p	0	1	0	1	1	genomic k-mer	I2_3p
G.I2_5p	0	1	0	1	1	genomic k-mer	I2_5p
GA.A	0	1	0	1	1	genomic k-mer	A
GA.C1	0	1	0	1	1	genomic k-mer	C1
GA.C2	0	1	0	1	1	genomic k-mer	C2
GA.I1_3p	0	1	0	1	1	genomic k-mer	I1_3p
GA.I1_5p	0	1	0	1	1	genomic k-mer	I1_5p
GA.I2_3p	0	1	0	1	1	genomic k-mer	I2_3p
GA.I2_5p	0	1	0	1	1	genomic k-mer	I2_5p
GAA.A	0	1	0	1	1	genomic k-mer	A
GAA.C1	0	1	0	1	1	genomic k-mer	C1
GAA.C2	0	1	0	1	1	genomic k-mer	C2
GAA.I1_3p	0	1	0	1	1	genomic k-mer	I1_3p
GAA.I1_5p	0	1	0	1	1	genomic k-mer	I1_5p
GAA.I2_3p	0	1	0	1	1	genomic k-mer	I2_3p
GAA.I2_5p	0	1	0	1	1	genomic k-mer	I2_5p
GAC.A	0	1	0	1	1	genomic k-mer	A
GAC.C1	0	1	0	1	1	genomic k-mer	C1
GAC.C2	0	1	0	1	1	genomic k-mer	C2
GAC.I1_3p	0	1	0	1	1	genomic k-mer	I1_3p
GAC.I1_5p	0	1	0	1	1	genomic k-mer	I1_5p
GAC.I2_3p	0	1	0	1	1	genomic k-mer	I2_3p
GAC.I2_5p	0	1	0	1	1	genomic k-mer	I2_5p
GAG.A	0	1	0	1	1	genomic k-mer	A
GAG.C1	0	1	0	1	1	genomic k-mer	C1
GAG.C2	0	1	0	1	1	genomic k-mer	C2
GAG.I1_3p	0	1	0	1	1	genomic k-mer	I1_3p
GAG.I1_5p	0	1	0	1	1	genomic k-mer	I1_5p
GAG.I2_3p	0	1	0	1	1	genomic k-mer	I2_3p
GAG.I2_5p	0	1	0	1	1	genomic k-mer	I2_5p
GAT.A	0	1	0	1	1	genomic k-mer	A
GAT.C1	0	1	0	1	1	genomic k-mer	C1
GAT.C2	0	1	0	1	1	genomic k-mer	C2
GAT.I1_3p	0	1	0	1	1	genomic k-mer	I1_3p
GAT.I1_5p	0	1	0	1	1	genomic k-mer	I1_5p
GAT.I2_3p	0	1	0	1	1	genomic k-mer	I2_3p
GAT.I2_5p	0	1	0	1	1	genomic k-mer	I2_5p
GC.A	0	1	0	1	1	genomic k-mer	A
GC.C1	0	1	0	1	1	genomic k-mer	C1
GC.C2	0	1	0	1	1	genomic k-mer	C2
GC.I1_3p	0	1	0	1	1	genomic k-mer	I1_3p
GC.I1_5p	0	1	0	1	1	genomic k-mer	I1_5p
GC.I2_3p	0	1	0	1	1	genomic k-mer	I2_3p
GC.I2_5p	0	1	0	1	1	genomic k-mer	I2_5p
GCA.A	0	1	0	1	1	genomic k-mer	A
GCA.C1	0	1	0	1	1	genomic k-mer	C1
GCA.C2	0	1	0	1	1	genomic k-mer	C2
GCA.I1_3p	0	1	0	1	1	genomic k-mer	I1_3p
GCA.I1_5p	0	1	0	1	1	genomic k-mer	I1_5p
GCA.I2_3p	0	1	0	1	1	genomic k-mer	I2_3p
GCA.I2_5p	0	1	0	1	1	genomic k-mer	I2_5p
GCC.A	0	1	0	1	1	genomic k-mer	A
GCC.C1	0	1	0	1	1	genomic k-mer	C1
GCC.C2	0	1	0	1	1	genomic k-mer	C2
GCC.I1_3p	0	1	0	1	1	genomic k-mer	I1_3p
GCC.I1_5p	0	1	0	1	1	genomic k-mer	I1_5p
GCC.I2_3p	0	1	0	1	1	genomic k-mer	I2_3p
GCC.I2_5p	0	1	0	1	1	genomic k-mer	I2_5p
GCG.A	0	1	0	1	1	genomic k-mer	A
GCG.C1	0	1	0	1	1	genomic k-mer	C1
GCG.C2	0	1	0	1	1	genomic k-mer	C2
GCG.I1_3p	0	1	0	1	1	genomic k-mer	I1_3p
GCG.I1_5p	0	1	0	1	1	genomic k-mer	I1_5p
GCG.I2_3p	0	1	0	1	1	genomic k-mer	I2_3p
GCG.I2_5p	0	1	0	1	1	genomic k-mer	I2_5p
GCT.A	0	1	0	1	1	genomic k-mer	A
GCT.C1	0	1	0	1	1	genomic k-mer	C1
GCT.C2	0	1	0	1	1	genomic k-mer	C2
GCT.I1_3p	0	1	0	1	1	genomic k-mer	I1_3p
GCT.I1_5p	0	1	0	1	1	genomic k-mer	I1_5p
GCT.I2_3p	0	1	0	1	1	genomic k-mer	I2_3p
GCT.I2_5p	0	1	0	1	1	genomic k-mer	I2_5p
GG.A	0	1	0	1	1	genomic k-mer	A
GG.C1	0	1	0	1	1	genomic k-mer	C1
GG.C2	0	1	0	1	1	genomic k-mer	C2
GG.I1_3p	0	1	0	1	1	genomic k-mer	I1_3p
GG.I1_5p	0	1	0	1	1	genomic k-mer	I1_5p
GG.I2_3p	0	1	0	1	1	genomic k-mer	I2_3p
GG.I2_5p	0	1	0	1	1	genomic k-mer	I2_5p
GGA.A	0	1	0	1	1	genomic k-mer	A
GGA.C1	0	1	0	1	1	genomic k-mer	C1
GGA.C2	0	1	0	1	1	genomic k-mer	C2
GGA.I1_3p	0	1	0	1	1	genomic k-mer	I1_3p
GGA.I1_5p	0	1	0	1	1	genomic k-mer	I1_5p
GGA.I2_3p	0	1	0	1	1	genomic k-mer	I2_3p
GGA.I2_5p	0	1	0	1	1	genomic k-mer	I2_5p
GGC.A	0	1	0	1	1	genomic k-mer	A
GGC.C1	0	1	0	1	1	genomic k-mer	C1
GGC.C2	0	1	0	1	1	genomic k-mer	C2
GGC.I1_3p	0	1	0	1	1	genomic k-mer	I1_3p
GGC.I1_5p	0	1	0	1	1	genomic k-mer	I1_5p
GGC.I2_3p	0	1	0	1	1	genomic k-mer	I2_3p
GGC.I2_5p	0	1	0	1	1	genomic k-mer	I2_5p
GGG.A	0	1	0	1	1	genomic k-mer	A
GGG.C1	0	1	0	1	1	genomic k-mer	C1
GGG.C2	0	1	0	1	1	genomic k-mer	C2
GGG.I1_3p	0	1	0	1	1	genomic k-mer	I1_3p
GGG.I1_5p	0	1	0	1	1	genomic k-mer	I1_5p
GGG.I2_3p	0	1	0	1	1	genomic k-mer	I2_3p
GGG.I2_5p	0	1	0	1	1	genomic k-mer	I2_5p
GGT.A	0	1	0	1	1	genomic k-mer	A
GGT.C1	0	1	0	1	1	genomic k-mer	C1
GGT.C2	0	1	0	1	1	genomic k-mer	C2
GGT.I1_3p	0	1	0	1	1	genomic k-mer	I1_3p
GGT.I1_5p	0	1	0	1	1	genomic k-mer	I1_5p
GGT.I2_3p	0	1	0	1	1	genomic k-mer	I2_3p
GGT.I2_5p	0	1	0	1	1	genomic k-mer	I2_5p
GT.A	0	1	0	1	1	genomic k-mer	A
GT.C1	0	1	0	1	1	genomic k-mer	C1
GT.C2	0	1	0	1	1	genomic k-mer	C2
GT.I1_3p	0	1	0	1	1	genomic k-mer	I1_3p
GT.I1_5p	0	1	0	1	1	genomic k-mer	I1_5p
GT.I2_3p	0	1	0	1	1	genomic k-mer	I2_3p
GT.I2_5p	0	1	0	1	1	genomic k-mer	I2_5p
GTA.A	0	1	0	1	1	genomic k-mer	A
GTA.C1	0	1	0	1	1	genomic k-mer	C1
GTA.C2	0	1	0	1	1	genomic k-mer	C2
GTA.I1_3p	0	1	0	1	1	genomic k-mer	I1_3p
GTA.I1_5p	0	1	0	1	1	genomic k-mer	I1_5p
GTA.I2_3p	0	1	0	1	1	genomic k-mer	I2_3p
GTA.I2_5p	0	1	0	1	1	genomic k-mer	I2_5p
GTC.A	0	1	0	1	1	genomic k-mer	A
GTC.C1	0	1	0	1	1	genomic k-mer	C1
GTC.C2	0	1	0	1	1	genomic k-mer	C2
GTC.I1_3p	0	1	0	1	1	genomic k-mer	I1_3p
GTC.I1_5p	0	1	0	1	1	genomic k-mer	I1_5p
GTC.I2_3p	0	1	0	1	1	genomic k-mer	I2_3p
GTC.I2_5p	0	1	0	1	1	genomic k-mer	I2_5p
GTG.A	0	1	0	1	1	genomic k-mer	A
GTG.C1	0	1	0	1	1	genomic k-mer	C1
GTG.C2	0	1	0	1	1	genomic k-mer	C2
GTG.I1_3p	0	1	0	1	1	genomic k-mer	I1_3p
GTG.I1_5p	0	1	0	1	1	genomic k-mer	I1_5p
GTG.I2_3p	0	1	0	1	1	genomic k-mer	I2_3p
GTG.I2_5p	0	1	0	1	1	genomic k-mer	I2_5p
GTT.A	0	1	0	1	1	genomic k-mer	A
GTT.C1	0	1	0	1	1	genomic k-mer	C1
GTT.C2	0	1	0	1	1	genomic k-mer	C2
GTT.I1_3p	0	1	0	1	1	genomic k-mer	I1_3p
GTT.I1_5p	0	1	0	1	1	genomic k-mer	I1_5p
GTT.I2_3p	0	1	0	1	1	genomic k-mer	I2_3p
GTT.I2_5p	0	1	0	1	1	genomic k-mer	I2_5p
T.A	0	1	0	1	1	genomic k-mer	A
T.C1	0	1	0	1	1	genomic k-mer	C1
T.C2	0	1	0	1	1	genomic k-mer	C2
T.I1_3p	0	1	0	1	1	genomic k-mer	I1_3p
T.I1_5p	0	1	0	1	1	genomic k-mer	I1_5p
T.I2_3p	0	1	0	1	1	genomic k-mer	I2_3p
T.I2_5p	0	1	0	1	1	genomic k-mer	I2_5p
TA.A	0	1	0	1	1	genomic k-mer	A
TA.C1	0	1	0	1	1	genomic k-mer	C1
TA.C2	0	1	0	1	1	genomic k-mer	C2
TA.I1_3p	0	1	0	1	1	genomic k-mer	I1_3p
TA.I1_5p	0	1	0	1	1	genomic k-mer	I1_5p
TA.I2_3p	0	1	0	1	1	genomic k-mer	I2_3p
TA.I2_5p	0	1	0	1	1	genomic k-mer	I2_5p
TAA.A	0	1	0	1	1	genomic k-mer	A
TAA.C1	0	1	0	1	1	genomic k-mer	C1
TAA.C2	0	1	0	1	1	genomic k-mer	C2
TAA.I1_3p	0	1	0	1	1	genomic k-mer	I1_3p
TAA.I1_5p	0	1	0	1	1	genomic k-mer	I1_5p
TAA.I2_3p	0	1	0	1	1	genomic k-mer	I2_3p
TAA.I2_5p	0	1	0	1	1	genomic k-mer	I2_5p
TAC.A	0	1	0	1	1	genomic k-mer	A
TAC.C1	0	1	0	1	1	genomic k-mer	C1
TAC.C2	0	1	0	1	1	genomic k-mer	C2
TAC.I1_3p	0	1	0	1	1	genomic k-mer	I1_3p
TAC.I1_5p	0	1	0	1	1	genomic k-mer	I1_5p
TAC.I2_3p	0	1	0	1	1	genomic k-mer	I2_3p
TAC.I2_5p	0	1	0	1	1	genomic k-mer	I2_5p
TAG.A	0	1	0	1	1	genomic k-mer	A
TAG.C1	0	1	0	1	1	genomic k-mer	C1
TAG.C2	0	1	0	1	1	genomic k-mer	C2
TAG.I1_3p	0	1	0	1	1	genomic k-mer	I1_3p
TAG.I1_5p	0	1	0	1	1	genomic k-mer	I1_5p
TAG.I2_3p	0	1	0	1	1	genomic k-mer	I2_3p
TAG.I2_5p	0	1	0	1	1	genomic k-mer	I2_5p
TAT.A	0	1	0	1	1	genomic k-mer	A
TAT.C1	0	1	0	1	1	genomic k-mer	C1
TAT.C2	0	1	0	1	1	genomic k-mer	C2
TAT.I1_3p	0	1	0	1	1	genomic k-mer	I1_3p
TAT.I1_5p	0	1	0	1	1	genomic k-mer	I1_5p
TAT.I2_3p	0	1	0	1	1	genomic k-mer	I2_3p
TAT.I2_5p	0	1	0	1	1	genomic k-mer	I2_5p
TC.A	0	1	0	1	1	genomic k-mer	A
TC.C1	0	1	0	1	1	genomic k-mer	C1
TC.C2	0	1	0	1	1	genomic k-mer	C2
TC.I1_3p	0	1	0	1	1	genomic k-mer	I1_3p
TC.I1_5p	0	1	0	1	1	genomic k-mer	I1_5p
TC.I2_3p	0	1	0	1	1	genomic k-mer	I2_3p
TC.I2_5p	0	1	0	1	1	genomic k-mer	I2_5p
TCA.A	0	1	0	1	1	genomic k-mer	A
TCA.C1	0	1	0	1	1	genomic k-mer	C1
TCA.C2	0	1	0	1	1	genomic k-mer	C2
TCA.I1_3p	0	1	0	1	1	genomic k-mer	I1_3p
TCA.I1_5p	0	1	0	1	1	genomic k-mer	I1_5p
TCA.I2_3p	0	1	0	1	1	genomic k-mer	I2_3p
TCA.I2_5p	0	1	0	1	1	genomic k-mer	I2_5p
TCC.A	0	1	0	1	1	genomic k-mer	A
TCC.C1	0	1	0	1	1	genomic k-mer	C1
TCC.C2	0	1	0	1	1	genomic k-mer	C2
TCC.I1_3p	0	1	0	1	1	genomic k-mer	I1_3p
TCC.I1_5p	0	1	0	1	1	genomic k-mer	I1_5p
TCC.I2_3p	0	1	0	1	1	genomic k-mer	I2_3p
TCC.I2_5p	0	1	0	1	1	genomic k-mer	I2_5p
TCG.A	0	1	0	1	1	genomic k-mer	A
TCG.C1	0	1	0	1	1	genomic k-mer	C1
TCG.C2	0	1	0	1	1	genomic k-mer	C2
TCG.I1_3p	0	1	0	1	1	genomic k-mer	I1_3p
TCG.I1_5p	0	1	0	1	1	genomic k-mer	I1_5p
TCG.I2_3p	0	1	0	1	1	genomic k-mer	I2_3p
TCG.I2_5p	0	1	0	1	1	genomic k-mer	I2_5p
TCT.A	0	1	0	1	1	genomic k-mer	A
TCT.C1	0	1	0	1	1	genomic k-mer	C1
TCT.C2	0	1	0	1	1	genomic k-mer	C2
TCT.I1_3p	0	1	0	1	1	genomic k-mer	I1_3p
TCT.I1_5p	0	1	0	1	1	genomic k-mer	I1_5p
TCT.I2_3p	0	1	0	1	1	genomic k-mer	I2_3p
TCT.I2_5p	0	1	0	1	1	genomic k-mer	I2_5p
TG.A	0	1	0	1	1	genomic k-mer	A
TG.C1	0	1	0	1	1	genomic k-mer	C1
TG.C2	0	1	0	1	1	genomic k-mer	C2
TG.I1_3p	0	1	0	1	1	genomic k-mer	I1_3p
TG.I1_5p	0	1	0	1	1	genomic k-mer	I1_5p
TG.I2_3p	0	1	0	1	1	genomic k-mer	I2_3p
TG.I2_5p	0	1	0	1	1	genomic k-mer	I2_5p
TGA.A	0	1	0	1	1	genomic k-mer	A
TGA.C1	0	1	0	1	1	genomic k-mer	C1
TGA.C2	0	1	0	1	1	genomic k-mer	C2
TGA.I1_3p	0	1	0	1	1	genomic k-mer	I1_3p
TGA.I1_5p	0	1	0	1	1	genomic k-mer	I1_5p
TGA.I2_3p	0	1	0	1	1	genomic k-mer	I2_3p
TGA.I2_5p	0	1	0	1	1	genomic k-mer	I2_5p
TGC.A	0	1	0	1	1	genomic k-mer	A
TGC.C1	0	1	0	1	1	genomic k-mer	C1
TGC.C2	0	1	0	1	1	genomic k-mer	C2
TGC.I1_3p	0	1	0	1	1	genomic k-mer	I1_3p
TGC.I1_5p	0	1	0	1	1	genomic k-mer	I1_5p
TGC.I2_3p	0	1	0	1	1	genomic k-mer	I2_3p
TGC.I2_5p	0	1	0	1	1	genomic k-mer	I2_5p
TGG.A	0	1	0	1	1	genomic k-mer	A
TGG.C1	0	1	0	1	1	genomic k-mer	C1
TGG.C2	0	1	0	1	1	genomic k-mer	C2
TGG.I1_3p	0	1	0	1	1	genomic k-mer	I1_3p
TGG.I1_5p	0	1	0	1	1	genomic k-mer	I1_5p
TGG.I2_3p	0	1	0	1	1	genomic k-mer	I2_3p
TGG.I2_5p	0	1	0	1	1	genomic k-mer	I2_5p
TGT.A	0	1	0	1	1	genomic k-mer	A
TGT.C1	0	1	0	1	1	genomic k-mer	C1
TGT.C2	0	1	0	1	1	genomic k-mer	C2
TGT.I1_3p	0	1	0	1	1	genomic k-mer	I1_3p
TGT.I1_5p	0	1	0	1	1	genomic k-mer	I1_5p
TGT.I2_3p	0	1	0	1	1	genomic k-mer	I2_3p
TGT.I2_5p	0	1	0	1	1	genomic k-mer	I2_5p
TT.A	0	1	0	1	1	genomic k-mer	A
TT.C1	0	1	0	1	1	genomic k-mer	C1
TT.C2	0	1	0	1	1	genomic k-mer	C2
TT.I1_3p	0	1	0	1	1	genomic k-mer	I1_3p
TT.I1_5p	0	1	0	1	1	genomic k-mer	I1_5p
TT.I2_3p	0	1	0	1	1	genomic k-mer	I2_3p
TT.I2_5p	0	1	0	1	1	genomic k-mer	I2_5p
TTA.A	0	1	0	1	1	genomic k-mer	A
TTA.C1	0	1	0	1	1	genomic k-mer	C1
TTA.C2	0	1	0	1	1	genomic k-mer	C2
TTA.I1_3p	0	1	0	1	1	genomic k-mer	I1_3p
TTA.I1_5p	0	1	0	1	1	genomic k-mer	I1_5p
TTA.I2_3p	0	1	0	1	1	genomic k-mer	I2_3p
TTA.I2_5p	0	1	0	1	1	genomic k-mer	I2_5p
TTC.A	0	1	0	1	1	genomic k-mer	A
TTC.C1	0	1	0	1	1	genomic k-mer	C1
TTC.C2	0	1	0	1	1	genomic k-mer	C2
TTC.I1_3p	0	1	0	1	1	genomic k-mer	I1_3p
TTC.I1_5p	0	1	0	1	1	genomic k-mer	I1_5p
TTC.I2_3p	0	1	0	1	1	genomic k-mer	I2_3p
TTC.I2_5p	0	1	0	1	1	genomic k-mer	I2_5p
TTG.A	0	1	0	1	1	genomic k-mer	A
TTG.C1	0	1	0	1	1	genomic k-mer	C1
TTG.C2	0	1	0	1	1	genomic k-mer	C2
TTG.I1_3p	0	1	0	1	1	genomic k-mer	I1_3p
TTG.I1_5p	0	1	0	1	1	genomic k-mer	I1_5p
TTG.I2_3p	0	1	0	1	1	genomic k-mer	I2_3p
TTG.I2_5p	0	1	0	1	1	genomic k-mer	I2_5p
TTT.A	0	1	0	1	1	genomic k-mer	A
TTT.C1	0	1	0	1	1	genomic k-mer	C1
TTT.C2	0	1	0	1	1	genomic k-mer	C2
TTT.I1_3p	0	1	0	1	1	genomic k-mer	I1_3p
TTT.I1_5p	0	1	0	1	1	genomic k-mer	I1_5p
TTT.I2_3p	0	1	0	1	1	genomic k-mer	I2_3p
TTT.I2_5p	0	1	0	1	1	genomic k-mer	I2_5p
logLen.A	0	1	0	1	1	genomic length (log)	A
logLen.A_I1	0	1	0	1	1	genomic length (log)	A_I1
logLen.A_I2	0	1	0	1	1	genomic length (log)	A_I2
logLen.C1	0	1	0	1	1	genomic length (log)	C1
logLen.C2	0	1	0	1	1	genomic length (log)	C2
logLen.I1	0	1	0	1	1	genomic length (log)	I1
logLen.I1_I2	0	1	0	1	1	genomic length (log)	I1_I2
logLen.I2	0	1	0	1	1	genomic length (log)	I2
AAM.A	0	0	0	1	0	methylation k-mer	A
AAM.C1	0	0	0	1	0	methylation k-mer	C1
AAM.C2	0	0	0	1	0	methylation k-mer	C2
AAM.I1_3p	0	0	0	1	0	methylation k-mer	I1_3p
AAM.I1_5p	0	0	0	1	0	methylation k-mer	I1_5p
AAM.I2_3p	0	0	0	1	0	methylation k-mer	I2_3p
AAM.I2_5p	0	0	0	1	0	methylation k-mer	I2_5p
AAU.A	0	0	0	1	0	methylation k-mer	A
AAU.C1	0	0	0	1	0	methylation k-mer	C1
AAU.C2	0	0	0	1	0	methylation k-mer	C2
AAU.I1_3p	0	0	0	1	0	methylation k-mer	I1_3p
AAU.I1_5p	0	0	0	1	0	methylation k-mer	I1_5p
AAU.I2_3p	0	0	0	1	0	methylation k-mer	I2_3p
AAU.I2_5p	0	0	0	1	0	methylation k-mer	I2_5p
AGM.A	0	0	0	1	0	methylation k-mer	A
AGM.C1	0	0	0	1	0	methylation k-mer	C1
AGM.C2	0	0	0	1	0	methylation k-mer	C2
AGM.I1_3p	0	0	0	1	0	methylation k-mer	I1_3p
AGM.I1_5p	0	0	0	1	0	methylation k-mer	I1_5p
AGM.I2_3p	0	0	0	1	0	methylation k-mer	I2_3p
AGM.I2_5p	0	0	0	1	0	methylation k-mer	I2_5p
AGU.A	0	0	0	1	0	methylation k-mer	A
AGU.C1	0	0	0	1	0	methylation k-mer	C1
AGU.C2	0	0	0	1	0	methylation k-mer	C2
AGU.I1_3p	0	0	0	1	0	methylation k-mer	I1_3p
AGU.I1_5p	0	0	0	1	0	methylation k-mer	I1_5p
AGU.I2_3p	0	0	0	1	0	methylation k-mer	I2_3p
AGU.I2_5p	0	0	0	1	0	methylation k-mer	I2_5p
AM.A	0	0	0	1	0	methylation k-mer	A
AM.C1	0	0	0	1	0	methylation k-mer	C1
AM.C2	0	0	0	1	0	methylation k-mer	C2
AM.I1_3p	0	0	0	1	0	methylation k-mer	I1_3p
AM.I1_5p	0	0	0	1	0	methylation k-mer	I1_5p
AM.I2_3p	0	0	0	1	0	methylation k-mer	I2_3p
AM.I2_5p	0	0	0	1	0	methylation k-mer	I2_5p
AMA.A	0	0	0	1	0	methylation k-mer	A
AMA.C1	0	0	0	1	0	methylation k-mer	C1
AMA.C2	0	0	0	1	0	methylation k-mer	C2
AMA.I1_3p	0	0	0	1	0	methylation k-mer	I1_3p
AMA.I1_5p	0	0	0	1	0	methylation k-mer	I1_5p
AMA.I2_3p	0	0	0	1	0	methylation k-mer	I2_3p
AMA.I2_5p	0	0	0	1	0	methylation k-mer	I2_5p
AMG.A	0	0	0	1	0	methylation k-mer	A
AMG.C1	0	0	0	1	0	methylation k-mer	C1
AMG.C2	0	0	0	1	0	methylation k-mer	C2
AMG.I1_3p	0	0	0	1	0	methylation k-mer	I1_3p
AMG.I1_5p	0	0	0	1	0	methylation k-mer	I1_5p
AMG.I2_3p	0	0	0	1	0	methylation k-mer	I2_3p
AMG.I2_5p	0	0	0	1	0	methylation k-mer	I2_5p
AMM.A	0	0	0	1	0	methylation k-mer	A
AMM.C1	0	0	0	1	0	methylation k-mer	C1
AMM.C2	0	0	0	1	0	methylation k-mer	C2
AMM.I1_3p	0	0	0	1	0	methylation k-mer	I1_3p
AMM.I1_5p	0	0	0	1	0	methylation k-mer	I1_5p
AMM.I2_3p	0	0	0	1	0	methylation k-mer	I2_3p
AMM.I2_5p	0	0	0	1	0	methylation k-mer	I2_5p
AMT.A	0	0	0	1	0	methylation k-mer	A
AMT.C1	0	0	0	1	0	methylation k-mer	C1
AMT.C2	0	0	0	1	0	methylation k-mer	C2
AMT.I1_3p	0	0	0	1	0	methylation k-mer	I1_3p
AMT.I1_5p	0	0	0	1	0	methylation k-mer	I1_5p
AMT.I2_3p	0	0	0	1	0	methylation k-mer	I2_3p
AMT.I2_5p	0	0	0	1	0	methylation k-mer	I2_5p
AMU.A	0	0	0	1	0	methylation k-mer	A
AMU.C1	0	0	0	1	0	methylation k-mer	C1
AMU.C2	0	0	0	1	0	methylation k-mer	C2
AMU.I1_3p	0	0	0	1	0	methylation k-mer	I1_3p
AMU.I1_5p	0	0	0	1	0	methylation k-mer	I1_5p
AMU.I2_3p	0	0	0	1	0	methylation k-mer	I2_3p
AMU.I2_5p	0	0	0	1	0	methylation k-mer	I2_5p
ATM.A	0	0	0	1	0	methylation k-mer	A
ATM.C1	0	0	0	1	0	methylation k-mer	C1
ATM.C2	0	0	0	1	0	methylation k-mer	C2
ATM.I1_3p	0	0	0	1	0	methylation k-mer	I1_3p
ATM.I1_5p	0	0	0	1	0	methylation k-mer	I1_5p
ATM.I2_3p	0	0	0	1	0	methylation k-mer	I2_3p
ATM.I2_5p	0	0	0	1	0	methylation k-mer	I2_5p
ATU.A	0	0	0	1	0	methylation k-mer	A
ATU.C1	0	0	0	1	0	methylation k-mer	C1
ATU.C2	0	0	0	1	0	methylation k-mer	C2
ATU.I1_3p	0	0	0	1	0	methylation k-mer	I1_3p
ATU.I1_5p	0	0	0	1	0	methylation k-mer	I1_5p
ATU.I2_3p	0	0	0	1	0	methylation k-mer	I2_3p
ATU.I2_5p	0	0	0	1	0	methylation k-mer	I2_5p
AU.A	0	0	0	1	0	methylation k-mer	A
AU.C1	0	0	0	1	0	methylation k-mer	C1
AU.C2	0	0	0	1	0	methylation k-mer	C2
AU.I1_3p	0	0	0	1	0	methylation k-mer	I1_3p
AU.I1_5p	0	0	0	1	0	methylation k-mer	I1_5p
AU.I2_3p	0	0	0	1	0	methylation k-mer	I2_3p
AU.I2_5p	0	0	0	1	0	methylation k-mer	I2_5p
AUA.A	0	0	0	1	0	methylation k-mer	A
AUA.C1	0	0	0	1	0	methylation k-mer	C1
AUA.C2	0	0	0	1	0	methylation k-mer	C2
AUA.I1_3p	0	0	0	1	0	methylation k-mer	I1_3p
AUA.I1_5p	0	0	0	1	0	methylation k-mer	I1_5p
AUA.I2_3p	0	0	0	1	0	methylation k-mer	I2_3p
AUA.I2_5p	0	0	0	1	0	methylation k-mer	I2_5p
AUG.A	0	0	0	1	0	methylation k-mer	A
AUG.C1	0	0	0	1	0	methylation k-mer	C1
AUG.C2	0	0	0	1	0	methylation k-mer	C2
AUG.I1_3p	0	0	0	1	0	methylation k-mer	I1_3p
AUG.I1_5p	0	0	0	1	0	methylation k-mer	I1_5p
AUG.I2_3p	0	0	0	1	0	methylation k-mer	I2_3p
AUG.I2_5p	0	0	0	1	0	methylation k-mer	I2_5p
AUM.A	0	0	0	1	0	methylation k-mer	A
AUM.C1	0	0	0	1	0	methylation k-mer	C1
AUM.C2	0	0	0	1	0	methylation k-mer	C2
AUM.I1_3p	0	0	0	1	0	methylation k-mer	I1_3p
AUM.I1_5p	0	0	0	1	0	methylation k-mer	I1_5p
AUM.I2_3p	0	0	0	1	0	methylation k-mer	I2_3p
AUM.I2_5p	0	0	0	1	0	methylation k-mer	I2_5p
AUT.A	0	0	0	1	0	methylation k-mer	A
AUT.C1	0	0	0	1	0	methylation k-mer	C1
AUT.C2	0	0	0	1	0	methylation k-mer	C2
AUT.I1_3p	0	0	0	1	0	methylation k-mer	I1_3p
AUT.I1_5p	0	0	0	1	0	methylation k-mer	I1_5p
AUT.I2_3p	0	0	0	1	0	methylation k-mer	I2_3p
AUT.I2_5p	0	0	0	1	0	methylation k-mer	I2_5p
AUU.A	0	0	0	1	0	methylation k-mer	A
AUU.C1	0	0	0	1	0	methylation k-mer	C1
AUU.C2	0	0	0	1	0	methylation k-mer	C2
AUU.I1_3p	0	0	0	1	0	methylation k-mer	I1_3p
AUU.I1_5p	0	0	0	1	0	methylation k-mer	I1_5p
AUU.I2_3p	0	0	0	1	0	methylation k-mer	I2_3p
AUU.I2_5p	0	0	0	1	0	methylation k-mer	I2_5p
GAM.A	0	0	0	1	0	methylation k-mer	A
GAM.C1	0	0	0	1	0	methylation k-mer	C1
GAM.C2	0	0	0	1	0	methylation k-mer	C2
GAM.I1_3p	0	0	0	1	0	methylation k-mer	I1_3p
GAM.I1_5p	0	0	0	1	0	methylation k-mer	I1_5p
GAM.I2_3p	0	0	0	1	0	methylation k-mer	I2_3p
GAM.I2_5p	0	0	0	1	0	methylation k-mer	I2_5p
GAU.A	0	0	0	1	0	methylation k-mer	A
GAU.C1	0	0	0	1	0	methylation k-mer	C1
GAU.C2	0	0	0	1	0	methylation k-mer	C2
GAU.I1_3p	0	0	0	1	0	methylation k-mer	I1_3p
GAU.I1_5p	0	0	0	1	0	methylation k-mer	I1_5p
GAU.I2_3p	0	0	0	1	0	methylation k-mer	I2_3p
GAU.I2_5p	0	0	0	1	0	methylation k-mer	I2_5p
GGM.A	0	0	0	1	0	methylation k-mer	A
GGM.C1	0	0	0	1	0	methylation k-mer	C1
GGM.C2	0	0	0	1	0	methylation k-mer	C2
GGM.I1_3p	0	0	0	1	0	methylation k-mer	I1_3p
GGM.I1_5p	0	0	0	1	0	methylation k-mer	I1_5p
GGM.I2_3p	0	0	0	1	0	methylation k-mer	I2_3p
GGM.I2_5p	0	0	0	1	0	methylation k-mer	I2_5p
GGU.A	0	0	0	1	0	methylation k-mer	A
GGU.C1	0	0	0	1	0	methylation k-mer	C1
GGU.C2	0	0	0	1	0	methylation k-mer	C2
GGU.I1_3p	0	0	0	1	0	methylation k-mer	I1_3p
GGU.I1_5p	0	0	0	1	0	methylation k-mer	I1_5p
GGU.I2_3p	0	0	0	1	0	methylation k-mer	I2_3p
GGU.I2_5p	0	0	0	1	0	methylation k-mer	I2_5p
GM.A	0	0	0	1	0	methylation k-mer	A
GM.C1	0	0	0	1	0	methylation k-mer	C1
GM.C2	0	0	0	1	0	methylation k-mer	C2
GM.I1_3p	0	0	0	1	0	methylation k-mer	I1_3p
GM.I1_5p	0	0	0	1	0	methylation k-mer	I1_5p
GM.I2_3p	0	0	0	1	0	methylation k-mer	I2_3p
GM.I2_5p	0	0	0	1	0	methylation k-mer	I2_5p
GMA.A	0	0	0	1	0	methylation k-mer	A
GMA.C1	0	0	0	1	0	methylation k-mer	C1
GMA.C2	0	0	0	1	0	methylation k-mer	C2
GMA.I1_3p	0	0	0	1	0	methylation k-mer	I1_3p
GMA.I1_5p	0	0	0	1	0	methylation k-mer	I1_5p
GMA.I2_3p	0	0	0	1	0	methylation k-mer	I2_3p
GMA.I2_5p	0	0	0	1	0	methylation k-mer	I2_5p
GMG.A	0	0	0	1	0	methylation k-mer	A
GMG.C1	0	0	0	1	0	methylation k-mer	C1
GMG.C2	0	0	0	1	0	methylation k-mer	C2
GMG.I1_3p	0	0	0	1	0	methylation k-mer	I1_3p
GMG.I1_5p	0	0	0	1	0	methylation k-mer	I1_5p
GMG.I2_3p	0	0	0	1	0	methylation k-mer	I2_3p
GMG.I2_5p	0	0	0	1	0	methylation k-mer	I2_5p
GMM.A	0	0	0	1	0	methylation k-mer	A
GMM.C1	0	0	0	1	0	methylation k-mer	C1
GMM.C2	0	0	0	1	0	methylation k-mer	C2
GMM.I1_3p	0	0	0	1	0	methylation k-mer	I1_3p
GMM.I1_5p	0	0	0	1	0	methylation k-mer	I1_5p
GMM.I2_3p	0	0	0	1	0	methylation k-mer	I2_3p
GMM.I2_5p	0	0	0	1	0	methylation k-mer	I2_5p
GMT.A	0	0	0	1	0	methylation k-mer	A
GMT.C1	0	0	0	1	0	methylation k-mer	C1
GMT.C2	0	0	0	1	0	methylation k-mer	C2
GMT.I1_3p	0	0	0	1	0	methylation k-mer	I1_3p
GMT.I1_5p	0	0	0	1	0	methylation k-mer	I1_5p
GMT.I2_3p	0	0	0	1	0	methylation k-mer	I2_3p
GMT.I2_5p	0	0	0	1	0	methylation k-mer	I2_5p
GMU.A	0	0	0	1	0	methylation k-mer	A
GMU.C1	0	0	0	1	0	methylation k-mer	C1
GMU.C2	0	0	0	1	0	methylation k-mer	C2
GMU.I1_3p	0	0	0	1	0	methylation k-mer	I1_3p
GMU.I1_5p	0	0	0	1	0	methylation k-mer	I1_5p
GMU.I2_3p	0	0	0	1	0	methylation k-mer	I2_3p
GMU.I2_5p	0	0	0	1	0	methylation k-mer	I2_5p
GTM.A	0	0	0	1	0	methylation k-mer	A
GTM.C1	0	0	0	1	0	methylation k-mer	C1
GTM.C2	0	0	0	1	0	methylation k-mer	C2
GTM.I1_3p	0	0	0	1	0	methylation k-mer	I1_3p
GTM.I1_5p	0	0	0	1	0	methylation k-mer	I1_5p
GTM.I2_3p	0	0	0	1	0	methylation k-mer	I2_3p
GTM.I2_5p	0	0	0	1	0	methylation k-mer	I2_5p
GTU.A	0	0	0	1	0	methylation k-mer	A
GTU.C1	0	0	0	1	0	methylation k-mer	C1
GTU.C2	0	0	0	1	0	methylation k-mer	C2
GTU.I1_3p	0	0	0	1	0	methylation k-mer	I1_3p
GTU.I1_5p	0	0	0	1	0	methylation k-mer	I1_5p
GTU.I2_3p	0	0	0	1	0	methylation k-mer	I2_3p
GTU.I2_5p	0	0	0	1	0	methylation k-mer	I2_5p
GU.A	0	0	0	1	0	methylation k-mer	A
GU.C1	0	0	0	1	0	methylation k-mer	C1
GU.C2	0	0	0	1	0	methylation k-mer	C2
GU.I1_3p	0	0	0	1	0	methylation k-mer	I1_3p
GU.I1_5p	0	0	0	1	0	methylation k-mer	I1_5p
GU.I2_3p	0	0	0	1	0	methylation k-mer	I2_3p
GU.I2_5p	0	0	0	1	0	methylation k-mer	I2_5p
GUA.A	0	0	0	1	0	methylation k-mer	A
GUA.C1	0	0	0	1	0	methylation k-mer	C1
GUA.C2	0	0	0	1	0	methylation k-mer	C2
GUA.I1_3p	0	0	0	1	0	methylation k-mer	I1_3p
GUA.I1_5p	0	0	0	1	0	methylation k-mer	I1_5p
GUA.I2_3p	0	0	0	1	0	methylation k-mer	I2_3p
GUA.I2_5p	0	0	0	1	0	methylation k-mer	I2_5p
GUG.A	0	0	0	1	0	methylation k-mer	A
GUG.C1	0	0	0	1	0	methylation k-mer	C1
GUG.C2	0	0	0	1	0	methylation k-mer	C2
GUG.I1_3p	0	0	0	1	0	methylation k-mer	I1_3p
GUG.I1_5p	0	0	0	1	0	methylation k-mer	I1_5p
GUG.I2_3p	0	0	0	1	0	methylation k-mer	I2_3p
GUG.I2_5p	0	0	0	1	0	methylation k-mer	I2_5p
GUM.A	0	0	0	1	0	methylation k-mer	A
GUM.C1	0	0	0	1	0	methylation k-mer	C1
GUM.C2	0	0	0	1	0	methylation k-mer	C2
GUM.I1_3p	0	0	0	1	0	methylation k-mer	I1_3p
GUM.I1_5p	0	0	0	1	0	methylation k-mer	I1_5p
GUM.I2_3p	0	0	0	1	0	methylation k-mer	I2_3p
GUM.I2_5p	0	0	0	1	0	methylation k-mer	I2_5p
GUT.A	0	0	0	1	0	methylation k-mer	A
GUT.C1	0	0	0	1	0	methylation k-mer	C1
GUT.C2	0	0	0	1	0	methylation k-mer	C2
GUT.I1_3p	0	0	0	1	0	methylation k-mer	I1_3p
GUT.I1_5p	0	0	0	1	0	methylation k-mer	I1_5p
GUT.I2_3p	0	0	0	1	0	methylation k-mer	I2_3p
GUT.I2_5p	0	0	0	1	0	methylation k-mer	I2_5p
GUU.A	0	0	0	1	0	methylation k-mer	A
GUU.C1	0	0	0	1	0	methylation k-mer	C1
GUU.C2	0	0	0	1	0	methylation k-mer	C2
GUU.I1_3p	0	0	0	1	0	methylation k-mer	I1_3p
GUU.I1_5p	0	0	0	1	0	methylation k-mer	I1_5p
GUU.I2_3p	0	0	0	1	0	methylation k-mer	I2_3p
GUU.I2_5p	0	0	0	1	0	methylation k-mer	I2_5p
M.A	0	0	0	1	0	methylation k-mer	A
M.C1	0	0	0	1	0	methylation k-mer	C1
M.C2	0	0	0	1	0	methylation k-mer	C2
M.I1_3p	0	0	0	1	0	methylation k-mer	I1_3p
M.I1_5p	0	0	0	1	0	methylation k-mer	I1_5p
M.I2_3p	0	0	0	1	0	methylation k-mer	I2_3p
M.I2_5p	0	0	0	1	0	methylation k-mer	I2_5p
MA.A	0	0	0	1	0	methylation k-mer	A
MA.C1	0	0	0	1	0	methylation k-mer	C1
MA.C2	0	0	0	1	0	methylation k-mer	C2
MA.I1_3p	0	0	0	1	0	methylation k-mer	I1_3p
MA.I1_5p	0	0	0	1	0	methylation k-mer	I1_5p
MA.I2_3p	0	0	0	1	0	methylation k-mer	I2_3p
MA.I2_5p	0	0	0	1	0	methylation k-mer	I2_5p
MAA.A	0	0	0	1	0	methylation k-mer	A
MAA.C1	0	0	0	1	0	methylation k-mer	C1
MAA.C2	0	0	0	1	0	methylation k-mer	C2
MAA.I1_3p	0	0	0	1	0	methylation k-mer	I1_3p
MAA.I1_5p	0	0	0	1	0	methylation k-mer	I1_5p
MAA.I2_3p	0	0	0	1	0	methylation k-mer	I2_3p
MAA.I2_5p	0	0	0	1	0	methylation k-mer	I2_5p
MAG.A	0	0	0	1	0	methylation k-mer	A
MAG.C1	0	0	0	1	0	methylation k-mer	C1
MAG.C2	0	0	0	1	0	methylation k-mer	C2
MAG.I1_3p	0	0	0	1	0	methylation k-mer	I1_3p
MAG.I1_5p	0	0	0	1	0	methylation k-mer	I1_5p
MAG.I2_3p	0	0	0	1	0	methylation k-mer	I2_3p
MAG.I2_5p	0	0	0	1	0	methylation k-mer	I2_5p
MAM.A	0	0	0	1	0	methylation k-mer	A
MAM.C1	0	0	0	1	0	methylation k-mer	C1
MAM.C2	0	0	0	1	0	methylation k-mer	C2
MAM.I1_3p	0	0	0	1	0	methylation k-mer	I1_3p
MAM.I1_5p	0	0	0	1	0	methylation k-mer	I1_5p
MAM.I2_3p	0	0	0	1	0	methylation k-mer	I2_3p
MAM.I2_5p	0	0	0	1	0	methylation k-mer	I2_5p
MAT.A	0	0	0	1	0	methylation k-mer	A
MAT.C1	0	0	0	1	0	methylation k-mer	C1
MAT.C2	0	0	0	1	0	methylation k-mer	C2
MAT.I1_3p	0	0	0	1	0	methylation k-mer	I1_3p
MAT.I1_5p	0	0	0	1	0	methylation k-mer	I1_5p
MAT.I2_3p	0	0	0	1	0	methylation k-mer	I2_3p
MAT.I2_5p	0	0	0	1	0	methylation k-mer	I2_5p
MAU.A	0	0	0	1	0	methylation k-mer	A
MAU.C1	0	0	0	1	0	methylation k-mer	C1
MAU.C2	0	0	0	1	0	methylation k-mer	C2
MAU.I1_3p	0	0	0	1	0	methylation k-mer	I1_3p
MAU.I1_5p	0	0	0	1	0	methylation k-mer	I1_5p
MAU.I2_3p	0	0	0	1	0	methylation k-mer	I2_3p
MAU.I2_5p	0	0	0	1	0	methylation k-mer	I2_5p
MG.A	0	0	0	1	0	methylation k-mer	A
MG.C1	0	0	0	1	0	methylation k-mer	C1
MG.C2	0	0	0	1	0	methylation k-mer	C2
MG.I1_3p	0	0	0	1	0	methylation k-mer	I1_3p
MG.I1_5p	0	0	0	1	0	methylation k-mer	I1_5p
MG.I2_3p	0	0	0	1	0	methylation k-mer	I2_3p
MG.I2_5p	0	0	0	1	0	methylation k-mer	I2_5p
MGA.A	0	0	0	1	0	methylation k-mer	A
MGA.C1	0	0	0	1	0	methylation k-mer	C1
MGA.C2	0	0	0	1	0	methylation k-mer	C2
MGA.I1_3p	0	0	0	1	0	methylation k-mer	I1_3p
MGA.I1_5p	0	0	0	1	0	methylation k-mer	I1_5p
MGA.I2_3p	0	0	0	1	0	methylation k-mer	I2_3p
MGA.I2_5p	0	0	0	1	0	methylation k-mer	I2_5p
MGG.A	0	0	0	1	0	methylation k-mer	A
MGG.C1	0	0	0	1	0	methylation k-mer	C1
MGG.C2	0	0	0	1	0	methylation k-mer	C2
MGG.I1_3p	0	0	0	1	0	methylation k-mer	I1_3p
MGG.I1_5p	0	0	0	1	0	methylation k-mer	I1_5p
MGG.I2_3p	0	0	0	1	0	methylation k-mer	I2_3p
MGG.I2_5p	0	0	0	1	0	methylation k-mer	I2_5p
MGM.A	0	0	0	1	0	methylation k-mer	A
MGM.C1	0	0	0	1	0	methylation k-mer	C1
MGM.C2	0	0	0	1	0	methylation k-mer	C2
MGM.I1_3p	0	0	0	1	0	methylation k-mer	I1_3p
MGM.I1_5p	0	0	0	1	0	methylation k-mer	I1_5p
MGM.I2_3p	0	0	0	1	0	methylation k-mer	I2_3p
MGM.I2_5p	0	0	0	1	0	methylation k-mer	I2_5p
MGT.A	0	0	0	1	0	methylation k-mer	A
MGT.C1	0	0	0	1	0	methylation k-mer	C1
MGT.C2	0	0	0	1	0	methylation k-mer	C2
MGT.I1_3p	0	0	0	1	0	methylation k-mer	I1_3p
MGT.I1_5p	0	0	0	1	0	methylation k-mer	I1_5p
MGT.I2_3p	0	0	0	1	0	methylation k-mer	I2_3p
MGT.I2_5p	0	0	0	1	0	methylation k-mer	I2_5p
MGU.A	0	0	0	1	0	methylation k-mer	A
MGU.C1	0	0	0	1	0	methylation k-mer	C1
MGU.C2	0	0	0	1	0	methylation k-mer	C2
MGU.I1_3p	0	0	0	1	0	methylation k-mer	I1_3p
MGU.I1_5p	0	0	0	1	0	methylation k-mer	I1_5p
MGU.I2_3p	0	0	0	1	0	methylation k-mer	I2_3p
MGU.I2_5p	0	0	0	1	0	methylation k-mer	I2_5p
MM.A	0	0	0	1	0	methylation k-mer	A
MM.C1	0	0	0	1	0	methylation k-mer	C1
MM.C2	0	0	0	1	0	methylation k-mer	C2
MM.I1_3p	0	0	0	1	0	methylation k-mer	I1_3p
MM.I1_5p	0	0	0	1	0	methylation k-mer	I1_5p
MM.I2_3p	0	0	0	1	0	methylation k-mer	I2_3p
MM.I2_5p	0	0	0	1	0	methylation k-mer	I2_5p
MMA.A	0	0	0	1	0	methylation k-mer	A
MMA.C1	0	0	0	1	0	methylation k-mer	C1
MMA.C2	0	0	0	1	0	methylation k-mer	C2
MMA.I1_3p	0	0	0	1	0	methylation k-mer	I1_3p
MMA.I1_5p	0	0	0	1	0	methylation k-mer	I1_5p
MMA.I2_3p	0	0	0	1	0	methylation k-mer	I2_3p
MMA.I2_5p	0	0	0	1	0	methylation k-mer	I2_5p
MMG.A	0	0	0	1	0	methylation k-mer	A
MMG.C1	0	0	0	1	0	methylation k-mer	C1
MMG.C2	0	0	0	1	0	methylation k-mer	C2
MMG.I1_3p	0	0	0	1	0	methylation k-mer	I1_3p
MMG.I1_5p	0	0	0	1	0	methylation k-mer	I1_5p
MMG.I2_3p	0	0	0	1	0	methylation k-mer	I2_3p
MMG.I2_5p	0	0	0	1	0	methylation k-mer	I2_5p
MMM.A	0	0	0	1	0	methylation k-mer	A
MMM.C1	0	0	0	1	0	methylation k-mer	C1
MMM.C2	0	0	0	1	0	methylation k-mer	C2
MMM.I1_3p	0	0	0	1	0	methylation k-mer	I1_3p
MMM.I1_5p	0	0	0	1	0	methylation k-mer	I1_5p
MMM.I2_3p	0	0	0	1	0	methylation k-mer	I2_3p
MMM.I2_5p	0	0	0	1	0	methylation k-mer	I2_5p
MMT.A	0	0	0	1	0	methylation k-mer	A
MMT.C1	0	0	0	1	0	methylation k-mer	C1
MMT.C2	0	0	0	1	0	methylation k-mer	C2
MMT.I1_3p	0	0	0	1	0	methylation k-mer	I1_3p
MMT.I1_5p	0	0	0	1	0	methylation k-mer	I1_5p
MMT.I2_3p	0	0	0	1	0	methylation k-mer	I2_3p
MMT.I2_5p	0	0	0	1	0	methylation k-mer	I2_5p
MMU.A	0	0	0	1	0	methylation k-mer	A
MMU.C1	0	0	0	1	0	methylation k-mer	C1
MMU.C2	0	0	0	1	0	methylation k-mer	C2
MMU.I1_3p	0	0	0	1	0	methylation k-mer	I1_3p
MMU.I1_5p	0	0	0	1	0	methylation k-mer	I1_5p
MMU.I2_3p	0	0	0	1	0	methylation k-mer	I2_3p
MMU.I2_5p	0	0	0	1	0	methylation k-mer	I2_5p
MT.A	0	0	0	1	0	methylation k-mer	A
MT.C1	0	0	0	1	0	methylation k-mer	C1
MT.C2	0	0	0	1	0	methylation k-mer	C2
MT.I1_3p	0	0	0	1	0	methylation k-mer	I1_3p
MT.I1_5p	0	0	0	1	0	methylation k-mer	I1_5p
MT.I2_3p	0	0	0	1	0	methylation k-mer	I2_3p
MT.I2_5p	0	0	0	1	0	methylation k-mer	I2_5p
MTA.A	0	0	0	1	0	methylation k-mer	A
MTA.C1	0	0	0	1	0	methylation k-mer	C1
MTA.C2	0	0	0	1	0	methylation k-mer	C2
MTA.I1_3p	0	0	0	1	0	methylation k-mer	I1_3p
MTA.I1_5p	0	0	0	1	0	methylation k-mer	I1_5p
MTA.I2_3p	0	0	0	1	0	methylation k-mer	I2_3p
MTA.I2_5p	0	0	0	1	0	methylation k-mer	I2_5p
MTG.A	0	0	0	1	0	methylation k-mer	A
MTG.C1	0	0	0	1	0	methylation k-mer	C1
MTG.C2	0	0	0	1	0	methylation k-mer	C2
MTG.I1_3p	0	0	0	1	0	methylation k-mer	I1_3p
MTG.I1_5p	0	0	0	1	0	methylation k-mer	I1_5p
MTG.I2_3p	0	0	0	1	0	methylation k-mer	I2_3p
MTG.I2_5p	0	0	0	1	0	methylation k-mer	I2_5p
MTM.A	0	0	0	1	0	methylation k-mer	A
MTM.C1	0	0	0	1	0	methylation k-mer	C1
MTM.C2	0	0	0	1	0	methylation k-mer	C2
MTM.I1_3p	0	0	0	1	0	methylation k-mer	I1_3p
MTM.I1_5p	0	0	0	1	0	methylation k-mer	I1_5p
MTM.I2_3p	0	0	0	1	0	methylation k-mer	I2_3p
MTM.I2_5p	0	0	0	1	0	methylation k-mer	I2_5p
MTT.A	0	0	0	1	0	methylation k-mer	A
MTT.C1	0	0	0	1	0	methylation k-mer	C1
MTT.C2	0	0	0	1	0	methylation k-mer	C2
MTT.I1_3p	0	0	0	1	0	methylation k-mer	I1_3p
MTT.I1_5p	0	0	0	1	0	methylation k-mer	I1_5p
MTT.I2_3p	0	0	0	1	0	methylation k-mer	I2_3p
MTT.I2_5p	0	0	0	1	0	methylation k-mer	I2_5p
MTU.A	0	0	0	1	0	methylation k-mer	A
MTU.C1	0	0	0	1	0	methylation k-mer	C1
MTU.C2	0	0	0	1	0	methylation k-mer	C2
MTU.I1_3p	0	0	0	1	0	methylation k-mer	I1_3p
MTU.I1_5p	0	0	0	1	0	methylation k-mer	I1_5p
MTU.I2_3p	0	0	0	1	0	methylation k-mer	I2_3p
MTU.I2_5p	0	0	0	1	0	methylation k-mer	I2_5p
MU.A	0	0	0	1	0	methylation k-mer	A
MU.C1	0	0	0	1	0	methylation k-mer	C1
MU.C2	0	0	0	1	0	methylation k-mer	C2
MU.I1_3p	0	0	0	1	0	methylation k-mer	I1_3p
MU.I1_5p	0	0	0	1	0	methylation k-mer	I1_5p
MU.I2_3p	0	0	0	1	0	methylation k-mer	I2_3p
MU.I2_5p	0	0	0	1	0	methylation k-mer	I2_5p
MUA.A	0	0	0	1	0	methylation k-mer	A
MUA.C1	0	0	0	1	0	methylation k-mer	C1
MUA.C2	0	0	0	1	0	methylation k-mer	C2
MUA.I1_3p	0	0	0	1	0	methylation k-mer	I1_3p
MUA.I1_5p	0	0	0	1	0	methylation k-mer	I1_5p
MUA.I2_3p	0	0	0	1	0	methylation k-mer	I2_3p
MUA.I2_5p	0	0	0	1	0	methylation k-mer	I2_5p
MUG.A	0	0	0	1	0	methylation k-mer	A
MUG.C1	0	0	0	1	0	methylation k-mer	C1
MUG.C2	0	0	0	1	0	methylation k-mer	C2
MUG.I1_3p	0	0	0	1	0	methylation k-mer	I1_3p
MUG.I1_5p	0	0	0	1	0	methylation k-mer	I1_5p
MUG.I2_3p	0	0	0	1	0	methylation k-mer	I2_3p
MUG.I2_5p	0	0	0	1	0	methylation k-mer	I2_5p
MUM.A	0	0	0	1	0	methylation k-mer	A
MUM.C1	0	0	0	1	0	methylation k-mer	C1
MUM.C2	0	0	0	1	0	methylation k-mer	C2
MUM.I1_3p	0	0	0	1	0	methylation k-mer	I1_3p
MUM.I1_5p	0	0	0	1	0	methylation k-mer	I1_5p
MUM.I2_3p	0	0	0	1	0	methylation k-mer	I2_3p
MUM.I2_5p	0	0	0	1	0	methylation k-mer	I2_5p
MUT.A	0	0	0	1	0	methylation k-mer	A
MUT.C1	0	0	0	1	0	methylation k-mer	C1
MUT.C2	0	0	0	1	0	methylation k-mer	C2
MUT.I1_3p	0	0	0	1	0	methylation k-mer	I1_3p
MUT.I1_5p	0	0	0	1	0	methylation k-mer	I1_5p
MUT.I2_3p	0	0	0	1	0	methylation k-mer	I2_3p
MUT.I2_5p	0	0	0	1	0	methylation k-mer	I2_5p
MUU.A	0	0	0	1	0	methylation k-mer	A
MUU.C1	0	0	0	1	0	methylation k-mer	C1
MUU.C2	0	0	0	1	0	methylation k-mer	C2
MUU.I1_3p	0	0	0	1	0	methylation k-mer	I1_3p
MUU.I1_5p	0	0	0	1	0	methylation k-mer	I1_5p
MUU.I2_3p	0	0	0	1	0	methylation k-mer	I2_3p
MUU.I2_5p	0	0	0	1	0	methylation k-mer	I2_5p
TAM.A	0	0	0	1	0	methylation k-mer	A
TAM.C1	0	0	0	1	0	methylation k-mer	C1
TAM.C2	0	0	0	1	0	methylation k-mer	C2
TAM.I1_3p	0	0	0	1	0	methylation k-mer	I1_3p
TAM.I1_5p	0	0	0	1	0	methylation k-mer	I1_5p
TAM.I2_3p	0	0	0	1	0	methylation k-mer	I2_3p
TAM.I2_5p	0	0	0	1	0	methylation k-mer	I2_5p
TAU.A	0	0	0	1	0	methylation k-mer	A
TAU.C1	0	0	0	1	0	methylation k-mer	C1
TAU.C2	0	0	0	1	0	methylation k-mer	C2
TAU.I1_3p	0	0	0	1	0	methylation k-mer	I1_3p
TAU.I1_5p	0	0	0	1	0	methylation k-mer	I1_5p
TAU.I2_3p	0	0	0	1	0	methylation k-mer	I2_3p
TAU.I2_5p	0	0	0	1	0	methylation k-mer	I2_5p
TGM.A	0	0	0	1	0	methylation k-mer	A
TGM.C1	0	0	0	1	0	methylation k-mer	C1
TGM.C2	0	0	0	1	0	methylation k-mer	C2
TGM.I1_3p	0	0	0	1	0	methylation k-mer	I1_3p
TGM.I1_5p	0	0	0	1	0	methylation k-mer	I1_5p
TGM.I2_3p	0	0	0	1	0	methylation k-mer	I2_3p
TGM.I2_5p	0	0	0	1	0	methylation k-mer	I2_5p
TGU.A	0	0	0	1	0	methylation k-mer	A
TGU.C1	0	0	0	1	0	methylation k-mer	C1
TGU.C2	0	0	0	1	0	methylation k-mer	C2
TGU.I1_3p	0	0	0	1	0	methylation k-mer	I1_3p
TGU.I1_5p	0	0	0	1	0	methylation k-mer	I1_5p
TGU.I2_3p	0	0	0	1	0	methylation k-mer	I2_3p
TGU.I2_5p	0	0	0	1	0	methylation k-mer	I2_5p
TM.A	0	0	0	1	0	methylation k-mer	A
TM.C1	0	0	0	1	0	methylation k-mer	C1
TM.C2	0	0	0	1	0	methylation k-mer	C2
TM.I1_3p	0	0	0	1	0	methylation k-mer	I1_3p
TM.I1_5p	0	0	0	1	0	methylation k-mer	I1_5p
TM.I2_3p	0	0	0	1	0	methylation k-mer	I2_3p
TM.I2_5p	0	0	0	1	0	methylation k-mer	I2_5p
TMA.A	0	0	0	1	0	methylation k-mer	A
TMA.C1	0	0	0	1	0	methylation k-mer	C1
TMA.C2	0	0	0	1	0	methylation k-mer	C2
TMA.I1_3p	0	0	0	1	0	methylation k-mer	I1_3p
TMA.I1_5p	0	0	0	1	0	methylation k-mer	I1_5p
TMA.I2_3p	0	0	0	1	0	methylation k-mer	I2_3p
TMA.I2_5p	0	0	0	1	0	methylation k-mer	I2_5p
TMG.A	0	0	0	1	0	methylation k-mer	A
TMG.C1	0	0	0	1	0	methylation k-mer	C1
TMG.C2	0	0	0	1	0	methylation k-mer	C2
TMG.I1_3p	0	0	0	1	0	methylation k-mer	I1_3p
TMG.I1_5p	0	0	0	1	0	methylation k-mer	I1_5p
TMG.I2_3p	0	0	0	1	0	methylation k-mer	I2_3p
TMG.I2_5p	0	0	0	1	0	methylation k-mer	I2_5p
TMM.A	0	0	0	1	0	methylation k-mer	A
TMM.C1	0	0	0	1	0	methylation k-mer	C1
TMM.C2	0	0	0	1	0	methylation k-mer	C2
TMM.I1_3p	0	0	0	1	0	methylation k-mer	I1_3p
TMM.I1_5p	0	0	0	1	0	methylation k-mer	I1_5p
TMM.I2_3p	0	0	0	1	0	methylation k-mer	I2_3p
TMM.I2_5p	0	0	0	1	0	methylation k-mer	I2_5p
TMT.A	0	0	0	1	0	methylation k-mer	A
TMT.C1	0	0	0	1	0	methylation k-mer	C1
TMT.C2	0	0	0	1	0	methylation k-mer	C2
TMT.I1_3p	0	0	0	1	0	methylation k-mer	I1_3p
TMT.I1_5p	0	0	0	1	0	methylation k-mer	I1_5p
TMT.I2_3p	0	0	0	1	0	methylation k-mer	I2_3p
TMT.I2_5p	0	0	0	1	0	methylation k-mer	I2_5p
TMU.A	0	0	0	1	0	methylation k-mer	A
TMU.C1	0	0	0	1	0	methylation k-mer	C1
TMU.C2	0	0	0	1	0	methylation k-mer	C2
TMU.I1_3p	0	0	0	1	0	methylation k-mer	I1_3p
TMU.I1_5p	0	0	0	1	0	methylation k-mer	I1_5p
TMU.I2_3p	0	0	0	1	0	methylation k-mer	I2_3p
TMU.I2_5p	0	0	0	1	0	methylation k-mer	I2_5p
TTM.A	0	0	0	1	0	methylation k-mer	A
TTM.C1	0	0	0	1	0	methylation k-mer	C1
TTM.C2	0	0	0	1	0	methylation k-mer	C2
TTM.I1_3p	0	0	0	1	0	methylation k-mer	I1_3p
TTM.I1_5p	0	0	0	1	0	methylation k-mer	I1_5p
TTM.I2_3p	0	0	0	1	0	methylation k-mer	I2_3p
TTM.I2_5p	0	0	0	1	0	methylation k-mer	I2_5p
TTU.A	0	0	0	1	0	methylation k-mer	A
TTU.C1	0	0	0	1	0	methylation k-mer	C1
TTU.C2	0	0	0	1	0	methylation k-mer	C2
TTU.I1_3p	0	0	0	1	0	methylation k-mer	I1_3p
TTU.I1_5p	0	0	0	1	0	methylation k-mer	I1_5p
TTU.I2_3p	0	0	0	1	0	methylation k-mer	I2_3p
TTU.I2_5p	0	0	0	1	0	methylation k-mer	I2_5p
TU.A	0	0	0	1	0	methylation k-mer	A
TU.C1	0	0	0	1	0	methylation k-mer	C1
TU.C2	0	0	0	1	0	methylation k-mer	C2
TU.I1_3p	0	0	0	1	0	methylation k-mer	I1_3p
TU.I1_5p	0	0	0	1	0	methylation k-mer	I1_5p
TU.I2_3p	0	0	0	1	0	methylation k-mer	I2_3p
TU.I2_5p	0	0	0	1	0	methylation k-mer	I2_5p
TUA.A	0	0	0	1	0	methylation k-mer	A
TUA.C1	0	0	0	1	0	methylation k-mer	C1
TUA.C2	0	0	0	1	0	methylation k-mer	C2
TUA.I1_3p	0	0	0	1	0	methylation k-mer	I1_3p
TUA.I1_5p	0	0	0	1	0	methylation k-mer	I1_5p
TUA.I2_3p	0	0	0	1	0	methylation k-mer	I2_3p
TUA.I2_5p	0	0	0	1	0	methylation k-mer	I2_5p
TUG.A	0	0	0	1	0	methylation k-mer	A
TUG.C1	0	0	0	1	0	methylation k-mer	C1
TUG.C2	0	0	0	1	0	methylation k-mer	C2
TUG.I1_3p	0	0	0	1	0	methylation k-mer	I1_3p
TUG.I1_5p	0	0	0	1	0	methylation k-mer	I1_5p
TUG.I2_3p	0	0	0	1	0	methylation k-mer	I2_3p
TUG.I2_5p	0	0	0	1	0	methylation k-mer	I2_5p
TUM.A	0	0	0	1	0	methylation k-mer	A
TUM.C1	0	0	0	1	0	methylation k-mer	C1
TUM.C2	0	0	0	1	0	methylation k-mer	C2
TUM.I1_3p	0	0	0	1	0	methylation k-mer	I1_3p
TUM.I1_5p	0	0	0	1	0	methylation k-mer	I1_5p
TUM.I2_3p	0	0	0	1	0	methylation k-mer	I2_3p
TUM.I2_5p	0	0	0	1	0	methylation k-mer	I2_5p
TUT.A	0	0	0	1	0	methylation k-mer	A
TUT.C1	0	0	0	1	0	methylation k-mer	C1
TUT.C2	0	0	0	1	0	methylation k-mer	C2
TUT.I1_3p	0	0	0	1	0	methylation k-mer	I1_3p
TUT.I1_5p	0	0	0	1	0	methylation k-mer	I1_5p
TUT.I2_3p	0	0	0	1	0	methylation k-mer	I2_3p
TUT.I2_5p	0	0	0	1	0	methylation k-mer	I2_5p
TUU.A	0	0	0	1	0	methylation k-mer	A
TUU.C1	0	0	0	1	0	methylation k-mer	C1
TUU.C2	0	0	0	1	0	methylation k-mer	C2
TUU.I1_3p	0	0	0	1	0	methylation k-mer	I1_3p
TUU.I1_5p	0	0	0	1	0	methylation k-mer	I1_5p
TUU.I2_3p	0	0	0	1	0	methylation k-mer	I2_3p
TUU.I2_5p	0	0	0	1	0	methylation k-mer	I2_5p
U.A	0	0	0	1	0	methylation k-mer	A
U.C1	0	0	0	1	0	methylation k-mer	C1
U.C2	0	0	0	1	0	methylation k-mer	C2
U.I1_3p	0	0	0	1	0	methylation k-mer	I1_3p
U.I1_5p	0	0	0	1	0	methylation k-mer	I1_5p
U.I2_3p	0	0	0	1	0	methylation k-mer	I2_3p
U.I2_5p	0	0	0	1	0	methylation k-mer	I2_5p
UA.A	0	0	0	1	0	methylation k-mer	A
UA.C1	0	0	0	1	0	methylation k-mer	C1
UA.C2	0	0	0	1	0	methylation k-mer	C2
UA.I1_3p	0	0	0	1	0	methylation k-mer	I1_3p
UA.I1_5p	0	0	0	1	0	methylation k-mer	I1_5p
UA.I2_3p	0	0	0	1	0	methylation k-mer	I2_3p
UA.I2_5p	0	0	0	1	0	methylation k-mer	I2_5p
UAA.A	0	0	0	1	0	methylation k-mer	A
UAA.C1	0	0	0	1	0	methylation k-mer	C1
UAA.C2	0	0	0	1	0	methylation k-mer	C2
UAA.I1_3p	0	0	0	1	0	methylation k-mer	I1_3p
UAA.I1_5p	0	0	0	1	0	methylation k-mer	I1_5p
UAA.I2_3p	0	0	0	1	0	methylation k-mer	I2_3p
UAA.I2_5p	0	0	0	1	0	methylation k-mer	I2_5p
UAG.A	0	0	0	1	0	methylation k-mer	A
UAG.C1	0	0	0	1	0	methylation k-mer	C1
UAG.C2	0	0	0	1	0	methylation k-mer	C2
UAG.I1_3p	0	0	0	1	0	methylation k-mer	I1_3p
UAG.I1_5p	0	0	0	1	0	methylation k-mer	I1_5p
UAG.I2_3p	0	0	0	1	0	methylation k-mer	I2_3p
UAG.I2_5p	0	0	0	1	0	methylation k-mer	I2_5p
UAM.A	0	0	0	1	0	methylation k-mer	A
UAM.C1	0	0	0	1	0	methylation k-mer	C1
UAM.C2	0	0	0	1	0	methylation k-mer	C2
UAM.I1_3p	0	0	0	1	0	methylation k-mer	I1_3p
UAM.I1_5p	0	0	0	1	0	methylation k-mer	I1_5p
UAM.I2_3p	0	0	0	1	0	methylation k-mer	I2_3p
UAM.I2_5p	0	0	0	1	0	methylation k-mer	I2_5p
UAT.A	0	0	0	1	0	methylation k-mer	A
UAT.C1	0	0	0	1	0	methylation k-mer	C1
UAT.C2	0	0	0	1	0	methylation k-mer	C2
UAT.I1_3p	0	0	0	1	0	methylation k-mer	I1_3p
UAT.I1_5p	0	0	0	1	0	methylation k-mer	I1_5p
UAT.I2_3p	0	0	0	1	0	methylation k-mer	I2_3p
UAT.I2_5p	0	0	0	1	0	methylation k-mer	I2_5p
UAU.A	0	0	0	1	0	methylation k-mer	A
UAU.C1	0	0	0	1	0	methylation k-mer	C1
UAU.C2	0	0	0	1	0	methylation k-mer	C2
UAU.I1_3p	0	0	0	1	0	methylation k-mer	I1_3p
UAU.I1_5p	0	0	0	1	0	methylation k-mer	I1_5p
UAU.I2_3p	0	0	0	1	0	methylation k-mer	I2_3p
UAU.I2_5p	0	0	0	1	0	methylation k-mer	I2_5p
UG.A	0	0	0	1	0	methylation k-mer	A
UG.C1	0	0	0	1	0	methylation k-mer	C1
UG.C2	0	0	0	1	0	methylation k-mer	C2
UG.I1_3p	0	0	0	1	0	methylation k-mer	I1_3p
UG.I1_5p	0	0	0	1	0	methylation k-mer	I1_5p
UG.I2_3p	0	0	0	1	0	methylation k-mer	I2_3p
UG.I2_5p	0	0	0	1	0	methylation k-mer	I2_5p
UGA.A	0	0	0	1	0	methylation k-mer	A
UGA.C1	0	0	0	1	0	methylation k-mer	C1
UGA.C2	0	0	0	1	0	methylation k-mer	C2
UGA.I1_3p	0	0	0	1	0	methylation k-mer	I1_3p
UGA.I1_5p	0	0	0	1	0	methylation k-mer	I1_5p
UGA.I2_3p	0	0	0	1	0	methylation k-mer	I2_3p
UGA.I2_5p	0	0	0	1	0	methylation k-mer	I2_5p
UGG.A	0	0	0	1	0	methylation k-mer	A
UGG.C1	0	0	0	1	0	methylation k-mer	C1
UGG.C2	0	0	0	1	0	methylation k-mer	C2
UGG.I1_3p	0	0	0	1	0	methylation k-mer	I1_3p
UGG.I1_5p	0	0	0	1	0	methylation k-mer	I1_5p
UGG.I2_3p	0	0	0	1	0	methylation k-mer	I2_3p
UGG.I2_5p	0	0	0	1	0	methylation k-mer	I2_5p
UGM.A	0	0	0	1	0	methylation k-mer	A
UGM.C1	0	0	0	1	0	methylation k-mer	C1
UGM.C2	0	0	0	1	0	methylation k-mer	C2
UGM.I1_3p	0	0	0	1	0	methylation k-mer	I1_3p
UGM.I1_5p	0	0	0	1	0	methylation k-mer	I1_5p
UGM.I2_3p	0	0	0	1	0	methylation k-mer	I2_3p
UGM.I2_5p	0	0	0	1	0	methylation k-mer	I2_5p
UGT.A	0	0	0	1	0	methylation k-mer	A
UGT.C1	0	0	0	1	0	methylation k-mer	C1
UGT.C2	0	0	0	1	0	methylation k-mer	C2
UGT.I1_3p	0	0	0	1	0	methylation k-mer	I1_3p
UGT.I1_5p	0	0	0	1	0	methylation k-mer	I1_5p
UGT.I2_3p	0	0	0	1	0	methylation k-mer	I2_3p
UGT.I2_5p	0	0	0	1	0	methylation k-mer	I2_5p
UGU.A	0	0	0	1	0	methylation k-mer	A
UGU.C1	0	0	0	1	0	methylation k-mer	C1
UGU.C2	0	0	0	1	0	methylation k-mer	C2
UGU.I1_3p	0	0	0	1	0	methylation k-mer	I1_3p
UGU.I1_5p	0	0	0	1	0	methylation k-mer	I1_5p
UGU.I2_3p	0	0	0	1	0	methylation k-mer	I2_3p
UGU.I2_5p	0	0	0	1	0	methylation k-mer	I2_5p
UM.A	0	0	0	1	0	methylation k-mer	A
UM.C1	0	0	0	1	0	methylation k-mer	C1
UM.C2	0	0	0	1	0	methylation k-mer	C2
UM.I1_3p	0	0	0	1	0	methylation k-mer	I1_3p
UM.I1_5p	0	0	0	1	0	methylation k-mer	I1_5p
UM.I2_3p	0	0	0	1	0	methylation k-mer	I2_3p
UM.I2_5p	0	0	0	1	0	methylation k-mer	I2_5p
UMA.A	0	0	0	1	0	methylation k-mer	A
UMA.C1	0	0	0	1	0	methylation k-mer	C1
UMA.C2	0	0	0	1	0	methylation k-mer	C2
UMA.I1_3p	0	0	0	1	0	methylation k-mer	I1_3p
UMA.I1_5p	0	0	0	1	0	methylation k-mer	I1_5p
UMA.I2_3p	0	0	0	1	0	methylation k-mer	I2_3p
UMA.I2_5p	0	0	0	1	0	methylation k-mer	I2_5p
UMG.A	0	0	0	1	0	methylation k-mer	A
UMG.C1	0	0	0	1	0	methylation k-mer	C1
UMG.C2	0	0	0	1	0	methylation k-mer	C2
UMG.I1_3p	0	0	0	1	0	methylation k-mer	I1_3p
UMG.I1_5p	0	0	0	1	0	methylation k-mer	I1_5p
UMG.I2_3p	0	0	0	1	0	methylation k-mer	I2_3p
UMG.I2_5p	0	0	0	1	0	methylation k-mer	I2_5p
UMM.A	0	0	0	1	0	methylation k-mer	A
UMM.C1	0	0	0	1	0	methylation k-mer	C1
UMM.C2	0	0	0	1	0	methylation k-mer	C2
UMM.I1_3p	0	0	0	1	0	methylation k-mer	I1_3p
UMM.I1_5p	0	0	0	1	0	methylation k-mer	I1_5p
UMM.I2_3p	0	0	0	1	0	methylation k-mer	I2_3p
UMM.I2_5p	0	0	0	1	0	methylation k-mer	I2_5p
UMT.A	0	0	0	1	0	methylation k-mer	A
UMT.C1	0	0	0	1	0	methylation k-mer	C1
UMT.C2	0	0	0	1	0	methylation k-mer	C2
UMT.I1_3p	0	0	0	1	0	methylation k-mer	I1_3p
UMT.I1_5p	0	0	0	1	0	methylation k-mer	I1_5p
UMT.I2_3p	0	0	0	1	0	methylation k-mer	I2_3p
UMT.I2_5p	0	0	0	1	0	methylation k-mer	I2_5p
UMU.A	0	0	0	1	0	methylation k-mer	A
UMU.C1	0	0	0	1	0	methylation k-mer	C1
UMU.C2	0	0	0	1	0	methylation k-mer	C2
UMU.I1_3p	0	0	0	1	0	methylation k-mer	I1_3p
UMU.I1_5p	0	0	0	1	0	methylation k-mer	I1_5p
UMU.I2_3p	0	0	0	1	0	methylation k-mer	I2_3p
UMU.I2_5p	0	0	0	1	0	methylation k-mer	I2_5p
UT.A	0	0	0	1	0	methylation k-mer	A
UT.C1	0	0	0	1	0	methylation k-mer	C1
UT.C2	0	0	0	1	0	methylation k-mer	C2
UT.I1_3p	0	0	0	1	0	methylation k-mer	I1_3p
UT.I1_5p	0	0	0	1	0	methylation k-mer	I1_5p
UT.I2_3p	0	0	0	1	0	methylation k-mer	I2_3p
UT.I2_5p	0	0	0	1	0	methylation k-mer	I2_5p
UTA.A	0	0	0	1	0	methylation k-mer	A
UTA.C1	0	0	0	1	0	methylation k-mer	C1
UTA.C2	0	0	0	1	0	methylation k-mer	C2
UTA.I1_3p	0	0	0	1	0	methylation k-mer	I1_3p
UTA.I1_5p	0	0	0	1	0	methylation k-mer	I1_5p
UTA.I2_3p	0	0	0	1	0	methylation k-mer	I2_3p
UTA.I2_5p	0	0	0	1	0	methylation k-mer	I2_5p
UTG.A	0	0	0	1	0	methylation k-mer	A
UTG.C1	0	0	0	1	0	methylation k-mer	C1
UTG.C2	0	0	0	1	0	methylation k-mer	C2
UTG.I1_3p	0	0	0	1	0	methylation k-mer	I1_3p
UTG.I1_5p	0	0	0	1	0	methylation k-mer	I1_5p
UTG.I2_3p	0	0	0	1	0	methylation k-mer	I2_3p
UTG.I2_5p	0	0	0	1	0	methylation k-mer	I2_5p
UTM.A	0	0	0	1	0	methylation k-mer	A
UTM.C1	0	0	0	1	0	methylation k-mer	C1
UTM.C2	0	0	0	1	0	methylation k-mer	C2
UTM.I1_3p	0	0	0	1	0	methylation k-mer	I1_3p
UTM.I1_5p	0	0	0	1	0	methylation k-mer	I1_5p
UTM.I2_3p	0	0	0	1	0	methylation k-mer	I2_3p
UTM.I2_5p	0	0	0	1	0	methylation k-mer	I2_5p
UTT.A	0	0	0	1	0	methylation k-mer	A
UTT.C1	0	0	0	1	0	methylation k-mer	C1
UTT.C2	0	0	0	1	0	methylation k-mer	C2
UTT.I1_3p	0	0	0	1	0	methylation k-mer	I1_3p
UTT.I1_5p	0	0	0	1	0	methylation k-mer	I1_5p
UTT.I2_3p	0	0	0	1	0	methylation k-mer	I2_3p
UTT.I2_5p	0	0	0	1	0	methylation k-mer	I2_5p
UTU.A	0	0	0	1	0	methylation k-mer	A
UTU.C1	0	0	0	1	0	methylation k-mer	C1
UTU.C2	0	0	0	1	0	methylation k-mer	C2
UTU.I1_3p	0	0	0	1	0	methylation k-mer	I1_3p
UTU.I1_5p	0	0	0	1	0	methylation k-mer	I1_5p
UTU.I2_3p	0	0	0	1	0	methylation k-mer	I2_3p
UTU.I2_5p	0	0	0	1	0	methylation k-mer	I2_5p
UU.A	0	0	0	1	0	methylation k-mer	A
UU.C1	0	0	0	1	0	methylation k-mer	C1
UU.C2	0	0	0	1	0	methylation k-mer	C2
UU.I1_3p	0	0	0	1	0	methylation k-mer	I1_3p
UU.I1_5p	0	0	0	1	0	methylation k-mer	I1_5p
UU.I2_3p	0	0	0	1	0	methylation k-mer	I2_3p
UU.I2_5p	0	0	0	1	0	methylation k-mer	I2_5p
UUA.A	0	0	0	1	0	methylation k-mer	A
UUA.C1	0	0	0	1	0	methylation k-mer	C1
UUA.C2	0	0	0	1	0	methylation k-mer	C2
UUA.I1_3p	0	0	0	1	0	methylation k-mer	I1_3p
UUA.I1_5p	0	0	0	1	0	methylation k-mer	I1_5p
UUA.I2_3p	0	0	0	1	0	methylation k-mer	I2_3p
UUA.I2_5p	0	0	0	1	0	methylation k-mer	I2_5p
UUG.A	0	0	0	1	0	methylation k-mer	A
UUG.C1	0	0	0	1	0	methylation k-mer	C1
UUG.C2	0	0	0	1	0	methylation k-mer	C2
UUG.I1_3p	0	0	0	1	0	methylation k-mer	I1_3p
UUG.I1_5p	0	0	0	1	0	methylation k-mer	I1_5p
UUG.I2_3p	0	0	0	1	0	methylation k-mer	I2_3p
UUG.I2_5p	0	0	0	1	0	methylation k-mer	I2_5p
UUM.A	0	0	0	1	0	methylation k-mer	A
UUM.C1	0	0	0	1	0	methylation k-mer	C1
UUM.C2	0	0	0	1	0	methylation k-mer	C2
UUM.I1_3p	0	0	0	1	0	methylation k-mer	I1_3p
UUM.I1_5p	0	0	0	1	0	methylation k-mer	I1_5p
UUM.I2_3p	0	0	0	1	0	methylation k-mer	I2_3p
UUM.I2_5p	0	0	0	1	0	methylation k-mer	I2_5p
UUT.A	0	0	0	1	0	methylation k-mer	A
UUT.C1	0	0	0	1	0	methylation k-mer	C1
UUT.C2	0	0	0	1	0	methylation k-mer	C2
UUT.I1_3p	0	0	0	1	0	methylation k-mer	I1_3p
UUT.I1_5p	0	0	0	1	0	methylation k-mer	I1_5p
UUT.I2_3p	0	0	0	1	0	methylation k-mer	I2_3p
UUT.I2_5p	0	0	0	1	0	methylation k-mer	I2_5p
UUU.A	0	0	0	1	0	methylation k-mer	A
UUU.C1	0	0	0	1	0	methylation k-mer	C1
UUU.C2	0	0	0	1	0	methylation k-mer	C2
UUU.I1_3p	0	0	0	1	0	methylation k-mer	I1_3p
UUU.I1_5p	0	0	0	1	0	methylation k-mer	I1_5p
UUU.I2_3p	0	0	0	1	0	methylation k-mer	I2_3p
UUU.I2_5p	0	0	0	1	0	methylation k-mer	I2_5p
A.cell_mean_meth	0	0	1	1	1	methylation mean	A
C1.cell_mean_meth	0	0	1	1	1	methylation mean	C1
C2.cell_mean_meth	0	0	1	1	1	methylation mean	C2
I1_3p.cell_mean_meth	0	0	1	1	1	methylation mean	I1_3p
I1_5p.cell_mean_meth	0	0	1	1	1	methylation mean	I1_5p
I2_3p.cell_mean_meth	0	0	1	1	1	methylation mean	I2_3p
I2_5p.cell_mean_meth	0	0	1	1	1	methylation mean	I2_5p
A.cell_std_meth	0	0	1	1	1	methylation standard deviation	A
C1.cell_std_meth	0	0	1	1	1	methylation standard deviation	C1
C2.cell_std_meth	0	0	1	1	1	methylation standard deviation	C2
I1_3p.cell_std_meth	0	0	1	1	1	methylation standard deviation	I1_3p
I1_5p.cell_std_meth	0	0	1	1	1	methylation standard deviation	I1_5p
I2_3p.cell_std_meth	0	0	1	1	1	methylation standard deviation	I2_3p
I2_5p.cell_std_meth	0	0	1	1	1	methylation standard deviation	I2_5p
SS3.I1	0	1	0	1	1	Strength of splice motif	I1
SS3.I2	0	1	0	1	1	Strength of splice motif	I2
SS5.I1	0	1	0	1	1	Strength of splice motif	I1
SS5.I2	0	1	0	1	1	Strength of splice motif	I2
Cell.cycle.stage	1	0	0	0	0	Cell feature	NA
Differentation	1	0	0	0	0	Cell feature	NA
Splicing.factor.activity	1	0	0	0	0	Cell feature	NA
