# Supplementary material for: Combined single-cell profiling of expression and DNA methylation reveals splicing regulation and heterogeneity
Source: Genome Biol. 2019 Feb 11;20:30. doi: 10.1186/s13059-019-1644-0 (PMC6371455; doi:10.1186/s13059-019-1644-0)
Supplement: Supplementary file 6 — Table S5. Pearson r2, effect and sign of features predicting sPSI using linear ridge regressions, for both tissue types. (6 sheets). a. effect sizes, sign and correlation value of each genomic feature to prediction of PSI in single iPS cells. b. effect sizes, sign and correlation value of each genomic feature to prediction of PSI in single endoderm cells. c. effect sizes, sign and correlation value of each genomic & mean methylation feature to prediction of PSI in single iPS cells. d. effect sizes, sign and correlation value of each genomic & mean methylation feature to prediction of PSI in single endoderm cells. e. effect sizes, sign and correlation value of each genomic & single cell methylation feature to prediction of PSI in single iPS cells. f. effect sizes, sign and correlation value of each genomic & single cell methylation feature to prediction of PSI in single endoderm cells. (XLSX 572 kb) [file 13059_2019_1644_MOESM6_ESM.xlsx]

## Sheet: a. day0_sc_no_meth
	effect size	sign	Pearson R	p_value
phastCons.A	0.29477	1	0.483065	[ 0. 0.]
CTC.A	0.102912	-1	0.0588806	[ 0. 0.]
CT.A	0.0949827	-1	0.0501566	[ 0. 0.]
CCT.A	0.0921301	-1	0.0471891	[ 0. 0.]
A.A	0.0802525	1	0.0358061	[ 0. 0.]
phastCons.I1_3p	0.0772008	1	0.0331347	[ 0. 0.]
logLen.C2	0.0761029	-1	0.032199	[ 0. 0.]
TC.A	0.0756139	-1	0.0317865	[ 0. 0.]
phastCons.I2_5p	0.0731884	1	0.0297799	[ 0. 0.]
SS5.I2	0.0723464	1	0.0290986	[ 0. 0.]
ATG.A	0.0722312	1	0.0290061	[ 0. 0.]
TCC.A	0.070399	-1	0.0275532	[ 0. 0.]
GA.A	0.0702679	1	0.0274507	[ 0. 0.]
GAA.A	0.0695906	1	0.0269241	[ 0. 0.]
C.A	0.0680886	-1	0.0257744	[ 0. 0.]
AA.A	0.0645211	1	0.0231442	[ 0. 0.]
AT.A	0.0640706	1	0.0228222	[ 0. 0.]
CC.A	0.063619	-1	0.0225016	[ 0. 0.]
CTG.A	0.054943	-1	0.0167828	[ 0. 0.]
CAA.A	0.0547289	1	0.0166522	[ 0. 0.]
TCT.A	0.0531926	-1	0.0157305	[ 0. 0.]
AGA.A	0.0525104	1	0.0153296	[ 0. 0.]
AAG.A	0.0512939	1	0.0146275	[ 0. 0.]
GCC.A	0.0487212	-1	0.013197	[ 0. 0.]
phastCons.C1	0.0469654	1	0.012263	[ 0. 0.]
TAT.A	0.0460068	1	0.0117675	[ 0. 0.]
phastCons.C2	0.04584	1	0.0116823	[ 0. 0.]
ACA.A	0.0451956	1	0.0113562	[ 0. 0.]
AAA.A	0.0437253	1	0.0106293	[ 0. 0.]
logLen.C1	0.0434634	-1	0.0105024	[ 0. 0.]
AAT.A	0.041897	1	0.00975899	[ 0. 0.]
CCC.A	0.0417827	-1	0.00970583	[ 0. 0.]
GAC.A	0.0407593	1	0.00923619	[ 0. 0.]
AAC.A	0.0399147	1	0.00885738	[ 0. 0.]
CAC.A	0.0396005	-1	0.00871846	[ 0. 0.]
SS3.I1	0.0389668	1	0.0084417	[ 0. 0.]
logLen.I1	0.0389265	1	0.00842425	[ 0. 0.]
AGT.A	0.0380657	-1	0.00805578	[ 0. 0.]
CCA.I2_5p	0.0375391	-1	0.00783444	[ 0. 0.]
GAT.A	0.0368776	1	0.00756073	[ 0. 0.]
CGA.A	0.0367831	1	0.00752205	[ 0. 0.]
TAG.A	0.0356908	-1	0.00708195	[ 0. 0.]
TGA.I1_3p	0.0339983	1	0.00642619	[ 0. 0.]
GC.A	0.0325431	-1	0.00588787	[ 0. 0.]
AA.I1_3p	0.0312003	1	0.005412	[ 0. 0.]
ACG.A	0.0299411	1	0.00498395	[ 0.00000000e+000 7.54421405e-296]
TTT.I1_3p	0.029643	-1	0.00488522	[ 0.00000000e+000 5.12568597e-290]
logLen.I1_I2	0.0295826	1	0.00486531	[ 0.00000000e+000 7.68132509e-289]
TGC.A	0.0295612	-1	0.00485828	[ 0.00000000e+000 1.99749300e-288]
TAA.I1_3p	0.0292696	1	0.00476293	[ 0.00000000e+000 8.56332436e-283]
TAA.I2_5p	0.029203	1	0.00474125	[ 0.00000000e+000 1.63182219e-281]
AAA.I1_3p	0.0291024	1	0.00470866	[ 0.00000000e+000 1.37307606e-279]
AC.A	0.0286641	1	0.00456788	[ 0.00000000e+000 2.82669043e-271]
A.I1_3p	0.0286092	1	0.00455042	[ 0.00000000e+000 3.03626821e-270]
ATA.A	0.0281813	1	0.0044153	[ 0.00000000e+000 2.88806650e-262]
logLen.A_I1	0.028008	-1	0.00436118	[ 0.00000000e+000 4.53170190e-259]
ACC.I2_5p	0.0278729	-1	0.0043192	[ 0.00000000e+000 1.36318285e-256]
TC.I1_3p	0.0273134	-1	0.00414754	[ 0.00000000e+000 1.85610700e-246]
TCA.A	0.0271419	-1	0.00409562	[ 0.00000000e+000 2.15545344e-243]
TGA.A	0.0269523	1	0.0040386	[ 0.00000000e+000 4.99795194e-240]
GCC.I2_5p	0.0255519	-1	0.00362984	[ 0.00000000e+000 6.65164813e-216]
GGG.A	0.0253769	-1	0.00358027	[ 0.00000000e+000 5.59353009e-213]
GT.A	0.0251512	-1	0.00351688	[ 0.00000000e+000 3.07425746e-209]
logLen.A	0.0250486	1	0.00348824	[ 1.13251149e-270 1.50472948e-207]
GTC.A	0.0250395	-1	0.0034857	[ 0.00000000e+000 2.12560238e-207]
C.I1_3p	0.0246193	-1	0.00336971	[ 0.00000000e+000 1.48290509e-200]
T.A	0.0245672	-1	0.00335544	[ 0.00000000e+000 1.03042030e-199]
GCT.A	0.0245232	-1	0.00334343	[ 0.00000000e+000 5.26149617e-199]
ATG.I1_3p	0.0239799	1	0.00319695	[ 0.00000000e+000 2.30501792e-190]
GAA.I1_3p	0.0239542	1	0.00319008	[ 0.00000000e+000 5.85944099e-190]
AAT.I1_3p	0.0233003	1	0.00301829	[ 0.00000000e+000 7.96710392e-180]
CC.I2_5p	0.0232926	-1	0.00301631	[ 0.00000000e+000 1.04159265e-179]
GGA.A	0.0231102	1	0.00296924	[ 0.00000000e+000 6.22420110e-177]
TGC.I2_5p	0.0229361	-1	0.00292468	[ 0.00000000e+000 2.64480209e-174]
CGG.I1_5p	0.0228778	-1	0.00290983	[ 0.00000000e+000 1.98893117e-173]
CCG.I1_5p	0.022867	-1	0.00290708	[ 0.00000000e+000 2.88610026e-173]
CTC.I1_3p	0.0227482	-1	0.00287695	[ 0.00000000e+000 1.72749116e-171]
ATC.A	0.0223106	1	0.00276734	[ 0.00000000e+000 5.03590337e-165]
C.I2_5p	0.022177	-1	0.00273429	[ 0.00000000e+000 4.48096806e-163]
CG.I1_5p	0.0220965	-1	0.00271447	[ 0.00000000e+000 6.60315880e-162]
AT.C1	0.021421	1	0.00255105	[ 0.00000000e+000 2.86622972e-152]
CAC.I1_3p	0.0212812	-1	0.00251786	[ 0.00000000e+000 2.59579926e-150]
GGG.C1	0.0209982	-1	0.00245135	[ 0.00000000e+000 2.17016037e-146]
GA.I1_3p	0.0209601	1	0.00244245	[ 0.00000000e+000 7.26463813e-146]
TAC.A	0.0209486	1	0.00243976	[ 0.00000000e+000 1.04583948e-145]
TGG.C1	0.0208907	1	0.00242632	[ 0.00000000e+000 6.49172081e-145]
CGC.I1_5p	0.0208609	-1	0.00241938	[ 0.00000000e+000 1.66521753e-144]
CCG.C1	0.0206027	-1	0.00235986	[ 0.00000000e+000 5.38267730e-141]
TTC.A	0.0205503	-1	0.00234787	[ 0.00000000e+000 2.74186786e-140]
CA.I1_3p	0.0203486	-1	0.00230202	[ 0.00000000e+000 1.38463787e-137]
GAG.I2_3p	0.0201167	1	0.00224985	[ 0.00000000e+000 1.65125421e-134]
AG.I2_3p	0.0200536	1	0.00223575	[ 0.00000000e+000 1.11899051e-133]
TA.A	0.0199616	1	0.0022153	[ 0.00000000e+000 1.79806103e-132]
ATG.C1	0.0199311	1	0.00220853	[ 0.00000000e+000 4.50578112e-132]
GGT.A	0.019837	-1	0.00218772	[ 0.00000000e+000 7.59841720e-131]
CGC.C1	0.0198365	-1	0.00218761	[ 0.00000000e+000 7.71895111e-131]
TCG.I1_5p	0.0198063	-1	0.00218095	[ 0.00000000e+000 1.90692533e-130]
GCG.I1_5p	0.0197937	-1	0.00217818	[ 0.00000000e+000 2.77732429e-130]
ATA.I1_3p	0.0194532	1	0.00210388	[ 0.00000000e+000 6.66857831e-126]
CG.A	0.0193101	1	0.00207305	[ 0.00000000e+000 4.38281290e-124]
GCC.C1	0.01925	-1	0.00206016	[ 0.00000000e+000 2.52457442e-123]
GGG.I1_5p	0.0192302	-1	0.00205591	[ 0.00000000e+000 4.49007046e-123]
ACT.A	0.0191141	-1	0.00203118	[ 0.00000000e+000 1.29027718e-121]
CC.I1_3p	0.019019	-1	0.00201102	[ 0.00000000e+000 1.99289724e-120]
CGG.C1	0.0189154	-1	0.00198916	[ 0.00000000e+000 3.87586168e-119]
TTC.I2_3p	0.0188985	-1	0.00198561	[ 0.00000000e+000 6.27477943e-119]
CG.C1	0.0188586	-1	0.00197723	[ 0.00000000e+000 1.95520599e-118]
T.I2_3p	0.0187984	-1	0.00196463	[ 0.00000000e+000 1.08175220e-117]
GC.C1	0.0186453	-1	0.00193276	[ 0.00000000e+000 8.18695347e-116]
TCC.I1_3p	0.0185912	-1	0.00192156	[ 0.00000000e+000 3.74727284e-115]
GAG.C1	0.0185726	-1	0.00191772	[ 0.00000000e+000 6.31186575e-115]
ACC.I1_3p	0.0184695	-1	0.00189649	[ 0.00000000e+000 1.12763167e-113]
CCA.I1_3p	0.0183111	-1	0.0018641	[ 0.00000000e+000 9.14776728e-112]
TCA.I1_3p	0.0182452	-1	0.00185069	[ 0.00000000e+000 5.64892417e-111]
CA.I1_5p	0.0182327	1	0.00184816	[ 0.00000000e+000 7.96668859e-111]
GA.I2_3p	0.0180738	1	0.00181609	[ 0.00000000e+000 6.19648718e-109]
CT.I1_3p	0.0178119	-1	0.00176384	[ 0.00000000e+000 7.46688300e-106]
GGC.A	0.0177942	-1	0.00176034	[ 0.00000000e+000 1.20078034e-105]
GAT.I1_3p	0.0176834	1	0.00173849	[ 0.00000000e+000 2.32972171e-104]
TG.I2_5p	0.0173655	-1	0.00167654	[ 0.00000000e+000 1.04753564e-100]
CC.C1	0.0172073	-1	0.00164612	[ 0.00000000e+00 6.50996859e-99]
CTT.A	0.0171977	-1	0.0016443	[ 0.00000000e+00 8.33928013e-99]
GTC.I1_5p	0.0170763	-1	0.00162117	[ 0.00000000e+00 1.92756593e-97]
CA.I2_5p	0.0170645	-1	0.00161892	[ 0.00000000e+00 2.61519910e-97]
ATC.I1_3p	0.0169243	-1	0.00159243	[ 0.00000000e+00 9.53599680e-96]
CCC.C1	0.0169194	-1	0.00159151	[ 0.00000000e+00 1.08065629e-95]
CGC.I1_3p	0.0169039	-1	0.00158859	[ 0.00000000e+00 1.60626114e-95]
AT.I1_3p	0.0168861	1	0.00158526	[ 0.00000000e+00 2.52630958e-95]
CTC.I2_5p	0.0168803	-1	0.00158416	[ 0.00000000e+00 2.93183220e-95]
GTA.C2	0.0168482	-1	0.00157815	[ 0.00000000e+00 6.62979494e-95]
CCT.I1_3p	0.0167919	-1	0.00156762	[ 0.00000000e+00 2.77020272e-94]
TTA.I2_5p	0.0167827	1	0.00156589	[ 0.00000000e+00 3.50258055e-94]
GCG.C1	0.0167765	-1	0.00156475	[ 0.00000000e+00 4.09172559e-94]
AA.I2_5p	0.0165774	1	0.00152782	[ 0.00000000e+00 6.15178893e-92]
ATT.A	0.0163886	1	0.00149322	[ 0.00000000e+00 6.75419425e-90]
TT.I2_3p	0.0163637	-1	0.00148868	[ 0.00000000e+00 1.24998613e-89]
T.C1	0.0163532	1	0.00148678	[ 0.00000000e+00 1.61830122e-89]
CCA.A	0.0163104	-1	0.001479	[ 0.00000000e+00 4.65220783e-89]
AC.I1_5p	0.0162854	1	0.00147447	[ 0.00000000e+00 8.61696160e-89]
TCG.A	0.0162554	1	0.00146904	[ 0.00000000e+00 1.79917085e-88]
AGG.I2_3p	0.0160789	1	0.00143732	[ 0.00000000e+00 1.33619169e-86]
TT.I1_3p	0.0160548	-1	0.00143301	[ 0.00000000e+00 2.39660145e-86]
TCT.I2_3p	0.0160532	-1	0.00143272	[ 0.00000000e+00 2.49425148e-86]
G.C1	0.015969	-1	0.00141773	[ 0.00000000e+00 1.91030886e-85]
C.C1	0.0159644	-1	0.00141692	[ 0.00000000e+00 2.13205756e-85]
TCC.I1_5p	0.0157522	-1	0.00137951	[ 0.00000000e+00 3.42792548e-83]
TA.C1	0.0157396	1	0.0013773	[ 0.00000000e+00 4.62378504e-83]
TG.I1_3p	0.0156175	1	0.001356	[ 0.00000000e+00 8.33696558e-82]
TAT.C1	0.0154729	1	0.00133101	[ 0.00000000e+00 2.48287292e-80]
A.I1_5p	0.0154486	1	0.00132684	[ 0.00000000e+00 4.37357683e-80]
CAG.A	0.0153887	-1	0.00131657	[ 0.00000000e+00 1.76506126e-79]
GC.I1_5p	0.0153835	-1	0.00131567	[ 0.00000000e+00 1.99254582e-79]
CAA.C1	0.0153499	1	0.00130994	[ 0.00000000e+00 4.34342143e-79]
CCT.I2_5p	0.0153124	-1	0.00130355	[ 0.00000000e+00 1.03410336e-78]
phastCons.I2_3p	0.0152969	-1	0.0013009	[ 0.00000000e+00 1.48120175e-78]
GAT.I1_5p	0.0152855	1	0.00129896	[ 0.00000000e+00 1.92694076e-78]
CAA.I1_3p	0.0151865	-1	0.00128219	[ 0.00000000e+00 1.87944069e-77]
AGG.A	0.0151864	-1	0.00128219	[ 0.00000000e+00 1.88102912e-77]
GG.C1	0.0151647	-1	0.00127852	[ 0.00000000e+00 3.09465293e-77]
AAT.I2_5p	0.0151505	1	0.00127612	[ 0.00000000e+00 4.28534301e-77]
GCC.I1_5p	0.0151205	-1	0.00127107	[ 0.00000000e+00 8.50791600e-77]
GTG.A	0.0151005	-1	0.00126771	[ 0.00000000e+00 1.34345615e-76]
TAC.C1	0.0150162	1	0.0012536	[ 0.00000000e+00 9.13186593e-76]
TAC.I1_5p	0.0149649	1	0.00124505	[ 0.00000000e+00 2.91699448e-75]
CC.I1_5p	0.014955	-1	0.00124341	[ 0.00000000e+00 3.64203580e-75]
TT.I2_5p	0.0149355	1	0.00124017	[ 0.00000000e+00 5.65723729e-75]
TA.I2_5p	0.0149053	1	0.00123516	[ 0.00000000e+00 1.11723027e-74]
AGG.C1	0.0148975	-1	0.00123385	[ 0.00000000e+00 1.33349766e-74]
G.I2_3p	0.0146832	1	0.00119861	[ 0.00000000e+00 1.59825520e-72]
TG.C1	0.014645	1	0.00119239	[ 0.00000000e+00 3.71926273e-72]
TA.I1_3p	0.0146197	1	0.00118827	[ 0.00000000e+00 6.51467119e-72]
AAA.I2_5p	0.0146044	1	0.00118579	[ 0.00000000e+00 9.12382621e-72]
CCA.I2_3p	0.0145593	1	0.00117847	[ 0.00000000e+00 2.46587523e-71]
TAG.C2	0.014467	-1	0.00116359	[ 0.00000000e+00 1.86085763e-70]
A.C1	0.0144113	1	0.00115464	[ 0.00000000e+00 6.27667221e-70]
CGT.I1_5p	0.0142533	-1	0.00112946	[ 0.00000000e+00 1.91726511e-68]
TCC.I2_5p	0.0142383	-1	0.00112708	[ 0.00000000e+00 2.64969167e-68]
GG.I1_5p	0.0142334	-1	0.00112631	[ 0.00000000e+00 2.94412666e-68]
AGC.A	0.0142087	-1	0.0011224	[ 0.00000000e+00 5.00300082e-68]
CTT.I2_3p	0.0142007	-1	0.00112114	[ 0.00000000e+00 5.93690937e-68]
ATA.I2_5p	0.0141145	1	0.00110757	[ 0.00000000e+00 3.75340050e-67]
CCG.I1_3p	0.0140772	-1	0.00110172	[ 0.00000000e+00 8.30317020e-67]
G.I1_5p	0.0139951	-1	0.00108891	[ 0.00000000e+00 4.72995033e-66]
GTT.I2_5p	0.0139733	1	0.00108551	[ 0.00000000e+00 7.50746562e-66]
AAT.C1	0.0138965	1	0.00107362	[ 0.00000000e+00 3.77818032e-65]
AAG.C1	0.013774	1	0.00105478	[ 0.00000000e+00 4.88257998e-64]
TTA.A	0.0137261	1	0.00104744	[ 0.00000000e+00 1.32263527e-63]
CAG.I1_5p	0.013656	1	0.00103679	[ 0.00000000e+00 5.62828598e-63]
GG.A	0.0136495	-1	0.0010358	[ 0.00000000e+00 6.43507591e-63]
TGC.C2	0.0136176	1	0.00103096	[ 0.00000000e+00 1.24211246e-62]
C.I1_5p	0.0135444	-1	0.0010199	[ 0.00000000e+00 5.58039018e-62]
AAT.I1_5p	0.013471	1	0.00100887	[ 0.00000000e+00 2.49592182e-61]
TG.C2	0.0133973	1	0.000997873	[ 0.00000000e+00 1.11277550e-60]
GTG.I1_3p	0.0133403	1	0.000989403	[ 0.00000000e+00 3.51738829e-60]
GGC.C1	0.0133393	-1	0.000989243	[ 0.00000000e+00 3.59463881e-60]
CCC.I1_5p	0.0132865	-1	0.000981433	[ 0.00000000e+00 1.03888788e-59]
TTT.I1_5p	0.0132564	1	0.000976993	[ 0.00000000e+00 1.89923073e-59]
ATC.I1_5p	0.0132294	1	0.000973019	[ 0.00000000e+00 3.25875520e-59]
GGC.I2_3p	0.0132177	1	0.000971299	[ 0.00000000e+00 4.11690022e-59]
ACA.I1_5p	0.0131517	1	0.000961617	[ 0.00000000e+00 1.53446041e-58]
TTA.C1	0.0131471	1	0.000960942	[ 0.00000000e+00 1.68171675e-58]
TGC.I1_3p	0.0131213	-1	0.000957186	[ 0.00000000e+00 2.80198489e-58]
GCC.I1_3p	0.0130537	-1	0.000947336	[ 0.00000000e+00 1.06839655e-57]
TGT.I2_3p	0.013026	-1	0.000943318	[ 0.00000000e+00 1.84443243e-57]
GTA.I1_5p	0.0129173	1	0.000927643	[ 0.00000000e+00 1.55246298e-56]
CTT.C1	0.0129095	1	0.00092653	[ 0.00000000e+00 1.80588134e-56]
ATT.I2_3p	0.0128683	-1	0.000920629	[ 0.00000000e+00 4.02702941e-56]
CTG.C2	0.0128666	1	0.000920375	[ 0.00000000e+00 4.16824194e-56]
GAT.I2_5p	0.0128189	-1	0.00091357	[ 0.00000000e+00 1.05104206e-55]
TT.I1_5p	0.0128119	1	0.000912564	[ 0.00000000e+00 1.20509548e-55]
GG.I2_3p	0.0126783	1	0.000893641	[ 0.00000000e+00 1.57749720e-54]
GTA.C1	0.0126707	1	0.00089257	[ 0.00000000e+00 1.82470505e-54]
CAA.I2_5p	0.012664	-1	0.000891628	[ 0.00000000e+00 2.07384503e-54]
AGA.I2_3p	0.0125541	1	0.000876213	[ 0.00000000e+00 1.68553558e-53]
CTC.C1	0.0125498	-1	0.000875613	[ 0.00000000e+00 1.82865766e-53]
AGT.I2_5p	0.0125372	1	0.00087386	[ 0.00000000e+00 2.32057655e-53]
TCT.I1_3p	0.0125293	-1	0.000872759	[ 0.00000000e+00 2.69524750e-53]
ATC.I2_5p	0.0124896	-1	0.000867236	[ 0.00000000e+00 5.70994643e-53]
T.I1_5p	0.0124492	1	0.000861637	[ 0.00000000e+00 1.22230593e-52]
CGA.I2_5p	0.0124413	-1	0.000860538	[ 0.00000000e+00 1.41928580e-52]
TTT.I2_5p	0.0123923	1	0.000853773	[ 0.00000000e+00 3.55977195e-52]
TCA.C1	0.0123802	1	0.00085211	[ 0.00000000e+00 4.46294162e-52]
TTA.I1_3p	0.0122025	1	0.000827825	[ 0.00000000e+00 1.21174906e-50]
TTT.I2_3p	0.0121944	-1	0.000826725	[ 0.00000000e+00 1.40717293e-50]
AAG.I1_3p	0.0121297	1	0.000817979	[ 0.00000000e+00 4.62070833e-50]
A.I2_5p	0.0121071	1	0.000814923	[ 0.00000000e+00 7.00159588e-50]
TTC.I2_5p	0.0120369	1	0.00080551	[ 0.00000000e+00 2.51761392e-49]
TCA.I1_5p	0.0120342	1	0.000805146	[ 0.00000000e+00 2.64537357e-49]
GCC.I2_3p	0.0120209	1	0.000803363	[ 0.00000000e+00 3.37127746e-49]
CAC.I2_5p	0.0119848	-1	0.000798553	[ 0.00000000e+00 6.48304044e-49]
AGG.C2	0.0118658	-1	0.000782773	[ 0.00000000e+00 5.54171456e-48]
CG.I1_3p	0.0118577	-1	0.000781695	[ 0.00000000e+00 6.41695338e-48]
ATT.I1_5p	0.011769	1	0.000770054	[ 0.00000000e+00 3.12472448e-47]
GGA.I2_3p	0.0117563	1	0.000768391	[ 0.00000000e+00 3.91757308e-47]
AAT.I2_3p	0.0117534	-1	0.000768006	[ 0.00000000e+00 4.12828638e-47]
ATG.I2_3p	0.0116865	-1	0.000759287	[ 0.00000000e+00 1.35117062e-46]
TTG.I1_5p	0.0116358	1	0.000752724	[ 0.00000000e+00 3.29869108e-46]
GC.I2_5p	0.0115966	-1	0.000747651	[ 0.00000000e+00 6.57600832e-46]
GAT.C1	0.0115961	1	0.00074759	[ 0.00000000e+00 6.63037022e-46]
CCC.I1_3p	0.0115927	-1	0.000747149	[ 0.00000000e+00 7.04033579e-46]
ATA.C1	0.0115629	1	0.000743321	[ 0.00000000e+00 1.18496571e-45]
GCA.I2_5p	0.0114934	1	0.000734411	[ 0.00000000e+00 3.98116453e-45]
GC.I1_3p	0.0114141	-1	0.000724307	[ 0.00000000e+00 1.57358800e-44]
TTG.C1	0.0112956	1	0.000709347	[ 0.00000000e+00 1.20411662e-43]
CAC.I1_5p	0.0112641	1	0.000705398	[ 0.00000000e+00 2.06043307e-43]
CAT.I2_3p	0.011231	-1	0.000701253	[ 0.00000000e+00 3.62106423e-43]
CGC.I2_5p	0.0111938	-1	0.000696623	[ 0.00000000e+00 6.79847114e-43]
TTA.I2_3p	0.0111455	-1	0.000690618	[ 0.00000000e+00 1.53887707e-42]
CGA.I2_3p	0.0111446	1	0.000690509	[ 0.00000000e+00 1.56191992e-42]
ACT.I1_5p	0.010989	1	0.00067136	[ 0.00000000e+00 2.11429070e-41]
ACC.C2	0.010934	-1	0.000664659	[ 0.00000000e+00 5.26156569e-41]
TAA.I2_3p	0.0107626	-1	0.000643984	[ 0.00000000e+00 8.77132899e-40]
ACA.C1	0.0106899	1	0.000635315	[ 0.00000000e+00 2.85380451e-39]
AT.I2_3p	0.0106884	-1	0.000635129	[ 0.00000000e+00 2.92724056e-39]
AA.C1	0.0106764	1	0.000633713	[ 0.00000000e+00 3.54913225e-39]
CGC.C2	0.0105402	-1	0.000617646	[ 0.00000000e+00 3.16159692e-38]
GGC.I1_5p	0.0104788	-1	0.000610463	[ 0.00000000e+00 8.40622125e-38]
AT.I1_5p	0.010471	1	0.000609565	[ 0.00000000e+00 9.49922053e-38]
CCT.I1_5p	0.0104082	-1	0.000602272	[ 0.00000000e+00 2.56381703e-37]
GAA.C1	0.0103594	1	0.000596632	[ 0.00000000e+00 5.52468929e-37]
AAC.I1_3p	0.0103488	1	0.000595412	[ 0.00000000e+00 6.52345486e-37]
TC.I2_5p	0.01034	-1	0.000594406	[ 0.00000000e+00 7.48109360e-37]
CTT.I2_5p	0.0103377	1	0.000594137	[ 0.00000000e+00 7.75956849e-37]
GA.C2	0.0103187	1	0.00059196	[ 0.00000000e+00 1.04369343e-36]
AAG.I2_5p	0.0102912	1	0.000588803	[ 0.00000000e+00 1.60424620e-36]
CAC.I2_3p	0.0102857	1	0.000588175	[ 0.00000000e+00 1.74744932e-36]
GTG.I2_5p	0.0102769	-1	0.00058717	[ 0.00000000e+00 2.00384226e-36]
CGT.A	0.0102685	1	0.000586214	[ 0.00000000e+00 2.28214664e-36]
T.I2_5p	0.0101969	1	0.000578066	[ 0.00000000e+00 6.92129684e-36]
AGA.I1_5p	0.0101027	1	0.000567437	[ 0.00000000e+00 2.94317948e-35]
GTT.I2_3p	0.0100933	-1	0.000566381	[ 0.00000000e+00 3.39849131e-35]
AC.I2_5p	0.0100905	-1	0.000566064	[ 0.00000000e+00 3.54841522e-35]
CAG.I1_3p	0.0100863	-1	0.000565589	[ 0.00000000e+00 3.78577533e-35]
AGT.I1_5p	0.0100572	1	0.000562332	[ 0.00000000e+00 5.89872832e-35]
TCG.I1_3p	0.0100367	-1	0.000560045	[ 0.00000000e+00 8.05475430e-35]
TTG.A	0.0100282	1	0.000559095	[ 0.00000000e+00 9.16703971e-35]
CT.I2_5p	0.0100157	-1	0.000557697	[ 0.00000000e+00 1.10898526e-34]
CAG.I2_3p	0.00991781	1	0.000546854	[ 0.00000000e+00 4.85707636e-34]
CTA.I1_3p	0.00984073	-1	0.000538386	[ 0.00000000e+00 1.53920297e-33]
TA.C2	0.00982572	-1	0.000536745	[ 0.00000000e+00 1.92480064e-33]
ATC.C1	0.00981123	1	0.000535163	[ 0.00000000e+00 2.38788191e-33]
TA.I1_5p	0.00980981	1	0.000535009	[ 0.00000000e+00 2.43864225e-33]
TAG.I1_5p	0.00977355	1	0.000531061	[ 0.00000000e+00 4.17554907e-33]
AC.C1	0.00975575	1	0.000529128	[ 0.00000000e+00 5.43396833e-33]
CCC.I2_5p	0.00975064	-1	0.000528574	[ 0.00000000e+00 5.85995768e-33]
TGA.I1_5p	0.0097442	1	0.000527875	[ 0.00000000e+00 6.44473613e-33]
GTC.I1_3p	0.00969586	-1	0.000522651	[ 0.00000000e+00 1.31326646e-32]
GCG.C2	0.00961958	-1	0.00051446	[ 0.00000000e+00 4.00956613e-32]
CGA.I1_3p	0.0095923	-1	0.000511546	[ 0.00000000e+00 5.96395383e-32]
CTG.I1_3p	0.00947298	-1	0.000498899	[ 0.00000000e+00 3.34245179e-31]
TAA.I1_5p	0.00945206	1	0.000496698	[ 0.00000000e+00 4.51189321e-31]
CA.C1	0.00943683	1	0.000495098	[ 0.00000000e+00 5.61096858e-31]
TGG.I2_3p	0.00935109	1	0.000486142	[ 0.00000000e+00 1.90209696e-30]
GC.I2_3p	0.00932186	1	0.000483108	[ 0.00000000e+00 2.87643981e-30]
TAA.C2	0.00931025	-1	0.000481906	[ 0.00000000e+00 3.38870467e-30]
AGC.I1_5p	0.00919503	-1	0.000470052	[ 0.00000000e+00 1.70583376e-29]
TGG.C2	0.00917605	1	0.000468113	[ 0.00000000e+00 2.22208345e-29]
AGC.I2_3p	0.00910323	1	0.000460713	[ 0.00000000e+00 6.09519427e-29]
AC.I1_3p	0.00906508	-1	0.00045686	[ 0.00000000e+00 1.03085004e-28]
AA.I1_5p	0.00900314	1	0.000450637	[ 0.00000000e+00 2.40870195e-28]
ATT.C2	0.00900172	1	0.000450495	[ 0.00000000e+00 2.45572962e-28]
CTG.I2_3p	0.00895405	1	0.000445737	[ 0.00000000e+00 4.69959844e-28]
GTA.A	0.00893492	-1	0.000443835	[ 0.00000000e+00 6.09192660e-28]
AG.I1_5p	0.008883	1	0.000438691	[ 0.00000000e+00 1.22880415e-27]
TGA.I2_5p	0.00883219	-1	0.000433686	[ 0.00000000e+00 2.43222585e-27]
GAG.A	0.00880783	-1	0.000431298	[ 0.00000000e+00 3.36914087e-27]
CTG.I2_5p	0.00880679	-1	0.000431196	[ 0.00000000e+00 3.41619138e-27]
ATG.I2_5p	0.00880359	-1	0.000430883	[ 0.00000000e+00 3.56563286e-27]
TGA.C2	0.00878566	1	0.00042913	[ 0.00000000e+00 4.52913044e-27]
logLen.A_I2	0.00877529	1	0.000428117	[ 0.00000000e+00 5.20000179e-27]
CCG.C2	0.00877479	-1	0.000428068	[ 0.00000000e+00 5.23531943e-27]
ATT.C1	0.00877399	1	0.00042799	[ 0.00000000e+00 5.29108436e-27]
SS3.I2	0.00876512	-1	0.000427125	[ 0.00000000e+00 5.95382062e-27]
TGT.I2_5p	0.00873304	-1	0.000424005	[ 0.00000000e+00 9.11419259e-27]
GGT.I2_3p	0.00872101	1	0.000422837	[ 0.00000000e+00 1.06880185e-26]
CC.I2_3p	0.00870357	1	0.000421148	[ 0.00000000e+00 1.34595455e-26]
GT.C2	0.00869478	-1	0.000420297	[ 0.00000000e+00 1.51165180e-26]
GAT.C2	0.00865244	1	0.000416214	[ 0.00000000e+00 2.63895419e-26]
TTG.C2	0.00861977	1	0.000413076	[ 0.00000000e+00 4.04964028e-26]
ATT.I1_3p	0.00859275	1	0.000410491	[ 0.00000000e+00 5.76355715e-26]
T.I1_3p	0.00852022	-1	0.000403591	[ 0.00000000e+00 1.47823826e-25]
CGA.I1_5p	0.00850175	-1	0.000401843	[ 0.00000000e+00 1.87661592e-25]
CAT.A	0.00849284	1	0.000401001	[ 0.00000000e+00 2.10503876e-25]
CGG.I2_3p	0.00845055	1	0.000397017	[ 0.00000000e+00 3.62642789e-25]
CCG.I2_5p	0.00841991	-1	0.000394143	[ 0.00000000e+00 5.36899039e-25]
AAG.I2_3p	0.00840604	1	0.000392846	[ 0.00000000e+00 6.40936279e-25]
ACT.I2_3p	0.0083655	1	0.000389066	[ 0.00000000e+00 1.07397580e-24]
GAA.I1_5p	0.00834183	1	0.000386868	[ 0.00000000e+00 1.44997501e-24]
CTA.A	0.00829993	1	0.000382991	[ 0.00000000e+00 2.46200262e-24]
GCG.I2_3p	0.00821529	1	0.00037522	[ 0.00000000e+00 7.11659586e-24]
TTG.I2_3p	0.00820987	-1	0.000374724	[ 0.00000000e+00 7.61514194e-24]
GCT.I2_5p	0.00819302	-1	0.000373188	[ 0.00000000e+00 9.39304016e-24]
AT.C2	0.00818665	1	0.000372608	[ 0.00000000e+00 1.01674424e-23]
TTA.I1_5p	0.0081459	1	0.000368907	[ 0.00000000e+00 1.68569461e-23]
ACG.C2	0.00813886	1	0.00036827	[ 0.00000000e+00 1.83901220e-23]
TA.I2_3p	0.00810217	-1	0.000364957	[ 0.00000000e+00 2.89179086e-23]
CGC.A	0.00799611	-1	0.000355465	[ 0.00000000e+00 1.05793594e-22]
CCA.I1_5p	0.00794071	1	0.000350557	[ 0.00000000e+00 2.06928607e-22]
GGG.I2_5p	0.00792572	1	0.000349234	[ 0.00000000e+00 2.47945563e-22]
AGG.I1_3p	0.00781032	1	0.000339139	[ 0.00000000e+00 9.85675641e-22]
AGT.C2	0.00780286	-1	0.000338491	[ 0.00000000e+00 1.07694151e-21]
TC.I2_3p	0.0077641	-1	0.000335137	[ 0.00000000e+00 1.70369707e-21]
ACT.C1	0.00774035	1	0.000333089	[ 0.00000000e+00 2.25424297e-21]
GCT.I1_3p	0.00772059	-1	0.000331391	[ 0.00000000e+00 2.84363166e-21]
CTC.I1_5p	0.00767845	-1	0.000327783	[ 0.00000000e+00 4.65726898e-21]
ATC.C2	0.00767644	1	0.000327612	[ 0.00000000e+00 4.76783333e-21]
TT.C1	0.00766263	1	0.000326434	[ 0.00000000e+00 5.60153278e-21]
GTA.I1_3p	0.007655	1	0.000325784	[ 0.00000000e+00 6.12184946e-21]
AGA.I1_3p	0.00764906	1	0.000325279	[ 0.00000000e+00 6.55998643e-21]
CGG.I2_5p	0.00756976	1	0.000318569	[ 0.00000000e+00 1.64268052e-20]
CGG.A	0.00741352	1	0.000305554	[ 0.00000000e+00 9.75112868e-20]
GGA.C2	0.0074099	1	0.000305256	[ 0.00000000e+00 1.01577302e-19]
TCC.I2_3p	0.00740005	1	0.000304445	[ 0.00000000e+00 1.13501954e-19]
AGC.I1_3p	0.00738376	-1	0.000303106	[ 0.00000000e+00 1.36342726e-19]
CAA.I1_5p	0.00737188	1	0.000302131	[ 0.00000000e+00 1.55796881e-19]
CGG.I1_3p	0.00719671	-1	0.000287944	[ 0.00000000e+00 1.08715400e-18]
GGT.C2	0.00714164	-1	0.000283553	[ 0.00000000e+00 1.98373632e-18]
phastCons.I1_5p	0.00712261	-1	0.000282045	[ 0.00000000e+00 2.43923876e-18]
GCT.C2	0.00711952	1	0.0002818	[ 0.00000000e+00 2.52243386e-18]
CG.I2_3p	0.00711671	1	0.000281578	[ 0.00000000e+00 2.60040153e-18]
CGT.I2_5p	0.00705601	-1	0.000276795	[ 0.00000000e+00 5.00781823e-18]
CAC.C1	0.00702374	1	0.000274268	[ 0.00000000e+00 7.07996392e-18]
GG.I2_5p	0.00687557	1	0.000262819	[ 0.00000000e+00 3.40186891e-17]
GGG.I1_3p	0.00683323	1	0.000259592	[ 0.00000000e+00 5.29528744e-17]
AGC.C1	0.00682425	-1	0.00025891	[ 0.00000000e+00 5.81439635e-17]
G.I1_3p	0.00677763	1	0.000255385	[ 0.00000000e+00 9.43016590e-17]
AGT.C1	0.00677147	1	0.000254921	[ 0.00000000e+00 1.00495911e-16]
GAA.I2_3p	0.00673695	1	0.000252329	[ 0.00000000e+00 1.43418407e-16]
CAT.C2	0.00671731	1	0.000250859	[ 0.00000000e+00 1.75455745e-16]
TCG.C1	0.00666795	-1	0.000247186	[ 0.00000000e+00 2.90463933e-16]
GGG.I2_3p	0.00666637	1	0.000247069	[ 0.00000000e+00 2.95168069e-16]
TTC.I1_3p	0.00661824	-1	0.000243515	[ 0.00000000e+00 4.80763775e-16]
CGT.C1	0.00658005	-1	0.000240712	[ 0.00000000e+00 7.06320771e-16]
ACG.I1_3p	0.00656738	-1	0.000239786	[ 0.00000000e+00 8.02100802e-16]
CAT.I1_3p	0.00653762	1	0.000237617	[ 0.00000000e+00 1.08029322e-15]
ATT.I2_5p	0.00653625	1	0.000237518	[ 0.00000000e+00 1.09509695e-15]
CAT.I2_5p	0.00653063	-1	0.00023711	[ 0.00000000e+00 1.15826704e-15]
C.I2_3p	0.00647143	1	0.000232831	[ 0.00000000e+00 2.08466128e-15]
CTT.I1_3p	0.00639131	1	0.000227101	[ 0.00000000e+00 4.58038688e-15]
GT.I1_3p	0.00633303	1	0.000222978	[ 0.00000000e+00 8.07126470e-15]
CTA.I1_5p	0.00632772	1	0.000222605	[ 0.00000000e+00 8.49667082e-15]
GCA.A	0.00629995	1	0.000220655	[ 0.00000000e+00 1.11079288e-14]
TGT.I1_3p	0.00627682	1	0.000219037	[ 0.00000000e+00 1.38745165e-14]
AAC.I1_5p	0.00624278	1	0.000216668	[ 0.00000000e+00 1.92167436e-14]
CTC.C2	0.00614435	-1	0.00020989	[ 0.00000000e+00 4.88183083e-14]
CG.I2_5p	0.00603574	-1	0.000202535	[ 0.00000000e+00 1.34320102e-13]
CCT.I2_3p	0.00603414	1	0.000202428	[ 0.00000000e+00 1.36309728e-13]
GTC.I2_5p	0.00599187	-1	0.000199602	[ 0.00000000e+00 2.01149559e-13]
TCC.C1	0.00598767	-1	0.000199322	[ 0.00000000e+00 2.09045487e-13]
GAA.C2	0.0059642	1	0.000197762	[ 0.00000000e+00 2.59122374e-13]
AG.C1	0.0059526	-1	0.000196994	[ 0.00000000e+00 2.88039225e-13]
CCC.C2	0.00590832	-1	0.000194074	[ 0.00000000e+00 4.30671638e-13]
AGC.C2	0.00589451	-1	0.000193168	[ 0.00000000e+00 4.87936154e-13]
CTA.C2	0.0057806	-1	0.000185774	[ 0.00000000e+00 1.35159937e-12]
TCA.I2_3p	0.00577332	-1	0.000185306	[ 0.00000000e+00 1.44169247e-12]
GGG.C2	0.00574555	-1	0.000183528	[ 0.00000000e+00 1.84229246e-12]
ACT.I2_5p	0.00568886	1	0.000179924	[ 0.00000000e+00 3.02839397e-12]
TAC.C2	0.00566595	-1	0.000178478	[ 0.00000000e+00 3.69688103e-12]
GGT.I2_5p	0.00564319	1	0.000177047	[ 0.00000000e+00 4.50408585e-12]
TCG.I2_5p	0.00562139	-1	0.000175682	[ 0.00000000e+00 5.43747833e-12]
TC.I1_5p	0.00561811	-1	0.000175477	[ 0.00000000e+00 5.59367237e-12]
CC.C2	0.00561411	-1	0.000175227	[ 0.00000000e+00 5.78998932e-12]
TGT.C2	0.00557209	-1	0.000172614	[ 0.00000000e+00 8.30445192e-12]
GTA.I2_5p	0.00555899	1	0.000171803	[ 0.00000000e+00 9.28755520e-12]
TAG.I1_3p	0.00555247	1	0.0001714	[ 0.00000000e+00 9.81896860e-12]
GAG.I1_5p	0.00554892	-1	0.000171181	[ 0.00000000e+00 1.01209444e-11]
TG.I1_5p	0.00548941	1	0.000167529	[ 0.00000000e+00 1.67589600e-11]
ACC.I2_3p	0.00541882	1	0.000163248	[ 0.00000000e+00 3.02776928e-11]
GGT.I1_3p	0.00541492	1	0.000163014	[ 0.00000000e+00 3.12753447e-11]
GGA.I1_5p	0.00538754	-1	0.000161369	[ 0.00000000e+00 3.92567364e-11]
TAT.I2_5p	0.00534319	1	0.000158723	[ 0.00000000e+00 5.65942401e-11]
GCA.C2	0.00532194	-1	0.000157463	[ 0.00000000e+00 6.73697154e-11]
GA.I2_5p	0.00531901	-1	0.00015729	[ 0.00000000e+00 6.90026416e-11]
TCT.I1_5p	0.00530099	1	0.000156226	[ 0.00000000e+00 7.99415236e-11]
GG.I1_3p	0.00529115	1	0.000155647	[ 0.00000000e+00 8.66111201e-11]
TCA.C2	0.0051609	1	0.000148078	[ 0.00000000e+00 2.46905416e-10]
GAC.C2	0.00514605	1	0.000147227	[ 0.00000000e+00 2.77788680e-10]
CCG.I2_3p	0.00505735	1	0.000142196	[ 0.00000000e+00 5.57807917e-10]
TGT.C1	0.00504876	1	0.000141713	[ 0.00000000e+00 5.96419998e-10]
CAT.C1	0.0050391	1	0.000141171	[ 0.00000000e+00 6.42928303e-10]
CTT.I1_5p	0.00502885	1	0.000140597	[ 0.00000000e+00 6.96171501e-10]
TCG.I2_3p	0.0049874	1	0.000138289	[ 0.00000000e+00 9.58790133e-10]
GA.I1_5p	0.0049803	1	0.000137896	[ 0.00000000e+00 1.01259227e-09]
TGG.I2_5p	0.00497067	1	0.000137363	[ 0.00000000e+00 1.09024636e-09]
CA.A	0.00488397	1	0.000132613	[ 0.00000000e+00 2.10781466e-09]
ACA.I2_3p	0.00488359	-1	0.000132592	[ 0.00000000e+00 2.11382883e-09]
GT.I2_3p	0.00474574	-1	0.000125213	[ 0.00000000e+00 5.89333269e-09]
CTA.I2_3p	0.00473712	-1	0.000124758	[ 0.00000000e+00 6.27799143e-09]
TGG.I1_5p	0.00473585	1	0.000124691	[ 0.00000000e+00 6.33685218e-09]
CA.I2_3p	0.00470902	1	0.000123282	[ 0.00000000e+00 7.70797362e-09]
TAT.C2	0.0046879	1	0.000122179	[ 0.00000000e+00 8.98696994e-09]
AAA.I1_5p	0.004686	1	0.00012208	[ 0.00000000e+00 9.11176471e-09]
TAC.I2_5p	0.00467422	-1	0.000121467	[ 0.00000000e+00 9.92325361e-09]
GT.C1	0.00467096	1	0.000121297	[ 0.00000000e+00 1.01596479e-08]
AT.I2_5p	0.00466557	1	0.000121018	[ 0.00000000e+00 1.05628906e-08]
TAT.I2_3p	0.00464835	-1	0.000120126	[ 0.00000000e+00 1.19590086e-08]
ATA.I1_5p	0.00464694	1	0.000120053	[ 0.00000000e+00 1.20806947e-08]
GTA.I2_3p	0.00463089	-1	0.000119225	[ 0.00000000e+00 1.35565865e-08]
CAG.C1	0.00461513	-1	0.000118415	[ 0.00000000e+00 1.51754314e-08]
CG.C2	0.00460093	-1	0.000117687	[ 0.00000000e+00 1.67936797e-08]
AGG.I1_5p	0.00458628	1	0.00011694	[ 0.00000000e+00 1.86372531e-08]
AC.I2_3p	0.00449105	1	0.000112133	[ 0.00000000e+00 3.64162940e-08]
TAA.C1	0.00447093	1	0.000111131	[ 0.00000000e+00 4.18818292e-08]
GAC.I2_5p	0.00446249	-1	0.000110712	[ 0.00000000e+00 4.44019867e-08]
GGA.I2_5p	0.00442435	1	0.000108827	[ 0.00000000e+00 5.77601033e-08]
AG.C2	0.00441811	-1	0.00010852	[ 0.00000000e+00 6.02871632e-08]
ATG.C2	0.00439807	1	0.000107539	[ 0.00000000e+00 6.91449379e-08]
TGA.I2_3p	0.00430876	1	0.000103215	[ 0.00000000e+00 1.26495777e-07]
AAC.I2_5p	0.00423719	1	9.98147e-05	[ 0.00000000e+00 2.03543288e-07]
TGG.A	0.00422161	1	9.90821e-05	[ 0.00000000e+00 2.25518746e-07]
GTG.C1	0.00420302	-1	9.82113e-05	[ 0.00000000e+00 2.54759662e-07]
TCA.I2_5p	0.00418458	-1	9.73517e-05	[ 0.00000000e+00 2.87347294e-07]
ACG.C1	0.00416517	-1	9.64505e-05	[ 0.00000000e+00 3.26012108e-07]
G.C2	0.00416347	1	9.63719e-05	[ 0.00000000e+00 3.29619966e-07]
TTG.I1_3p	0.00411058	1	9.3939e-05	[ 0.00000000e+00 4.63564275e-07]
AG.I1_3p	0.00408555	1	9.27984e-05	[ 0.00000000e+00 5.43981623e-07]
GCG.I1_3p	0.00408503	-1	9.27746e-05	[ 0.00000000e+00 5.45799430e-07]
AG.I2_5p	0.00406092	1	9.1683e-05	[ 0.00000000e+00 6.36134255e-07]
TGC.C1	0.00405905	-1	9.15984e-05	[ 0.00000000e+00 6.43732746e-07]
GAC.I1_5p	0.00404017	-1	9.07481e-05	[ 0.00000000e+00 7.25332956e-07]
CAT.I1_5p	0.00403296	1	9.04248e-05	[ 0.00000000e+00 7.59014798e-07]
GTT.I1_3p	0.00400437	-1	8.9147e-05	[ 0.00000000e+00 9.08203499e-07]
GCA.I2_3p	0.00396105	1	8.72289e-05	[ 0.00000000e+00 1.18917051e-06]
G.A	0.00394987	1	8.67371e-05	[ 0.00000000e+00 1.27430445e-06]
GCA.I1_5p	0.00393319	1	8.60061e-05	[ 0.00000000e+00 1.41227159e-06]
ACT.I1_3p	0.00385538	1	8.26368e-05	[ 0.00000000e+00 2.26917974e-06]
C.C2	0.00380562	-1	8.05176e-05	[ 0.00000000e+00 3.05893937e-06]
AAA.C1	0.00374014	1	7.77704e-05	[ 0.00000000e+00 4.50706515e-06]
CTA.I2_5p	0.0037278	-1	7.72581e-05	[ 0.00000000e+00 4.84515993e-06]
ACA.C2	0.00371866	1	7.68798e-05	[ 0.00000000e+00 5.11108869e-06]
TGA.C1	0.00363329	1	7.33904e-05	[ 0.00000000e+00 8.37046374e-06]
CAG.I2_5p	0.00360106	-1	7.20941e-05	[ 0.00000000e+00 1.00564056e-05]
GGC.C2	0.0035479	-1	6.99811e-05	[ 0.00000000e+00 1.35665585e-05]
CAA.C2	0.00351846	-1	6.88249e-05	[ 0.00000000e+00 1.59843482e-05]
TTG.I2_5p	0.00343591	-1	6.56332e-05	[ 0.00000000e+00 2.51519741e-05]
GTT.C1	0.00342112	1	6.50693e-05	[ 0.00000000e+00 2.72519907e-05]
CCC.I2_3p	0.00335689	1	6.26489e-05	[ 0.00000000e+00 3.84629968e-05]
TTC.C1	0.0033508	1	6.2422e-05	[ 0.00000000e+00 3.97270591e-05]
ATA.C2	0.00334077	-1	6.20489e-05	[ 0.00000000e+00 4.18967884e-05]
AAC.I2_3p	0.00333349	-1	6.17785e-05	[ 0.00000000e+00 4.35433906e-05]
CAA.I2_3p	0.0033093	-1	6.08852e-05	[ 0.00000000e+00 4.94599890e-05]
ACC.I1_5p	0.00330661	1	6.07862e-05	[ 0.00000000e+00 5.01632391e-05]
GTG.I2_3p	0.00327869	1	5.9764e-05	[ 0.00000000e+00 5.80439019e-05]
GTC.I2_3p	0.00327637	1	5.96795e-05	[ 0.00000000e+00 5.87488440e-05]
AG.A	0.00326557	1	5.92868e-05	[ 0.00000000e+00 6.21385358e-05]
TAG.I2_3p	0.00325255	-1	5.88148e-05	[ 0.00000000e+00 6.64739129e-05]
GCT.I1_5p	0.0032487	-1	5.86757e-05	[ 0.00000000e+00 6.78088570e-05]
GCA.C1	0.00319032	-1	5.65857e-05	[ 0.00000000e+00 9.14394046e-05]
GAC.I1_3p	0.00318686	-1	5.64633e-05	[ 0.00000000e+00 9.30569412e-05]
ACG.I1_5p	0.00315584	-1	5.53695e-05	[ 0. 0.00010885]
CT.C2	0.00310003	1	5.34282e-05	[ 0. 0.00014381]
logLen.I2	0.00304199	-1	5.14465e-05	[ 0. 0.00019121]
GTT.C2	0.00304099	-1	5.14127e-05	[ 0. 0.00019214]
GCA.I1_3p	0.00301057	-1	5.03892e-05	[ 0. 0.00022265]
CGG.C2	0.00297015	-1	4.90453e-05	[ 0. 0.00027025]
GAG.I1_3p	0.00294616	1	4.82562e-05	[ 0. 0.00030286]
TGG.I1_3p	0.00294113	1	4.80916e-05	[ 0. 0.00031015]
AAT.C2	0.00293475	-1	4.78829e-05	[ 0. 0.00031964]
AGC.I2_5p	0.00291267	-1	4.71653e-05	[ 0. 0.00035458]
AAG.I1_5p	0.00287444	1	4.59351e-05	[ 0. 0.00042367]
GGA.I1_3p	0.00287341	1	4.59025e-05	[ 0. 0.00042568]
CTA.C1	0.00280458	-1	4.37294e-05	[ 0. 0.00058341]
AAG.C2	0.0027741	-1	4.27843e-05	[ 0. 0.00066933]
TG.A	0.00277337	1	4.27617e-05	[ 0. 0.00067154]
ACC.A	0.00271861	-1	4.10897e-05	[ 0. 0.00085671]
GAC.C1	0.00270469	-1	4.06699e-05	[ 0. 0.00091082]
CTC.I2_3p	0.00268991	1	4.02269e-05	[ 0. 0.00097168]
AAA.I2_3p	0.00266477	1	3.94784e-05	[ 0. 0.001084]
AGT.I1_3p	0.00260984	-1	3.78674e-05	[ 0. 0.00137237]
TCT.C2	0.00258895	-1	3.72636e-05	[ 0. 0.00149949]
CCA.C1	0.00257452	-1	3.68494e-05	[ 0. 0.00159354]
GCG.A	0.0025664	1	3.66175e-05	[ 0. 0.00164878]
GTG.I1_5p	0.00256499	-1	3.65772e-05	[ 0. 0.00165857]
GAT.I2_3p	0.00254632	1	3.60468e-05	[ 0. 0.00179314]
CCT.C1	0.00253496	-1	3.57257e-05	[ 0. 0.0018799]
TTT.C2	0.00247859	-1	3.41545e-05	[ 0. 0.00237011]
ACA.I2_5p	0.00245673	1	3.35546e-05	[ 0. 0.00258987]
GAG.C2	0.00242091	1	3.25833e-05	[ 0. 0.00299049]
CGA.C1	0.00241167	-1	3.23352e-05	[ 0. 0.00310257]
TGT.I1_5p	0.00240283	-1	3.20985e-05	[ 0. 0.00321347]
ATG.I1_5p	0.00232854	1	3.01444e-05	[ 0. 0.00429768]
AGA.I2_5p	0.00226218	-1	2.84508e-05	[ 0. 0.00553599]
GCC.C2	0.0022551	1	2.8273e-05	[ 0. 0.00568548]
TCT.C1	0.00222152	-1	2.74372e-05	[ 0. 0.00644557]
GCT.C1	0.00216312	-1	2.60137e-05	[ 0. 0.00798755]
TAC.I1_3p	0.00214647	1	2.56146e-05	[ 0. 0.00848421]
GG.C2	0.00209411	-1	2.43803e-05	[ 0. 0.01022964]
TTT.C1	0.00205559	-1	2.34916e-05	[ 0. 0.01171117]
AC.C2	0.00201909	-1	2.26647e-05	[ 0. 0.01328762]
GGC.I2_5p	0.00200454	1	2.23394e-05	[ 0. 0.01396621]
CT.I2_3p	0.00196271	-1	2.14167e-05	[ 0. 0.01609153]
AA.C2	0.00187213	-1	1.94855e-05	[ 0. 0.02168995]
TG.I2_3p	0.00185094	-1	1.90469e-05	[ 0. 0.02322155]
CGC.I2_3p	0.00182896	1	1.85971e-05	[ 0. 0.02490917]
TGC.I2_3p	0.00178452	-1	1.77045e-05	[ 0. 0.02864614]
CTT.C2	0.00172805	1	1.66016e-05	[ 0. 0.03408506]
AGA.C1	0.00172208	-1	1.64872e-05	[ 0. 0.03470792]
GTC.C2	0.00171734	1	1.63966e-05	[ 0. 0.03520962]
AGT.I2_3p	0.00167468	1	1.5592e-05	[ 0. 0.04001292]
TTC.I1_5p	0.00167037	1	1.5512e-05	[ 0. 0.04052654]
TAG.C1	0.0016668	-1	1.54457e-05	[ 0. 0.04095743]
TAC.I2_3p	0.00165769	-1	1.52773e-05	[ 0. 0.04207376]
T.C2	0.00159893	1	1.42135e-05	[ 0. 0.04990985]
G.I2_5p	0.00157273	-1	1.37513e-05	[ 0. 0.05378105]
GTT.I1_5p	0.00156258	1	1.35746e-05	[ 0. 0.05534483]
GCG.I2_5p	0.00154925	-1	1.3344e-05	[ 0. 0.05745758]
TGT.A	0.0013999	-1	1.08952e-05	[ 0. 0.08604054]
GAA.I2_5p	0.00138697	1	1.06948e-05	[ 0. 0.08897976]
GT.I1_5p	0.00136618	-1	1.03766e-05	[ 0. 0.09387305]
TT.C2	0.00134866	1	1.01122e-05	[ 0. 0.09816267]
GAG.I2_5p	0.00134234	1	1.00176e-05	[ 0. 0.09974837]
CGT.C2	0.00134065	-1	9.99235e-06	[ 0. 0.10017595]
GCT.I2_3p	0.00133505	1	9.90905e-06	[ 0. 0.10160237]
CTG.C1	0.00133316	1	9.88101e-06	[ 0. 0.10208762]
AA.I2_3p	0.00133132	-1	9.85376e-06	[ 0. 0.10256158]
TAT.I1_5p	0.00132858	1	9.81331e-06	[ 0. 0.10326933]
AGG.I2_5p	0.00132806	1	9.80566e-06	[ 0. 0.10340393]
ATC.I2_3p	0.0012728	-1	9.00652e-06	[ 0. 0.11857147]
AGA.C2	0.0012462	1	8.63403e-06	[ 0. 0.12646755]
ACG.I2_5p	0.00123154	-1	8.43206e-06	[ 0. 0.13099201]
ATA.I2_3p	0.00122627	-1	8.36015e-06	[ 0. 0.13264624]
TGC.I1_5p	0.00104801	-1	6.10617e-06	[ 0. 0.19874144]
A.C2	0.00102047	-1	5.78944e-06	[ 0. 0.21079921]
TTT.A	0.00101496	-1	5.72713e-06	[ 0. 0.21327205]
ACC.C1	0.00100243	1	5.58657e-06	[ 0. 0.21897805]
CTG.I1_5p	0.000998675	-1	5.54482e-06	[ 0. 0.22070749]
CAG.C2	0.000983173	1	5.37402e-06	[ 0. 0.22795665]
GGT.I1_5p	0.00096385	-1	5.16486e-06	[ 0. 0.2372279]
GT.I2_5p	0.000946614	1	4.98179e-06	[ 0. 0.24572002]
CAC.C2	0.000945366	-1	4.96867e-06	[ 0. 0.24634289]
CA.C2	0.000916833	1	4.67326e-06	[ 0. 0.26089076]
CCA.C2	0.00091369	-1	4.64127e-06	[ 0. 0.26252883]
ACT.C2	0.000905162	-1	4.55504e-06	[ 0. 0.26700937]
A.I2_3p	0.000865391	1	4.16356e-06	[ 0. 0.28859614]
GC.C2	0.000863326	-1	4.1437e-06	[ 0. 0.28974858]
CGA.C2	0.000831169	1	3.84077e-06	[ 0. 0.30808897]
TAG.I2_5p	0.000821893	1	3.75552e-06	[ 0. 0.31351917]
GAC.I2_3p	0.000799737	1	3.55577e-06	[ 0. 0.32674247]
TCT.I2_5p	0.000715843	-1	2.84889e-06	[ 0. 0.38004164]
GTC.C1	0.000665766	1	2.46424e-06	[ 0. 0.41426488]
AAC.C1	0.000664952	1	2.45821e-06	[ 0. 0.41483642]
AAA.C2	0.000631249	-1	2.21534e-06	[ 0. 0.43888129]
CCG.A	0.000625558	1	2.17558e-06	[ 0. 0.44301944]
TAT.I1_3p	0.000618885	1	2.12941e-06	[ 0. 0.44789933]
GGT.C1	0.0005783	-1	1.85928e-06	[ 0. 0.47822926]
TTA.C2	0.000497413	1	1.37554e-06	[ 0. 0.54188545]
CT.I1_5p	0.000479433	-1	1.27789e-06	[ 0. 0.55658919]
CGT.I2_3p	0.000443578	-1	1.09391e-06	[ 0. 0.58647728]
TTC.C2	0.000419684	1	9.79228e-07	[ 0. 0.60680001]
GGA.C1	0.000412242	-1	9.4481e-07	[ 0. 0.61319267]
CGT.I1_3p	0.000313303	1	5.45717e-07	[ 0. 0.70083447]
TC.C2	0.000312886	1	5.44266e-07	[ 0. 0.7012132]
TCC.C2	0.000289374	-1	4.65542e-07	[ 0. 0.72270087]
ACG.I2_3p	0.000289271	1	4.6521e-07	[ 0. 0.7227957]
GTG.C2	0.000273013	1	4.14386e-07	[ 0. 0.73778506]
GGC.I1_3p	0.000266211	1	3.93994e-07	[ 0. 0.74408643]
TC.C1	0.000188073	-1	1.9665e-07	[ 0. 0.81760288]
GA.C1	0.000183286	1	1.86766e-07	[ 0. 0.82216712]
TT.A	0.000179907	-1	1.79944e-07	[ 0. 0.82539193]
AAC.C2	0.000142478	1	1.12858e-07	[ 0. 0.86130248]
CCT.C2	0.000141553	-1	1.11398e-07	[ 0. 0.8621937]
SS5.I1	0.000108452	-1	6.53907e-08	[ 0. 0.89419983]
GTT.A	0.000106889	-1	6.35198e-08	[ 0. 0.89571551]
CT.C1	7.95335e-05	-1	3.51673e-08	[ 0. 0.92230577]
TCG.C2	2.76631e-05	1	4.25443e-09	[ 0. 0.97293895]
ACA.I1_3p	2.65629e-05	-1	3.92274e-09	[ 0. 0.97401484]
TAA.A	1.29344e-05	1	9.30102e-10	[ 0. 0.98734523]

## Sheet: b. day3_sc_no_meth
	effect size	sign	Pearson R	p_value
phastCons.A	0.293624	1	0.453517	[ 0. 0.]
CTC.A	0.110137	-1	0.0638079	[ 0. 0.]
CT.A	0.101529	-1	0.0542242	[ 0. 0.]
CCT.A	0.0988275	-1	0.0513768	[ 0. 0.]
A.A	0.0908857	1	0.0434513	[ 0. 0.]
logLen.C2	0.0897692	-1	0.0423903	[ 0. 0.]
TC.A	0.0848182	-1	0.0378433	[ 0. 0.]
SS5.I2	0.0843112	1	0.0373923	[ 0. 0.]
ATG.A	0.0817628	1	0.035166	[ 0. 0.]
C.A	0.0764277	-1	0.0307265	[ 0. 0.]
phastCons.I1_3p	0.076161	1	0.0305124	[ 0. 0.]
TCC.A	0.0759654	-1	0.0303559	[ 0. 0.]
AA.A	0.0735319	1	0.0284422	[ 0. 0.]
AT.A	0.0732612	1	0.0282332	[ 0. 0.]
GA.A	0.072149	1	0.0273824	[ 0. 0.]
GAA.A	0.0718375	1	0.0271465	[ 0. 0.]
CC.A	0.0705206	-1	0.0261604	[ 0. 0.]
phastCons.I2_5p	0.0698584	1	0.0256714	[ 0. 0.]
CAA.A	0.0624045	1	0.0204853	[ 0. 0.]
CTG.A	0.0617441	-1	0.0200541	[ 0. 0.]
AAG.A	0.0593863	1	0.0185517	[ 0. 0.]
phastCons.C2	0.0587056	1	0.0181288	[ 0. 0.]
TCT.A	0.0566146	-1	0.0168604	[ 0. 0.]
AGA.A	0.0564237	1	0.0167469	[ 0. 0.]
TAT.A	0.0528164	1	0.014674	[ 0.00000000e+000 6.18288260e-301]
phastCons.C1	0.051708	1	0.0140646	[ 0.00000000e+000 1.93877044e-288]
GCC.A	0.0515589	-1	0.0139836	[ 0.00000000e+000 8.85757920e-287]
AAA.A	0.0515132	1	0.0139588	[ 0.00000000e+000 2.85309803e-286]
ACA.A	0.0507406	1	0.0135432	[ 0.00000000e+000 9.37543460e-278]
CCC.A	0.0496312	-1	0.0129575	[ 0.00000000e+000 9.33269882e-266]
SS3.I1	0.0492726	1	0.0127709	[ 0.00000000e+000 6.16727071e-262]
AAT.A	0.0468179	1	0.0115302	[ 0.00000000e+000 1.50532586e-236]
GAT.A	0.0457234	1	0.0109974	[ 0.00000000e+000 1.17598750e-225]
logLen.C1	0.0441149	-1	0.0102372	[ 0.00000000e+000 4.00332982e-210]
AAC.A	0.0420875	1	0.00931792	[ 0.00000000e+000 2.35353989e-191]
CAC.A	0.0411129	-1	0.00889134	[ 0.00000000e+000 1.19117181e-182]
AGT.A	0.0401924	-1	0.00849765	[ 0.00000000e+000 1.27736489e-174]
logLen.I1	0.0399005	1	0.00837468	[ 4.77947954e-266 4.11004501e-172]
TGA.I1_3p	0.0393244	1	0.00813461	[ 0.00000000e+000 3.22788888e-167]
AA.I1_3p	0.0384491	1	0.0077765	[ 0.00000000e+000 6.43702263e-160]
CGA.A	0.0367314	1	0.0070972	[ 0.00000000e+000 4.46712133e-146]
A.I1_3p	0.0361878	1	0.0068887	[ 0.00000000e+000 7.88711423e-142]
TAG.A	0.0357332	-1	0.00671669	[ 0.00000000e+000 2.51169739e-138]
AAA.I1_3p	0.0355243	1	0.00663838	[ 0.00000000e+000 9.87889154e-137]
CCA.I2_5p	0.0353626	-1	0.00657811	[ 0.00000000e+000 1.66668096e-135]
TAA.I1_3p	0.0347238	1	0.00634257	[ 0.00000000e+000 1.04135237e-130]
C.I1_3p	0.0345735	-1	0.00628779	[ 0.00000000e+000 1.35714037e-129]
TCA.A	0.0345117	-1	0.00626534	[ 0.00000000e+000 3.88815629e-129]
TC.I1_3p	0.034116	-1	0.00612248	[ 0.00000000e+000 3.14682190e-126]
GAC.A	0.0340282	1	0.00609101	[ 0.00000000e+000 1.37556100e-125]
ATA.A	0.0338781	1	0.0060374	[ 0.00000000e+000 1.69618552e-124]
GTC.A	0.0337294	-1	0.00598451	[ 0.00000000e+000 2.02348220e-123]
GC.A	0.0335679	-1	0.00592733	[ 0.00000000e+000 2.94990863e-122]
TGA.A	0.0325208	1	0.00556332	[ 0.00000000e+000 7.54080485e-115]
logLen.A_I1	0.0324826	-1	0.00555027	[ 0.00000000e+000 1.38928690e-114]
TAA.I2_5p	0.0315318	1	0.0052301	[ 0.00000000e+000 4.53704006e-108]
AAT.I1_3p	0.0306186	1	0.00493153	[ 0.00000000e+000 5.36992045e-102]
GGG.A	0.0304068	-1	0.00486353	[ 0.00000000e+000 1.29681121e-100]
GAA.I1_3p	0.030314	1	0.00483391	[ 0.00000000e+000 5.19324091e-100]
CCG.C1	0.0300903	-1	0.00476283	[ 0.00000000e+00 1.44873262e-98]
CTC.I1_3p	0.0297869	-1	0.00466727	[ 0.00000000e+00 1.27155735e-96]
GGG.C1	0.0280843	-1	0.00414894	[ 0.00000000e+00 4.40500538e-86]
GGG.I1_5p	0.0280084	-1	0.00412658	[ 0.00000000e+00 1.25529235e-85]
CGC.C1	0.0279776	-1	0.00411748	[ 0.00000000e+00 1.92129185e-85]
CG.C1	0.0276977	-1	0.00403552	[ 0.00000000e+00 8.91120004e-84]
CC.I1_3p	0.0276661	-1	0.00402633	[ 0.00000000e+00 1.37046556e-83]
TGC.I2_5p	0.0273377	-1	0.0039313	[ 0.00000000e+00 1.17170848e-81]
TA.A	0.027178	1	0.0038855	[ 0.00000000e+00 9.99946378e-81]
GT.A	0.0271012	-1	0.00386356	[ 0.00000000e+00 2.79240130e-80]
GA.I1_3p	0.0270752	1	0.00385615	[ 0.00000000e+00 3.94957900e-80]
TTT.I1_3p	0.027062	-1	0.0038524	[ 0.00000000e+00 4.70889172e-80]
TCG.I1_5p	0.0269672	-1	0.00382545	[ 0.00000000e+00 1.66206588e-79]
logLen.I1_I2	0.0269552	1	0.00382206	[ 0.00000000e+00 1.94805193e-79]
TGC.A	0.0265853	-1	0.00371788	[ 0.00000000e+00 2.55545053e-77]
CT.I1_3p	0.0265109	-1	0.00369709	[ 0.00000000e+00 6.76288294e-77]
ATG.I1_3p	0.0264322	1	0.00367518	[ 0.00000000e+00 1.88578829e-76]
CAC.I1_3p	0.0262752	-1	0.00363166	[ 0.00000000e+00 1.44657010e-75]
ACG.A	0.026175	1	0.00360399	[ 0.00000000e+00 5.28030565e-75]
CGG.I1_5p	0.0260922	-1	0.00358123	[ 0.00000000e+00 1.53246711e-74]
AC.A	0.02606	1	0.0035724	[ 0.00000000e+00 2.31635391e-74]
CCT.I1_3p	0.0258575	-1	0.0035171	[ 0.00000000e+00 3.08329890e-73]
GC.C1	0.0258419	-1	0.00351286	[ 0.00000000e+00 3.75960024e-73]
ACT.A	0.025715	-1	0.00347843	[ 0.00000000e+00 1.88382940e-72]
ATG.C1	0.0254325	1	0.00340245	[ 0.00000000e+00 6.60261097e-71]
CG.I1_5p	0.0253965	-1	0.0033928	[ 0.00000000e+00 1.03720426e-70]
TCC.I1_3p	0.0252608	-1	0.00335664	[ 0.00000000e+00 5.63389352e-70]
ATA.I1_3p	0.0252226	1	0.00334649	[ 0.00000000e+00 9.05910660e-70]
CA.I1_3p	0.0248096	-1	0.00323781	[ 0.00000000e+00 1.46657990e-67]
CCA.I1_3p	0.0246244	-1	0.00318966	[ 0.00000000e+00 1.39696158e-66]
ACC.I2_5p	0.0245163	-1	0.0031617	[ 0.00000000e+00 5.16905130e-66]
CGC.I1_5p	0.0243979	-1	0.00313124	[ 0.00000000e+00 2.15122977e-65]
GCC.I2_5p	0.0243649	-1	0.00312277	[ 0.00000000e+00 3.19815206e-65]
TTC.A	0.0243213	-1	0.00311162	[ 0.00000000e+00 5.38924687e-65]
CGG.C1	0.0240985	-1	0.00305487	[ 0.00000000e+00 7.67591958e-64]
CCG.I1_5p	0.0240482	-1	0.00304212	[ 0.00000000e+00 1.39418992e-63]
GCG.I1_5p	0.0240139	-1	0.00303344	[ 0.00000000e+00 2.09236211e-63]
ACC.I1_3p	0.0239611	-1	0.00302012	[ 0.00000000e+00 3.90411242e-63]
GTA.C1	0.0239253	1	0.0030111	[ 0.00000000e+00 5.95497706e-63]
CGC.I1_3p	0.0237413	-1	0.00296498	[ 0.00000000e+00 5.15566103e-62]
GCG.C1	0.0236427	-1	0.0029404	[ 0.00000000e+00 1.62943388e-61]
T.A	0.0236323	-1	0.00293781	[ 0.00000000e+00 1.83981433e-61]
GTA.C2	0.0236105	-1	0.00293239	[ 0.00000000e+00 2.37049502e-61]
CC.I2_5p	0.023579	-1	0.00292457	[ 0.00000000e+00 3.41831405e-61]
AT.C1	0.0233337	1	0.00286404	[ 0.00000000e+00 5.81160770e-60]
CCC.C1	0.0232983	-1	0.00285536	[ 0.00000000e+00 8.72629866e-60]
GCT.A	0.0231404	-1	0.00281677	[ 0.00000000e+00 5.31131469e-59]
GTC.I1_5p	0.0230714	-1	0.00280001	[ 0.00000000e+00 1.16418401e-58]
C.C1	0.0230389	-1	0.00279213	[ 0.00000000e+00 1.68315799e-58]
AT.I1_3p	0.0229413	1	0.00276852	[ 0.00000000e+00 5.08275072e-58]
TAC.A	0.022899	1	0.00275832	[ 0.00000000e+00 8.19477906e-58]
TCT.I2_3p	0.0228915	-1	0.00275652	[ 0.00000000e+00 8.91656541e-58]
GGC.A	0.0227306	-1	0.00271789	[ 0.00000000e+00 5.43783842e-57]
CC.C1	0.0225633	-1	0.00267803	[ 0.00000000e+00 3.51294763e-56]
AG.I2_3p	0.0225531	1	0.00267562	[ 0.00000000e+00 3.93272724e-56]
TA.C1	0.0224627	1	0.00265421	[ 0.00000000e+00 1.07170789e-55]
A.I1_5p	0.022215	1	0.00259599	[ 0.00000000e+00 1.63533797e-54]
GCC.C1	0.0221523	-1	0.00258136	[ 0.00000000e+00 3.24435357e-54]
GG.I1_5p	0.022029	-1	0.00255271	[ 0.00000000e+00 1.24025773e-53]
ATC.A	0.0218878	1	0.00252008	[ 0.00000000e+00 5.71404078e-53]
GAG.I2_3p	0.0217573	1	0.00249013	[ 0.00000000e+00 2.32237791e-52]
GA.C2	0.0217529	1	0.00248912	[ 0.00000000e+00 2.43517517e-52]
GG.A	0.0217117	-1	0.0024797	[ 0.00000000e+00 3.78534773e-52]
GAT.I1_5p	0.0216931	1	0.00247546	[ 0.00000000e+00 4.61559068e-52]
TGG.C1	0.0216267	1	0.00246032	[ 0.00000000e+00 9.37774938e-52]
C.I2_5p	0.0215977	-1	0.00245373	[ 0.00000000e+00 1.27642474e-51]
TCA.I1_3p	0.0215123	-1	0.00243436	[ 0.00000000e+00 3.16120107e-51]
CAA.C1	0.0212952	1	0.00238548	[ 0.00000000e+00 3.11698745e-50]
A.C1	0.0212033	1	0.00236494	[ 0.00000000e+00 8.15811298e-50]
T.I2_3p	0.0211068	-1	0.00234344	[ 0.00000000e+00 2.23145794e-49]
TG.I2_5p	0.0209785	-1	0.00231506	[ 0.00000000e+00 8.43026526e-49]
GAT.I1_3p	0.0207401	1	0.00226272	[ 0.00000000e+00 9.77454089e-48]
GTA.I1_5p	0.0204873	1	0.0022079	[ 0.00000000e+00 1.27342613e-46]
G.I1_5p	0.0201713	-1	0.00214032	[ 0.00000000e+00 3.01562922e-45]
GT.C2	0.0200303	-1	0.00211051	[ 0.00000000e+00 1.21857577e-44]
GCC.I1_3p	0.0199369	-1	0.00209086	[ 0.00000000e+00 3.05829347e-44]
TAG.C2	0.0198846	-1	0.00207991	[ 0.00000000e+00 5.10650310e-44]
TGT.I2_3p	0.0197139	-1	0.00204436	[ 0.00000000e+00 2.69970041e-43]
TA.C2	0.0197102	-1	0.00204358	[ 0.00000000e+00 2.80023320e-43]
TTC.I2_3p	0.0196433	-1	0.00202974	[ 0.00000000e+00 5.35369805e-43]
AT.I1_5p	0.0194875	1	0.00199768	[ 0.00000000e+00 2.40432553e-42]
AAG.C1	0.0194676	1	0.00199359	[ 0.00000000e+00 2.91215183e-42]
ATT.A	0.0194289	1	0.00198568	[ 0.00000000e+00 4.21783671e-42]
CTT.A	0.019387	-1	0.00197713	[ 0.00000000e+00 6.29607565e-42]
ATC.I1_3p	0.0190341	-1	0.00190579	[ 0.00000000e+00 1.77999927e-40]
G.I2_3p	0.0189286	1	0.00188474	[ 0.00000000e+00 4.77334444e-40]
CCC.I1_3p	0.0189017	-1	0.00187937	[ 0.00000000e+00 6.13799878e-40]
TA.I1_3p	0.0188798	1	0.00187501	[ 0.00000000e+00 7.52737729e-40]
AGG.A	0.0187558	-1	0.00185048	[ 0.00000000e+00 2.37585940e-39]
G.C1	0.0187363	-1	0.00184663	[ 0.00000000e+00 2.84554471e-39]
GCC.I1_5p	0.0187331	-1	0.001846	[ 0.00000000e+00 2.93170273e-39]
GC.I1_5p	0.0187192	-1	0.00184327	[ 0.00000000e+00 3.33178113e-39]
T.C1	0.0186599	1	0.0018316	[ 0.00000000e+00 5.75506024e-39]
phastCons.I2_3p	0.0185286	-1	0.00180592	[ 0.00000000e+00 1.91738527e-38]
CTT.I2_3p	0.0185113	-1	0.00180254	[ 0.00000000e+00 2.24586417e-38]
CTG.C2	0.0184821	1	0.00179687	[ 0.00000000e+00 2.92969555e-38]
GC.I1_3p	0.0184227	-1	0.00178533	[ 0.00000000e+00 5.03179287e-38]
GGT.A	0.0184114	-1	0.00178313	[ 0.00000000e+00 5.57737688e-38]
TAA.C2	0.0183357	-1	0.0017685	[ 0.00000000e+00 1.10727717e-37]
C.I1_5p	0.0182876	-1	0.00175924	[ 0.00000000e+00 1.70880553e-37]
AAT.I2_3p	0.0182869	-1	0.0017591	[ 0.00000000e+00 1.72009857e-37]
CCA.A	0.018215	-1	0.0017453	[ 0.00000000e+00 3.28352691e-37]
CC.I1_5p	0.0181492	-1	0.00173272	[ 0.00000000e+00 5.92273299e-37]
TT.I2_3p	0.0181075	-1	0.00172476	[ 0.00000000e+00 8.60058129e-37]
AAT.I1_5p	0.0180331	1	0.00171062	[ 0.00000000e+00 1.66866754e-36]
CTA.I1_3p	0.0180264	-1	0.00170935	[ 0.00000000e+00 1.77046265e-36]
GG.I2_3p	0.0180229	1	0.00170868	[ 0.00000000e+00 1.82702695e-36]
AGG.I2_3p	0.0179898	1	0.00170242	[ 0.00000000e+00 2.45064033e-36]
AAT.I2_5p	0.017977	1	0.00169999	[ 0.00000000e+00 2.74553148e-36]
TTA.C1	0.0179098	1	0.0016873	[ 0.00000000e+00 4.97685515e-36]
AA.I2_5p	0.0178396	1	0.00167411	[ 0.00000000e+00 9.23590663e-36]
TA.I1_5p	0.0178328	1	0.00167282	[ 0.00000000e+00 9.81105936e-36]
TTA.A	0.0177196	1	0.00165165	[ 0.00000000e+00 2.64660382e-35]
GTG.A	0.017569	-1	0.0016237	[ 0.00000000e+00 9.81034769e-35]
TCC.I1_5p	0.0175636	-1	0.00162269	[ 0.00000000e+00 1.02865902e-34]
GG.C1	0.017517	-1	0.00161411	[ 0.00000000e+00 1.53864429e-34]
CA.I1_5p	0.017513	1	0.00161336	[ 0.00000000e+00 1.59301903e-34]
GGA.I2_3p	0.0174332	1	0.00159869	[ 0.00000000e+00 3.16990158e-34]
AGT.I2_5p	0.0173769	1	0.00158838	[ 0.00000000e+00 5.13914551e-34]
GTA.I1_3p	0.0173763	1	0.00158828	[ 0.00000000e+00 5.16303109e-34]
ATA.I1_5p	0.0172964	1	0.0015737	[ 0.00000000e+00 1.02299303e-33]
TGC.C2	0.0172951	1	0.00157347	[ 0.00000000e+00 1.03388726e-33]
GGC.C1	0.0172337	-1	0.00156232	[ 0.00000000e+00 1.74456300e-33]
CAG.A	0.0171409	-1	0.00154553	[ 0.00000000e+00 3.83265085e-33]
T.I1_5p	0.017132	1	0.00154392	[ 0.00000000e+00 4.13259437e-33]
ATT.I1_5p	0.0170201	1	0.00152383	[ 0.00000000e+00 1.06015511e-32]
GA.I2_3p	0.0170147	1	0.00152286	[ 0.00000000e+00 1.10986723e-32]
AGC.I1_3p	0.0169805	-1	0.00151675	[ 0.00000000e+00 1.47824359e-32]
AAT.C1	0.0169446	1	0.00151034	[ 0.00000000e+00 1.99655213e-32]
TAC.C1	0.016933	1	0.00150827	[ 0.00000000e+00 2.19943660e-32]
TG.I1_3p	0.0169204	1	0.00150603	[ 0.00000000e+00 2.44377186e-32]
TAG.I1_5p	0.0168857	1	0.00149986	[ 0.00000000e+00 3.26349177e-32]
CAC.I2_3p	0.016863	1	0.00149583	[ 0.00000000e+00 3.94291978e-32]
CTC.I2_5p	0.0167903	-1	0.00148296	[ 0.00000000e+00 7.20911799e-32]
GGC.I2_3p	0.0167038	1	0.00146771	[ 0.00000000e+00 1.47420483e-31]
CCA.I2_3p	0.0166965	1	0.00146643	[ 0.00000000e+00 1.56510227e-31]
CG.I1_3p	0.0165991	-1	0.00144938	[ 0.00000000e+00 3.48257685e-31]
CAA.I1_3p	0.0165357	-1	0.00143833	[ 0.00000000e+00 5.84921377e-31]
TGT.C2	0.0164647	-1	0.00142601	[ 0.00000000e+00 1.04266548e-30]
CCG.I1_3p	0.0164443	-1	0.00142247	[ 0.00000000e+00 1.23104838e-30]
logLen.A	0.0163353	1	0.00140368	[ 8.84753747e-133 2.97263545e-030]
TCA.I1_5p	0.0162507	1	0.00138918	[ 0.00000000e+00 5.86935553e-30]
TAA.I2_3p	0.0161651	-1	0.00137458	[ 0.00000000e+00 1.16437740e-29]
TAT.C1	0.0161293	1	0.00136849	[ 0.00000000e+00 1.54969272e-29]
GGA.A	0.0159992	1	0.0013465	[ 0.00000000e+00 4.34757646e-29]
GCT.I1_3p	0.0158495	-1	0.00132143	[ 0.00000000e+00 1.41021860e-28]
TCG.I1_3p	0.0158248	-1	0.00131731	[ 0.00000000e+00 1.71112698e-28]
TGA.I1_5p	0.0157359	1	0.00130255	[ 0.00000000e+00 3.42195642e-28]
AAA.I2_5p	0.0155973	1	0.00127971	[ 0.00000000e+00 9.99646906e-28]
TTT.C2	0.0155778	-1	0.00127651	[ 0.00000000e+00 1.16153200e-27]
GAT.C2	0.0155364	1	0.00126973	[ 0.00000000e+00 1.59705102e-27]
TGC.I1_3p	0.0153755	-1	0.00124356	[ 0.00000000e+00 5.45612202e-27]
ATG.I2_3p	0.0153605	-1	0.00124115	[ 0.00000000e+00 6.11168562e-27]
CT.I2_5p	0.0153229	-1	0.00123507	[ 0.00000000e+00 8.13000916e-27]
TT.I1_5p	0.0152804	1	0.00122824	[ 0.00000000e+00 1.12034355e-26]
AA.I1_5p	0.0152685	1	0.00122632	[ 0.00000000e+00 1.22612310e-26]
AAG.I1_3p	0.0152283	1	0.00121988	[ 0.00000000e+00 1.65932167e-26]
ATA.I2_5p	0.0152057	1	0.00121626	[ 0.00000000e+00 1.96622880e-26]
TAC.I1_5p	0.0150906	1	0.00119791	[ 0.00000000e+00 4.65511857e-26]
TTT.I1_5p	0.0150852	1	0.00119705	[ 0.00000000e+00 4.84755289e-26]
CGG.I2_3p	0.0150312	1	0.0011885	[ 0.00000000e+00 7.24325382e-26]
AC.I1_5p	0.0150142	1	0.00118581	[ 0.00000000e+00 8.21954657e-26]
CGT.I1_5p	0.0148766	-1	0.00116417	[ 0.00000000e+00 2.27116593e-25]
ATT.I1_3p	0.0148362	1	0.00115787	[ 0.00000000e+00 3.05383992e-25]
TG.C1	0.0147871	1	0.00115021	[ 0.00000000e+00 4.37662964e-25]
AA.C1	0.0147567	1	0.00114549	[ 0.00000000e+00 5.46291010e-25]
A.I2_5p	0.0146141	1	0.00112345	[ 0.00000000e+00 1.53859022e-24]
GAA.C1	0.0145451	1	0.00111287	[ 0.00000000e+00 2.52992064e-24]
CTG.I1_3p	0.014537	-1	0.00111163	[ 0.00000000e+00 2.68133790e-24]
GCC.I2_3p	0.0144732	1	0.00110189	[ 0.00000000e+00 4.23806649e-24]
CGG.I2_5p	0.0144233	1	0.00109432	[ 0.00000000e+00 6.04966641e-24]
TTT.I2_3p	0.0144009	-1	0.00109091	[ 0.00000000e+00 7.10067115e-24]
GGC.I1_5p	0.0143391	-1	0.00108158	[ 0.00000000e+00 1.10099862e-23]
AGC.A	0.0142802	-1	0.0010727	[ 0.00000000e+00 1.67097783e-23]
CCC.I1_5p	0.0142452	-1	0.00106746	[ 0.00000000e+00 2.13813534e-23]
TTA.I1_3p	0.014224	1	0.00106428	[ 0.00000000e+00 2.48324610e-23]
TAA.I1_5p	0.0142097	1	0.00106214	[ 0.00000000e+00 2.74534412e-23]
ACA.I1_5p	0.0141893	1	0.00105909	[ 0.00000000e+00 3.16934436e-23]
GGA.C2	0.0141502	1	0.00105326	[ 0.00000000e+00 4.16876615e-23]
TCA.C1	0.0140021	1	0.00103132	[ 0.00000000e+00 1.16919048e-22]
TCC.I2_5p	0.0139533	-1	0.00102415	[ 0.00000000e+00 1.63804760e-22]
TTG.A	0.0139369	1	0.00102175	[ 0.00000000e+00 1.83425645e-22]
CCT.I1_5p	0.0138911	-1	0.00101504	[ 0.00000000e+00 2.51445851e-22]
GC.I2_3p	0.013851	1	0.00100919	[ 0.00000000e+00 3.31150848e-22]
TCT.I1_3p	0.0137742	-1	0.00099803	[ 0.00000000e+00 5.59683642e-22]
CCT.I2_5p	0.0137557	-1	0.000995358	[ 0.00000000e+00 6.34632634e-22]
AGT.I1_5p	0.0137405	1	0.000993155	[ 0.00000000e+00 7.03938750e-22]
TTA.I2_5p	0.0135772	1	0.000969693	[ 0.00000000e+00 2.12281713e-21]
CAG.I1_3p	0.0134787	-1	0.000955673	[ 0.00000000e+00 4.10597269e-21]
GG.I2_5p	0.0134772	1	0.000955463	[ 0.00000000e+00 4.14668214e-21]
TTG.C1	0.0134688	1	0.000954268	[ 0.00000000e+00 4.38663640e-21]
CCC.I2_5p	0.0134303	-1	0.00094882	[ 0.00000000e+00 5.66840360e-21]
TA.I2_5p	0.0134007	1	0.000944647	[ 0.00000000e+00 6.89849164e-21]
GGA.I2_5p	0.0133191	1	0.000933166	[ 0.00000000e+00 1.18426554e-20]
ACA.C1	0.013269	1	0.000926157	[ 0.00000000e+00 1.64707461e-20]
CTC.C1	0.0131704	-1	0.000912451	[ 0.00000000e+00 3.14012936e-20]
TTG.I1_3p	0.0130905	1	0.00090142	[ 0.00000000e+00 5.27833383e-20]
CTT.C1	0.0130729	1	0.000898989	[ 0.00000000e+00 5.91851583e-20]
CG.A	0.0130549	1	0.000896522	[ 0.00000000e+00 6.64755763e-20]
ACT.C1	0.0129857	1	0.000887044	[ 0.00000000e+00 1.03872819e-19]
TGA.I2_5p	0.0129739	-1	0.000885427	[ 0.00000000e+00 1.12090849e-19]
TG.C2	0.0128301	1	0.000865915	[ 0.00000000e+00 2.80994973e-19]
TGG.I2_3p	0.0128141	1	0.000863756	[ 0.00000000e+00 3.11069032e-19]
ATC.I2_5p	0.0127536	-1	0.000855615	[ 0.00000000e+00 4.56489093e-19]
AGA.I1_5p	0.0127449	1	0.000854444	[ 0.00000000e+00 4.82366759e-19]
CAT.I2_3p	0.012731	-1	0.00085258	[ 0.00000000e+00 5.26646199e-19]
GGG.I2_5p	0.0126265	1	0.00083865	[ 0.00000000e+00 1.01523050e-18]
CTG.I2_3p	0.0125969	1	0.000834711	[ 0.00000000e+00 1.22230776e-18]
CGA.I1_3p	0.0125319	-1	0.000826126	[ 0.00000000e+00 1.83191481e-18]
AAC.I1_5p	0.0125054	1	0.000822629	[ 0.00000000e+00 2.16010349e-18]
TTG.I2_3p	0.0124523	-1	0.000815665	[ 0.00000000e+00 2.99938434e-18]
TT.I1_3p	0.0123687	-1	0.000804745	[ 0.00000000e+00 5.01879309e-18]
AC.I1_3p	0.0123529	-1	0.000802691	[ 0.00000000e+00 5.52914648e-18]
TCG.A	0.0123297	1	0.000799686	[ 0.00000000e+00 6.37073295e-18]
AT.I2_3p	0.0122507	-1	0.000789471	[ 0.00000000e+00 1.03126423e-17]
AGG.C2	0.0122476	-1	0.000789066	[ 0.00000000e+00 1.05114270e-17]
GAT.C1	0.0122415	1	0.000788282	[ 0.00000000e+00 1.09072537e-17]
TGG.C2	0.0122139	1	0.000784735	[ 0.00000000e+00 1.28929403e-17]
GAG.A	0.0121732	-1	0.000779508	[ 0.00000000e+00 1.64971061e-17]
AC.C1	0.0121618	1	0.000778045	[ 0.00000000e+00 1.76759041e-17]
GAG.C1	0.0121213	-1	0.000772871	[ 0.00000000e+00 2.25610119e-17]
TTG.I1_5p	0.0121153	1	0.000772117	[ 0.00000000e+00 2.33787055e-17]
CTA.A	0.0121133	1	0.000771861	[ 0.00000000e+00 2.36625240e-17]
GGG.I2_3p	0.0119378	1	0.000749658	[ 0.00000000e+00 6.74469229e-17]
AAA.I1_5p	0.0119031	1	0.0007453	[ 0.00000000e+00 8.28476305e-17]
GAA.C2	0.0118896	1	0.000743614	[ 0.00000000e+00 8.97085477e-17]
TTA.I1_5p	0.0118377	1	0.000737129	[ 0.00000000e+00 1.21827943e-16]
CA.I2_5p	0.0117525	-1	0.000726557	[ 0.00000000e+00 2.00655161e-16]
AGA.I1_3p	0.0117493	1	0.000726166	[ 0.00000000e+00 2.04397024e-16]
GGG.C2	0.0116837	-1	0.000718078	[ 0.00000000e+00 2.99423095e-16]
TGA.C2	0.0116788	1	0.000717471	[ 0.00000000e+00 3.08126341e-16]
TGT.I2_5p	0.0116197	-1	0.000710231	[ 0.00000000e+00 4.33698907e-16]
GTG.C1	0.0116197	-1	0.00071023	[ 0.00000000e+00 4.33720839e-16]
TAT.I1_5p	0.0116091	1	0.000708943	[ 0.00000000e+00 4.60909182e-16]
ACT.I1_5p	0.0115909	1	0.000706712	[ 0.00000000e+00 5.12097769e-16]
CGA.I1_5p	0.0115598	-1	0.000702925	[ 0.00000000e+00 6.12393766e-16]
GGA.I1_5p	0.0114541	-1	0.000690134	[ 0.00000000e+00 1.12044794e-15]
TTG.I2_5p	0.0114469	-1	0.000689272	[ 0.00000000e+00 1.16705446e-15]
ATC.I1_5p	0.0114376	1	0.000688149	[ 0.00000000e+00 1.23062251e-15]
CAG.I1_5p	0.0113999	1	0.000683617	[ 0.00000000e+00 1.52443692e-15]
TCG.C1	0.0113958	-1	0.000683127	[ 0.00000000e+00 1.56010454e-15]
GCG.I2_3p	0.0113438	1	0.000676906	[ 0.00000000e+00 2.09322474e-15]
TC.I2_5p	0.0112586	-1	0.000666776	[ 0.00000000e+00 3.37827623e-15]
GTC.I1_3p	0.0111712	-1	0.000656466	[ 0.00000000e+00 5.49959170e-15]
GCT.I2_5p	0.0110498	-1	0.00064227	[ 0.00000000e+00 1.07602511e-14]
ATT.I2_3p	0.0109379	-1	0.000629335	[ 0.00000000e+00 1.98371112e-14]
GAC.C2	0.0108993	1	0.000624902	[ 0.00000000e+00 2.44662258e-14]
CC.I2_3p	0.0108707	1	0.000621617	[ 0.00000000e+00 2.85787600e-14]
TCG.I2_3p	0.0108438	1	0.000618547	[ 0.00000000e+00 3.30468208e-14]
CG.I2_3p	0.0108265	1	0.000616583	[ 0.00000000e+00 3.62640476e-14]
GTT.I2_3p	0.0107761	-1	0.000610854	[ 0.00000000e+00 4.75575150e-14]
CGA.C1	0.0106603	-1	0.00059779	[ 0.00000000e+00 8.82568603e-14]
GGT.C2	0.0106421	-1	0.000595758	[ 0.00000000e+00 9.71702642e-14]
TAG.C1	0.0106057	1	0.000591684	[ 0.00000000e+00 1.17839311e-13]
TTA.C2	0.0105909	-1	0.000590038	[ 0.00000000e+00 1.27391637e-13]
AGC.I1_5p	0.0105432	-1	0.000584735	[ 0.00000000e+00 1.63752956e-13]
CTC.I1_5p	0.010532	-1	0.000583489	[ 0.00000000e+00 1.73705059e-13]
TT.C2	0.0105125	-1	0.000581333	[ 0.00000000e+00 1.92376126e-13]
AGG.I1_3p	0.0105037	1	0.000580362	[ 0.00000000e+00 2.01428240e-13]
AGA.I2_3p	0.0104656	1	0.000576156	[ 0.00000000e+00 2.45839635e-13]
TAC.C2	0.0104656	-1	0.000576151	[ 0.00000000e+00 2.45893826e-13]
GC.I2_5p	0.0103878	-1	0.000567618	[ 0.00000000e+00 3.68376572e-13]
AGT.C1	0.010385	1	0.000567312	[ 0.00000000e+00 3.73766955e-13]
GAA.I1_5p	0.0103374	1	0.00056213	[ 0.00000000e+00 4.77776091e-13]
CAA.I1_5p	0.0102787	1	0.000555765	[ 0.00000000e+00 6.46009178e-13]
CAG.I2_3p	0.0102696	1	0.000554781	[ 0.00000000e+00 6.76836616e-13]
CA.C1	0.010226	1	0.000550075	[ 0.00000000e+00 8.45977490e-13]
GTT.C2	0.0101552	-1	0.000542485	[ 0.00000000e+00 1.21237477e-12]
TTC.I2_5p	0.0101511	1	0.000542047	[ 0.00000000e+00 1.23782008e-12]
SS3.I2	0.010107	-1	0.000537347	[ 0.00000000e+00 1.54688986e-12]
GTT.I2_5p	0.00998021	1	0.000523951	[ 0.00000000e+00 2.92011202e-12]
ATA.C1	0.00995053	1	0.00052084	[ 0.00000000e+00 3.38464203e-12]
GCA.I2_5p	0.0099385	1	0.000519581	[ 0.00000000e+00 3.59308320e-12]
CGT.C1	0.00987179	-1	0.00051263	[ 0.00000000e+00 4.99726224e-12]
GGT.I2_3p	0.00986091	1	0.000511501	[ 0.00000000e+00 5.27236298e-12]
GTG.I2_5p	0.00982872	-1	0.000508166	[ 0.00000000e+00 6.17670759e-12]
CGT.I2_5p	0.00978622	-1	0.000503781	[ 0.00000000e+00 7.60610526e-12]
GTG.I1_3p	0.00977925	1	0.000503064	[ 0.00000000e+00 7.86946897e-12]
AGT.C2	0.00975025	-1	0.000500084	[ 0.00000000e+00 9.06541654e-12]
TC.I1_5p	0.00971045	-1	0.00049601	[ 0.00000000e+00 1.10008088e-11]
CAA.I2_5p	0.00962831	-1	0.000487654	[ 0.00000000e+00 1.63608761e-11]
T.C2	0.00955362	-1	0.000480117	[ 0.00000000e+00 2.34057463e-11]
ACC.I2_3p	0.00954421	1	0.000479172	[ 0.00000000e+00 2.44808378e-11]
GGT.I1_3p	0.00949242	1	0.000473986	[ 0.00000000e+00 3.13247537e-11]
AAC.I1_3p	0.00947585	1	0.000472333	[ 0.00000000e+00 3.38857301e-11]
GAG.I1_5p	0.00947476	-1	0.000472224	[ 0.00000000e+00 3.40615124e-11]
TT.C1	0.00943986	1	0.000468752	[ 0.00000000e+00 4.01747909e-11]
ATG.I1_5p	0.00942979	1	0.000467752	[ 0.00000000e+00 4.21300904e-11]
GAT.I2_5p	0.00942033	-1	0.000466814	[ 0.00000000e+00 4.40521098e-11]
CTA.I2_3p	0.009348	-1	0.000459673	[ 0.00000000e+00 6.18675133e-11]
GCA.A	0.0093207	1	0.000456992	[ 0.00000000e+00 7.02823576e-11]
TA.I2_3p	0.00925118	-1	0.0004502	[ 0.00000000e+00 9.70913757e-11]
ACG.I1_3p	0.00920278	-1	0.000445503	[ 0.00000000e+00 1.21415268e-10]
TTA.I2_3p	0.00920236	-1	0.000445462	[ 0.00000000e+00 1.21650583e-10]
CCG.I2_5p	0.00919701	-1	0.000444943	[ 0.00000000e+00 1.24689551e-10]
CT.C2	0.00915877	1	0.000441251	[ 0.00000000e+00 1.48650281e-10]
ACA.I2_3p	0.00915133	-1	0.000440534	[ 0.00000000e+00 1.53807906e-10]
GGC.I2_5p	0.00911133	1	0.000436692	[ 0.00000000e+00 1.84683428e-10]
AAG.I2_5p	0.00908714	1	0.000434377	[ 0.00000000e+00 2.06211671e-10]
TG.I1_5p	0.0089484	1	0.000421214	[ 0.00000000e+00 3.86042624e-10]
CAT.I2_5p	0.00888481	-1	0.000415248	[ 0.00000000e+00 5.13008582e-10]
C.I2_3p	0.0088491	1	0.000411917	[ 0.00000000e+00 6.01292875e-10]
CAT.I1_5p	0.00880822	1	0.00040812	[ 0.00000000e+00 7.20634856e-10]
AGC.I2_3p	0.0087154	1	0.000399564	[ 0.00000000e+00 1.08386876e-09]
CCT.C2	0.00870263	1	0.000398394	[ 0.00000000e+00 1.14608099e-09]
ATG.I2_5p	0.00866096	-1	0.000394588	[ 0.00000000e+00 1.37432179e-09]
TTC.I1_3p	0.00862811	-1	0.0003916	[ 0.00000000e+00 1.58496892e-09]
CTG.I2_5p	0.00862018	-1	0.000390881	[ 0.00000000e+00 1.64031945e-09]
ATT.C1	0.0085926	1	0.000388384	[ 0.00000000e+00 1.84802650e-09]
AGA.C2	0.00857821	1	0.000387084	[ 0.00000000e+00 1.96637828e-09]
ATC.C1	0.00856389	1	0.000385793	[ 0.00000000e+00 2.09141704e-09]
CGC.A	0.00852893	-1	0.000382649	[ 0.00000000e+00 2.43016375e-09]
TGC.C1	0.00850273	-1	0.000380302	[ 0.00000000e+00 2.71852285e-09]
TT.I2_5p	0.0084937	1	0.000379495	[ 0.00000000e+00 2.82535086e-09]
GCG.I2_5p	0.00848346	1	0.00037858	[ 0.00000000e+00 2.95152621e-09]
CTT.I1_3p	0.00847592	1	0.000377907	[ 0.00000000e+00 3.04797505e-09]
CAC.I2_5p	0.00844389	-1	0.000375057	[ 0.00000000e+00 3.49271308e-09]
ACT.I2_3p	0.00842557	1	0.000373431	[ 0.00000000e+00 3.77489394e-09]
CCG.I2_3p	0.00840079	1	0.000371238	[ 0.00000000e+00 4.19199819e-09]
TAC.I2_5p	0.0083125	-1	0.000363476	[ 0.00000000e+00 6.07566889e-09]
TGG.I2_5p	0.00828348	1	0.000360942	[ 0.00000000e+00 6.85827505e-09]
ATA.C2	0.00825896	-1	0.000358808	[ 0.00000000e+00 7.59528147e-09]
AG.I2_5p	0.00813482	1	0.000348103	[ 0.00000000e+00 1.26778962e-08]
CGC.I2_5p	0.00812041	-1	0.00034687	[ 0.00000000e+00 1.34485707e-08]
TAA.C1	0.00801716	1	0.000338106	[ 0.00000000e+00 2.04637038e-08]
CCT.I2_3p	0.00800382	1	0.000336982	[ 0.00000000e+00 2.15963477e-08]
G.C2	0.00799841	1	0.000336527	[ 0.00000000e+00 2.20729296e-08]
GCG.I1_3p	0.00795741	-1	0.000333085	[ 0.00000000e+00 2.60314597e-08]
AGG.I2_5p	0.00795489	1	0.000332874	[ 0.00000000e+00 2.62957220e-08]
AAT.C2	0.0079132	-1	0.000329394	[ 0.00000000e+00 3.10698106e-08]
TCC.I2_3p	0.00785557	1	0.000324614	[ 0.00000000e+00 3.90760262e-08]
GT.I1_3p	0.00781784	1	0.000321503	[ 0.00000000e+00 4.53648501e-08]
CGC.C2	0.00781338	-1	0.000321136	[ 0.00000000e+00 4.61705544e-08]
TC.I2_3p	0.00778615	-1	0.000318902	[ 0.00000000e+00 5.13962731e-08]
CGG.I1_3p	0.00768947	-1	0.000311032	[ 0.00000000e+00 7.49932189e-08]
AGT.I2_3p	0.0076831	1	0.000310517	[ 0.00000000e+00 7.68723848e-08]
GAG.C2	0.00768048	1	0.000310305	[ 0.00000000e+00 7.76580771e-08]
CAT.I1_3p	0.00762586	1	0.000305907	[ 0.00000000e+00 9.59267947e-08]
TCT.I2_5p	0.0076067	-1	0.000304372	[ 0.00000000e+00 1.03271946e-07]
ACC.C2	0.00758581	-1	0.000302702	[ 0.00000000e+00 1.11900867e-07]
AGC.C2	0.00743913	-1	0.00029111	[ 0.00000000e+00 1.95423084e-07]
AGC.C1	0.0073809	-1	0.00028657	[ 0.00000000e+00 2.43151185e-07]
CA.I2_3p	0.00736644	1	0.000285448	[ 0.00000000e+00 2.56649512e-07]
AG.I1_5p	0.00730242	1	0.000280508	[ 0.00000000e+00 3.25593530e-07]
AC.I2_5p	0.00729256	-1	0.000279751	[ 0.00000000e+00 3.37692647e-07]
TTT.I2_5p	0.00728561	1	0.000279218	[ 0.00000000e+00 3.46475182e-07]
AAG.I2_3p	0.00726679	1	0.000277777	[ 0.00000000e+00 3.71391990e-07]
CGA.I2_3p	0.00712901	1	0.000267344	[ 0.00000000e+00 6.14255342e-07]
CGA.I2_5p	0.00712398	-1	0.000266966	[ 0.00000000e+00 6.25550910e-07]
ACG.C1	0.00712068	-1	0.000266719	[ 0.00000000e+00 6.33055802e-07]
CAG.C1	0.00707655	-1	0.000263424	[ 0.00000000e+00 7.42204797e-07]
TGT.C1	0.0070654	1	0.000262594	[ 0.00000000e+00 7.72548432e-07]
CAC.C1	0.00705486	1	0.000261811	[ 0.00000000e+00 8.02321581e-07]
CCC.C2	0.0070434	-1	0.000260961	[ 0.00000000e+00 8.35938801e-07]
TCT.C1	0.00689182	-1	0.00024985	[ 0.00000000e+00 1.43020432e-06]
TCC.C1	0.00688691	-1	0.000249495	[ 0.00000000e+00 1.45503621e-06]
TAG.I1_3p	0.00686068	1	0.000247597	[ 0.00000000e+00 1.59492630e-06]
TAC.I2_3p	0.00678602	-1	0.000242238	[ 0.00000000e+00 2.06729703e-06]
AAC.I2_3p	0.00671658	-1	0.000237306	[ 0.00000000e+00 2.62524919e-06]
AGC.I2_5p	0.00668752	-1	0.000235257	[ 0.00000000e+00 2.89931552e-06]
GTA.A	0.00665109	-1	0.0002327	[ 0.00000000e+00 3.28194976e-06]
TAA.A	0.00657333	1	0.000227291	[ 0.00000000e+00 4.26695934e-06]
CGA.C2	0.00654291	1	0.000225193	[ 0.00000000e+00 4.72453087e-06]
GGA.C1	0.00649322	1	0.000221785	[ 0.00000000e+00 5.57496680e-06]
TGA.C1	0.0064549	1	0.000219175	[ 0.00000000e+00 6.32895671e-06]
GA.C1	0.00640798	1	0.000216	[ 0.00000000e+00 7.38549724e-06]
GCT.I2_3p	0.0063651	1	0.000213119	[ 0.00000000e+00 8.49659789e-06]
TG.A	0.00634874	1	0.000212025	[ 0.00000000e+00 8.96134943e-06]
AA.I2_3p	0.00634167	-1	0.000211553	[ 0.00000000e+00 9.16966916e-06]
CTA.I2_5p	0.00633993	-1	0.000211437	[ 0.00000000e+00 9.22177517e-06]
ACG.C2	0.00632277	1	0.000210294	[ 0.00000000e+00 9.74946922e-06]
GCA.C1	0.00627612	-1	0.000207202	[ 0.00000000e+00 1.13339551e-05]
GAC.I1_5p	0.00623416	-1	0.000204441	[ 0.00000000e+00 1.29665249e-05]
TTG.C2	0.006228	1	0.000204037	[ 0.00000000e+00 1.32242617e-05]
G.I1_3p	0.0062046	1	0.000202507	[ 0.00000000e+00 1.42486725e-05]
GGT.I1_5p	0.00617615	-1	0.000200654	[ 0.00000000e+00 1.55964196e-05]
GTA.I2_5p	0.00615997	1	0.000199604	[ 0.00000000e+00 1.64163897e-05]
GCA.C2	0.00608601	-1	0.000194839	[ 0.00000000e+00 2.07160235e-05]
GCA.I2_3p	0.00608031	1	0.000194475	[ 0.00000000e+00 2.10881403e-05]
GCC.C2	0.00606591	1	0.000193555	[ 0.00000000e+00 2.20578470e-05]
ATT.C2	0.0060623	1	0.000193324	[ 0.00000000e+00 2.23076099e-05]
GCT.C1	0.00597076	-1	0.00018753	[ 0.00000000e+00 2.96146538e-05]
ATC.C2	0.00594025	1	0.000185618	[ 0.00000000e+00 3.25196742e-05]
ACA.I2_5p	0.00587598	1	0.000181623	[ 0.00000000e+00 3.95480152e-05]
GT.I2_3p	0.00586332	-1	0.000180842	[ 0.00000000e+00 4.10919920e-05]
CTA.C2	0.00564486	-1	0.000167617	[ 0.00000000e+00 7.86657401e-05]
GTC.I2_5p	0.00560941	-1	0.000165519	[ 0.00000000e+00 8.72225673e-05]
GTG.I1_5p	0.00559258	-1	0.000164526	[ 0.00000000e+00 9.15887675e-05]
TCC.C2	0.00558932	1	0.000164335	[ 0.00000000e+00 9.24584584e-05]
CGT.C2	0.00555714	-1	0.000162448	[ 0. 0.00010146]
AAC.C2	0.00549865	1	0.000159047	[ 0. 0.00011999]
AG.A	0.00547724	1	0.00015781	[ 0. 0.00012753]
GGA.I1_3p	0.00542601	1	0.000154872	[ 0. 0.00014744]
GT.C1	0.00542052	1	0.000154559	[ 0. 0.00014974]
TGT.I1_3p	0.00538947	1	0.000152793	[ 0. 0.00016339]
T.I1_3p	0.00537888	-1	0.000152193	[ 0. 0.00016831]
GG.I1_3p	0.00535664	1	0.000150937	[ 0. 0.0001791]
ACC.A	0.00532449	-1	0.000149131	[ 0. 0.00019584]
CAC.I1_5p	0.00527296	1	0.000146258	[ 0. 0.00022578]
GCT.C2	0.00522754	1	0.000143749	[ 0. 0.00025568]
CCG.C2	0.00521836	-1	0.000143245	[ 0. 0.00026215]
AGG.C1	0.0051146	-1	0.000137605	[ 0. 0.00034689]
GCG.C2	0.00502761	-1	0.000132964	[ 0. 0.00043703]
ATT.I2_5p	0.00500157	1	0.000131591	[ 0. 0.00046799]
GAT.I2_3p	0.00498	1	0.000130458	[ 0. 0.00049518]
GTA.I2_3p	0.0049724	-1	0.00013006	[ 0. 0.00050511]
ATG.C2	0.00495657	1	0.000129233	[ 0. 0.00052638]
CGC.I2_3p	0.00494399	1	0.000128578	[ 0. 0.00054388]
GGG.I1_3p	0.00492903	1	0.000127801	[ 0. 0.00056539]
AG.I1_3p	0.00483683	1	0.000123065	[ 0. 0.00071647]
CTC.I2_3p	0.00483446	1	0.000122944	[ 0. 0.0007208]
GTT.I1_3p	0.00481568	-1	0.000121991	[ 0. 0.00075606]
GTG.C2	0.00481012	-1	0.000121709	[ 0. 0.0007668]
ACA.C2	0.00476374	1	0.000119373	[ 0. 0.00086203]
ACT.I1_3p	0.00476002	1	0.000119187	[ 0. 0.00087011]
CA.A	0.00472719	1	0.000117549	[ 0. 0.00094467]
GA.I1_5p	0.00472345	1	0.000117363	[ 0. 0.00095354]
phastCons.I1_5p	0.00470752	-1	0.000116572	[ 0. 0.00099215]
CTA.I1_5p	0.00458998	1	0.000110824	[ 0. 0.00132494]
AAC.C1	0.0045458	1	0.000108701	[ 0. 0.00147467]
AAC.I2_5p	0.00446656	1	0.000104944	[ 0. 0.00178295]
CAG.C2	0.00443483	1	0.000103458	[ 0. 0.0019222]
CCC.I2_3p	0.00429024	1	9.6822e-05	[ 0. 0.00269224]
TGC.I2_3p	0.00427702	1	9.62262e-05	[ 0. 0.00277514]
AAA.C1	0.00420012	1	9.2797e-05	[ 0. 0.00330534]
AT.I2_5p	0.00418353	1	9.20655e-05	[ 0. 0.00343117]
AT.C2	0.00414841	1	9.05262e-05	[ 0. 0.00371209]
TC.C1	0.00411854	-1	8.92272e-05	[ 0. 0.00396729]
GAG.I1_3p	0.00403707	1	8.57324e-05	[ 0. 0.00474627]
CAT.C1	0.00392784	1	8.11556e-05	[ 0. 0.00600775]
GTT.C1	0.00391206	1	8.05049e-05	[ 0. 0.00621303]
GAC.C1	0.00391026	-1	8.04307e-05	[ 0. 0.00623688]
GTT.A	0.00386982	1	7.87758e-05	[ 0. 0.00679401]
AG.C1	0.00375047	1	7.39919e-05	[ 0. 0.00870835]
CAA.I2_3p	0.0037269	-1	7.30646e-05	[ 0. 0.00913912]
GTT.I1_5p	0.00370521	1	7.22166e-05	[ 0. 0.00955212]
GCG.A	0.00370122	-1	7.20614e-05	[ 0. 0.00962979]
TAT.I1_3p	0.00363016	1	6.93207e-05	[ 0. 0.01111261]
CGT.I1_3p	0.00362129	-1	6.89823e-05	[ 0. 0.01131129]
GAG.I2_5p	0.00361894	1	6.8893e-05	[ 0. 0.01136432]
TG.I2_3p	0.00356555	-1	6.68752e-05	[ 0. 0.01263317]
ATA.I2_3p	0.0034208	-1	6.15554e-05	[ 0. 0.01672522]
GTG.I2_3p	0.00337756	1	6.00093e-05	[ 0. 0.01815449]
CT.I1_5p	0.00329493	-1	5.71088e-05	[ 0. 0.02118616]
AC.I2_3p	0.00328256	1	5.6681e-05	[ 0. 0.02167583]
G.I2_5p	0.00327755	1	5.65082e-05	[ 0. 0.02187689]
T.I2_5p	0.0032308	1	5.49075e-05	[ 0. 0.02383392]
TGG.I1_3p	0.00322656	1	5.47634e-05	[ 0. 0.02401886]
CCA.C1	0.00322243	-1	5.46234e-05	[ 0. 0.02419992]
GGT.I2_5p	0.00318615	1	5.34004e-05	[ 0. 0.02584279]
TCG.I2_5p	0.00313095	-1	5.15661e-05	[ 0. 0.02852748]
CGT.A	0.00312715	1	5.14408e-05	[ 0. 0.02872121]
CAT.A	0.00312319	1	5.13107e-05	[ 0. 0.02892368]
ACC.I1_5p	0.00301684	-1	4.78757e-05	[ 0. 0.03484676]
CAC.C2	0.00296619	-1	4.62818e-05	[ 0. 0.0380133]
ATC.I2_3p	0.00296368	-1	4.62034e-05	[ 0. 0.03817667]
TTC.C1	0.00295112	-1	4.58127e-05	[ 0. 0.03900172]
GCA.I1_5p	0.00284006	1	4.24294e-05	[ 0. 0.04697941]
A.I2_3p	0.00281646	-1	4.17271e-05	[ 0. 0.04884109]
ACT.I2_5p	0.00280372	1	4.13506e-05	[ 0. 0.04987109]
TTC.I1_5p	0.00275122	1	3.98166e-05	[ 0. 0.05431107]
CCA.I1_5p	0.00268756	1	3.79951e-05	[ 0. 0.06013333]
AGA.C1	0.00267438	1	3.76234e-05	[ 0. 0.06140095]
AGA.I2_5p	0.00259965	-1	3.555e-05	[ 0. 0.0690147]
GTC.I2_3p	0.00256406	1	3.45836e-05	[ 0. 0.0729032]
TCG.C2	0.00248423	1	3.24636e-05	[ 0. 0.08228193]
TC.C2	0.00248386	1	3.24537e-05	[ 0. 0.08232828]
AAA.C2	0.00247926	1	3.23337e-05	[ 0. 0.08289745]
CTC.C2	0.0024384	1	3.12768e-05	[ 0. 0.0880936]
CT.I2_3p	0.00241202	-1	3.06037e-05	[ 0. 0.09158664]
GAC.I1_3p	0.00237894	-1	2.97699e-05	[ 0. 0.09612329]
logLen.A_I2	0.00235234	1	2.9108e-05	[ 0. 0.09989879]
TCA.I2_5p	0.00233779	1	2.8749e-05	[ 0. 0.1020141]
CTT.C2	0.00225142	-1	2.66641e-05	[ 0. 0.11531271]
CAT.C2	0.00221831	-1	2.58855e-05	[ 0. 0.12075885]
CTT.I1_5p	0.00218247	1	2.50557e-05	[ 0. 0.12687953]
GGC.I1_3p	0.00216657	-1	2.46921e-05	[ 0. 0.12966987]
GA.I2_5p	0.00203601	-1	2.18057e-05	[ 0. 0.15442267]
ACG.I2_3p	0.00197682	-1	2.05564e-05	[ 0. 0.16676179]
AAG.I1_5p	0.00191023	1	1.91948e-05	[ 0. 0.18151432]
CAG.I2_5p	0.0018873	1	1.87367e-05	[ 0. 0.1868126]
AGG.I1_5p	0.00186902	-1	1.83755e-05	[ 0. 0.19111685]
TAT.I2_3p	0.00182964	-1	1.76093e-05	[ 0. 0.20063869]
GAA.I2_3p	0.00181629	1	1.73532e-05	[ 0. 0.20394333]
CGT.I2_3p	0.0018137	1	1.73038e-05	[ 0. 0.20458935]
AAG.C2	0.00180247	-1	1.70903e-05	[ 0. 0.2074046]
GCA.I1_3p	0.0016927	-1	1.50721e-05	[ 0. 0.23643044]
GTC.C1	0.00165464	1	1.44019e-05	[ 0. 0.24713632]
TAG.I2_5p	0.00165183	1	1.43531e-05	[ 0. 0.24793862]
GGC.C2	0.00165115	-1	1.43412e-05	[ 0. 0.24813384]
GTC.C2	0.0015803	-1	1.31368e-05	[ 0. 0.26901562]
GG.C2	0.00156844	-1	1.29404e-05	[ 0. 0.27262348]
GAA.I2_5p	0.00155852	-1	1.27772e-05	[ 0. 0.27566969]
CCT.C1	0.00151785	1	1.21191e-05	[ 0. 0.28839172]
CTT.I2_5p	0.00150684	1	1.19439e-05	[ 0. 0.29190402]
TGG.I1_5p	0.0013895	1	1.01562e-05	[ 0. 0.33110975]
TAC.I1_3p	0.00137084	1	9.88512e-06	[ 0. 0.33764682]
CG.I2_5p	0.00137077	-1	9.88423e-06	[ 0. 0.33766862]
ACC.C1	0.00135786	-1	9.69889e-06	[ 0. 0.34223926]
TCT.I1_5p	0.00135782	1	9.69828e-06	[ 0. 0.34225451]
CC.C2	0.00131087	-1	9.03928e-06	[ 0. 0.35920248]
TAT.I2_5p	0.00128858	1	8.73444e-06	[ 0. 0.36743273]
GC.C2	0.00127331	1	8.5287e-06	[ 0. 0.37313621]
A.C2	0.00126207	1	8.37874e-06	[ 0. 0.37737153]
TTT.C1	0.00124704	1	8.18042e-06	[ 0. 0.38307735]
CTG.C1	0.00119232	1	7.47817e-06	[ 0. 0.40430279]
ACG.I1_5p	0.00119131	-1	7.46553e-06	[ 0. 0.40470039]
C.C2	0.00117572	1	7.27148e-06	[ 0. 0.41087461]
ACT.C2	0.00116094	1	7.08975e-06	[ 0. 0.41678356]
TT.A	0.00114229	1	6.86383e-06	[ 0. 0.42430704]
CGG.A	0.00113638	1	6.79301e-06	[ 0. 0.42670723]
TAT.C2	0.00107877	1	6.12166e-06	[ 0. 0.45052477]
GAC.I2_5p	0.00105349	1	5.83816e-06	[ 0. 0.4612065]
TTT.A	0.00104342	-1	5.72703e-06	[ 0. 0.46550348]
CTG.I1_5p	0.000993883	1	5.19616e-06	[ 0. 0.48695078]
CG.C2	0.000891952	-1	4.18499e-06	[ 0. 0.53271203]
CCG.A	0.000888824	-1	4.15569e-06	[ 0. 0.53414979]
CAA.C2	0.000819878	-1	3.53598e-06	[ 0. 0.56633378]
AG.C2	0.000758827	-1	3.02898e-06	[ 0. 0.59558693]
GGT.C1	0.000746469	-1	2.93113e-06	[ 0. 0.60159098]
CA.C2	0.000671611	-1	2.37273e-06	[ 0. 0.63853001]
CCA.C2	0.000668455	1	2.35048e-06	[ 0. 0.64010823]
TCA.I2_3p	0.000657623	1	2.27492e-06	[ 0. 0.64553724]
logLen.I2	0.000618305	-1	2.01102e-06	[ 0. 0.66539983]
GAC.I2_3p	0.000592096	-1	1.84415e-06	[ 0. 0.6787728]
TCA.C2	0.000563662	-1	1.67128e-06	[ 0. 0.69339644]
CT.C1	0.000557066	1	1.6324e-06	[ 0. 0.69680492]
GCT.I1_5p	0.000549203	-1	1.58664e-06	[ 0. 0.70087659]
GT.I1_5p	0.000542449	-1	1.54785e-06	[ 0. 0.7043811]
CGG.C2	0.000508064	1	1.35784e-06	[ 0. 0.72231818]
AC.C2	0.000460462	1	1.11532e-06	[ 0. 0.74740126]
AA.C2	0.000449201	1	1.06144e-06	[ 0. 0.7533756]
GT.I2_5p	0.000443526	-1	1.03478e-06	[ 0. 0.75639229]
ACG.I2_5p	0.000441183	-1	1.02388e-06	[ 0. 0.75763868]
TGC.I1_5p	0.000436448	1	1.00202e-06	[ 0. 0.76015957]
TGG.A	0.000413269	-1	8.98416e-07	[ 0. 0.77253637]
ACA.I1_3p	0.000384859	-1	7.79138e-07	[ 0. 0.78778549]
TAG.I2_3p	0.000315852	1	5.24781e-07	[ 0. 0.8251541]
TGT.A	0.000279202	-1	4.1006e-07	[ 0. 0.84516906]
AGT.I1_3p	0.000241471	-1	3.0672e-07	[ 0. 0.86587879]
TGA.I2_3p	0.000224964	1	2.66217e-07	[ 0. 0.87496938]
SS5.I1	0.000223537	1	2.62851e-07	[ 0. 0.87575593]
TCT.C2	0.000204816	1	2.20668e-07	[ 0. 0.88608703]
TTC.C2	0.000186416	-1	1.82801e-07	[ 0. 0.89625969]
CTA.C1	0.000174603	1	1.60368e-07	[ 0. 0.90279979]
TGT.I1_5p	9.28531e-05	-1	4.53528e-08	[ 0. 0.94821735]
G.A	8.71968e-05	-1	3.99957e-08	[ 0. 0.95136771]
AAA.I2_3p	6.79617e-05	-1	2.42963e-08	[ 0. 0.96208649]

## Sheet: c. mouse_sc_no_meth
	effect size	sign	Pearson R	p_value
phastCons.A	0.23508	1	0.303748	[ 0. 0.]
logLen.C2	0.0987375	-1	0.0535853	[ 0. 0.]
CT.A	0.081969	-1	0.0369301	[ 0. 0.]
A.A	0.07206	1	0.028541	[ 0. 0.]
TAG.A	0.0686451	-1	0.0259001	[ 0. 0.]
TCT.A	0.0668257	-1	0.0245453	[ 0. 0.]
phastCons.C2	0.0636893	1	0.0222953	[ 0. 0.]
CTC.A	0.0630697	-1	0.0218637	[ 0. 0.]
SS5.I2	0.0623539	1	0.0213702	[ 0. 0.]
GA.A	0.0619189	1	0.0210731	[ 0. 0.]
AT.A	0.0609087	1	0.0203911	[ 0.00000000e+000 1.12335789e-305]
AA.A	0.0592656	1	0.0193058	[ 0.00000000e+000 2.30357421e-289]
SS3.I1	0.0584484	1	0.018777	[ 0.00000000e+000 2.01108598e-281]
CAA.A	0.058023	1	0.0185047	[ 0.00000000e+000 2.46216032e-277]
AAG.A	0.0572315	1	0.0180033	[ 0.00000000e+000 8.24974125e-270]
TC.A	0.0543806	-1	0.0162543	[ 0.00000000e+000 1.35933241e-243]
CGA.A	0.054182	1	0.0161359	[ 0.00000000e+000 8.08770133e-242]
GAA.A	0.0541339	1	0.0161072	[ 0.00000000e+000 2.17342001e-241]
ATG.A	0.0540506	1	0.0160577	[ 0.00000000e+000 1.19926724e-240]
CTT.A	0.0539984	-1	0.0160267	[ 0.00000000e+000 3.48964177e-240]
CCT.A	0.0531126	-1	0.0155052	[ 0.00000000e+000 2.24017178e-232]
GAT.A	0.0466907	1	0.0119824	[ 0.00000000e+000 9.72523874e-180]
C.C1	0.0457776	-1	0.0115183	[ 0.00000000e+000 8.12711014e-173]
logLen.C1	0.045395	-1	0.0113266	[ 0.00000000e+000 5.86249408e-170]
T.A	0.0441278	-1	0.010703	[ 0.00000000e+000 1.15262728e-160]
CG.A	0.0433949	1	0.0103504	[ 0.00000000e+000 2.06486598e-155]
GT.A	0.0425564	-1	0.00995434	[ 0.00000000e+000 1.63708010e-149]
TCC.A	0.0419838	-1	0.00968824	[ 0.00000000e+000 1.49988116e-145]
C.A	0.0417472	-1	0.00957934	[ 0.00000000e+000 6.26794321e-144]
AGG.A	0.0412354	-1	0.00934594	[ 0.00000000e+000 1.86747582e-140]
CC.A	0.0411485	-1	0.00930655	[ 0.00000000e+000 7.20145992e-140]
ACG.A	0.0407182	1	0.00911293	[ 0.00000000e+000 5.48052348e-137]
CGG.A	0.0404847	1	0.00900872	[ 0.00000000e+000 1.94731108e-135]
CCC.A	0.0404433	-1	0.00899033	[ 0.00000000e+000 3.65581346e-135]
CTG.A	0.0403984	-1	0.00897035	[ 0.00000000e+000 7.24920938e-135]
CC.C1	0.039688	-1	0.00865765	[ 0.00000000e+000 3.25239771e-130]
logLen.I1	0.0394075	1	0.0085357	[ 4.00564385e-227 2.11863809e-128]
TGT.A	0.0393186	-1	0.00849724	[ 0.00000000e+000 7.90910196e-128]
AGA.A	0.0390134	1	0.00836583	[ 0.00000000e+000 7.11782334e-126]
AAA.A	0.0382958	1	0.00806091	[ 0.00000000e+000 2.43445296e-121]
TTG.C1	0.0382828	1	0.00805545	[ 0.00000000e+000 2.93477266e-121]
GTC.A	0.0372752	-1	0.007637	[ 0.00000000e+000 4.87389598e-115]
phastCons.I2_3p	0.0363041	-1	0.00724424	[ 0.00000000e+000 3.34537011e-109]
ACT.A	0.0361998	-1	0.00720269	[ 0.00000000e+000 1.38601136e-108]
GC.C1	0.0357691	-1	0.00703229	[ 0.00000000e+000 4.71410867e-106]
AA.C1	0.0356045	1	0.00696771	[ 0.00000000e+000 4.29272483e-105]
logLen.A	0.0355202	1	0.00693478	[ 1.11637081e-032 1.32419447e-104]
AAA.C1	0.034956	1	0.00671621	[ 0.00000000e+000 2.33680906e-101]
TCG.A	0.0347758	1	0.00664716	[ 0.00000000e+000 2.47865267e-100]
A.C1	0.0344892	1	0.00653806	[ 0.00000000e+00 1.03378995e-98]
TT.C1	0.0343132	1	0.00647149	[ 0.00000000e+00 1.00697553e-97]
phastCons.C1	0.0337185	1	0.00624909	[ 0.00000000e+00 2.02059075e-94]
CCC.I2_3p	0.0336131	-1	0.00621012	[ 0.00000000e+00 7.65965194e-94]
ATC.A	0.0335432	1	0.00618429	[ 0.00000000e+00 1.85247408e-93]
TTC.A	0.0333759	-1	0.00612276	[ 0.00000000e+00 1.51792520e-92]
GCC.C1	0.0333025	-1	0.00609586	[ 0.00000000e+00 3.80784709e-92]
TA.C1	0.0327453	1	0.00589359	[ 0.00000000e+00 3.83323609e-89]
GAA.C1	0.0322433	1	0.00571426	[ 0.00000000e+00 1.75990748e-86]
TGA.A	0.0320721	1	0.00565374	[ 0.00000000e+00 1.39244638e-85]
TAT.A	0.0318806	1	0.00558645	[ 0.00000000e+00 1.38888062e-84]
TAC.C1	0.0313877	1	0.00541504	[ 0.00000000e+00 4.85989512e-82]
AT.C2	0.0313055	1	0.00538671	[ 0.00000000e+00 1.27951257e-81]
AAT.A	0.0311827	1	0.00534451	[ 0.00000000e+00 5.41154792e-81]
GAT.C2	0.030707	1	0.00518272	[ 0.00000000e+00 1.36248907e-78]
CGC.C1	0.030447	-1	0.00509531	[ 0.00000000e+00 2.69975643e-77]
GGG.C2	0.0289092	-1	0.0045936	[ 0.00000000e+00 7.50500734e-70]
ACA.A	0.028603	1	0.00449683	[ 0.00000000e+00 2.04703281e-68]
CCT.C1	0.0285924	-1	0.00449348	[ 0.00000000e+00 2.29518778e-68]
TC.I2_5p	0.028529	-1	0.00447357	[ 0.00000000e+00 4.53004633e-68]
TTT.C1	0.0283596	1	0.00442061	[ 0.00000000e+00 2.76541784e-67]
AGC.C2	0.028211	-1	0.00437441	[ 0.00000000e+00 1.34053242e-66]
T.C1	0.0277663	1	0.00423758	[ 0.00000000e+00 1.43563487e-64]
GCG.C1	0.0276997	-1	0.00421728	[ 0.00000000e+00 2.87229618e-64]
AT.C1	0.027625	1	0.00419456	[ 0.00000000e+00 6.24122305e-64]
TTC.I2_5p	0.0270383	-1	0.00401827	[ 0.00000000e+00 2.57229454e-61]
AAC.A	0.0268405	1	0.00395971	[ 0.00000000e+00 1.90146463e-60]
ATG.C2	0.0268287	1	0.00395622	[ 0.00000000e+00 2.14212633e-60]
AAT.C1	0.0267525	1	0.00393378	[ 0.00000000e+00 4.61085896e-60]
CG.C1	0.026306	-1	0.00380358	[ 0.00000000e+00 3.93658558e-58]
TAT.C1	0.0262619	1	0.00379083	[ 0.00000000e+00 6.08522970e-58]
TAC.A	0.0262502	1	0.00378746	[ 0.00000000e+00 6.82672621e-58]
TGC.I1_5p	0.0262068	1	0.00377495	[ 0.00000000e+00 1.04662820e-57]
ATA.C1	0.0260728	1	0.00373644	[ 0.00000000e+00 3.89922802e-57]
ATA.A	0.0258539	1	0.00367395	[ 0.00000000e+00 3.29612107e-56]
CCC.C1	0.0257699	-1	0.00365012	[ 0.00000000e+00 7.44010784e-56]
TAG.I1_3p	0.0256813	1	0.00362506	[ 0.00000000e+00 1.75062563e-55]
GTT.C1	0.0255212	1	0.00358	[ 0.00000000e+00 8.15833795e-55]
CCC.I1_3p	0.0252214	-1	0.0034964	[ 0.00000000e+00 1.41866088e-53]
CC.I2_3p	0.0248267	-1	0.00338781	[ 0.00000000e+00 5.78975280e-52]
GG.C2	0.0246611	-1	0.00334278	[ 0.00000000e+00 2.69612428e-51]
GCC.A	0.0245582	-1	0.00331492	[ 0.00000000e+00 6.98200269e-51]
GGG.I1_5p	0.0243378	-1	0.00325569	[ 0.00000000e+00 5.28108618e-50]
GGC.C1	0.0239368	-1	0.0031493	[ 0.00000000e+00 2.00000117e-48]
GTT.A	0.0238742	-1	0.00313283	[ 0.00000000e+00 3.51004177e-48]
CGG.I1_5p	0.0238062	-1	0.00311504	[ 0.00000000e+00 6.44710925e-48]
AGC.C1	0.0237411	-1	0.003098	[ 0.00000000e+00 1.15377586e-47]
CAA.I2_5p	0.0237097	-1	0.00308983	[ 0.00000000e+00 1.52533963e-47]
TG.C2	0.0236252	1	0.00306784	[ 0.00000000e+00 3.23341102e-47]
TT.A	0.0234422	-1	0.00302049	[ 0.00000000e+00 1.62963819e-46]
TG.I2_5p	0.0234299	1	0.00301734	[ 0.00000000e+00 1.81494325e-46]
ATC.I1_3p	0.0233212	-1	0.00298938	[ 0.00000000e+00 4.71661656e-46]
ACT.I1_5p	0.0232907	1	0.00298158	[ 0.00000000e+00 6.15664827e-46]
CGG.C1	0.0232792	-1	0.00297865	[ 0.00000000e+00 6.80603626e-46]
ACT.I2_5p	0.0231956	1	0.00295729	[ 0.00000000e+00 1.41184707e-45]
GAT.I1_5p	0.0231483	-1	0.00294523	[ 0.00000000e+00 2.13163503e-45]
CTC.C1	0.0228689	-1	0.00287457	[ 0.00000000e+00 2.38306543e-44]
CAC.A	0.022825	-1	0.00286353	[ 0.00000000e+00 3.47539572e-44]
CCA.C1	0.0224306	-1	0.00276543	[ 0.00000000e+00 9.92344776e-43]
TGC.C2	0.0222342	1	0.00271722	[ 0.00000000e+00 5.15359465e-42]
TCC.C1	0.0222065	-1	0.00271046	[ 0.00000000e+00 6.49376104e-42]
TAC.I2_5p	0.0221818	1	0.00270443	[ 0.00000000e+00 7.97979975e-42]
GT.I2_5p	0.0220465	1	0.00267154	[ 0.00000000e+00 2.45523334e-41]
GTG.I2_5p	0.0219004	1	0.00263626	[ 0.00000000e+00 8.19852693e-41]
GTA.I2_5p	0.0218109	1	0.00261473	[ 0.00000000e+00 1.71084209e-40]
TCT.I2_5p	0.0218018	-1	0.00261256	[ 0.00000000e+00 1.84227085e-40]
TC.I1_3p	0.02166	-1	0.00257869	[ 0.00000000e+00 5.86315631e-40]
CG.I1_5p	0.021521	-1	0.0025457	[ 0.00000000e+00 1.81021780e-39]
T.I1_5p	0.0215106	1	0.00254324	[ 0.00000000e+00 1.96937730e-39]
ACC.I1_5p	0.0214226	-1	0.00252247	[ 0.00000000e+00 4.00429394e-39]
GTT.I1_5p	0.0214215	1	0.00252221	[ 0.00000000e+00 4.04089735e-39]
CCT.C2	0.0214028	-1	0.00251781	[ 0.00000000e+00 4.69702540e-39]
ATA.I1_3p	0.0213897	1	0.00251472	[ 0.00000000e+00 5.21967710e-39]
GGG.A	0.0213732	-1	0.00251085	[ 0.00000000e+00 5.95835957e-39]
AGG.C2	0.0213219	-1	0.00249881	[ 0.00000000e+00 8.99071998e-39]
ACC.I2_5p	0.0212218	-1	0.0024754	[ 0.00000000e+00 2.00142172e-38]
CCG.C1	0.0211158	-1	0.00245073	[ 0.00000000e+00 4.64971910e-38]
TA.I1_3p	0.0211151	1	0.00245058	[ 0.00000000e+00 4.67497538e-38]
ACA.I2_5p	0.0210841	1	0.00244339	[ 0.00000000e+00 5.97760554e-38]
AC.A	0.0209805	1	0.00241943	[ 0.00000000e+00 1.35573280e-37]
CC.C2	0.0208988	-1	0.00240063	[ 0.00000000e+00 2.57769789e-37]
TCG.I1_5p	0.02087	-1	0.00239402	[ 0.00000000e+00 3.23179135e-37]
AC.I2_5p	0.0207793	1	0.00237325	[ 0.00000000e+00 6.57241685e-37]
ATT.C1	0.0206341	1	0.0023402	[ 0.00000000e+00 2.03438391e-36]
CCA.I2_5p	0.0205784	-1	0.00232757	[ 0.00000000e+00 3.13266642e-36]
CC.I2_5p	0.0205623	-1	0.00232393	[ 0.00000000e+00 3.54796644e-36]
logLen.A_I1	0.0205506	-1	0.00232129	[ 0.00000000e+00 3.88261179e-36]
GG.I1_5p	0.0203547	-1	0.00227726	[ 0.00000000e+00 1.74966778e-35]
TG.I1_5p	0.0200916	1	0.00221877	[ 0.00000000e+00 1.29296536e-34]
AAG.C1	0.0199993	1	0.00219843	[ 0.00000000e+00 2.59192347e-34]
ACG.I1_5p	0.0199177	-1	0.00218052	[ 0.00000000e+00 4.78158562e-34]
CCC.I1_5p	0.0198818	-1	0.00217267	[ 0.00000000e+00 6.25398994e-34]
CGC.I1_5p	0.0197103	-1	0.00213534	[ 0.00000000e+00 2.24172941e-33]
CTA.C1	0.0195855	1	0.0021084	[ 0.00000000e+00 5.63363577e-33]
ATT.A	0.0195673	1	0.00210448	[ 0.00000000e+00 6.44045644e-33]
CTG.C1	0.0194037	-1	0.00206943	[ 0.00000000e+00 2.13606901e-32]
GA.C1	0.0192278	1	0.00203208	[ 0.00000000e+00 7.66530268e-32]
CCG.I1_5p	0.0190571	-1	0.00199615	[ 0.00000000e+00 2.61953285e-31]
TC.C1	0.0189158	-1	0.00196666	[ 0.00000000e+00 7.18570318e-31]
GT.I1_5p	0.0189129	1	0.00196607	[ 0.00000000e+00 7.33133344e-31]
TCA.I2_5p	0.0187842	-1	0.0019394	[ 0.00000000e+00 1.82602890e-30]
G.C1	0.0187742	-1	0.00193733	[ 0.00000000e+00 1.95981419e-30]
GGC.A	0.0186823	-1	0.00191841	[ 0.00000000e+00 3.74453073e-30]
CAT.A	0.0185882	1	0.00189913	[ 0.00000000e+00 7.24390197e-30]
GAC.A	0.0185119	1	0.00188357	[ 0.00000000e+00 1.23357535e-29]
GGG.I2_5p	0.0185108	1	0.00188336	[ 0.00000000e+00 1.24256108e-29]
TT.I1_5p	0.0184528	1	0.00187158	[ 0.00000000e+00 1.85967118e-29]
TAA.I1_3p	0.0184525	1	0.00187151	[ 0.00000000e+00 1.86398117e-29]
ATG.C1	0.0184288	1	0.0018667	[ 0.00000000e+00 2.19799616e-29]
CT.I1_5p	0.0184207	1	0.00186506	[ 0.00000000e+00 2.32428744e-29]
G.I2_5p	0.0184205	1	0.00186502	[ 0.00000000e+00 2.32741418e-29]
C.C2	0.0183758	-1	0.00185599	[ 0.00000000e+00 3.17079716e-29]
CC.I1_5p	0.0183357	-1	0.00184788	[ 0.00000000e+00 4.18455905e-29]
GGT.C2	0.0180713	-1	0.00179498	[ 0.00000000e+00 2.55857148e-28]
GGT.I2_3p	0.0180392	-1	0.0017886	[ 0.00000000e+00 3.18328973e-28]
GG.A	0.0179849	-1	0.00177786	[ 0.00000000e+00 4.59839917e-28]
ACC.I2_3p	0.0179117	-1	0.00176341	[ 0.00000000e+00 7.54073498e-28]
ACG.I2_3p	0.01786	1	0.00175326	[ 0.00000000e+00 1.06755369e-27]
CTT.I1_5p	0.0178576	1	0.00175279	[ 0.00000000e+00 1.08489655e-27]
CGG.C2	0.0177529	-1	0.00173229	[ 0.00000000e+00 2.18843338e-27]
GTG.C1	0.0176787	-1	0.00171784	[ 0.00000000e+00 3.58984194e-27]
TGT.I2_5p	0.017492	1	0.00168175	[ 0.00000000e+00 1.23504194e-26]
CCG.A	0.0174836	1	0.00168014	[ 0.00000000e+00 1.30546650e-26]
TAA.C1	0.0174651	1	0.00167658	[ 0.00000000e+00 1.47470761e-26]
C.I2_5p	0.017389	-1	0.001662	[ 0.00000000e+00 2.42960153e-26]
CAG.A	0.017209	-1	0.00162776	[ 0.00000000e+00 7.84865618e-26]
CCC.C2	0.0171792	-1	0.00162214	[ 0.00000000e+00 9.51533803e-26]
CTT.I2_5p	0.0171468	-1	0.00161603	[ 0.00000000e+00 1.17325389e-25]
CGA.I1_5p	0.0171349	-1	0.00161377	[ 0.00000000e+00 1.26732711e-25]
GA.I1_5p	0.0170904	-1	0.00160541	[ 0.00000000e+00 1.68798222e-25]
CCT.I2_5p	0.017064	-1	0.00160046	[ 0.00000000e+00 1.99983439e-25]
GCG.I1_5p	0.0170352	-1	0.00159506	[ 0.00000000e+00 2.40644952e-25]
TCC.C2	0.0168453	-1	0.0015597	[ 0.00000000e+00 8.08095887e-25]
GCC.C2	0.0168374	-1	0.00155823	[ 0.00000000e+00 8.49950836e-25]
GGA.I1_5p	0.0167554	-1	0.00154309	[ 0.00000000e+00 1.42776612e-24]
CTC.C2	0.0166102	-1	0.00151647	[ 0.00000000e+00 3.55506383e-24]
TTT.I1_5p	0.0164151	1	0.00148105	[ 0.00000000e+00 1.19679179e-23]
phastCons.I1_5p	0.0164119	-1	0.00148048	[ 0.00000000e+00 1.22069798e-23]
CC.I1_3p	0.016391	-1	0.0014767	[ 0.00000000e+00 1.38935890e-23]
logLen.I1_I2	0.016375	1	0.00147383	[ 0.00000000e+00 1.53321597e-23]
ATC.I2_5p	0.0163134	-1	0.00146276	[ 0.00000000e+00 2.24050859e-23]
A.C2	0.0160466	1	0.00141529	[ 0.00000000e+00 1.14073108e-22]
AGA.C1	0.0160251	1	0.0014115	[ 0.00000000e+00 1.29897498e-22]
C.I1_3p	0.0159667	-1	0.00140124	[ 0.00000000e+00 1.84670755e-22]
GGC.I1_5p	0.0159579	-1	0.0013997	[ 0.00000000e+00 1.94699976e-22]
GAT.C1	0.015834	1	0.00137804	[ 0.00000000e+00 4.09303592e-22]
TTT.I1_3p	0.0158116	-1	0.00137414	[ 0.00000000e+00 4.67779581e-22]
CGA.C2	0.0157971	1	0.00137162	[ 0.00000000e+00 5.10021758e-22]
AAA.C2	0.0157618	1	0.00136551	[ 0.00000000e+00 6.28934351e-22]
CAT.C2	0.0157604	1	0.00136525	[ 0.00000000e+00 6.34519358e-22]
GCC.I2_5p	0.015736	-1	0.00136104	[ 0.00000000e+00 7.33126169e-22]
TCC.I1_3p	0.0154475	-1	0.0013116	[ 0.00000000e+00 3.99874806e-21]
AGC.I2_3p	0.0154359	1	0.00130962	[ 0.00000000e+00 4.28005247e-21]
GTC.C1	0.0153413	-1	0.00129362	[ 0.00000000e+00 7.41070810e-21]
TGA.I2_5p	0.015234	1	0.00127558	[ 0.00000000e+00 1.37633884e-20]
ACT.C1	0.0151938	1	0.00126886	[ 0.00000000e+00 1.73362641e-20]
GTA.C1	0.0151492	1	0.00126143	[ 0.00000000e+00 2.23722243e-20]
CTG.I2_5p	0.0150916	1	0.00125186	[ 0.00000000e+00 3.10742946e-20]
GG.C1	0.0150818	-1	0.00125022	[ 0.00000000e+00 3.28730165e-20]
CA.A	0.0150756	1	0.00124919	[ 0.00000000e+00 3.40515100e-20]
TTA.C1	0.0150351	1	0.00124249	[ 0.00000000e+00 4.28567954e-20]
ACC.C1	0.0149623	-1	0.00123049	[ 0.00000000e+00 6.47157619e-20]
CGA.I2_3p	0.0149406	-1	0.00122692	[ 0.00000000e+00 7.31400566e-20]
CTC.I1_3p	0.0149166	-1	0.00122298	[ 0.00000000e+00 8.37336282e-20]
G.I1_5p	0.0149089	-1	0.00122172	[ 0.00000000e+00 8.74647005e-20]
GCA.C1	0.0148875	-1	0.00121822	[ 0.00000000e+00 9.86245150e-20]
GCT.I2_5p	0.0145757	1	0.00116772	[ 0.00000000e+00 5.58833966e-19]
TCC.I2_3p	0.0145366	-1	0.00116146	[ 0.00000000e+00 6.92799739e-19]
CTG.I1_5p	0.0144364	1	0.0011455	[ 0.00000000e+00 1.19875640e-18]
ACA.C1	0.0143279	1	0.00112836	[ 0.00000000e+00 2.16035257e-18]
GA.C2	0.0143197	1	0.00112707	[ 0.00000000e+00 2.25893062e-18]
AGT.I1_5p	0.014297	1	0.0011235	[ 0.00000000e+00 2.55369652e-18]
ATG.I1_3p	0.0142964	1	0.0011234	[ 0.00000000e+00 2.56180491e-18]
AA.C2	0.014184	1	0.0011058	[ 0.00000000e+00 4.69109424e-18]
GA.I2_5p	0.0141415	1	0.00109919	[ 0.00000000e+00 5.88843950e-18]
TGA.C2	0.0141164	1	0.0010953	[ 0.00000000e+00 6.73217082e-18]
ATC.C2	0.0140833	1	0.00109015	[ 0.00000000e+00 8.03401209e-18]
TTC.I1_5p	0.0140531	1	0.0010855	[ 0.00000000e+00 9.42921600e-18]
AAT.I1_3p	0.0139414	1	0.0010683	[ 0.00000000e+00 1.70334277e-17]
CCG.I2_3p	0.0138909	-1	0.00106058	[ 0.00000000e+00 2.22145379e-17]
TTG.C2	0.013796	1	0.00104613	[ 0.00000000e+00 3.65066525e-17]
GAC.I2_5p	0.0137895	1	0.00104515	[ 0.00000000e+00 3.77597760e-17]
C.I1_5p	0.0137826	-1	0.0010441	[ 0.00000000e+00 3.91477473e-17]
CT.C1	0.0137523	-1	0.00103952	[ 0.00000000e+00 4.58400079e-17]
TTA.A	0.0137296	-1	0.00103609	[ 0.00000000e+00 5.15691856e-17]
CGC.I2_3p	0.0137005	1	0.00103171	[ 0.00000000e+00 5.99626256e-17]
CAC.C2	0.0136894	-1	0.00103004	[ 0.00000000e+00 6.35147334e-17]
GG.I2_5p	0.0136675	1	0.00102673	[ 0.00000000e+00 7.11579384e-17]
ATA.C2	0.0136612	1	0.00102579	[ 0.00000000e+00 7.35137654e-17]
GAG.I2_5p	0.0136429	1	0.00102304	[ 0.00000000e+00 8.08050962e-17]
CAC.C1	0.0136352	-1	0.0010219	[ 0.00000000e+00 8.40399397e-17]
TCT.I1_3p	0.0135514	-1	0.00100937	[ 0.00000000e+00 1.29309871e-16]
TGT.I1_5p	0.0135306	1	0.00100628	[ 0.00000000e+00 1.43856771e-16]
TCG.C1	0.013405	-1	0.000987677	[ 0.00000000e+00 2.72867427e-16]
SS5.I1	0.0132889	-1	0.000970639	[ 0.00000000e+00 4.90547172e-16]
CAA.C2	0.0132477	1	0.000964638	[ 0.00000000e+00 6.03138373e-16]
GTG.I1_5p	0.0131934	1	0.000956739	[ 0.00000000e+00 7.91655837e-16]
CTA.I1_3p	0.0131912	1	0.000956428	[ 0.00000000e+00 8.00194802e-16]
GGA.I2_5p	0.0131786	1	0.000954599	[ 0.00000000e+00 8.52224605e-16]
ACG.I2_5p	0.0131344	1	0.000948197	[ 0.00000000e+00 1.06241912e-15]
TGA.C1	0.0128749	1	0.000911106	[ 0.00000000e+00 3.81274356e-15]
CCC.I2_5p	0.0128693	-1	0.000910321	[ 0.00000000e+00 3.91726301e-15]
phastCons.I2_5p	0.012866	-1	0.000909843	[ 0.00000000e+00 3.98241920e-15]
AAG.I2_5p	0.0128649	-1	0.000909698	[ 0.00000000e+00 4.00231673e-15]
TCT.I1_5p	0.0128461	1	0.000907039	[ 0.00000000e+00 4.38635679e-15]
TGT.I2_3p	0.0128315	1	0.000904977	[ 0.00000000e+00 4.70947847e-15]
TGC.A	0.0127871	-1	0.000898729	[ 0.00000000e+00 5.84100928e-15]
GGT.A	0.0126664	-1	0.00088184	[ 0.00000000e+00 1.04548430e-14]
AGT.A	0.0125243	-1	0.000862155	[ 0.00000000e+00 2.06115663e-14]
TAA.I1_5p	0.0125111	1	0.000860339	[ 0.00000000e+00 2.19436328e-14]
AGA.C2	0.0124667	1	0.000854247	[ 0.00000000e+00 2.70743198e-14]
A.I1_3p	0.0124519	1	0.000852226	[ 0.00000000e+00 2.90290659e-14]
CA.I1_3p	0.01242	-1	0.000847861	[ 0.00000000e+00 3.37459436e-14]
TCC.I2_5p	0.0124154	-1	0.000847234	[ 0.00000000e+00 3.44843652e-14]
logLen.I2	0.0123661	1	0.000840521	[ 0.00000000e+00 4.34709312e-14]
CTC.I2_5p	0.0123612	-1	0.000839846	[ 0.00000000e+00 4.44945707e-14]
ATT.C2	0.012215	1	0.000820102	[ 0.00000000e+00 8.79450434e-14]
TTA.I1_5p	0.0121476	1	0.000811076	[ 0.00000000e+00 1.20088747e-13]
GTG.A	0.0120698	-1	0.000800725	[ 0.00000000e+00 1.71674653e-13]
AAA.I1_5p	0.0120419	1	0.000797029	[ 0.00000000e+00 1.95044002e-13]
AAC.I1_5p	0.0120365	1	0.000796315	[ 0.00000000e+00 1.99908518e-13]
AA.I1_5p	0.0119461	1	0.000784398	[ 0.00000000e+00 3.01691765e-13]
ACC.A	0.0119257	1	0.000781712	[ 0.00000000e+00 3.31016800e-13]
GTA.A	0.0117186	-1	0.000754802	[ 0.00000000e+00 8.38771802e-13]
CT.C2	0.0116818	-1	0.00075007	[ 0.00000000e+00 9.87806766e-13]
CGT.I2_5p	0.0114441	1	0.000719856	[ 0.00000000e+00 2.80788772e-12]
TA.I2_5p	0	1	0.000705865	[ 0.00000000e+00 4.55615791e-12]
TCA.I1_5p	0.0112998	1	0.000701813	[ 0.00000000e+00 5.24197701e-12]
CCT.I2_3p	0.0112487	-1	0.000695485	[ 0.00000000e+00 6.52527504e-12]
GGA.C2	0.0112192	-1	0.000691845	[ 0.00000000e+00 7.40147125e-12]
TCA.I1_3p	0.011188	-1	0.000687997	[ 0.00000000e+00 8.45617932e-12]
AT.I1_3p	0.0111098	1	0.000678418	[ 0.00000000e+00 1.17813829e-11]
AAT.I1_5p	0.0110659	1	0.000673059	[ 0.00000000e+00 1.41842087e-11]
GCT.I1_5p	0.0109917	1	0.000664071	[ 0.00000000e+00 1.93642665e-11]
CGT.C1	0.0109891	-1	0.000663755	[ 0.00000000e+00 1.95773665e-11]
GCA.I2_5p	0.0109003	-1	0.00065307	[ 0.00000000e+00 2.83485453e-11]
GAA.C2	0.0108867	1	0.00065144	[ 0.00000000e+00 2.99966787e-11]
GAG.C2	0.0108299	-1	0.000644661	[ 0.00000000e+00 3.79413595e-11]
TCT.I2_3p	0.0107748	1	0.000638117	[ 0.00000000e+00 4.76028970e-11]
CAA.I1_3p	0.0107324	-1	0.000633106	[ 0.00000000e+00 5.66341690e-11]
TAT.I2_5p	0.0106856	1	0.000627594	[ 0.00000000e+00 6.85647582e-11]
TTA.I1_3p	0.0106435	1	0.000622664	[ 0.00000000e+00 8.13492774e-11]
AAT.C2	0.0106359	1	0.000621774	[ 0.00000000e+00 8.39005172e-11]
CTT.I1_3p	0.0105459	-1	0.000611289	[ 0.00000000e+00 1.20710021e-10]
GGA.I2_3p	0.0105408	1	0.000610696	[ 0.00000000e+00 1.23219864e-10]
AAA.I2_3p	0.0104882	1	0.000604621	[ 0.00000000e+00 1.52136396e-10]
CAG.I1_3p	0.0104034	-1	0.000594886	[ 0.00000000e+00 2.13305959e-10]
AA.I2_5p	0.0102505	-1	0.000577521	[ 0.00000000e+00 3.89881305e-10]
TTG.A	0.0100032	-1	0.000549993	[ 0.00000000e+00 1.01511881e-09]
ACT.I1_3p	0.00996654	1	0.000545972	[ 0.00000000e+00 1.16751101e-09]
TG.A	0.00993498	-1	0.00054252	[ 0.00000000e+00 1.31646643e-09]
GCC.I1_5p	0.00980833	-1	0.000528776	[ 0.00000000e+00 2.12395496e-09]
GTC.I2_3p	0.00973614	-1	0.000521021	[ 0.00000000e+00 2.78237619e-09]
CCT.I1_3p	0.00970706	-1	0.000517913	[ 0.00000000e+00 3.10042088e-09]
TAC.C2	0.00969145	1	0.000516249	[ 0.00000000e+00 3.28545668e-09]
CAG.C2	0.00966881	-1	0.00051384	[ 0.00000000e+00 3.57310953e-09]
GCA.A	0.00965759	1	0.000512648	[ 0.00000000e+00 3.72462401e-09]
C.I2_3p	0.00963969	-1	0.000510749	[ 0.00000000e+00 3.97937109e-09]
TGG.I2_5p	0.00963288	1	0.000510028	[ 0.00000000e+00 4.08061744e-09]
CAG.I1_5p	0.00955753	1	0.00050208	[ 0.00000000e+00 5.38299294e-09]
GTA.I1_3p	0.00951627	1	0.000497754	[ 0.00000000e+00 6.25920341e-09]
GTT.I1_3p	0.00947966	1	0.000493931	[ 0.00000000e+00 7.15164451e-09]
GAG.C1	0.00939265	-1	0.000484906	[ 0.00000000e+00 9.79774052e-09]
AG.C2	0.00937725	-1	0.000483318	[ 0.00000000e+00 1.03561561e-08]
CTT.C1	0.0092645	1	0.000471764	[ 0.00000000e+00 1.54997331e-08]
TAT.I1_3p	0.00924088	1	0.000469363	[ 0.00000000e+00 1.68555695e-08]
GCA.I1_3p	0.00914645	-1	0.000459819	[ 0.00000000e+00 2.35242760e-08]
TGT.I1_3p	0.00906941	1	0.000452106	[ 0.00000000e+00 3.08024494e-08]
TT.I1_3p	0.00904833	-1	0.000450006	[ 0.00000000e+00 3.31481037e-08]
CGC.I2_5p	0.00902349	-1	0.000447539	[ 0.00000000e+00 3.61345587e-08]
CA.C1	0.00897851	-1	0.000443088	[ 0.00000000e+00 4.22206291e-08]
GAA.I1_3p	0.00895464	1	0.000440735	[ 0.00000000e+00 4.58416256e-08]
CCA.I2_3p	0.00892517	-1	0.000437839	[ 0.00000000e+00 5.07296339e-08]
CAC.I1_5p	0.00889955	-1	0.000435329	[ 0.00000000e+00 5.53866820e-08]
CA.I2_5p	0.00879039	-1	0.000424715	[ 0.00000000e+00 8.03078817e-08]
ATT.I2_3p	0.00877457	-1	0.000423188	[ 0.00000000e+00 8.47204932e-08]
CAA.I1_5p	0.00869793	1	0.000415827	[ 0.00000000e+00 1.09640725e-07]
SS3.I2	0.00864361	-1	0.00041065	[ 0.00000000e+00 1.31454875e-07]
AA.I1_3p	0.00862592	1	0.000408971	[ 0.00000000e+00 1.39423921e-07]
CTT.C2	0.00862389	-1	0.000408778	[ 0.00000000e+00 1.40369133e-07]
TAG.I1_5p	0.00857035	1	0.000403718	[ 0.00000000e+00 1.67617536e-07]
TAG.I2_3p	0.00855257	1	0.000402045	[ 0.00000000e+00 1.77751224e-07]
TGC.C1	0.00852748	-1	0.00039969	[ 0.00000000e+00 1.93060258e-07]
GGT.I2_5p	0.00852565	1	0.000399518	[ 0.00000000e+00 1.94226844e-07]
GGG.C1	0.00852093	-1	0.000399076	[ 0.00000000e+00 1.97259750e-07]
ATA.I2_3p	0.00851781	1	0.000398783	[ 0.00000000e+00 1.99297510e-07]
GCG.I2_3p	0.00849751	1	0.000396885	[ 0.00000000e+00 2.13023356e-07]
CCG.C2	0.00840964	-1	0.00038872	[ 0.00000000e+00 2.83730365e-07]
ACA.C2	0.00840579	-1	0.000388363	[ 0.00000000e+00 2.87301920e-07]
TCG.I2_3p	0.00827156	-1	0.000376059	[ 0.00000000e+00 4.42660829e-07]
TTG.I1_5p	0.0082659	1	0.000375545	[ 0.00000000e+00 4.50740338e-07]
CTA.C2	0.00825074	-1	0.000374168	[ 0.00000000e+00 4.73083601e-07]
GCT.A	0.00824377	-1	0.000373537	[ 0.00000000e+00 4.83701606e-07]
GC.I1_5p	0.00813719	-1	0.00036394	[ 0.00000000e+00 6.77909458e-07]
GCG.A	0.00812157	1	0.000362545	[ 0.00000000e+00 7.12029593e-07]
AAA.I2_5p	0.00806516	-1	0.000357526	[ 0.00000000e+00 8.49625130e-07]
AAG.C2	0.00794641	1	0.000347075	[ 0.00000000e+00 1.22780293e-06]
AC.C1	0.00794244	1	0.000346728	[ 0.00000000e+00 1.24287698e-06]
CGT.A	0.00789766	-1	0.00034283	[ 0.00000000e+00 1.42601462e-06]
GGA.I1_3p	0.00788649	1	0.000341861	[ 0.00000000e+00 1.47558102e-06]
CCA.A	0.00788186	-1	0.00034146	[ 0.00000000e+00 1.49660385e-06]
GC.A	0.00783431	-1	0.000337352	[ 0.00000000e+00 1.72995929e-06]
AGC.A	0.00777848	1	0.000332561	[ 0.00000000e+00 2.04862280e-06]
TAA.C2	0.00773875	-1	0.000329173	[ 0.00000000e+00 2.30897898e-06]
CAG.C1	0.0076138	-1	0.000318628	[ 0.00000000e+00 3.35145699e-06]
CAC.I2_5p	0.00755374	1	0.000313621	[ 0.00000000e+00 4.00068731e-06]
TTT.C2	0.00751177	-1	0.000310146	[ 0.00000000e+00 4.52424681e-06]
TTG.I2_3p	0.00751053	-1	0.000310044	[ 0.00000000e+00 4.54063491e-06]
TC.C2	0.00750856	-1	0.000309881	[ 0.00000000e+00 4.56683042e-06]
GTC.I1_5p	0.00743686	-1	0.000303991	[ 0.00000000e+00 5.62586065e-06]
GTT.C2	0.00740964	-1	0.00030177	[ 0.00000000e+00 6.08644403e-06]
GAC.I1_5p	0.00736597	-1	0.000298223	[ 0.00000000e+00 6.90170614e-06]
CT.I2_5p	0.00736384	-1	0.000298051	[ 0.00000000e+00 6.94385236e-06]
GCT.I1_3p	0.00728681	1	0.000291848	[ 0.00000000e+00 8.65257291e-06]
TTA.I2_3p	0.00727204	-1	0.000290666	[ 0.00000000e+00 9.02299269e-06]
TT.I2_5p	0.0072319	-1	0.000287466	[ 0.00000000e+00 1.01083270e-05]
TTA.I2_5p	0.0072064	1	0.000285442	[ 0.00000000e+00 1.08615291e-05]
ACA.I2_3p	0.00718714	1	0.000283918	[ 0.00000000e+00 1.14655031e-05]
TTA.C2	0.00717582	-1	0.000283025	[ 0.00000000e+00 1.18349894e-05]
CAT.I2_5p	0.00717316	-1	0.000282815	[ 0.00000000e+00 1.19236388e-05]
ATC.I1_5p	0.00715381	-1	0.000281291	[ 0.00000000e+00 1.25870458e-05]
TCA.C2	0.00714725	1	0.000280776	[ 0.00000000e+00 1.28198014e-05]
GC.I2_3p	0.00704664	1	0.000272927	[ 0.00000000e+00 1.69466370e-05]
AGT.I2_3p	0.00704169	-1	0.000272543	[ 0.00000000e+00 1.71794359e-05]
TAG.I2_5p	0.00701359	1	0.000270373	[ 0.00000000e+00 1.85591751e-05]
GTC.I1_3p	0.00699278	-1	0.00026877	[ 0.00000000e+00 1.96484912e-05]
A.I2_3p	0.00693039	1	0.000263995	[ 0.00000000e+00 2.32910527e-05]
TG.C1	0.00692699	1	0.000263736	[ 0.00000000e+00 2.35068917e-05]
TGG.I2_3p	0.00680998	-1	0.000254902	[ 0.00000000e+00 3.22116280e-05]
CGT.C2	0.0067941	-1	0.000253714	[ 0.00000000e+00 3.36063070e-05]
TTT.I2_5p	0.00677756	-1	0.000252481	[ 0.00000000e+00 3.51188889e-05]
CTC.I2_3p	0.00671655	1	0.000247955	[ 0.00000000e+00 4.12802590e-05]
AA.I2_3p	0.00668289	1	0.000245477	[ 0.00000000e+00 4.51038611e-05]
AAC.C1	0.00664767	1	0.000242896	[ 0.00000000e+00 4.94640590e-05]
GGA.A	0.00662753	1	0.000241426	[ 0.00000000e+00 5.21344235e-05]
AGG.I2_5p	0.00657563	1	0.00023766	[ 0.00000000e+00 5.96574167e-05]
CT.I1_3p	0.00651487	-1	0.000233288	[ 0.00000000e+00 6.97718299e-05]
TAC.I2_3p	0.0064831	-1	0.000231019	[ 0.00000000e+00 7.56850159e-05]
AAT.I2_5p	0.00640261	-1	0.000225318	[ 0.00000000e+00 9.28608392e-05]
GGG.I1_3p	0.00637384	1	0.000223297	[ 0.00000000e+00 9.98479188e-05]
GT.I1_3p	0.0063513	1	0.000221721	[ 0. 0.00010566]
TCG.I2_5p	0.00631309	-1	0.000219061	[ 0. 0.00011626]
TTT.A	0.00629665	-1	0.000217922	[ 0. 0.00012113]
TCA.I2_3p	0.00628315	1	0.000216988	[ 0. 0.00012526]
TTC.C2	0.00619628	-1	0.00021103	[ 0. 0.00015522]
GTG.I2_3p	0.00619421	1	0.000210889	[ 0. 0.00015602]
GCA.I2_3p	0.00614115	1	0.000207291	[ 0. 0.00017761]
GCT.I2_3p	0.00613701	1	0.000207012	[ 0. 0.00017941]
TG.I1_3p	0.00613646	1	0.000206975	[ 0. 0.00017965]
AGC.I1_3p	0.00604473	1	0.000200833	[ 0. 0.00022422]
A.I1_5p	0.00597229	1	0.000196048	[ 0. 0.00026655]
CTA.I2_3p	0.00581182	-1	0.000185654	[ 0. 0.00038841]
G.I1_3p	0.00580245	1	0.000185056	[ 0. 0.00039693]
CGG.I2_5p	0.00577796	-1	0.000183498	[ 0. 0.00042003]
ACG.I1_3p	0.005756	-1	0.000182106	[ 0. 0.00044181]
TA.I1_5p	0.00571782	1	0.000179698	[ 0. 0.00048221]
GTC.I2_5p	0.00571319	-1	0.000179407	[ 0. 0.00048734]
GAG.I1_5p	0.0056685	-1	0.000176611	[ 0. 0.00053949]
GC.I2_5p	0.0056657	-1	0.000176437	[ 0. 0.00054292]
TCT.C1	0.00564845	-1	0.000175364	[ 0. 0.00056455]
CAA.C1	0.00564194	1	0.00017496	[ 0. 0.00057291]
ACT.C2	0.00559782	1	0.000172234	[ 0. 0.0006327]
AG.I2_3p	0.00558155	1	0.000171234	[ 0. 0.00065619]
CA.I2_3p	0.00552111	1	0.000167546	[ 0. 0.0007507]
CGG.I1_3p	0.00543715	-1	0.000162489	[ 0. 0.00090308]
GTA.C2	0.00539246	1	0.000159829	[ 0. 0.00099541]
GAC.C1	0.00531586	-1	0.000155321	[ 0. 0.00117427]
CTG.C2	0.00527524	1	0.000152956	[ 0. 0.00128077]
TAT.C2	0.00525363	1	0.000151705	[ 0. 0.00134097]
CCA.I1_5p	0.00519483	-1	0.000148328	[ 0. 0.00151828]
GCG.C2	0.00517541	1	0.000147221	[ 0. 0.00158143]
AGG.I1_5p	0.00516978	-1	0.000146901	[ 0. 0.00160019]
CGC.A	0.00516619	1	0.000146697	[ 0. 0.00161224]
CA.I1_5p	0.00508828	1	0.000142306	[ 0. 0.00189559]
GG.I1_3p	0.00507794	1	0.000141728	[ 0. 0.00193648]
TCC.I1_5p	0.00501839	-1	0.000138424	[ 0. 0.00218798]
CTG.I1_3p	0.00496764	1	0.000135638	[ 0. 0.00242563]
AC.C2	0.00496217	-1	0.000135339	[ 0. 0.0024526]
GT.C2	0.00494116	-1	0.000134196	[ 0. 0.00255876]
TT.C2	0.00485852	-1	0.000129745	[ 0. 0.00301846]
GAG.I2_3p	0.00480863	1	0.000127094	[ 0. 0.0033312]
AGT.I2_5p	0.00479201	1	0.000126217	[ 0. 0.00344182]
TGC.I1_3p	0.00479144	-1	0.000126187	[ 0. 0.00344562]
TTG.I1_3p	0.00467957	-1	0.000120363	[ 0. 0.00428196]
GAG.I1_3p	0.00462024	-1	0.000117331	[ 0. 0.00479653]
CCG.I2_5p	0.00460852	-1	0.000116736	[ 0. 0.00490462]
GTA.I2_3p	0.00451381	1	0.000111987	[ 0. 0.00586176]
CCA.I1_3p	0.00450377	-1	0.000111489	[ 0. 0.00597257]
ATG.I2_3p	0.00446784	1	0.000109718	[ 0. 0.00638449]
GCT.C1	0.00440744	-1	0.000106771	[ 0. 0.00713489]
GCA.C2	0.00440352	1	0.000106581	[ 0. 0.00718627]
TTC.I1_3p	0.00438009	-1	0.00010545	[ 0. 0.00750008]
AAC.I1_3p	0.00436237	1	0.000104599	[ 0. 0.00774561]
TCT.C2	0.00433504	-1	0.000103292	[ 0. 0.00813826]
CAA.I2_3p	0.00431951	1	0.000102554	[ 0. 0.0083692]
CGC.C2	0.004262	-1	9.98409e-05	[ 0. 0.0092765]
AGC.I2_5p	0.00421471	-1	9.76375e-05	[ 0. 0.01008732]
GCC.I1_3p	0.00417613	1	9.58583e-05	[ 0. 0.01079481]
GGA.C1	0.0041579	1	9.50234e-05	[ 0. 0.01114419]
GCA.I1_5p	0.00413716	1	9.40776e-05	[ 0. 0.01155398]
TAA.I2_5p	0.00410304	-1	9.2532e-05	[ 0. 0.01225728]
GC.C2	0.00409837	-1	9.23218e-05	[ 0. 0.0123563]
ATA.I2_5p	0.00407127	1	9.11047e-05	[ 0. 0.01294583]
AGG.C1	0.00406704	-1	9.09155e-05	[ 0. 0.01304004]
AC.I1_5p	0.00398435	-1	8.72565e-05	[ 0. 0.01500746]
AAA.I1_3p	0.00392883	1	8.48414e-05	[ 0. 0.01647124]
CAC.I2_3p	0.00390786	1	8.3938e-05	[ 0. 0.01705595]
AAC.C2	0.00389723	-1	8.34821e-05	[ 0. 0.01735914]
AGG.I1_3p	0.00389403	1	8.33452e-05	[ 0. 0.01745121]
AG.A	0.00387727	1	8.26291e-05	[ 0. 0.01794138]
GGT.I1_5p	0.00384752	1	8.13661e-05	[ 0. 0.01884077]
AG.I2_5p	0.0038258	1	8.045e-05	[ 0. 0.01952214]
CTA.A	0.00379229	-1	7.90469e-05	[ 0. 0.02061557]
TCA.C1	0.00378591	1	7.87813e-05	[ 0. 0.02082961]
GGC.I2_5p	0.00378394	-1	7.86992e-05	[ 0. 0.02089627]
ACG.C2	0.00375115	-1	7.73412e-05	[ 0. 0.02203075]
CCG.I1_3p	0.00369193	1	7.49182e-05	[ 0. 0.02421614]
TTG.I2_5p	0.00368728	1	7.47298e-05	[ 0. 0.02439531]
TGT.C1	0.00367409	1	7.4196e-05	[ 0. 0.02491016]
ATT.I2_5p	0.00365773	1	7.35367e-05	[ 0. 0.02556181]
CCT.I1_5p	0.00365062	-1	7.32514e-05	[ 0. 0.02584923]
GCG.I1_3p	0.00357554	-1	7.02691e-05	[ 0. 0.02906282]
TC.I1_5p	0.00357292	1	7.01664e-05	[ 0. 0.02918068]
CAT.I1_5p	0.00356336	1	6.97912e-05	[ 0. 0.0296153]
G.C2	0.00348873	-1	6.68984e-05	[ 0. 0.0332014]
AG.I1_5p	0.00345864	1	6.57494e-05	[ 0. 0.03474907]
GCG.I2_5p	0.0034569	-1	6.56835e-05	[ 0. 0.03484007]
AGG.I2_3p	0.00345217	1	6.55038e-05	[ 0. 0.03508956]
T.C2	0.0034454	1	6.52471e-05	[ 0. 0.03544909]
AAC.I2_3p	0.00343969	1	6.50308e-05	[ 0. 0.03575512]
AG.I1_3p	0.00337149	1	6.24777e-05	[ 0. 0.03958345]
TGG.I1_3p	0.00333224	1	6.10315e-05	[ 0. 0.04194054]
TG.I2_3p	0.00330289	1	5.99612e-05	[ 0. 0.04377969]
TGG.A	0.00326022	-1	5.84219e-05	[ 0. 0.0465748]
GAA.I2_5p	0.00324695	1	5.79471e-05	[ 0. 0.04747449]
TAG.C2	0.00318802	-1	5.58631e-05	[ 0. 0.05164585]
TTC.C1	0.00313137	1	5.38953e-05	[ 0. 0.05594165]
ATT.I1_3p	0.00312923	1	5.38215e-05	[ 0. 0.05610987]
CGT.I1_3p	0.00302218	1	5.02021e-05	[ 0. 0.06506169]
G.I2_3p	0.00299124	1	4.91795e-05	[ 0. 0.06785825]
TAT.I1_5p	0.00298119	-1	4.88497e-05	[ 0. 0.06878731]
TGC.I2_3p	0.00297929	-1	4.87872e-05	[ 0. 0.06896493]
TAG.C1	0.00296145	-1	4.82047e-05	[ 0. 0.07064389]
AAG.I1_5p	0.00294761	-1	4.77554e-05	[ 0. 0.07196894]
CTA.I1_5p	0.00294178	1	4.75665e-05	[ 0. 0.07253372]
CGA.I1_3p	0.00293913	-1	4.74809e-05	[ 0. 0.07279154]
CG.C2	0.00291111	-1	4.65801e-05	[ 0. 0.07556246]
GTT.I2_3p	0.00289468	-1	4.60556e-05	[ 0. 0.07722788]
GAA.I1_5p	0.00285903	-1	4.4928e-05	[ 0. 0.08094358]
TGA.I2_3p	0.00283198	-1	4.40821e-05	[ 0. 0.08385786]
TCA.A	0.00266458	-1	3.90247e-05	[ 0. 0.10383482]
CT.I2_3p	0.00263936	1	3.82893e-05	[ 0. 0.10714877]
ACG.C1	0.00260589	-1	3.73246e-05	[ 0. 0.11167378]
GGT.C1	0.00258605	-1	3.67583e-05	[ 0. 0.11442762]
GA.I2_3p	0.00256992	1	3.63012e-05	[ 0. 0.11670488]
TTC.I2_3p	0.00256467	1	3.61529e-05	[ 0. 0.11745452]
GGT.I1_3p	0.00249159	-1	3.4122e-05	[ 0. 0.12827541]
TCG.I1_3p	0.00248183	-1	3.38551e-05	[ 0. 0.12977788]
CAC.I1_3p	0.00248118	-1	3.38374e-05	[ 0. 0.12987829]
G.A	0.00248107	1	3.38344e-05	[ 0. 0.12989502]
TGG.I1_5p	0.00248062	1	3.38221e-05	[ 0. 0.12996484]
TAA.A	0.00248054	1	3.38201e-05	[ 0. 0.12997621]
CGA.I2_5p	0.00241999	1	3.2189e-05	[ 0. 0.13961412]
AAG.I1_3p	0.00238457	1	3.12536e-05	[ 0. 0.1455009]
GAT.I2_5p	0.00237969	-1	3.11258e-05	[ 0. 0.14632701]
TCG.C2	0.00236867	1	3.08383e-05	[ 0. 0.14820395]
phastCons.I1_3p	0.00236572	-1	3.07615e-05	[ 0. 0.14871055]
TGA.I1_5p	0.00234693	-1	3.02749e-05	[ 0. 0.15196206]
TAT.I2_3p	0.00233582	-1	2.99888e-05	[ 0. 0.15391175]
CTC.I1_5p	0.00229437	1	2.89339e-05	[ 0. 0.16134945]
CAG.I2_5p	0.00220973	-1	2.68386e-05	[ 0. 0.17737506]
CCA.C2	0.00219618	-1	2.65104e-05	[ 0. 0.18004765]
TT.I2_3p	0.00219097	-1	2.63848e-05	[ 0. 0.18108264]
AGA.I1_3p	0.0021896	-1	2.63519e-05	[ 0. 0.18135539]
T.I1_3p	0.00217791	-1	2.60711e-05	[ 0. 0.18369786]
ATC.I2_3p	0.00208946	-1	2.39966e-05	[ 0. 0.20214489]
ATA.I1_5p	0.00208696	-1	2.39391e-05	[ 0. 0.20268622]
CTG.I2_3p	0.00207633	1	2.3696e-05	[ 0. 0.20499465]
TAC.I1_3p	0.00206183	1	2.33662e-05	[ 0. 0.20817512]
GAT.I2_3p	0.00202755	1	2.25957e-05	[ 0. 0.21583712]
GT.C1	0.001985	-1	2.16573e-05	[ 0. 0.22562732]
ACA.I1_3p	0.00191861	-1	2.02328e-05	[ 0. 0.24152931]
GAC.I2_3p	0.00191001	-1	2.00518e-05	[ 0. 0.24364593]
GTG.C2	0.00187876	-1	1.94011e-05	[ 0. 0.25144475]
CG.I1_3p	0.00174775	-1	1.67897e-05	[ 0. 0.28602797]
AC.I1_3p	0.00172467	1	1.63491e-05	[ 0. 0.2924394]
GA.I1_3p	0.0017086	1	1.60458e-05	[ 0. 0.2969603]
TTT.I2_3p	0.00168674	1	1.56379e-05	[ 0. 0.30318341]
logLen.A_I2	0.00168345	-1	1.55769e-05	[ 0. 0.30412862]
GG.I2_3p	0.00167064	-1	1.53408e-05	[ 0. 0.30782147]
CAT.I2_3p	0.0016579	1	1.51076e-05	[ 0. 0.31152707]
GTA.I1_5p	0.00163433	1	1.46812e-05	[ 0. 0.31845505]
AGT.C2	0.00161647	-1	1.43621e-05	[ 0. 0.32377101]
CTA.I2_5p	0.00159836	-1	1.40421e-05	[ 0. 0.32922137]
AAG.I2_3p	0.00157002	-1	1.35485e-05	[ 0. 0.3378705]
GAT.I1_3p	0.00153705	-1	1.29854e-05	[ 0. 0.34811391]
CAG.I2_3p	0.0015301	1	1.28684e-05	[ 0. 0.35029636]
CGT.I2_3p	0.00152168	1	1.2727e-05	[ 0. 0.35295532]
TGG.C1	0.00152061	1	1.27092e-05	[ 0. 0.35329365]
TGT.C2	0.00151277	1	1.25785e-05	[ 0. 0.35578105]
TC.I2_3p	0.00143682	1	1.13471e-05	[ 0. 0.38044829]
T.I2_5p	0.00139735	-1	1.07323e-05	[ 0. 0.3936716]
ATG.I1_5p	0.00136	1	1.01662e-05	[ 0. 0.40643785]
CGT.I1_5p	0.00134486	-1	9.94106e-06	[ 0. 0.41168384]
TAC.I1_5p	0.00133425	-1	9.78489e-06	[ 0. 0.41538148]
ACC.I1_3p	0.0012551	-1	8.65845e-06	[ 0. 0.44358915]
AGC.I1_5p	0.00124925	1	8.57795e-06	[ 0. 0.44571601]
CG.I2_3p	0.00124282	1	8.48981e-06	[ 0. 0.44806272]
ACA.I1_5p	0.00123954	1	8.44512e-06	[ 0. 0.44925998]
CG.I2_5p	0.00121881	-1	8.16493e-06	[ 0. 0.45688168]
GGC.I2_3p	0.0012177	1	8.15008e-06	[ 0. 0.45729135]
AT.I1_5p	0.00120702	-1	8.00771e-06	[ 0. 0.46124793]
CGG.I2_3p	0.001202	1	7.94125e-06	[ 0. 0.46311341]
ATG.I2_5p	0.00111268	-1	6.80492e-06	[ 0. 0.49700566]
TA.C2	0.00110019	1	6.65293e-06	[ 0. 0.50185072]
CGA.C1	0.00109335	-1	6.57057e-06	[ 0. 0.50450993]
GAC.I1_3p	0.00109079	1	6.5398e-06	[ 0. 0.50550949]
AGA.I1_5p	0.00108916	-1	6.52024e-06	[ 0. 0.50614674]
CTT.I2_3p	0.00108308	-1	6.44761e-06	[ 0. 0.50852504]
CAT.I1_3p	0.00104018	-1	5.94705e-06	[ 0. 0.5254583]
GGG.I2_3p	0.00100572	-1	5.5595e-06	[ 0. 0.53927036]
GT.I2_3p	0.00100217	1	5.52027e-06	[ 0. 0.54070525]
GAG.A	0.000997746	1	5.47169e-06	[ 0. 0.54249187]
GGC.I1_3p	0.000933719	1	4.79197e-06	[ 0. 0.56870135]
ATT.I1_5p	0.000907776	1	4.52938e-06	[ 0. 0.5794908]
GAA.I2_3p	0.00089461	-1	4.39895e-06	[ 0. 0.58500261]
GCT.C2	0.00089199	-1	4.37323e-06	[ 0. 0.58610232]
TGA.I1_3p	0.000887508	1	4.32938e-06	[ 0. 0.58798627]
AC.I2_3p	0.000804276	1	3.55543e-06	[ 0. 0.62346176]
AAC.I2_5p	0.000776978	1	3.31818e-06	[ 0. 0.63529551]
AGT.C1	0.000757097	-1	3.15053e-06	[ 0. 0.64397357]
TGG.C2	0.000749497	1	3.0876e-06	[ 0. 0.64730368]
A.I2_5p	0.000714814	1	2.80846e-06	[ 0. 0.66259002]
AAT.I2_3p	0.000690767	1	2.62268e-06	[ 0. 0.67327242]
GC.I1_3p	0.000663156	1	2.4172e-06	[ 0. 0.68561973]
AG.C1	0.000659395	1	2.38986e-06	[ 0. 0.68730808]
CGC.I1_3p	0.000619336	1	2.10831e-06	[ 0. 0.70538749]
GTT.I2_5p	0.000605663	-1	2.01625e-06	[ 0. 0.71159744]
AT.I2_3p	0.000576868	1	1.82909e-06	[ 0. 0.72473772]
GGC.C2	0.000562854	1	1.7413e-06	[ 0. 0.73116214]
AGA.I2_3p	0.000543606	1	1.62424e-06	[ 0. 0.74001746]
GTC.C2	0.000475531	-1	1.24291e-06	[ 0. 0.77160554]
GAC.C2	0.000442637	1	1.0769e-06	[ 0. 0.78700928]
TAA.I2_3p	0.000423939	1	9.87844e-07	[ 0. 0.79580293]
CAT.C1	0.000402268	1	8.89431e-07	[ 0. 0.80602749]
AGA.I2_5p	0.000401426	1	8.85712e-07	[ 0. 0.80642535]
CA.C2	0.000317499	1	5.54072e-07	[ 0. 0.84632536]
GCC.I2_3p	0.00030179	-1	5.00602e-07	[ 0. 0.85384076]
AT.I2_5p	0.00029514	-1	4.78782e-07	[ 0. 0.85702643]
TA.I2_3p	0.000166505	-1	1.52382e-07	[ 0. 0.91904362]
T.I2_3p	0.000155477	-1	1.32866e-07	[ 0. 0.92438885]
TA.A	0.000104768	-1	6.03308e-08	[ 0. 0.94900773]
ACT.I2_3p	8.78313e-05	-1	4.24014e-08	[ 0. 0.95724243]
ACC.C2	7.46765e-05	-1	3.06513e-08	[ 0. 0.96364158]
TGC.I2_5p	2.42315e-05	-1	3.22733e-09	[ 0. 0.98819851]
ATC.C1	2.3779e-05	-1	3.10792e-09	[ 0. 0.98841887]
GTG.I1_3p	1.52447e-05	-1	1.27737e-09	[ 0. 0.99257523]
AGT.I1_3p	8.35448e-06	1	3.83636e-10	[ 0. 0.99593099]

## Sheet: d. day0_sc_mean_meth
	effect size	sign	Pearson R	p_value
phastCons.A	0.29477	1	0.483065	[ 0. 0.]
CTC.A	0.102912	-1	0.0588806	[ 0. 0.]
CT.A	0.0949827	-1	0.0501566	[ 0. 0.]
MTM.A	0.0949405	-1	0.050112	[ 0. 0.]
CCT.A	0.0921301	-1	0.0471891	[ 0. 0.]
A.A	0.0802525	1	0.0358061	[ 0. 0.]
MMT.A	0.0801663	-1	0.0357292	[ 0. 0.]
phastCons.I1_3p	0.0772008	1	0.0331347	[ 0. 0.]
logLen.C2	0.0761029	-1	0.032199	[ 0. 0.]
TC.A	0.0756139	-1	0.0317865	[ 0. 0.]
phastCons.I2_5p	0.0731884	1	0.0297799	[ 0. 0.]
SS5.I2	0.0723464	1	0.0290986	[ 0. 0.]
ATG.A	0.0722312	1	0.0290061	[ 0. 0.]
TCC.A	0.070399	-1	0.0275532	[ 0. 0.]
GA.A	0.0702679	1	0.0274507	[ 0. 0.]
GAA.A	0.0695906	1	0.0269241	[ 0. 0.]
C.A	0.0680886	-1	0.0257744	[ 0. 0.]
MT.A	0.0671203	-1	0.0250465	[ 0. 0.]
AA.A	0.0645211	1	0.0231442	[ 0. 0.]
AT.A	0.0640706	1	0.0228222	[ 0. 0.]
CC.A	0.063619	-1	0.0225016	[ 0. 0.]
TMM.A	0.0593168	-1	0.0195612	[ 0. 0.]
MAA.A	0.0585654	1	0.0190687	[ 0. 0.]
CTG.A	0.054943	-1	0.0167828	[ 0. 0.]
CAA.A	0.0547289	1	0.0166522	[ 0. 0.]
TM.A	0.0535427	-1	0.0159382	[ 0. 0.]
TCT.A	0.0531926	-1	0.0157305	[ 0. 0.]
AMA.A	0.0526635	1	0.0154191	[ 0. 0.]
AGA.A	0.0525104	1	0.0153296	[ 0. 0.]
AAG.A	0.0512939	1	0.0146275	[ 0. 0.]
MM.A	0.0493964	-1	0.0135653	[ 0. 0.]
GCC.A	0.0487212	-1	0.013197	[ 0. 0.]
phastCons.C1	0.0469654	1	0.012263	[ 0. 0.]
AAM.A	0.046638	1	0.0120926	[ 0. 0.]
GAM.A	0.0463009	1	0.0119184	[ 0. 0.]
TAT.A	0.0460068	1	0.0117675	[ 0. 0.]
phastCons.C2	0.04584	1	0.0116823	[ 0. 0.]
ACA.A	0.0451956	1	0.0113562	[ 0. 0.]
AAA.A	0.0437253	1	0.0106293	[ 0. 0.]
MTG.A	0.0436326	-1	0.0105843	[ 0. 0.]
logLen.C1	0.0434634	-1	0.0105024	[ 0. 0.]
MGA.A	0.0426474	1	0.0101117	[ 0. 0.]
TMT.A	0.042197	-1	0.00989926	[ 0. 0.]
AAT.A	0.041897	1	0.00975899	[ 0. 0.]
CCC.A	0.0417827	-1	0.00970583	[ 0. 0.]
GMM.A	0.0409002	-1	0.00930014	[ 0. 0.]
GAC.A	0.0407593	1	0.00923619	[ 0. 0.]
AM.A	0.0403524	1	0.0090527	[ 0. 0.]
AAC.A	0.0399147	1	0.00885738	[ 0. 0.]
CAC.A	0.0396005	-1	0.00871846	[ 0. 0.]
SS3.I1	0.0389668	1	0.0084417	[ 0. 0.]
logLen.I1	0.0389265	1	0.00842425	[ 0. 0.]
AGT.A	0.0380657	-1	0.00805578	[ 0. 0.]
CCA.I2_5p	0.0375391	-1	0.00783444	[ 0. 0.]
GAT.A	0.0368776	1	0.00756073	[ 0. 0.]
CGA.A	0.0367831	1	0.00752205	[ 0. 0.]
A.cell_mean_meth	0.0367646	1	0.0075145	[ 0. 0.]
UTT.A	0.0366178	-1	0.00745459	[ 0. 0.]
AMG.A	0.0366008	1	0.00744765	[ 0. 0.]
TAG.A	0.0356908	-1	0.00708195	[ 0. 0.]
M.A	0.0353457	-1	0.00694566	[ 0. 0.]
TUA.I1_3p	0.0352365	-1	0.0069028	[ 0. 0.]
UT.A	0.0345804	-1	0.00664811	[ 0. 0.]
TU.I1_3p	0.0344771	-1	0.00660847	[ 0. 0.]
TGA.I1_3p	0.0339983	1	0.00642619	[ 0. 0.]
MMM.A	0.0339964	-1	0.00642548	[ 0. 0.]
I1_3p.cell_mean_meth	0.0335796	1	0.00626889	[ 0. 0.]
TTU.I1_3p	0.0333449	-1	0.00618156	[ 0. 0.]
UT.I1_3p	0.0333308	-1	0.00617635	[ 0. 0.]
UTT.I1_3p	0.0328548	-1	0.00600118	[ 0. 0.]
GC.A	0.0325431	-1	0.00588787	[ 0. 0.]
UUT.A	0.032517	-1	0.00587842	[ 0. 0.]
GTU.I1_3p	0.0323413	-1	0.00581508	[ 0. 0.]
I2_5p.cell_std_meth	0.0317855	-1	0.00561693	[ 0. 0.]
TU.A	0.0316972	-1	0.00558574	[ 0. 0.]
GUT.I1_3p	0.0316883	-1	0.0055826	[ 0. 0.]
UA.I1_3p	0.0316581	-1	0.00557197	[ 0. 0.]
U.I1_3p	0.0314296	-1	0.00549184	[ 0. 0.]
TUT.A	0.0313373	-1	0.00545961	[ 0. 0.]
TGU.I1_3p	0.0313081	-1	0.00544945	[ 0. 0.]
AA.I1_3p	0.0312003	1	0.005412	[ 0. 0.]
TUT.I1_3p	0.0310894	-1	0.00537357	[ 0. 0.]
ATM.A	0.0309658	1	0.00533096	[ 0. 0.]
AU.I1_3p	0.0308957	-1	0.00530682	[ 0. 0.]
UTG.I1_3p	0.0305017	-1	0.00517233	[ 0.00000000e+000 5.60827646e-307]
TUU.A	0.0303735	-1	0.00512897	[ 0.00000000e+000 2.04391103e-304]
ATU.I1_3p	0.0300887	-1	0.00503322	[ 0.00000000e+000 9.27293106e-299]
MAM.A	0.0300187	-1	0.00500984	[ 0.00000000e+000 2.22970155e-297]
ACG.A	0.0299411	1	0.00498395	[ 0.00000000e+000 7.54421405e-296]
U.A	0.0299031	-1	0.00497132	[ 0.00000000e+000 4.20509916e-295]
A.cell_std_meth	0.0299012	-1	0.0049707	[ 0.00000000e+000 4.57185146e-295]
TTU.A	0.0298076	-1	0.00493962	[ 0.00000000e+000 3.13583811e-293]
AUT.I1_3p	0.0296715	-1	0.00489463	[ 0.00000000e+000 1.42486975e-290]
TTT.I1_3p	0.029643	-1	0.00488522	[ 0.00000000e+000 5.12568597e-290]
logLen.I1_I2	0.0295826	1	0.00486531	[ 0.00000000e+000 7.68132509e-289]
TGC.A	0.0295612	-1	0.00485828	[ 0.00000000e+000 1.99749300e-288]
UAG.I1_3p	0.0294841	-1	0.00483297	[ 0.00000000e+000 6.24302005e-287]
AGU.I1_3p	0.0293606	-1	0.00479257	[ 0.00000000e+000 1.51985976e-284]
TAA.I1_3p	0.0292696	1	0.00476293	[ 0.00000000e+000 8.56332436e-283]
TAA.I2_5p	0.029203	1	0.00474125	[ 0.00000000e+000 1.63182219e-281]
AAA.I1_3p	0.0291024	1	0.00470866	[ 0.00000000e+000 1.37307606e-279]
AUT.A	0.0290624	-1	0.00469573	[ 0.00000000e+000 7.96779364e-279]
UUT.I1_3p	0.0290536	-1	0.00469288	[ 0.00000000e+000 1.17402423e-278]
AGU.A	0.0290497	-1	0.00469161	[ 0.00000000e+000 1.39461484e-278]
UTA.A	0.0286751	-1	0.00457141	[ 0.00000000e+000 1.74868126e-271]
AC.A	0.0286641	1	0.00456788	[ 0.00000000e+000 2.82669043e-271]
UAU.I1_3p	0.0286409	-1	0.0045605	[ 0.00000000e+000 7.70975700e-271]
A.I1_3p	0.0286092	1	0.00455042	[ 0.00000000e+000 3.03626821e-270]
GUA.I1_3p	0.0284468	-1	0.0044989	[ 0.00000000e+000 3.34506945e-267]
TAM.A	0.0283882	1	0.00448038	[ 0.00000000e+000 4.15222438e-266]
C1.cell_mean_meth	0.0283735	1	0.00447575	[ 0.00000000e+000 7.78985136e-266]
GAU.I1_3p	0.028361	-1	0.00447179	[ 0.00000000e+000 1.33466393e-265]
ATA.A	0.0281813	1	0.0044153	[ 0.00000000e+000 2.88806650e-262]
UAU.A	0.0281391	-1	0.00440209	[ 0.00000000e+000 1.73985891e-261]
UTA.I1_3p	0.0281227	-1	0.00439697	[ 0.00000000e+000 3.49170200e-261]
MG.A	0.0280764	1	0.00438251	[ 0.00000000e+000 2.49217729e-260]
logLen.A_I1	0.028008	-1	0.00436118	[ 0.00000000e+000 4.53170190e-259]
UU.A	0.0279667	-1	0.00434831	[ 0.00000000e+000 2.60596093e-258]
UGA.I1_3p	0.0278818	-1	0.00432197	[ 0.00000000e+000 9.35620233e-257]
ACC.I2_5p	0.0278729	-1	0.0043192	[ 0.00000000e+000 1.36318285e-256]
TUU.I1_3p	0.0277363	-1	0.00427698	[ 0.00000000e+000 4.23470501e-254]
ATU.I2_5p	0.0276751	-1	0.00425812	[ 0.00000000e+000 5.50545361e-253]
MMA.I2_5p	0.0276289	-1	0.00424391	[ 0.00000000e+000 3.79524144e-252]
UTU.I1_3p	0.0275683	-1	0.00422531	[ 0.00000000e+000 4.75650706e-251]
UA.A	0.0275346	-1	0.00421501	[ 0.00000000e+000 1.93101241e-250]
TC.I1_3p	0.0273134	-1	0.00414754	[ 0.00000000e+000 1.85610700e-246]
UAA.I1_3p	0.0272964	-1	0.00414239	[ 0.00000000e+000 3.73459819e-246]
TUG.I1_3p	0.0271725	-1	0.00410487	[ 0.00000000e+000 6.12919975e-244]
UAA.I2_5p	0.027153	-1	0.00409897	[ 0.00000000e+000 1.36669626e-243]
TCA.A	0.0271419	-1	0.00409562	[ 0.00000000e+000 2.15545344e-243]
GU.I1_3p	0.0270312	-1	0.00406228	[ 0.00000000e+000 2.00155882e-241]
TGA.A	0.0269523	1	0.0040386	[ 0.00000000e+000 4.99795194e-240]
I1_5p.cell_mean_meth	0.0269239	1	0.00403011	[ 0.00000000e+000 1.58545634e-239]
AU.A	0.0269025	-1	0.0040237	[ 0.00000000e+000 3.78720618e-239]
UAG.A	0.0265581	-1	0.00392134	[ 0.00000000e+000 4.16921155e-233]
GTU.I1_5p	0.0264871	-1	0.00390038	[ 0.00000000e+000 7.19597074e-232]
UTU.A	0.0264821	-1	0.00389893	[ 0.00000000e+000 8.76455624e-232]
UU.I1_3p	0.0264703	-1	0.00389544	[ 0.00000000e+000 1.40760100e-231]
GU.I1_5p	0.0264275	-1	0.00388285	[ 0.00000000e+000 7.79536306e-231]
AUG.I1_3p	0.026377	-1	0.00386804	[ 0.00000000e+000 5.83269519e-230]
UAT.I1_3p	0.0263094	-1	0.00384823	[ 0.00000000e+000 8.60316147e-229]
GUU.I1_5p	0.0258333	-1	0.00371023	[ 0.00000000e+000 1.19974187e-220]
TU.C1	0.0258135	-1	0.00370454	[ 0.00000000e+000 2.59897406e-220]
U.C1	0.0257744	-1	0.00369333	[ 0.00000000e+000 1.19169910e-219]
UGA.C1	0.0257729	-1	0.00369289	[ 0.00000000e+000 1.26462345e-219]
AUU.I1_3p	0.025735	-1	0.00368203	[ 0.00000000e+000 5.53537916e-219]
GCC.I2_5p	0.0255519	-1	0.00362984	[ 0.00000000e+000 6.65164813e-216]
U.I1_5p	0.0255153	-1	0.00361943	[ 0.00000000e+000 2.73321577e-215]
UG.I1_5p	0.0254772	-1	0.00360863	[ 0.00000000e+000 1.18639023e-214]
TUA.A	0.0254401	-1	0.00359812	[ 0.00000000e+000 4.94712731e-214]
GGG.A	0.0253769	-1	0.00358027	[ 0.00000000e+000 5.59353009e-213]
TUA.I2_5p	0.0253585	-1	0.00357509	[ 0.00000000e+000 1.13055210e-212]
UAG.C1	0.0253197	-1	0.00356415	[ 0.00000000e+000 5.00041645e-212]
UUG.C1	0.0252705	-1	0.00355033	[ 0.00000000e+000 3.26755408e-211]
TU.I1_5p	0.0251597	-1	0.00351924	[ 0.00000000e+000 2.23097154e-209]
UT.I1_5p	0.0251573	-1	0.00351859	[ 0.00000000e+000 2.43891082e-209]
GT.A	0.0251512	-1	0.00351688	[ 0.00000000e+000 3.07425746e-209]
UG.C1	0.0251403	-1	0.00351383	[ 0.00000000e+000 4.65354530e-209]
UUU.A	0.0250633	-1	0.00349233	[ 0.00000000e+000 8.63251046e-208]
logLen.A	0.0250486	1	0.00348824	[ 1.13251149e-270 1.50472948e-207]
GTC.A	0.0250395	-1	0.0034857	[ 0.00000000e+000 2.12560238e-207]
MGU.I1_5p	0.0250141	-1	0.00347863	[ 0.00000000e+000 5.55159224e-207]
AAU.I2_5p	0.0249956	-1	0.0034735	[ 0.00000000e+000 1.11537848e-206]
AAU.I1_3p	0.024956	-1	0.0034625	[ 0.00000000e+000 4.96930840e-206]
UUA.I1_3p	0.0249212	-1	0.00345286	[ 0.00000000e+000 1.84165320e-205]
UTG.A	0.0248856	-1	0.00344298	[ 0.00000000e+000 7.05191897e-205]
UA.I2_5p	0.0248776	-1	0.00344079	[ 0.00000000e+000 9.49576632e-205]
I2_3p.cell_mean_meth	0.0247977	1	0.0034187	[ 0.00000000e+000 1.90782867e-203]
MA.I1_5p	0.0247929	1	0.00341739	[ 0.00000000e+000 2.28103464e-203]
AUA.I1_3p	0.0247849	-1	0.00341518	[ 0.00000000e+000 3.07665973e-203]
UAT.A	0.0247708	-1	0.0034113	[ 0.00000000e+000 5.21289449e-203]
I2_5p.cell_mean_meth	0.0247326	1	0.00340079	[ 0.00000000e+000 2.17354953e-202]
MAG.I1_5p	0.0247029	1	0.00339261	[ 0.00000000e+000 6.60425697e-202]
UGG.I1_5p	0.0247017	-1	0.00339228	[ 0.00000000e+000 6.90714078e-202]
C.I1_3p	0.0246193	-1	0.00336971	[ 0.00000000e+000 1.48290509e-200]
T.A	0.0245672	-1	0.00335544	[ 0.00000000e+000 1.03042030e-199]
GCT.A	0.0245232	-1	0.00334343	[ 0.00000000e+000 5.26149617e-199]
UGU.I1_5p	0.0244957	-1	0.00333593	[ 0.00000000e+000 1.45739586e-198]
AGU.I1_5p	0.0244484	-1	0.00332307	[ 0.00000000e+000 8.36816477e-198]
TUG.I1_5p	0.0244187	-1	0.00331499	[ 0.00000000e+000 2.50565480e-197]
UU.C1	0.0244172	-1	0.00331461	[ 0.00000000e+000 2.63897415e-197]
AM.I1_5p	0.0243764	1	0.00330354	[ 0.00000000e+000 1.18795173e-196]
TTU.I2_5p	0.0243631	-1	0.00329993	[ 0.00000000e+000 1.93817164e-196]
MTT.I1_3p	0.0243498	1	0.00329633	[ 0.00000000e+000 3.16232352e-196]
GGU.I1_5p	0.0243456	-1	0.00329519	[ 0.00000000e+000 3.69100075e-196]
UA.C1	0.0242928	-1	0.00328092	[ 0.00000000e+000 2.56408782e-195]
GUT.I1_5p	0.0242011	-1	0.00325619	[ 0.00000000e+000 7.37458979e-194]
UUG.I1_5p	0.0241367	-1	0.00323889	[ 0.00000000e+000 7.73965576e-193]
AUA.I2_5p	0.024107	-1	0.00323092	[ 0.00000000e+000 2.28486210e-192]
GGM.I1_5p	0.0241036	1	0.00323001	[ 0.00000000e+000 2.58413333e-192]
ATM.I1_5p	0.0240937	1	0.00322736	[ 0.00000000e+000 3.70648388e-192]
GU.C1	0.0240195	-1	0.00320751	[ 0.00000000e+000 5.49438352e-191]
ATG.I1_3p	0.0239799	1	0.00319695	[ 0.00000000e+000 2.30501792e-190]
GUU.C1	0.0239607	-1	0.00319183	[ 0.00000000e+000 4.61801699e-190]
GAA.I1_3p	0.0239542	1	0.00319008	[ 0.00000000e+000 5.85944099e-190]
I1_3p.cell_std_meth	0.0239405	-1	0.00318643	[ 0.00000000e+000 9.61747678e-190]
AU.I2_5p	0.0238864	-1	0.00317205	[ 0.00000000e+000 6.78197550e-189]
TAU.I1_3p	0.0238727	-1	0.00316842	[ 0.00000000e+000 1.11060268e-188]
GU.A	0.0238632	-1	0.00316589	[ 0.00000000e+000 1.56672900e-188]
TU.I2_5p	0.0238248	-1	0.00315572	[ 0.00000000e+000 6.22979721e-188]
GUA.A	0.0238183	-1	0.00315399	[ 0.00000000e+000 7.88279954e-188]
GUG.I1_5p	0.0237723	-1	0.00314183	[ 0.00000000e+000 4.11189001e-187]
TUU.C1	0.0236983	-1	0.00312229	[ 0.00000000e+000 5.84745128e-186]
GAU.C1	0.0236607	-1	0.0031124	[ 0.00000000e+000 2.23953363e-185]
UUA.C1	0.0235706	-1	0.00308872	[ 0.00000000e+000 5.57982954e-184]
GUU.I1_3p	0.0235541	-1	0.00308442	[ 0.00000000e+000 1.00124300e-183]
UAT.I2_5p	0.0234126	-1	0.00304747	[ 0.00000000e+000 1.51332271e-181]
UUT.I1_5p	0.0233175	-1	0.00302277	[ 0.00000000e+000 4.33615339e-180]
AAT.I1_3p	0.0233003	1	0.00301829	[ 0.00000000e+000 7.96710392e-180]
UGM.I1_5p	0.0232955	-1	0.00301705	[ 0.00000000e+000 9.42773515e-180]
CC.I2_5p	0.0232926	-1	0.00301631	[ 0.00000000e+000 1.04159265e-179]
GM.I1_5p	0.0231785	1	0.00298684	[ 0.00000000e+000 5.70810296e-178]
GUA.C1	0.0231622	-1	0.00298263	[ 0.00000000e+000 1.01082359e-177]
TGU.A	0.0231558	-1	0.00298098	[ 0.00000000e+000 1.26383392e-177]
TTU.C1	0.0231168	-1	0.00297095	[ 0.00000000e+000 4.93468637e-177]
GGA.A	0.0231102	1	0.00296924	[ 0.00000000e+000 6.22420110e-177]
TGU.I2_5p	0.0231006	-1	0.00296679	[ 0.00000000e+000 8.68246625e-177]
UTT.I1_5p	0.023079	-1	0.00296125	[ 0.00000000e+000 1.84347006e-176]
ATU.A	0.0230552	-1	0.00295514	[ 0.00000000e+000 4.22522279e-176]
GUT.A	0.0230049	-1	0.00294226	[ 0.00000000e+000 2.43104806e-175]
UTG.I1_5p	0.0229746	-1	0.00293452	[ 0.00000000e+000 6.95329154e-175]
M.I1_5p	0.0229711	1	0.00293361	[ 0.00000000e+000 7.86706308e-175]
TGC.I2_5p	0.0229361	-1	0.00292468	[ 0.00000000e+000 2.64480209e-174]
UT.I2_5p	0.0229219	-1	0.00292105	[ 0.00000000e+000 4.33122458e-174]
GTU.A	0.0229114	-1	0.00291839	[ 0.00000000e+000 6.21806745e-174]
UU.I1_5p	0.022901	-1	0.00291573	[ 0.00000000e+000 8.92131553e-174]
UUA.I2_5p	0.0228809	-1	0.00291062	[ 0.00000000e+000 1.78465049e-173]
CGG.I1_5p	0.0228778	-1	0.00290983	[ 0.00000000e+000 1.98893117e-173]
MT.I1_5p	0.0228763	1	0.00290944	[ 0.00000000e+000 2.09435786e-173]
CCG.I1_5p	0.022867	-1	0.00290708	[ 0.00000000e+000 2.88610026e-173]
CTC.I1_3p	0.0227482	-1	0.00287695	[ 0.00000000e+000 1.72749116e-171]
TTM.I2_5p	0.0227289	1	0.00287209	[ 0.00000000e+000 3.34440858e-171]
UTT.I2_5p	0.0226154	-1	0.00284346	[ 0.00000000e+000 1.63269088e-169]
TUT.I1_5p	0.0224592	-1	0.00280433	[ 0.00000000e+000 3.31447499e-167]
MGA.C1	0.0224587	1	0.00280419	[ 0.00000000e+000 3.38072855e-167]
ATC.A	0.0223106	1	0.00276734	[ 0.00000000e+000 5.03590337e-165]
C.I2_5p	0.022177	-1	0.00273429	[ 0.00000000e+000 4.48096806e-163]
UGU.C1	0.022121	-1	0.0027205	[ 0.00000000e+000 2.91380080e-162]
CG.I1_5p	0.0220965	-1	0.00271447	[ 0.00000000e+000 6.60315880e-162]
TUT.I2_5p	0.0220566	-1	0.00270469	[ 0.00000000e+000 2.49407952e-161]
AUT.I2_5p	0.0220191	-1	0.00269549	[ 0.00000000e+000 8.69919838e-161]
UGG.C1	0.0219002	-1	0.00266645	[ 0.00000000e+000 4.48595091e-159]
MA.C1	0.0218932	1	0.00266475	[ 0.00000000e+000 5.64826241e-159]
UGT.I1_3p	0.0218757	-1	0.0026605	[ 0.00000000e+000 1.00585629e-158]
MAA.C1	0.0218416	1	0.00265222	[ 0.00000000e+000 3.09728435e-158]
TGU.I1_5p	0.0217471	-1	0.0026293	[ 0.00000000e+000 6.95778662e-157]
UUU.I1_3p	0.0217406	-1	0.00262773	[ 0.00000000e+000 8.61703752e-157]
TAU.A	0.0217306	-1	0.00262533	[ 0.00000000e+000 1.19277925e-156]
GAU.I2_5p	0.0216181	-1	0.00259822	[ 0.00000000e+000 4.73513933e-155]
TM.C1	0.0215582	1	0.00258383	[ 0.00000000e+000 3.34147820e-154]
GUU.A	0.0214837	-1	0.00256601	[ 0.00000000e+000 3.75626915e-153]
ATU.I1_5p	0.0214768	-1	0.00256435	[ 0.00000000e+000 4.70915129e-153]
AT.C1	0.021421	1	0.00255105	[ 0.00000000e+000 2.86622972e-152]
UTA.I2_5p	0.0214035	-1	0.00254688	[ 0.00000000e+000 5.04365770e-152]
TUG.C1	0.0213358	-1	0.0025308	[ 0.00000000e+000 4.48108800e-151]
CAC.I1_3p	0.0212812	-1	0.00251786	[ 0.00000000e+000 2.59579926e-150]
TUT.C1	0.0212318	-1	0.00250617	[ 0.00000000e+000 1.26898213e-149]
AUA.A	0.0212191	-1	0.00250318	[ 0.00000000e+000 1.90618645e-149]
AAM.I1_3p	0.02119	1	0.00249633	[ 0.00000000e+000 4.82752509e-149]
UTU.C1	0.0211326	-1	0.00248281	[ 0.00000000e+000 3.02795684e-148]
UGT.I1_5p	0.0211188	-1	0.00247959	[ 0.00000000e+000 4.69046821e-148]
AGU.C1	0.0210171	-1	0.00245576	[ 0.00000000e+000 1.19211538e-146]
UTU.I1_5p	0.0210009	-1	0.00245197	[ 0.00000000e+000 1.99379100e-146]
GGG.C1	0.0209982	-1	0.00245135	[ 0.00000000e+000 2.17016037e-146]
GGU.I1_3p	0.0209962	-1	0.00245087	[ 0.00000000e+000 2.31425991e-146]
GA.I1_3p	0.0209601	1	0.00244245	[ 0.00000000e+000 7.26463813e-146]
TAC.A	0.0209486	1	0.00243976	[ 0.00000000e+000 1.04583948e-145]
TUU.I1_5p	0.0209146	-1	0.00243186	[ 0.00000000e+000 3.06011634e-145]
TMA.I1_5p	0.0209008	1	0.00242865	[ 0.00000000e+000 4.73134275e-145]
TGG.C1	0.0208907	1	0.00242632	[ 0.00000000e+000 6.49172081e-145]
UUA.A	0.0208849	-1	0.00242496	[ 0.00000000e+000 7.80281964e-145]
CGC.I1_5p	0.0208609	-1	0.00241938	[ 0.00000000e+000 1.66521753e-144]
UAG.I2_5p	0.0207927	-1	0.00240359	[ 0.00000000e+000 1.42076533e-143]
UTG.I2_5p	0.0207543	-1	0.00239472	[ 0.00000000e+000 4.73646465e-143]
AM.C1	0.0207339	1	0.00239002	[ 0.00000000e+000 8.96040162e-143]
MTT.I2_5p	0.0207215	1	0.00238716	[ 0.00000000e+000 1.32126198e-142]
GMM.I2_5p	0.0206135	-1	0.00236235	[ 0.00000000e+000 3.83956869e-141]
GGU.C1	0.0206085	-1	0.00236119	[ 0.00000000e+000 4.49591736e-141]
CCG.C1	0.0206027	-1	0.00235986	[ 0.00000000e+000 5.38267730e-141]
U.I2_5p	0.0205823	-1	0.0023552	[ 0.00000000e+000 1.01263632e-140]
TGM.A	0.0205802	-1	0.00235472	[ 0.00000000e+000 1.08095129e-140]
TTC.A	0.0205503	-1	0.00234787	[ 0.00000000e+000 2.74186786e-140]
MTT.C1	0.0204941	1	0.00233506	[ 0.00000000e+000 1.56039991e-139]
UG.I1_3p	0.0203673	-1	0.00230624	[ 0.00000000e+000 7.80602285e-138]
CA.I1_3p	0.0203486	-1	0.00230202	[ 0.00000000e+000 1.38463787e-137]
MA.A	0.0202657	1	0.0022833	[ 0.00000000e+000 1.75985063e-136]
GAU.I1_5p	0.0202339	-1	0.00227613	[ 0.00000000e+000 4.65511362e-136]
TMG.A	0.0202321	1	0.00227574	[ 0.00000000e+000 4.91077307e-136]
M.C1	0.0201726	1	0.00226237	[ 0.00000000e+000 3.01370290e-135]
GUG.C1	0.0201584	-1	0.00225919	[ 0.00000000e+000 4.64641405e-135]
TTU.I1_5p	0.0201336	-1	0.00225363	[ 0.00000000e+000 9.87925850e-135]
GAG.I2_3p	0.0201167	1	0.00224985	[ 0.00000000e+000 1.65125421e-134]
AG.I2_3p	0.0200536	1	0.00223575	[ 0.00000000e+000 1.11899051e-133]
MTT.I1_5p	0.0200395	1	0.0022326	[ 0.00000000e+000 1.71587322e-133]
UAU.C1	0.0200234	-1	0.00222904	[ 0.00000000e+000 2.78479099e-133]
GMT.I1_5p	0.0199963	1	0.00222299	[ 0.00000000e+000 6.33130703e-133]
AU.C1	0.0199868	-1	0.00222088	[ 0.00000000e+000 8.42465980e-133]
TA.A	0.0199616	1	0.0022153	[ 0.00000000e+000 1.79806103e-132]
TM.I1_5p	0.0199477	1	0.00221221	[ 0.00000000e+000 2.73454863e-132]
ATG.C1	0.0199311	1	0.00220853	[ 0.00000000e+000 4.50578112e-132]
TUU.I2_5p	0.0199089	-1	0.00220361	[ 0.00000000e+000 8.79139430e-132]
UT.C1	0.0199053	-1	0.00220281	[ 0.00000000e+000 9.79878213e-132]
UTA.I1_5p	0.0198785	-1	0.00219689	[ 0.00000000e+000 2.18804580e-131]
AMM.I2_5p	0.0198656	-1	0.00219402	[ 0.00000000e+000 3.23153025e-131]
GUT.I2_5p	0.0198652	-1	0.00219395	[ 0.00000000e+000 3.26393461e-131]
GGT.A	0.019837	-1	0.00218772	[ 0.00000000e+000 7.59841720e-131]
CGC.C1	0.0198365	-1	0.00218761	[ 0.00000000e+000 7.71895111e-131]
TCG.I1_5p	0.0198063	-1	0.00218095	[ 0.00000000e+000 1.90692533e-130]
GCG.I1_5p	0.0197937	-1	0.00217818	[ 0.00000000e+000 2.77732429e-130]
UUT.I2_5p	0.0197551	-1	0.00216969	[ 0.00000000e+000 8.78610724e-130]
TUA.I1_5p	0.019609	-1	0.00213771	[ 0.00000000e+000 6.75197579e-128]
UUU.C1	0.0196016	-1	0.0021361	[ 0.00000000e+000 8.40162867e-128]
MTG.I1_5p	0.0195445	1	0.00212368	[ 0.00000000e+000 4.53448013e-127]
TAM.I1_5p	0.0195243	1	0.0021193	[ 0.00000000e+000 8.22542525e-127]
AUU.I2_5p	0.0195212	-1	0.00211861	[ 0.00000000e+000 9.02389526e-127]
ATA.I1_3p	0.0194532	1	0.00210388	[ 0.00000000e+000 6.66857831e-126]
UA.I1_5p	0.019434	-1	0.00209973	[ 0.00000000e+000 1.17107422e-125]
GTU.C1	0.0194279	-1	0.00209841	[ 0.00000000e+000 1.40186565e-125]
MMA.I1_5p	0.0193738	1	0.00208674	[ 0.00000000e+000 6.83652345e-125]
CG.A	0.0193101	1	0.00207305	[ 0.00000000e+000 4.38281290e-124]
GCC.C1	0.01925	-1	0.00206016	[ 0.00000000e+000 2.52457442e-123]
TMT.I1_5p	0.0192456	1	0.00205921	[ 0.00000000e+000 2.86965642e-123]
GGG.I1_5p	0.0192302	-1	0.00205591	[ 0.00000000e+000 4.49007046e-123]
GGU.A	0.0191211	-1	0.00203266	[ 0.00000000e+000 1.05516109e-121]
ACT.A	0.0191141	-1	0.00203118	[ 0.00000000e+000 1.29027718e-121]
CC.I1_3p	0.019019	-1	0.00201102	[ 0.00000000e+000 1.99289724e-120]
AUG.C1	0.0189742	-1	0.00200156	[ 0.00000000e+000 7.19853784e-120]
CGG.C1	0.0189154	-1	0.00198916	[ 0.00000000e+000 3.87586168e-119]
TTC.I2_3p	0.0188985	-1	0.00198561	[ 0.00000000e+000 6.27477943e-119]
TMA.C1	0.0188893	1	0.00198367	[ 0.00000000e+000 8.15952368e-119]
AMT.I1_5p	0.0188888	1	0.00198357	[ 0.00000000e+000 8.27188477e-119]
TGU.C1	0.0188861	-1	0.00198301	[ 0.00000000e+000 8.92138138e-119]
CG.C1	0.0188586	-1	0.00197723	[ 0.00000000e+000 1.95520599e-118]
UAA.I1_5p	0.0188534	-1	0.00197615	[ 0.00000000e+000 2.26611475e-118]
T.I2_3p	0.0187984	-1	0.00196463	[ 0.00000000e+000 1.08175220e-117]
AAU.A	0.0187672	-1	0.00195812	[ 0.00000000e+000 2.61951215e-117]
AU.I1_5p	0.0187256	-1	0.00194944	[ 0.00000000e+000 8.50577843e-117]
AUU.I1_5p	0.01868	-1	0.00193996	[ 0.00000000e+000 3.08287602e-116]
TAU.I2_5p	0.0186547	-1	0.00193472	[ 0.00000000e+000 6.28127131e-116]
AMM.I1_5p	0.0186514	1	0.00193404	[ 0.00000000e+000 6.89030203e-116]
GC.C1	0.0186453	-1	0.00193276	[ 0.00000000e+000 8.18695347e-116]
ATU.C1	0.0186046	-1	0.00192434	[ 0.00000000e+000 2.57001427e-115]
TCC.I1_3p	0.0185912	-1	0.00192156	[ 0.00000000e+000 3.74727284e-115]
GAG.C1	0.0185726	-1	0.00191772	[ 0.00000000e+000 6.31186575e-115]
MG.C1	0.018563	1	0.00191574	[ 0.00000000e+000 8.25574343e-115]
GUA.I1_5p	0.0185543	-1	0.00191393	[ 0.00000000e+000 1.05574147e-114]
MAM.I1_5p	0.0185123	1	0.00190529	[ 0.00000000e+000 3.41420971e-114]
UUU.I1_5p	0.018486	-1	0.00189987	[ 0.00000000e+000 7.12072318e-114]
ACC.I1_3p	0.0184695	-1	0.00189649	[ 0.00000000e+000 1.12763167e-113]
UUG.I1_3p	0.0183919	-1	0.00188058	[ 0.00000000e+000 9.76832287e-113]
UAT.I1_5p	0.0183462	-1	0.00187125	[ 0.00000000e+000 3.46975407e-112]
ATM.C1	0.0183359	1	0.00186914	[ 0.00000000e+000 4.61796789e-112]
CCA.I1_3p	0.0183111	-1	0.0018641	[ 0.00000000e+000 9.14776728e-112]
TCA.I1_3p	0.0182452	-1	0.00185069	[ 0.00000000e+000 5.64892417e-111]
CA.I1_5p	0.0182327	1	0.00184816	[ 0.00000000e+000 7.96668859e-111]
GMA.I2_5p	0.0182175	1	0.00184508	[ 0.00000000e+000 1.20986746e-110]
UAU.I2_5p	0.0181254	-1	0.00182649	[ 0.00000000e+000 1.51066674e-109]
GMM.I1_5p	0.0180915	1	0.00181966	[ 0.00000000e+000 3.81655403e-109]
GA.I2_3p	0.0180738	1	0.00181609	[ 0.00000000e+000 6.19648718e-109]
AMT.I1_3p	0.0180196	1	0.00180523	[ 0.00000000e+000 2.70909880e-108]
MTA.A	0.0179431	1	0.00178993	[ 0.00000000e+000 2.16060626e-107]
MAT.I1_3p	0.0179306	1	0.00178742	[ 0.00000000e+000 3.03713513e-107]
TMA.A	0.017895	-1	0.00178035	[ 0.00000000e+000 7.93521561e-107]
CT.I1_3p	0.0178119	-1	0.00176384	[ 0.00000000e+000 7.46688300e-106]
GGC.A	0.0177942	-1	0.00176034	[ 0.00000000e+000 1.20078034e-105]
MAM.C1	0.0177805	1	0.00175764	[ 0.00000000e+000 1.73239291e-105]
I2_3p.cell_std_meth	0.017764	-1	0.00175438	[ 0.00000000e+000 2.69632033e-105]
GMA.I1_5p	0.0177109	1	0.00174389	[ 0.00000000e+000 1.12039594e-104]
UGA.I1_5p	0.0177077	-1	0.00174326	[ 0.00000000e+000 1.21961481e-104]
GAT.I1_3p	0.0176834	1	0.00173849	[ 0.00000000e+000 2.32972171e-104]
GM.A	0.0176693	-1	0.00173572	[ 0.00000000e+000 3.39700900e-104]
AUU.A	0.0176629	-1	0.00173445	[ 0.00000000e+000 4.03250009e-104]
TGM.I1_5p	0.0176521	1	0.00173233	[ 0.00000000e+000 5.37703794e-104]
GTM.A	0.0175118	-1	0.0017049	[ 0.00000000e+000 2.22729496e-102]
MT.C1	0.0174357	1	0.00169012	[ 0.00000000e+000 1.65675601e-101]
TAM.C1	0.0174186	1	0.00168681	[ 0.00000000e+000 2.59829312e-101]
AGU.I2_5p	0.0173917	-1	0.00168161	[ 0.00000000e+000 5.26158898e-101]
TG.I2_5p	0.0173655	-1	0.00167654	[ 0.00000000e+000 1.04753564e-100]
GTM.C1	0.0172153	1	0.00164766	[ 0.00000000e+00 5.28244634e-99]
UAG.I1_5p	0.0172102	-1	0.00164668	[ 0.00000000e+00 6.03499754e-99]
CC.C1	0.0172073	-1	0.00164612	[ 0.00000000e+00 6.50996859e-99]
CTT.A	0.0171977	-1	0.0016443	[ 0.00000000e+00 8.33928013e-99]
TTM.C1	0.0171099	1	0.00162755	[ 0.00000000e+00 8.10092144e-98]
TGM.C2	0.0170851	1	0.00162284	[ 0.00000000e+00 1.53630945e-97]
GTC.I1_5p	0.0170763	-1	0.00162117	[ 0.00000000e+00 1.92756593e-97]
CA.I2_5p	0.0170645	-1	0.00161892	[ 0.00000000e+00 2.61519910e-97]
AUT.I1_5p	0.0170489	-1	0.00161596	[ 0.00000000e+00 3.90800349e-97]
GTU.I2_5p	0.017001	-1	0.00160689	[ 0.00000000e+00 1.33954344e-96]
UUA.I1_5p	0.0169881	-1	0.00160446	[ 0.00000000e+00 1.86414686e-96]
ATC.I1_3p	0.0169243	-1	0.00159243	[ 0.00000000e+00 9.53599680e-96]
CCC.C1	0.0169194	-1	0.00159151	[ 0.00000000e+00 1.08065629e-95]
CGC.I1_3p	0.0169039	-1	0.00158859	[ 0.00000000e+00 1.60626114e-95]
AT.I1_3p	0.0168861	1	0.00158526	[ 0.00000000e+00 2.52630958e-95]
CTC.I2_5p	0.0168803	-1	0.00158416	[ 0.00000000e+00 2.93183220e-95]
GTA.C2	0.0168482	-1	0.00157815	[ 0.00000000e+00 6.62979494e-95]
MAT.A	0.0168291	1	0.00157456	[ 0.00000000e+00 1.07972966e-94]
GMG.I1_5p	0.0167938	1	0.00156796	[ 0.00000000e+00 2.64342508e-94]
CCT.I1_3p	0.0167919	-1	0.00156762	[ 0.00000000e+00 2.77020272e-94]
TTA.I2_5p	0.0167827	1	0.00156589	[ 0.00000000e+00 3.50258055e-94]
GCG.C1	0.0167765	-1	0.00156475	[ 0.00000000e+00 4.09172559e-94]
GUA.I2_5p	0.016666	-1	0.00154419	[ 0.00000000e+00 6.66505161e-93]
AMA.I1_5p	0.0166313	1	0.00153778	[ 0.00000000e+00 1.59221927e-92]
UTU.I2_5p	0.0165928	-1	0.00153066	[ 0.00000000e+00 4.18461301e-92]
AA.I2_5p	0.0165774	1	0.00152782	[ 0.00000000e+00 6.15178893e-92]
UAA.C1	0.0165552	-1	0.00152373	[ 0.00000000e+00 1.07306719e-91]
MAA.I1_5p	0.0164717	1	0.0015084	[ 0.00000000e+00 8.60201198e-91]
ATT.A	0.0163886	1	0.00149322	[ 0.00000000e+00 6.75419425e-90]
TT.I2_3p	0.0163637	-1	0.00148868	[ 0.00000000e+00 1.24998613e-89]
UTG.C1	0.0163626	-1	0.00148848	[ 0.00000000e+00 1.28569108e-89]
T.C1	0.0163532	1	0.00148678	[ 0.00000000e+00 1.61830122e-89]
CCA.A	0.0163104	-1	0.001479	[ 0.00000000e+00 4.65220783e-89]
MUT.C1	0.0162876	-1	0.00147486	[ 0.00000000e+00 8.16412701e-89]
AC.I1_5p	0.0162854	1	0.00147447	[ 0.00000000e+00 8.61696160e-89]
MMA.I2_3p	0.016268	1	0.00147132	[ 0.00000000e+00 1.31985584e-88]
TCG.A	0.0162554	1	0.00146904	[ 0.00000000e+00 1.79917085e-88]
MTA.I1_5p	0.0162387	1	0.00146603	[ 0.00000000e+00 2.70856701e-88]
GAM.I1_5p	0.0162074	1	0.00146037	[ 0.00000000e+00 5.83759559e-88]
UU.I2_5p	0.0161506	-1	0.00145016	[ 0.00000000e+00 2.33750001e-87]
AMA.C1	0.0160869	1	0.00143875	[ 0.00000000e+00 1.10001287e-86]
AGG.I2_3p	0.0160789	1	0.00143732	[ 0.00000000e+00 1.33619169e-86]
AUG.I1_5p	0.0160723	-1	0.00143614	[ 0.00000000e+00 1.56852081e-86]
MG.I1_5p	0.0160666	1	0.00143511	[ 0.00000000e+00 1.80252986e-86]
TT.I1_3p	0.0160548	-1	0.00143301	[ 0.00000000e+00 2.39660145e-86]
TCT.I2_3p	0.0160532	-1	0.00143272	[ 0.00000000e+00 2.49425148e-86]
UGT.C1	0.0160496	-1	0.00143208	[ 0.00000000e+00 2.72266071e-86]
G.C1	0.015969	-1	0.00141773	[ 0.00000000e+00 1.91030886e-85]
C.C1	0.0159644	-1	0.00141692	[ 0.00000000e+00 2.13205756e-85]
GGM.I2_3p	0.0159599	1	0.00141613	[ 0.00000000e+00 2.37399422e-85]
UGG.I1_3p	0.0159569	-1	0.00141559	[ 0.00000000e+00 2.55431188e-85]
MGA.I1_5p	0.0159028	1	0.00140601	[ 0.00000000e+00 9.37366432e-85]
GMA.A	0.0158983	1	0.00140522	[ 0.00000000e+00 1.04448490e-84]
AMG.I1_5p	0.0157864	1	0.0013855	[ 0.00000000e+00 1.51910359e-83]
TCC.I1_5p	0.0157522	-1	0.00137951	[ 0.00000000e+00 3.42792548e-83]
TA.C1	0.0157396	1	0.0013773	[ 0.00000000e+00 4.62378504e-83]
UGT.A	0.0157127	-1	0.00137259	[ 0.00000000e+00 8.77190108e-83]
UUT.C1	0.015671	-1	0.00136532	[ 0.00000000e+00 2.35210987e-82]
TMG.C1	0.0156475	1	0.00136122	[ 0.00000000e+00 4.10630529e-82]
TG.I1_3p	0.0156175	1	0.001356	[ 0.00000000e+00 8.33696558e-82]
GMT.A	0.0155122	-1	0.00133778	[ 0.00000000e+00 9.90165647e-81]
GUA.C2	0.0155112	-1	0.00133761	[ 0.00000000e+00 1.01325435e-80]
TUA.C1	0.0155038	-1	0.00133633	[ 0.00000000e+00 1.20531213e-80]
TAT.C1	0.0154729	1	0.00133101	[ 0.00000000e+00 2.48287292e-80]
A.I1_5p	0.0154486	1	0.00132684	[ 0.00000000e+00 4.37357683e-80]
CAG.A	0.0153887	-1	0.00131657	[ 0.00000000e+00 1.76506126e-79]
AUU.C1	0.0153865	-1	0.0013162	[ 0.00000000e+00 1.85652548e-79]
MGT.A	0.0153848	1	0.0013159	[ 0.00000000e+00 1.93239586e-79]
GC.I1_5p	0.0153835	-1	0.00131567	[ 0.00000000e+00 1.99254582e-79]
CAA.C1	0.0153499	1	0.00130994	[ 0.00000000e+00 4.34342143e-79]
CCT.I2_5p	0.0153124	-1	0.00130355	[ 0.00000000e+00 1.03410336e-78]
GUT.C1	0.0153109	-1	0.00130329	[ 0.00000000e+00 1.07079669e-78]
phastCons.I2_3p	0.0152969	-1	0.0013009	[ 0.00000000e+00 1.48120175e-78]
GAT.I1_5p	0.0152855	1	0.00129896	[ 0.00000000e+00 1.92694076e-78]
AMT.I2_5p	0.0152462	1	0.0012923	[ 0.00000000e+00 4.76131190e-78]
AAU.I1_5p	0.0152292	-1	0.00128941	[ 0.00000000e+00 7.04962865e-78]
CAA.I1_3p	0.0151865	-1	0.00128219	[ 0.00000000e+00 1.87944069e-77]
AGG.A	0.0151864	-1	0.00128219	[ 0.00000000e+00 1.88102912e-77]
GG.C1	0.0151647	-1	0.00127852	[ 0.00000000e+00 3.09465293e-77]
MM.I2_5p	0.015158	-1	0.00127739	[ 0.00000000e+00 3.60600137e-77]
GU.I2_5p	0.0151575	-1	0.00127731	[ 0.00000000e+00 3.65012618e-77]
AAT.I2_5p	0.0151505	1	0.00127612	[ 0.00000000e+00 4.28534301e-77]
GCC.I1_5p	0.0151205	-1	0.00127107	[ 0.00000000e+00 8.50791600e-77]
GTG.A	0.0151005	-1	0.00126771	[ 0.00000000e+00 1.34345615e-76]
TAC.C1	0.0150162	1	0.0012536	[ 0.00000000e+00 9.13186593e-76]
GMM.I2_3p	0.0149885	1	0.00124898	[ 0.00000000e+00 1.70998884e-75]
TAC.I1_5p	0.0149649	1	0.00124505	[ 0.00000000e+00 2.91699448e-75]
CC.I1_5p	0.014955	-1	0.00124341	[ 0.00000000e+00 3.64203580e-75]
TT.I2_5p	0.0149355	1	0.00124017	[ 0.00000000e+00 5.65723729e-75]
TA.I2_5p	0.0149053	1	0.00123516	[ 0.00000000e+00 1.11723027e-74]
AGG.C1	0.0148975	-1	0.00123385	[ 0.00000000e+00 1.33349766e-74]
GM.C1	0.0147617	1	0.00121148	[ 0.00000000e+00 2.78586569e-73]
G.I2_3p	0.0146832	1	0.00119861	[ 0.00000000e+00 1.59825520e-72]
AAM.I2_5p	0.0146734	1	0.00119702	[ 0.00000000e+00 1.98473781e-72]
TG.C1	0.014645	1	0.00119239	[ 0.00000000e+00 3.71926273e-72]
TTM.I1_5p	0.0146297	1	0.00118989	[ 0.00000000e+00 5.22359796e-72]
TA.I1_3p	0.0146197	1	0.00118827	[ 0.00000000e+00 6.51467119e-72]
AAA.I2_5p	0.0146044	1	0.00118579	[ 0.00000000e+00 9.12382621e-72]
CCA.I2_3p	0.0145593	1	0.00117847	[ 0.00000000e+00 2.46587523e-71]
GAU.A	0.0145487	-1	0.00117676	[ 0.00000000e+00 3.10954428e-71]
TAG.C2	0.014467	-1	0.00116359	[ 0.00000000e+00 1.86085763e-70]
UGT.I2_5p	0.0144653	-1	0.00116331	[ 0.00000000e+00 1.93183939e-70]
A.C1	0.0144113	1	0.00115464	[ 0.00000000e+00 6.27667221e-70]
UGU.I1_3p	0.0143721	-1	0.00114836	[ 0.00000000e+00 1.47251698e-69]
CGT.I1_5p	0.0142533	-1	0.00112946	[ 0.00000000e+00 1.91726511e-68]
TCC.I2_5p	0.0142383	-1	0.00112708	[ 0.00000000e+00 2.64969167e-68]
GG.I1_5p	0.0142334	-1	0.00112631	[ 0.00000000e+00 2.94412666e-68]
AGC.A	0.0142087	-1	0.0011224	[ 0.00000000e+00 5.00300082e-68]
GAM.C1	0.014204	1	0.00112165	[ 0.00000000e+00 5.53921560e-68]
CTT.I2_3p	0.0142007	-1	0.00112114	[ 0.00000000e+00 5.93690937e-68]
UGU.I2_3p	0.0141933	-1	0.00111997	[ 0.00000000e+00 6.96583447e-68]
MGM.I1_5p	0.0141909	1	0.0011196	[ 0.00000000e+00 7.32213205e-68]
MTG.C1	0.0141418	1	0.00111185	[ 0.00000000e+00 2.09718676e-67]
UMM.I1_5p	0.0141391	-1	0.00111143	[ 0.00000000e+00 2.22112107e-67]
ATA.I2_5p	0.0141145	1	0.00110757	[ 0.00000000e+00 3.75340050e-67]
CCG.I1_3p	0.0140772	-1	0.00110172	[ 0.00000000e+00 8.30317020e-67]
G.I1_5p	0.0139951	-1	0.00108891	[ 0.00000000e+00 4.72995033e-66]
MGG.A	0.0139932	1	0.00108861	[ 0.00000000e+00 4.93075242e-66]
GTT.I2_5p	0.0139733	1	0.00108551	[ 0.00000000e+00 7.50746562e-66]
MM.I1_5p	0.0139689	1	0.00108484	[ 0.00000000e+00 8.22894748e-66]
AMT.C1	0.0139685	1	0.00108478	[ 0.00000000e+00 8.29737888e-66]
C2.cell_mean_meth	0.0139073	1	0.00107528	[ 0.00000000e+00 3.01373537e-65]
AAM.I1_5p	0.0139012	1	0.00107435	[ 0.00000000e+00 3.42019426e-65]
UGM.I2_3p	0.0138969	-1	0.00107368	[ 0.00000000e+00 3.74692006e-65]
AAT.C1	0.0138965	1	0.00107362	[ 0.00000000e+00 3.77818032e-65]
MUT.A	0.0138818	-1	0.00107135	[ 0.00000000e+00 5.13913713e-65]
AUA.C1	0.013803	-1	0.00105923	[ 0.00000000e+00 2.66869306e-64]
AUG.A	0.0138019	-1	0.00105905	[ 0.00000000e+00 2.73263668e-64]
UTT.C1	0.0137995	-1	0.00105868	[ 0.00000000e+00 2.87521489e-64]
GGM.I1_3p	0.013797	1	0.0010583	[ 0.00000000e+00 3.02678661e-64]
AAG.C1	0.013774	1	0.00105478	[ 0.00000000e+00 4.88257998e-64]
GMG.I2_3p	0.0137717	1	0.00105442	[ 0.00000000e+00 5.12828322e-64]
MGG.I2_3p	0.013742	1	0.00104988	[ 0.00000000e+00 9.49901559e-64]
TTA.A	0.0137261	1	0.00104744	[ 0.00000000e+00 1.32263527e-63]
TMM.C1	0.0136996	1	0.00104341	[ 0.00000000e+00 2.28809734e-63]
CAG.I1_5p	0.013656	1	0.00103679	[ 0.00000000e+00 5.62828598e-63]
GG.A	0.0136495	-1	0.0010358	[ 0.00000000e+00 6.43507591e-63]
AGM.I1_5p	0.0136267	1	0.00103234	[ 0.00000000e+00 1.02941746e-62]
TGC.C2	0.0136176	1	0.00103096	[ 0.00000000e+00 1.24211246e-62]
C.I1_5p	0.0135444	-1	0.0010199	[ 0.00000000e+00 5.58039018e-62]
MUU.C1	0.0134807	-1	0.00101033	[ 0.00000000e+00 2.04824097e-61]
AAT.I1_5p	0.013471	1	0.00100887	[ 0.00000000e+00 2.49592182e-61]
UG.I2_3p	0.013415	-1	0.00100051	[ 0.00000000e+00 7.77758535e-61]
TG.C2	0.0133973	1	0.000997873	[ 0.00000000e+00 1.11277550e-60]
GTG.I1_3p	0.0133403	1	0.000989403	[ 0.00000000e+00 3.51738829e-60]
GGC.C1	0.0133393	-1	0.000989243	[ 0.00000000e+00 3.59463881e-60]
MG.I2_3p	0.0133232	1	0.000986864	[ 0.00000000e+00 4.96633134e-60]
MTG.C2	0.013292	1	0.000982247	[ 0.00000000e+00 9.30020364e-60]
CCC.I1_5p	0.0132865	-1	0.000981433	[ 0.00000000e+00 1.03888788e-59]
UGM.C1	0.0132599	-1	0.000977503	[ 0.00000000e+00 1.77187471e-59]
TTT.I1_5p	0.0132564	1	0.000976993	[ 0.00000000e+00 1.89923073e-59]
MAM.I2_3p	0.0132437	1	0.000975126	[ 0.00000000e+00 2.44761418e-59]
ATC.I1_5p	0.0132294	1	0.000973019	[ 0.00000000e+00 3.25875520e-59]
GGC.I2_3p	0.0132177	1	0.000971299	[ 0.00000000e+00 4.11690022e-59]
ACA.I1_5p	0.0131517	1	0.000961617	[ 0.00000000e+00 1.53446041e-58]
TTM.I2_3p	0.0131482	-1	0.000961106	[ 0.00000000e+00 1.64472372e-58]
TTA.C1	0.0131471	1	0.000960942	[ 0.00000000e+00 1.68171675e-58]
AUT.C1	0.0131444	-1	0.000960548	[ 0.00000000e+00 1.77430196e-58]
TGC.I1_3p	0.0131213	-1	0.000957186	[ 0.00000000e+00 2.80198489e-58]
AMU.C1	0.0130546	-1	0.000947467	[ 0.00000000e+00 1.04965561e-57]
GCC.I1_3p	0.0130537	-1	0.000947336	[ 0.00000000e+00 1.06839655e-57]
TGT.I2_3p	0.013026	-1	0.000943318	[ 0.00000000e+00 1.84443243e-57]
GM.I2_3p	0.0130173	1	0.00094206	[ 0.00000000e+00 2.18845055e-57]
MGT.I1_3p	0.0129914	1	0.000938325	[ 0.00000000e+00 3.63540500e-57]
GTA.I1_5p	0.0129173	1	0.000927643	[ 0.00000000e+00 1.55246298e-56]
GMA.C1	0.0129149	1	0.000927309	[ 0.00000000e+00 1.62448455e-56]
CTT.C1	0.0129095	1	0.00092653	[ 0.00000000e+00 1.80588134e-56]
ATT.I2_3p	0.0128683	-1	0.000920629	[ 0.00000000e+00 4.02702941e-56]
CTG.C2	0.0128666	1	0.000920375	[ 0.00000000e+00 4.16824194e-56]
C1.cell_std_meth	0.0128357	-1	0.00091597	[ 0.00000000e+00 7.58562017e-56]
GAT.I2_5p	0.0128189	-1	0.00091357	[ 0.00000000e+00 1.05104206e-55]
TT.I1_5p	0.0128119	1	0.000912564	[ 0.00000000e+00 1.20509548e-55]
AM.I1_3p	0.0128104	1	0.000912355	[ 0.00000000e+00 1.23982747e-55]
UAU.I1_5p	0.0128007	-1	0.000910978	[ 0.00000000e+00 1.49483844e-55]
GUU.I2_5p	0.0127428	-1	0.000902748	[ 0.00000000e+00 4.57479294e-55]
GG.I2_3p	0.0126783	1	0.000893641	[ 0.00000000e+00 1.57749720e-54]
MMT.I1_5p	0.0126769	1	0.000893436	[ 0.00000000e+00 1.62200048e-54]
GTA.C1	0.0126707	1	0.00089257	[ 0.00000000e+00 1.82470505e-54]
CAA.I2_5p	0.012664	-1	0.000891628	[ 0.00000000e+00 2.07384503e-54]
TGU.C2	0.0125592	-1	0.00087693	[ 0.00000000e+00 1.52893531e-53]
AGA.I2_3p	0.0125541	1	0.000876213	[ 0.00000000e+00 1.68553558e-53]
CTC.C1	0.0125498	-1	0.000875613	[ 0.00000000e+00 1.82865766e-53]
AMG.C1	0.0125431	1	0.000874685	[ 0.00000000e+00 2.07443712e-53]
AGT.I2_5p	0.0125372	1	0.00087386	[ 0.00000000e+00 2.32057655e-53]
TCT.I1_3p	0.0125293	-1	0.000872759	[ 0.00000000e+00 2.69524750e-53]
TUG.I2_3p	0.012505	-1	0.000869371	[ 0.00000000e+00 4.27154857e-53]
MAT.I1_5p	0.0124969	1	0.000868249	[ 0.00000000e+00 4.97584562e-53]
ATC.I2_5p	0.0124896	-1	0.000867236	[ 0.00000000e+00 5.70994643e-53]
UAA.C2	0.012473	-1	0.000864934	[ 0.00000000e+00 7.80775413e-53]
MAG.C1	0.0124668	1	0.000864069	[ 0.00000000e+00 8.78184436e-53]
MGA.I2_3p	0.0124609	1	0.000863255	[ 0.00000000e+00 9.81001681e-53]
T.I1_5p	0.0124492	1	0.000861637	[ 0.00000000e+00 1.22230593e-52]
CGA.I2_5p	0.0124413	-1	0.000860538	[ 0.00000000e+00 1.41928580e-52]
MU.C1	0.012428	-1	0.000858705	[ 0.00000000e+00 1.82090288e-52]
UM.I1_5p	0.0124235	-1	0.000858084	[ 0.00000000e+00 1.98114492e-52]
TTT.I2_5p	0.0123923	1	0.000853773	[ 0.00000000e+00 3.55977195e-52]
TCA.C1	0.0123802	1	0.00085211	[ 0.00000000e+00 4.46294162e-52]
UAG.C2	0.0123281	-1	0.000844954	[ 0.00000000e+00 1.18049208e-51]
UG.A	0.0123033	-1	0.000841557	[ 0.00000000e+00 1.87334800e-51]
GUG.I2_3p	0.0122155	-1	0.000829585	[ 0.00000000e+00 9.53773468e-51]
TAU.I1_5p	0.0122131	-1	0.000829261	[ 0.00000000e+00 9.96845223e-51]
TTA.I1_3p	0.0122025	1	0.000827825	[ 0.00000000e+00 1.21174906e-50]
TTT.I2_3p	0.0121944	-1	0.000826725	[ 0.00000000e+00 1.40717293e-50]
UGA.A	0.0121931	-1	0.000826544	[ 0.00000000e+00 1.44217112e-50]
UGA.I2_5p	0.0121467	-1	0.00082027	[ 0.00000000e+00 3.38437682e-50]
UTA.C1	0.0121419	-1	0.000819626	[ 0.00000000e+00 3.69402109e-50]
AAG.I1_3p	0.0121297	1	0.000817979	[ 0.00000000e+00 4.62070833e-50]
MM.I2_3p	0.0121235	1	0.00081714	[ 0.00000000e+00 5.17945087e-50]
A.I2_5p	0.0121071	1	0.000814923	[ 0.00000000e+00 7.00159588e-50]
MTM.I1_5p	0.0120916	1	0.000812847	[ 0.00000000e+00 9.28497621e-50]
TGM.I2_5p	0.0120573	-1	0.000808239	[ 0.00000000e+00 1.73707634e-49]
UUG.I2_3p	0.012041	-1	0.000806057	[ 0.00000000e+00 2.33718998e-49]
TTC.I2_5p	0.0120369	1	0.00080551	[ 0.00000000e+00 2.51761392e-49]
TCA.I1_5p	0.0120342	1	0.000805146	[ 0.00000000e+00 2.64537357e-49]
GCC.I2_3p	0.0120209	1	0.000803363	[ 0.00000000e+00 3.37127746e-49]
AMA.I2_5p	0.0120206	1	0.000803329	[ 0.00000000e+00 3.38671541e-49]
AMT.I2_3p	0.0120176	1	0.000802926	[ 0.00000000e+00 3.57730004e-49]
CAC.I2_5p	0.0119848	-1	0.000798553	[ 0.00000000e+00 6.48304044e-49]
MGU.C1	0.0119639	-1	0.000795766	[ 0.00000000e+00 9.46981659e-49]
TAM.I1_3p	0.0119322	1	0.000791549	[ 0.00000000e+00 1.68026253e-48]
GGM.C1	0.011915	1	0.00078928	[ 0.00000000e+00 2.28760840e-48]
UAA.A	0.0118664	-1	0.000782853	[ 0.00000000e+00 5.48184210e-48]
AGG.C2	0.0118658	-1	0.000782773	[ 0.00000000e+00 5.54171456e-48]
CG.I1_3p	0.0118577	-1	0.000781695	[ 0.00000000e+00 6.41695338e-48]
ATT.I1_5p	0.011769	1	0.000770054	[ 0.00000000e+00 3.12472448e-47]
AAU.I2_3p	0.0117676	-1	0.000769865	[ 0.00000000e+00 3.20606314e-47]
GGA.I2_3p	0.0117563	1	0.000768391	[ 0.00000000e+00 3.91757308e-47]
AAT.I2_3p	0.0117534	-1	0.000768006	[ 0.00000000e+00 4.12828638e-47]
M.I2_3p	0.0117449	1	0.000766901	[ 0.00000000e+00 4.79715637e-47]
UGG.A	0.011737	-1	0.000765867	[ 0.00000000e+00 5.52167296e-47]
GMT.C1	0.011718	1	0.000763391	[ 0.00000000e+00 7.73178338e-47]
ATG.I2_3p	0.0116865	-1	0.000759287	[ 0.00000000e+00 1.35117062e-46]
TTG.I1_5p	0.0116358	1	0.000752724	[ 0.00000000e+00 3.29869108e-46]
GU.C2	0.0116222	-1	0.000750955	[ 0.00000000e+00 4.19563429e-46]
TTM.I1_3p	0.0116183	1	0.00075045	[ 0.00000000e+00 4.49428053e-46]
GC.I2_5p	0.0115966	-1	0.000747651	[ 0.00000000e+00 6.57600832e-46]
GAT.C1	0.0115961	1	0.00074759	[ 0.00000000e+00 6.63037022e-46]
CCC.I1_3p	0.0115927	-1	0.000747149	[ 0.00000000e+00 7.04033579e-46]
ATA.C1	0.0115629	1	0.000743321	[ 0.00000000e+00 1.18496571e-45]
UA.C2	0.0115586	-1	0.000742762	[ 0.00000000e+00 1.27864479e-45]
GCA.I2_5p	0.0114934	1	0.000734411	[ 0.00000000e+00 3.98116453e-45]
UGT.I2_3p	0.0114645	-1	0.000730716	[ 0.00000000e+00 6.58050144e-45]
GC.I1_3p	0.0114141	-1	0.000724307	[ 0.00000000e+00 1.57358800e-44]
TTG.C1	0.0112956	1	0.000709347	[ 0.00000000e+00 1.20411662e-43]
UGG.I2_3p	0.0112853	-1	0.000708052	[ 0.00000000e+00 1.43593326e-43]
UM.C1	0.0112843	-1	0.000707929	[ 0.00000000e+00 1.46033037e-43]
MMA.C1	0.0112836	1	0.000707841	[ 0.00000000e+00 1.47791842e-43]
GAM.I1_3p	0.0112642	1	0.000705406	[ 0.00000000e+00 2.05828158e-43]
CAC.I1_5p	0.0112641	1	0.000705398	[ 0.00000000e+00 2.06043307e-43]
AUA.C2	0.0112633	-1	0.0007053	[ 0.00000000e+00 2.08810455e-43]
CAT.I2_3p	0.011231	-1	0.000701253	[ 0.00000000e+00 3.62106423e-43]
AGM.I2_3p	0.0112062	1	0.000698165	[ 0.00000000e+00 5.51154435e-43]
CGC.I2_5p	0.0111938	-1	0.000696623	[ 0.00000000e+00 6.79847114e-43]
GUG.I1_3p	0.011189	-1	0.00069602	[ 0.00000000e+00 7.37949118e-43]
TTA.I2_3p	0.0111455	-1	0.000690618	[ 0.00000000e+00 1.53887707e-42]
CGA.I2_3p	0.0111446	1	0.000690509	[ 0.00000000e+00 1.56191992e-42]
AUG.I2_5p	0.0110346	-1	0.000676947	[ 0.00000000e+00 9.88479541e-42]
TUM.I1_5p	0.0110211	-1	0.00067529	[ 0.00000000e+00 1.23859747e-41]
ACT.I1_5p	0.010989	1	0.00067136	[ 0.00000000e+00 2.11429070e-41]
MTG.I2_3p	0.0109833	1	0.000670667	[ 0.00000000e+00 2.32317495e-41]
UTT.I2_3p	0.0109364	-1	0.000664945	[ 0.00000000e+00 5.06101240e-41]
ACC.C2	0.010934	-1	0.000664659	[ 0.00000000e+00 5.26156569e-41]
MGM.I2_5p	0.0108979	-1	0.000660272	[ 0.00000000e+00 9.55876415e-41]
TMT.I2_3p	0.0108944	-1	0.000659852	[ 0.00000000e+00 1.01210188e-40]
GMG.C1	0.0108818	1	0.000658323	[ 0.00000000e+00 1.24611116e-40]
AMA.I1_3p	0.0108547	1	0.000655046	[ 0.00000000e+00 1.94636621e-40]
AMM.C1	0.0108154	1	0.00065032	[ 0.00000000e+00 3.70325057e-40]
UTU.I2_3p	0.0107947	-1	0.000647835	[ 0.00000000e+00 5.19322298e-40]
TTU.I2_3p	0.0107875	-1	0.000646971	[ 0.00000000e+00 5.84127326e-40]
TAA.I2_3p	0.0107626	-1	0.000643984	[ 0.00000000e+00 8.77132899e-40]
AGU.C2	0.0107482	-1	0.000642261	[ 0.00000000e+00 1.10891076e-39]
ACA.C1	0.0106899	1	0.000635315	[ 0.00000000e+00 2.85380451e-39]
AT.I2_3p	0.0106884	-1	0.000635129	[ 0.00000000e+00 2.92724056e-39]
MAG.I2_3p	0.0106862	1	0.000634874	[ 0.00000000e+00 3.03053956e-39]
AA.C1	0.0106764	1	0.000633713	[ 0.00000000e+00 3.54913225e-39]
UMM.C1	0.0106733	-1	0.000633335	[ 0.00000000e+00 3.73666416e-39]
TUM.C2	0.0106714	-1	0.000633117	[ 0.00000000e+00 3.84894317e-39]
TUM.C1	0.0106307	-1	0.00062829	[ 0.00000000e+00 7.42459513e-39]
TMT.C1	0.0106156	1	0.000626507	[ 0.00000000e+00 9.46446911e-39]
UUG.A	0.010602	-1	0.000624907	[ 0.00000000e+00 1.17678028e-38]
TGM.C1	0.010584	1	0.000622785	[ 0.00000000e+00 1.57075186e-38]
GGM.A	0.0105746	-1	0.000621678	[ 0.00000000e+00 1.82632288e-38]
TMM.I2_3p	0.0105628	1	0.000620293	[ 0.00000000e+00 2.20524837e-38]
CGC.C2	0.0105402	-1	0.000617646	[ 0.00000000e+00 3.16159692e-38]
AU.I2_3p	0.0104979	-1	0.00061269	[ 0.00000000e+00 6.20738608e-38]
GGC.I1_5p	0.0104788	-1	0.000610463	[ 0.00000000e+00 8.40622125e-38]
GUM.I1_5p	0.0104778	-1	0.000610345	[ 0.00000000e+00 8.54151801e-38]
AT.I1_5p	0.010471	1	0.000609565	[ 0.00000000e+00 9.49922053e-38]
AGM.C1	0.0104546	1	0.000607646	[ 0.00000000e+00 1.23339181e-37]
CCT.I1_5p	0.0104082	-1	0.000602272	[ 0.00000000e+00 2.56381703e-37]
UUU.I2_5p	0.0103811	-1	0.000599138	[ 0.00000000e+00 3.92808025e-37]
GAA.C1	0.0103594	1	0.000596632	[ 0.00000000e+00 5.52468929e-37]
AAC.I1_3p	0.0103488	1	0.000595412	[ 0.00000000e+00 6.52345486e-37]
TC.I2_5p	0.01034	-1	0.000594406	[ 0.00000000e+00 7.48109360e-37]
CTT.I2_5p	0.0103377	1	0.000594137	[ 0.00000000e+00 7.75956849e-37]
GA.C2	0.0103187	1	0.00059196	[ 0.00000000e+00 1.04369343e-36]
U.I2_3p	0.0103106	-1	0.000591031	[ 0.00000000e+00 1.18440549e-36]
AAG.I2_5p	0.0102912	1	0.000588803	[ 0.00000000e+00 1.60424620e-36]
TU.I2_3p	0.010286	-1	0.000588207	[ 0.00000000e+00 1.73987485e-36]
CAC.I2_3p	0.0102857	1	0.000588175	[ 0.00000000e+00 1.74744932e-36]
GTG.I2_5p	0.0102769	-1	0.00058717	[ 0.00000000e+00 2.00384226e-36]
CGT.A	0.0102685	1	0.000586214	[ 0.00000000e+00 2.28214664e-36]
UAT.C1	0.0102673	-1	0.000586074	[ 0.00000000e+00 2.32609921e-36]
MMG.I2_3p	0.0102647	1	0.000585772	[ 0.00000000e+00 2.42374690e-36]
MGU.I2_3p	0.0102636	-1	0.000585648	[ 0.00000000e+00 2.46519012e-36]
MTM.I2_5p	0.0102046	-1	0.000578933	[ 0.00000000e+00 6.15058389e-36]
T.I2_5p	0.0101969	1	0.000578066	[ 0.00000000e+00 6.92129684e-36]
GMA.I1_3p	0.0101681	1	0.000574804	[ 0.00000000e+00 1.07924653e-35]
UT.I2_3p	0.0101613	-1	0.000574032	[ 0.00000000e+00 1.19886875e-35]
AGA.I1_5p	0.0101027	1	0.000567437	[ 0.00000000e+00 2.94317948e-35]
GTT.I2_3p	0.0100933	-1	0.000566381	[ 0.00000000e+00 3.39849131e-35]
AC.I2_5p	0.0100905	-1	0.000566064	[ 0.00000000e+00 3.54841522e-35]
CAG.I1_3p	0.0100863	-1	0.000565589	[ 0.00000000e+00 3.78577533e-35]
MMT.C1	0.0100708	1	0.000563855	[ 0.00000000e+00 4.79392127e-35]
AGT.I1_5p	0.0100572	1	0.000562332	[ 0.00000000e+00 5.89872832e-35]
TTM.A	0.0100426	-1	0.000560704	[ 0.00000000e+00 7.36370820e-35]
TCG.I1_3p	0.0100367	-1	0.000560045	[ 0.00000000e+00 8.05475430e-35]
TTG.A	0.0100282	1	0.000559095	[ 0.00000000e+00 9.16703971e-35]
TUT.I2_3p	0.0100268	-1	0.000558935	[ 0.00000000e+00 9.36969662e-35]
CT.I2_5p	0.0100157	-1	0.000557697	[ 0.00000000e+00 1.10898526e-34]
MAM.I1_3p	0.00999825	-1	0.00055576	[ 0.00000000e+00 1.44377042e-34]
MT.I1_3p	0.00995467	1	0.000550926	[ 0.00000000e+00 2.78898110e-34]
UAU.I2_3p	0.00993675	-1	0.000548944	[ 0.00000000e+00 3.65369322e-34]
AMU.A	0.00992609	-1	0.000547767	[ 0.00000000e+00 4.28872845e-34]
CAG.I2_3p	0.00991781	1	0.000546854	[ 0.00000000e+00 4.85707636e-34]
CTA.I1_3p	0.00984073	-1	0.000538386	[ 0.00000000e+00 1.53920297e-33]
TA.C2	0.00982572	-1	0.000536745	[ 0.00000000e+00 1.92480064e-33]
ATC.C1	0.00981123	1	0.000535163	[ 0.00000000e+00 2.38788191e-33]
TA.I1_5p	0.00980981	1	0.000535009	[ 0.00000000e+00 2.43864225e-33]
TAG.I1_5p	0.00977355	1	0.000531061	[ 0.00000000e+00 4.17554907e-33]
GTM.I1_5p	0.00976844	1	0.000530505	[ 0.00000000e+00 4.50388234e-33]
AUM.I1_3p	0.00975907	-1	0.000529488	[ 0.00000000e+00 5.17321652e-33]
AC.C1	0.00975575	1	0.000529128	[ 0.00000000e+00 5.43396833e-33]
CCC.I2_5p	0.00975064	-1	0.000528574	[ 0.00000000e+00 5.85995768e-33]
TGA.I1_5p	0.0097442	1	0.000527875	[ 0.00000000e+00 6.44473613e-33]
AMM.C2	0.00974208	-1	0.000527646	[ 0.00000000e+00 6.64910504e-33]
AUT.I2_3p	0.00973266	-1	0.000526626	[ 0.00000000e+00 7.64076556e-33]
UAM.I1_5p	0.00971535	-1	0.000524755	[ 0.00000000e+00 9.85913085e-33]
GTC.I1_3p	0.00969586	-1	0.000522651	[ 0.00000000e+00 1.31326646e-32]
AM.I2_3p	0.00966795	1	0.000519647	[ 0.00000000e+00 1.97760006e-32]
UUT.I2_3p	0.00966239	-1	0.000519049	[ 0.00000000e+00 2.14520563e-32]
AUA.I1_5p	0.00962039	-1	0.000514547	[ 0.00000000e+00 3.96221021e-32]
GCG.C2	0.00961958	-1	0.00051446	[ 0.00000000e+00 4.00956613e-32]
AUA.I2_3p	0.00961204	-1	0.000513654	[ 0.00000000e+00 4.47457471e-32]
CGA.I1_3p	0.0095923	-1	0.000511546	[ 0.00000000e+00 5.96395383e-32]
MM.C1	0.00955049	1	0.000507097	[ 0.00000000e+00 1.09353987e-31]
MAT.C1	0.00954423	1	0.000506433	[ 0.00000000e+00 1.19719123e-31]
GMT.I1_3p	0.00951579	1	0.000503419	[ 0.00000000e+00 1.80527630e-31]
CTG.I1_3p	0.00947298	-1	0.000498899	[ 0.00000000e+00 3.34245179e-31]
MGT.I1_5p	0.00945866	1	0.000497391	[ 0.00000000e+00 4.10500942e-31]
TAA.I1_5p	0.00945206	1	0.000496698	[ 0.00000000e+00 4.51189321e-31]
CA.C1	0.00943683	1	0.000495098	[ 0.00000000e+00 5.61096858e-31]
UAT.I2_3p	0.00940997	-1	0.000492285	[ 0.00000000e+00 8.23395102e-31]
MMT.I2_3p	0.00937536	1	0.000488669	[ 0.00000000e+00 1.34781030e-30]
TMT.I2_5p	0.00937325	1	0.000488449	[ 0.00000000e+00 1.38881907e-30]
MUU.C2	0.00936562	-1	0.000487655	[ 0.00000000e+00 1.54764445e-30]
TGG.I2_3p	0.00935109	1	0.000486142	[ 0.00000000e+00 1.90209696e-30]
GC.I2_3p	0.00932186	1	0.000483108	[ 0.00000000e+00 2.87643981e-30]
TAA.C2	0.00931025	-1	0.000481906	[ 0.00000000e+00 3.38870467e-30]
ATM.C2	0.00926342	1	0.00047707	[ 0.00000000e+00 6.55198684e-30]
MTM.I1_3p	0.00925064	-1	0.000475755	[ 0.00000000e+00 7.83860433e-30]
UU.I2_3p	0.00922389	-1	0.000473007	[ 0.00000000e+00 1.14018548e-29]
UTA.I2_3p	0.00921539	-1	0.000472135	[ 0.00000000e+00 1.28397750e-29]
MAU.C1	0.00921117	-1	0.000471703	[ 0.00000000e+00 1.36197185e-29]
MAT.C2	0.00919647	1	0.000470199	[ 0.00000000e+00 1.67191530e-29]
AGC.I1_5p	0.00919503	-1	0.000470052	[ 0.00000000e+00 1.70583376e-29]
TGG.C2	0.00917605	1	0.000468113	[ 0.00000000e+00 2.22208345e-29]
AGC.I2_3p	0.00910323	1	0.000460713	[ 0.00000000e+00 6.09519427e-29]
MTU.I1_3p	0.00907463	-1	0.000457823	[ 0.00000000e+00 9.04028202e-29]
AC.I1_3p	0.00906508	-1	0.00045686	[ 0.00000000e+00 1.03085004e-28]
UMT.C1	0.00906021	-1	0.000456368	[ 0.00000000e+00 1.10234461e-28]
TMU.I1_3p	0.00905944	-1	0.000456291	[ 0.00000000e+00 1.11396625e-28]
AA.I1_5p	0.00900314	1	0.000450637	[ 0.00000000e+00 2.40870195e-28]
ATT.C2	0.00900172	1	0.000450495	[ 0.00000000e+00 2.45572962e-28]
TUG.A	0.00898723	-1	0.000449046	[ 0.00000000e+00 2.99240154e-28]
MGM.I1_3p	0.00897212	-1	0.000447538	[ 0.00000000e+00 3.67608416e-28]
MGU.I2_5p	0.00895793	-1	0.000446123	[ 0.00000000e+00 4.45834897e-28]
CTG.I2_3p	0.00895405	1	0.000445737	[ 0.00000000e+00 4.69959844e-28]
GTA.A	0.00893492	-1	0.000443835	[ 0.00000000e+00 6.09192660e-28]
MGM.C2	0.00889618	-1	0.000439994	[ 0.00000000e+00 1.02869631e-27]
AG.I1_5p	0.008883	1	0.000438691	[ 0.00000000e+00 1.22880415e-27]
TUG.I2_5p	0.00887942	-1	0.000438338	[ 0.00000000e+00 1.28945140e-27]
GU.I2_3p	0.00887647	-1	0.000438046	[ 0.00000000e+00 1.34177342e-27]
GUU.I2_3p	0.00884316	-1	0.000434765	[ 0.00000000e+00 2.09934687e-27]
TGA.I2_5p	0.00883219	-1	0.000433686	[ 0.00000000e+00 2.43222585e-27]
GAG.A	0.00880783	-1	0.000431298	[ 0.00000000e+00 3.36914087e-27]
CTG.I2_5p	0.00880679	-1	0.000431196	[ 0.00000000e+00 3.41619138e-27]
ATG.I2_5p	0.00880359	-1	0.000430883	[ 0.00000000e+00 3.56563286e-27]
TGA.C2	0.00878566	1	0.00042913	[ 0.00000000e+00 4.52913044e-27]
logLen.A_I2	0.00877529	1	0.000428117	[ 0.00000000e+00 5.20000179e-27]
UMT.I1_5p	0.00877512	-1	0.0004281	[ 0.00000000e+00 5.21232531e-27]
CCG.C2	0.00877479	-1	0.000428068	[ 0.00000000e+00 5.23531943e-27]
ATT.C1	0.00877399	1	0.00042799	[ 0.00000000e+00 5.29108436e-27]
SS3.I2	0.00876512	-1	0.000427125	[ 0.00000000e+00 5.95382062e-27]
AMG.C2	0.00876199	1	0.00042682	[ 0.00000000e+00 6.20660271e-27]
TGT.I2_5p	0.00873304	-1	0.000424005	[ 0.00000000e+00 9.11419259e-27]
GGT.I2_3p	0.00872101	1	0.000422837	[ 0.00000000e+00 1.06880185e-26]
CC.I2_3p	0.00870357	1	0.000421148	[ 0.00000000e+00 1.34595455e-26]
GT.C2	0.00869478	-1	0.000420297	[ 0.00000000e+00 1.51165180e-26]
UGM.A	0.0086599	-1	0.000416932	[ 0.00000000e+00 2.39273841e-26]
GUG.C2	0.00865562	-1	0.00041652	[ 0.00000000e+00 2.53099958e-26]
GAT.C2	0.00865244	1	0.000416214	[ 0.00000000e+00 2.63895419e-26]
AUU.I2_3p	0.0086471	-1	0.0004157	[ 0.00000000e+00 2.83083337e-26]
MA.I2_3p	0.00862093	1	0.000413188	[ 0.00000000e+00 3.98823116e-26]
TTG.C2	0.00861977	1	0.000413076	[ 0.00000000e+00 4.04964028e-26]
GUU.C2	0.00859985	-1	0.000411169	[ 0.00000000e+00 5.25368099e-26]
ATT.I1_3p	0.00859275	1	0.000410491	[ 0.00000000e+00 5.76355715e-26]
TMG.I2_3p	0.00858815	1	0.000410052	[ 0.00000000e+00 6.11911665e-26]
GMT.C2	0.00854066	1	0.00040553	[ 0.00000000e+00 1.13444285e-25]
MMG.I2_5p	0.00853354	-1	0.000404853	[ 0.00000000e+00 1.24418028e-25]
T.I1_3p	0.00852022	-1	0.000403591	[ 0.00000000e+00 1.47823826e-25]
GMU.C1	0.00851656	-1	0.000403244	[ 0.00000000e+00 1.54995507e-25]
CGA.I1_5p	0.00850175	-1	0.000401843	[ 0.00000000e+00 1.87661592e-25]
CAT.A	0.00849284	1	0.000401001	[ 0.00000000e+00 2.10503876e-25]
TUU.I2_3p	0.0084925	-1	0.000400969	[ 0.00000000e+00 2.11443484e-25]
UUM.C1	0.00847604	-1	0.000399416	[ 0.00000000e+00 2.61379221e-25]
CGG.I2_3p	0.00845055	1	0.000397017	[ 0.00000000e+00 3.62642789e-25]
UMG.C2	0.00843707	-1	0.000395752	[ 0.00000000e+00 4.31029150e-25]
MMG.C1	0.00842528	1	0.000394647	[ 0.00000000e+00 5.01247790e-25]
CCG.I2_5p	0.00841991	-1	0.000394143	[ 0.00000000e+00 5.36899039e-25]
MGM.I2_3p	0.00841208	1	0.000393411	[ 0.00000000e+00 5.93380145e-25]
AAG.I2_3p	0.00840604	1	0.000392846	[ 0.00000000e+00 6.40936279e-25]
MUT.I1_5p	0.00838283	-1	0.00039068	[ 0.00000000e+00 8.61532388e-25]
ACT.I2_3p	0.0083655	1	0.000389066	[ 0.00000000e+00 1.07397580e-24]
MU.A	0.00836276	-1	0.000388811	[ 0.00000000e+00 1.11197936e-24]
GAA.I1_5p	0.00834183	1	0.000386868	[ 0.00000000e+00 1.44997501e-24]
CTA.A	0.00829993	1	0.000382991	[ 0.00000000e+00 2.46200262e-24]
TUA.I2_3p	0.00824455	-1	0.000377897	[ 0.00000000e+00 4.93708512e-24]
UAM.I2_3p	0.00823571	1	0.000377087	[ 0.00000000e+00 5.51421549e-24]
AMT.A	0.00821671	-1	0.000375349	[ 0.00000000e+00 6.99193682e-24]
GCG.I2_3p	0.00821529	1	0.00037522	[ 0.00000000e+00 7.11659586e-24]
TTG.I2_3p	0.00820987	-1	0.000374724	[ 0.00000000e+00 7.61514194e-24]
GCT.I2_5p	0.00819302	-1	0.000373188	[ 0.00000000e+00 9.39304016e-24]
AT.C2	0.00818665	1	0.000372608	[ 0.00000000e+00 1.01674424e-23]
GMU.I2_3p	0.00817413	-1	0.000371469	[ 0.00000000e+00 1.18797882e-23]
GMU.I1_5p	0.00817001	-1	0.000371094	[ 0.00000000e+00 1.25029438e-23]
TTA.I1_5p	0.0081459	1	0.000368907	[ 0.00000000e+00 1.68569461e-23]
ACG.C2	0.00813886	1	0.00036827	[ 0.00000000e+00 1.83901220e-23]
AMM.I2_3p	0.00813228	1	0.000367675	[ 0.00000000e+00 1.99475603e-23]
GM.I1_3p	0.00812619	1	0.000367124	[ 0.00000000e+00 2.15066508e-23]
MGU.C2	0.0081165	-1	0.000366249	[ 0.00000000e+00 2.42376915e-23]
MGA.I2_5p	0.00811626	-1	0.000366228	[ 0.00000000e+00 2.43091381e-23]
TMA.I2_5p	0.00810382	1	0.000365106	[ 0.00000000e+00 2.83357247e-23]
TA.I2_3p	0.00810217	-1	0.000364957	[ 0.00000000e+00 2.89179086e-23]
AAU.C1	0.00808348	-1	0.000363275	[ 0.00000000e+00 3.63880430e-23]
UAT.C2	0.0080786	-1	0.000362837	[ 0.00000000e+00 3.86336058e-23]
MTT.I2_3p	0.00802885	-1	0.000358382	[ 0.00000000e+00 7.10185106e-23]
TMG.I1_5p	0.0080117	1	0.000356853	[ 0.00000000e+00 8.75238773e-23]
UMT.A	0.00800841	-1	0.00035656	[ 0.00000000e+00 9.11001948e-23]
MMA.A	0.0079985	-1	0.000355677	[ 0.00000000e+00 1.02772746e-22]
MGT.C1	0.00799753	1	0.000355592	[ 0.00000000e+00 1.03982814e-22]
CGC.A	0.00799611	-1	0.000355465	[ 0.00000000e+00 1.05793594e-22]
AUG.I2_3p	0.00795649	-1	0.000351951	[ 0.00000000e+00 1.71015487e-22]
CCA.I1_5p	0.00794071	1	0.000350557	[ 0.00000000e+00 2.06928607e-22]
UTA.C2	0.00793723	-1	0.000350249	[ 0.00000000e+00 2.15817216e-22]
GGG.I2_5p	0.00792572	1	0.000349234	[ 0.00000000e+00 2.47945563e-22]
UA.I2_3p	0.00788971	-1	0.000346068	[ 0.00000000e+00 3.82208001e-22]
MGU.A	0.00788775	-1	0.000345896	[ 0.00000000e+00 3.91294304e-22]
GAU.I2_3p	0.0078632	-1	0.000343746	[ 0.00000000e+00 5.24981721e-22]
GGU.I2_3p	0.00782065	-1	0.000340036	[ 0.00000000e+00 8.71814449e-22]
AGG.I1_3p	0.00781032	1	0.000339139	[ 0.00000000e+00 9.85675641e-22]
AGT.C2	0.00780286	-1	0.000338491	[ 0.00000000e+00 1.07694151e-21]
TC.I2_3p	0.0077641	-1	0.000335137	[ 0.00000000e+00 1.70369707e-21]
MGG.I1_5p	0.00774542	1	0.000333526	[ 0.00000000e+00 2.12342195e-21]
ACT.C1	0.00774035	1	0.000333089	[ 0.00000000e+00 2.25424297e-21]
UGU.C2	0.00773241	-1	0.000332406	[ 0.00000000e+00 2.47478863e-21]
MGG.I1_3p	0.00772752	1	0.000331986	[ 0.00000000e+00 2.62118402e-21]
GCT.I1_3p	0.00772059	-1	0.000331391	[ 0.00000000e+00 2.84363166e-21]
UAA.I2_3p	0.00768278	-1	0.000328153	[ 0.00000000e+00 4.42778042e-21]
CTC.I1_5p	0.00767845	-1	0.000327783	[ 0.00000000e+00 4.65726898e-21]
ATC.C2	0.00767644	1	0.000327612	[ 0.00000000e+00 4.76783333e-21]
TT.C1	0.00766263	1	0.000326434	[ 0.00000000e+00 5.60153278e-21]
GTA.I1_3p	0.007655	1	0.000325784	[ 0.00000000e+00 6.12184946e-21]
AGA.I1_3p	0.00764906	1	0.000325279	[ 0.00000000e+00 6.55998643e-21]
UUU.I2_3p	0.00763696	-1	0.000324251	[ 0.00000000e+00 7.55092321e-21]
MU.C2	0.00763203	-1	0.000323832	[ 0.00000000e+00 7.99608440e-21]
U.C2	0.00759348	-1	0.000320569	[ 0.00000000e+00 1.24952224e-20]
GMG.C2	0.00757507	-1	0.000319016	[ 0.00000000e+00 1.54520690e-20]
CGG.I2_5p	0.00756976	1	0.000318569	[ 0.00000000e+00 1.64268052e-20]
AAU.C2	0.00747658	-1	0.000310774	[ 0.00000000e+00 4.77277785e-20]
CGG.A	0.00741352	1	0.000305554	[ 0.00000000e+00 9.75112868e-20]
GGA.C2	0.0074099	1	0.000305256	[ 0.00000000e+00 1.01577302e-19]
TCC.I2_3p	0.00740005	1	0.000304445	[ 0.00000000e+00 1.13501954e-19]
GGU.I2_5p	0.00739675	-1	0.000304173	[ 0.00000000e+00 1.17802603e-19]
AGC.I1_3p	0.00738376	-1	0.000303106	[ 0.00000000e+00 1.36342726e-19]
CAA.I1_5p	0.00737188	1	0.000302131	[ 0.00000000e+00 1.55796881e-19]
MGG.C1	0.00733272	1	0.00029893	[ 0.00000000e+00 2.41479514e-19]
GMG.I1_3p	0.00731398	1	0.000297404	[ 0.00000000e+00 2.97592601e-19]
UUA.C2	0.00726752	-1	0.000293638	[ 0.00000000e+00 4.98423486e-19]
GUT.I2_3p	0.00726702	-1	0.000293598	[ 0.00000000e+00 5.01187949e-19]
UTM.A	0.00725425	-1	0.000292567	[ 0.00000000e+00 5.77199331e-19]
UGG.C2	0.00721862	-1	0.000289699	[ 0.00000000e+00 8.54786007e-19]
GUM.C2	0.00721263	-1	0.000289219	[ 0.00000000e+00 9.12906711e-19]
UTM.I2_5p	0.00721123	-1	0.000289106	[ 0.00000000e+00 9.27111333e-19]
CGG.I1_3p	0.00719671	-1	0.000287944	[ 0.00000000e+00 1.08715400e-18]
UMM.C2	0.0071848	-1	0.000286992	[ 0.00000000e+00 1.23861003e-18]
UUG.C2	0.00717938	-1	0.000286558	[ 0.00000000e+00 1.31433314e-18]
MMG.C2	0.00717846	-1	0.000286485	[ 0.00000000e+00 1.32755176e-18]
MUG.I1_3p	0.00716965	-1	0.000285783	[ 0.00000000e+00 1.46168926e-18]
MGG.I2_5p	0.00715192	1	0.000284371	[ 0.00000000e+00 1.77362157e-18]
GGT.C2	0.00714164	-1	0.000283553	[ 0.00000000e+00 1.98373632e-18]
AMM.I1_3p	0.00713334	-1	0.000282895	[ 0.00000000e+00 2.17101394e-18]
UM.I2_5p	0.00712497	-1	0.000282231	[ 0.00000000e+00 2.37770318e-18]
phastCons.I1_5p	0.00712261	-1	0.000282045	[ 0.00000000e+00 2.43923876e-18]
GCT.C2	0.00711952	1	0.0002818	[ 0.00000000e+00 2.52243386e-18]
CG.I2_3p	0.00711671	1	0.000281578	[ 0.00000000e+00 2.60040153e-18]
AMG.I1_3p	0.0070986	1	0.000280146	[ 0.00000000e+00 3.16394296e-18]
MMM.I1_5p	0.00709242	1	0.000279659	[ 0.00000000e+00 3.38230620e-18]
UUM.I2_5p	0.0070656	-1	0.000277548	[ 0.00000000e+00 4.51694089e-18]
CGT.I2_5p	0.00705601	-1	0.000276795	[ 0.00000000e+00 5.00781823e-18]
MAU.C2	0.00703167	1	0.000274889	[ 0.00000000e+00 6.50298359e-18]
CAC.C1	0.00702374	1	0.000274268	[ 0.00000000e+00 7.07996392e-18]
AGM.I1_3p	0.00700056	1	0.000272462	[ 0.00000000e+00 9.06921728e-18]
MAT.I2_3p	0.00697249	-1	0.000270281	[ 0.00000000e+00 1.22289921e-17]
GG.I2_5p	0.00687557	1	0.000262819	[ 0.00000000e+00 3.40186891e-17]
MGM.A	0.00687216	-1	0.000262559	[ 0.00000000e+00 3.52536153e-17]
MMT.I2_5p	0.0068392	-1	0.000260046	[ 0.00000000e+00 4.97585062e-17]
GGG.I1_3p	0.00683323	1	0.000259592	[ 0.00000000e+00 5.29528744e-17]
AGC.C1	0.00682425	-1	0.00025891	[ 0.00000000e+00 5.81439635e-17]
MMA.I1_3p	0.00679364	-1	0.000256593	[ 0.00000000e+00 7.99009248e-17]
G.I1_3p	0.00677763	1	0.000255385	[ 0.00000000e+00 9.43016590e-17]
AGT.C1	0.00677147	1	0.000254921	[ 0.00000000e+00 1.00495911e-16]
UMA.I2_5p	0.00677136	-1	0.000254913	[ 0.00000000e+00 1.00611388e-16]
UMT.I2_5p	0.00674526	-1	0.000252951	[ 0.00000000e+00 1.31674828e-16]
GAA.I2_3p	0.00673695	1	0.000252329	[ 0.00000000e+00 1.43418407e-16]
TMA.C2	0.00673287	1	0.000252023	[ 0.00000000e+00 1.49560516e-16]
CAT.C2	0.00671731	1	0.000250859	[ 0.00000000e+00 1.75455745e-16]
MUG.A	0.00671376	1	0.000250595	[ 0.00000000e+00 1.81945309e-16]
GTM.I1_3p	0.00669325	1	0.000249065	[ 0.00000000e+00 2.24430145e-16]
TCG.C1	0.00666795	-1	0.000247186	[ 0.00000000e+00 2.90463933e-16]
GGG.I2_3p	0.00666637	1	0.000247069	[ 0.00000000e+00 2.95168069e-16]
AMA.C2	0.0066572	1	0.00024639	[ 0.00000000e+00 3.23993355e-16]
MA.C2	0.00664407	1	0.000245419	[ 0.00000000e+00 3.70193626e-16]
TTC.I1_3p	0.00661824	-1	0.000243515	[ 0.00000000e+00 4.80763775e-16]
CGT.C1	0.00658005	-1	0.000240712	[ 0.00000000e+00 7.06320771e-16]
AU.C2	0.00657452	-1	0.000240307	[ 0.00000000e+00 7.46692697e-16]
ACG.I1_3p	0.00656738	-1	0.000239786	[ 0.00000000e+00 8.02100802e-16]
TAU.I2_3p	0.00656251	-1	0.00023943	[ 0.00000000e+00 8.42262302e-16]
TMU.C2	0.00654741	-1	0.00023833	[ 0.00000000e+00 9.79666450e-16]
CAT.I1_3p	0.00653762	1	0.000237617	[ 0.00000000e+00 1.08029322e-15]
ATT.I2_5p	0.00653625	1	0.000237518	[ 0.00000000e+00 1.09509695e-15]
CAT.I2_5p	0.00653063	-1	0.00023711	[ 0.00000000e+00 1.15826704e-15]
I1_5p.cell_std_meth	0.00652681	-1	0.000236833	[ 0.00000000e+00 1.20322991e-15]
MT.I2_5p	0.00650735	1	0.000235423	[ 0.00000000e+00 1.46031738e-15]
GUM.A	0.00650279	-1	0.000235093	[ 0.00000000e+00 1.52800494e-15]
C.I2_3p	0.00647143	1	0.000232831	[ 0.00000000e+00 2.08466128e-15]
TMU.I1_5p	0.00646851	-1	0.000232621	[ 0.00000000e+00 2.14576183e-15]
ATU.I2_3p	0.00646179	-1	0.000232137	[ 0.00000000e+00 2.29308820e-15]
UM.A	0.00643425	-1	0.000230163	[ 0.00000000e+00 3.00762111e-15]
GAM.C2	0.00642295	1	0.000229355	[ 0.00000000e+00 3.36051748e-15]
MTU.C1	0.00641828	-1	0.000229021	[ 0.00000000e+00 3.51806748e-15]
UU.C2	0.00639439	-1	0.00022732	[ 0.00000000e+00 4.44468639e-15]
CTT.I1_3p	0.00639131	1	0.000227101	[ 0.00000000e+00 4.58038688e-15]
MTM.I2_3p	0.0063558	1	0.000224584	[ 0.00000000e+00 6.47269774e-15]
MMG.A	0.00635124	1	0.000224263	[ 0.00000000e+00 6.76541869e-15]
AM.I2_5p	0.0063503	1	0.000224196	[ 0.00000000e+00 6.82788577e-15]
UM.C2	0.00633343	-1	0.000223007	[ 0.00000000e+00 8.04025426e-15]
GT.I1_3p	0.00633303	1	0.000222978	[ 0.00000000e+00 8.07126470e-15]
MU.I1_5p	0.00633171	-1	0.000222885	[ 0.00000000e+00 8.17557589e-15]
GTU.I2_3p	0.00633152	-1	0.000222872	[ 0.00000000e+00 8.19049693e-15]
CTA.I1_5p	0.00632772	1	0.000222605	[ 0.00000000e+00 8.49667082e-15]
GCA.A	0.00629995	1	0.000220655	[ 0.00000000e+00 1.11079288e-14]
GUM.C1	0.00628074	-1	0.000219311	[ 0.00000000e+00 1.33624020e-14]
TGT.I1_3p	0.00627682	1	0.000219037	[ 0.00000000e+00 1.38745165e-14]
AGU.I2_3p	0.00627428	-1	0.00021886	[ 0.00000000e+00 1.42166560e-14]
AAC.I1_5p	0.00624278	1	0.000216668	[ 0.00000000e+00 1.92167436e-14]
MUA.C1	0.00624234	1	0.000216638	[ 0.00000000e+00 1.92974787e-14]
MTM.C2	0.00624113	-1	0.000216553	[ 0.00000000e+00 1.95227786e-14]
GMU.C2	0.00621243	-1	0.000214567	[ 0.00000000e+00 2.56556068e-14]
MTG.I1_3p	0.00618714	1	0.000212823	[ 0.00000000e+00 3.26093808e-14]
CTC.C2	0.00614435	-1	0.00020989	[ 0.00000000e+00 4.88183083e-14]
CG.I2_5p	0.00603574	-1	0.000202535	[ 0.00000000e+00 1.34320102e-13]
CCT.I2_3p	0.00603414	1	0.000202428	[ 0.00000000e+00 1.36309728e-13]
MUA.I2_5p	0.00602792	-1	0.000202011	[ 0.00000000e+00 1.44365327e-13]
GUM.I2_5p	0.00599739	-1	0.000199969	[ 0.00000000e+00 1.91216792e-13]
GTC.I2_5p	0.00599187	-1	0.000199602	[ 0.00000000e+00 2.01149559e-13]
TCC.C1	0.00598767	-1	0.000199322	[ 0.00000000e+00 2.09045487e-13]
GAA.C2	0.0059642	1	0.000197762	[ 0.00000000e+00 2.59122374e-13]
AG.C1	0.0059526	-1	0.000196994	[ 0.00000000e+00 2.88039225e-13]
CCC.C2	0.00590832	-1	0.000194074	[ 0.00000000e+00 4.30671638e-13]
TM.I2_5p	0.00590264	1	0.000193701	[ 0.00000000e+00 4.53370789e-13]
AGC.C2	0.00589451	-1	0.000193168	[ 0.00000000e+00 4.87936154e-13]
MG.I1_3p	0.00587495	1	0.000191888	[ 0.00000000e+00 5.81996265e-13]
UTM.C1	0.00587051	-1	0.000191598	[ 0.00000000e+00 6.05729916e-13]
TMM.I1_5p	0.00586972	1	0.000191547	[ 0.00000000e+00 6.10036835e-13]
MGM.C1	0.00584796	1	0.000190129	[ 0.00000000e+00 7.41651628e-13]
UUU.C2	0.00584202	-1	0.000189743	[ 0.00000000e+00 7.82151619e-13]
GMG.A	0.00580649	1	0.000187442	[ 0.00000000e+00 1.07407109e-12]
UUM.I1_5p	0.00580646	-1	0.00018744	[ 0.00000000e+00 1.07430512e-12]
MUG.C2	0.00579448	-1	0.000186667	[ 0.00000000e+00 1.19503001e-12]
CTA.C2	0.0057806	-1	0.000185774	[ 0.00000000e+00 1.35159937e-12]
TCA.I2_3p	0.00577332	-1	0.000185306	[ 0.00000000e+00 1.44169247e-12]
GGG.C2	0.00574555	-1	0.000183528	[ 0.00000000e+00 1.84229246e-12]
MUA.I2_3p	0.00574289	-1	0.000183358	[ 0.00000000e+00 1.88596573e-12]
MMM.I2_3p	0.00573972	1	0.000183156	[ 0.00000000e+00 1.93922595e-12]
UAM.C1	0.0057097	-1	0.000181245	[ 0.00000000e+00 2.52407550e-12]
ACT.I2_5p	0.00568886	1	0.000179924	[ 0.00000000e+00 3.02839397e-12]
UGM.C2	0.00568413	-1	0.000179625	[ 0.00000000e+00 3.15594398e-12]
TAC.C2	0.00566595	-1	0.000178478	[ 0.00000000e+00 3.69688103e-12]
UTG.I2_3p	0.00566327	-1	0.000178309	[ 0.00000000e+00 3.78401058e-12]
GGT.I2_5p	0.00564319	1	0.000177047	[ 0.00000000e+00 4.50408585e-12]
TCG.I2_5p	0.00562139	-1	0.000175682	[ 0.00000000e+00 5.43747833e-12]
TC.I1_5p	0.00561811	-1	0.000175477	[ 0.00000000e+00 5.59367237e-12]
CC.C2	0.00561411	-1	0.000175227	[ 0.00000000e+00 5.78998932e-12]
MGA.I1_3p	0.00559349	1	0.000173942	[ 0.00000000e+00 6.91327193e-12]
TMG.I1_3p	0.00557566	1	0.000172835	[ 0.00000000e+00 8.05459329e-12]
TGT.C2	0.00557209	-1	0.000172614	[ 0.00000000e+00 8.30445192e-12]
UMG.C1	0.00556627	1	0.000172253	[ 0.00000000e+00 8.72809456e-12]
UGM.I2_5p	0.00556373	-1	0.000172096	[ 0.00000000e+00 8.91983144e-12]
GTA.I2_5p	0.00555899	1	0.000171803	[ 0.00000000e+00 9.28755520e-12]
TUM.I2_5p	0.00555545	-1	0.000171585	[ 0.00000000e+00 9.57226031e-12]
GGU.C2	0.00555272	-1	0.000171416	[ 0.00000000e+00 9.79844983e-12]
TAG.I1_3p	0.00555247	1	0.0001714	[ 0.00000000e+00 9.81896860e-12]
GAG.I1_5p	0.00554892	-1	0.000171181	[ 0.00000000e+00 1.01209444e-11]
GMA.I2_3p	0.0055444	1	0.000170903	[ 0.00000000e+00 1.05175283e-11]
AMU.I1_5p	0.00554385	1	0.000170868	[ 0.00000000e+00 1.05672664e-11]
MMM.I2_5p	0.00553987	-1	0.000170623	[ 0.00000000e+00 1.09311300e-11]
UUA.I2_3p	0.00552893	-1	0.00016995	[ 0.00000000e+00 1.19963982e-11]
TGU.I2_3p	0.00552867	-1	0.000169934	[ 0.00000000e+00 1.20227653e-11]
GTM.I2_3p	0.00550775	1	0.000168651	[ 0.00000000e+00 1.43536593e-11]
MMG.I1_5p	0.00549767	1	0.000168034	[ 0.00000000e+00 1.56308358e-11]
TG.I1_5p	0.00548941	1	0.000167529	[ 0.00000000e+00 1.67589600e-11]
TMM.I2_5p	0.0054689	-1	0.00016628	[ 0.00000000e+00 1.99161427e-11]
GUG.A	0.00546876	-1	0.000166271	[ 0.00000000e+00 1.99387425e-11]
UMA.I1_3p	0.00543954	-1	0.000164499	[ 0.00000000e+00 2.54709568e-11]
MAG.I2_5p	0.00543511	1	0.000164232	[ 0.00000000e+00 2.64300091e-11]
MAM.I2_5p	0.00543419	-1	0.000164176	[ 0.00000000e+00 2.66338168e-11]
UG.C2	0.00542833	-1	0.000163822	[ 0.00000000e+00 2.79689293e-11]
ACC.I2_3p	0.00541882	1	0.000163248	[ 0.00000000e+00 3.02776928e-11]
GGT.I1_3p	0.00541492	1	0.000163014	[ 0.00000000e+00 3.12753447e-11]
TUM.A	0.00540031	-1	0.000162135	[ 0.00000000e+00 3.53133884e-11]
GGA.I1_5p	0.00538754	-1	0.000161369	[ 0.00000000e+00 3.92567364e-11]
TAT.I2_5p	0.00534319	1	0.000158723	[ 0.00000000e+00 5.65942401e-11]
UMT.I2_3p	0.00533044	-1	0.000157967	[ 0.00000000e+00 6.28360526e-11]
GCA.C2	0.00532194	-1	0.000157463	[ 0.00000000e+00 6.73697154e-11]
UTM.C2	0.00531933	-1	0.000157309	[ 0.00000000e+00 6.88242284e-11]
GA.I2_5p	0.00531901	-1	0.00015729	[ 0.00000000e+00 6.90026416e-11]
MAU.A	0.00530132	1	0.000156246	[ 0.00000000e+00 7.97243238e-11]
TCT.I1_5p	0.00530099	1	0.000156226	[ 0.00000000e+00 7.99415236e-11]
GMM.C1	0.00529538	1	0.000155895	[ 0.00000000e+00 8.36832643e-11]
MMU.I1_3p	0.00529137	1	0.00015566	[ 0.00000000e+00 8.64560949e-11]
GG.I1_3p	0.00529115	1	0.000155647	[ 0.00000000e+00 8.66111201e-11]
TUA.C2	0.0052837	-1	0.000155208	[ 0.00000000e+00 9.20248106e-11]
UTM.I1_5p	0.00527244	1	0.000154548	[ 0.00000000e+00 1.00834722e-10]
ATU.C2	0.00526423	-1	0.000154067	[ 0.00000000e+00 1.07768158e-10]
GGM.I2_5p	0.00524424	1	0.000152899	[ 0.00000000e+00 1.26672727e-10]
MAG.I1_3p	0.00522719	1	0.000151906	[ 0.00000000e+00 1.45327332e-10]
TCA.C2	0.0051609	1	0.000148078	[ 0.00000000e+00 2.46905416e-10]
MAU.I1_3p	0.00514755	-1	0.000147313	[ 0.00000000e+00 2.74501533e-10]
GAC.C2	0.00514605	1	0.000147227	[ 0.00000000e+00 2.77788680e-10]
MUT.I2_5p	0.00514544	1	0.000147192	[ 0.00000000e+00 2.79134282e-10]
CCG.I2_3p	0.00505735	1	0.000142196	[ 0.00000000e+00 5.57807917e-10]
MTA.I2_5p	0.00505235	1	0.000141914	[ 0.00000000e+00 5.79996998e-10]
TGT.C1	0.00504876	1	0.000141713	[ 0.00000000e+00 5.96419998e-10]
CAT.C1	0.0050391	1	0.000141171	[ 0.00000000e+00 6.42928303e-10]
CTT.I1_5p	0.00502885	1	0.000140597	[ 0.00000000e+00 6.96171501e-10]
MA.I1_3p	0.00500791	1	0.000139429	[ 0.00000000e+00 8.18631193e-10]
TCG.I2_3p	0.0049874	1	0.000138289	[ 0.00000000e+00 9.58790133e-10]
GA.I1_5p	0.0049803	1	0.000137896	[ 0.00000000e+00 1.01259227e-09]
TGG.I2_5p	0.00497067	1	0.000137363	[ 0.00000000e+00 1.09024636e-09]
TAU.C1	0.004948	-1	0.000136113	[ 0.00000000e+00 1.29673297e-09]
MAU.I2_5p	0.00494226	-1	0.000135797	[ 0.00000000e+00 1.35478439e-09]
MAG.C2	0.00492865	1	0.00013505	[ 0.00000000e+00 1.50272498e-09]
TMT.I1_3p	0.00492225	1	0.0001347	[ 0.00000000e+00 1.57761457e-09]
CA.A	0.00488397	1	0.000132613	[ 0.00000000e+00 2.10781466e-09]
ACA.I2_3p	0.00488359	-1	0.000132592	[ 0.00000000e+00 2.11382883e-09]
UG.I2_5p	0.00478054	-1	0.000127055	[ 0.00000000e+00 4.56149719e-09]
MMM.C2	0.0047736	-1	0.000126687	[ 0.00000000e+00 4.80117499e-09]
GT.I2_3p	0.00474574	-1	0.000125213	[ 0.00000000e+00 5.89333269e-09]
CTA.I2_3p	0.00473712	-1	0.000124758	[ 0.00000000e+00 6.27799143e-09]
TGG.I1_5p	0.00473585	1	0.000124691	[ 0.00000000e+00 6.33685218e-09]
AGM.I2_5p	0.0047346	1	0.000124625	[ 0.00000000e+00 6.39509796e-09]
C2.cell_std_meth	0.00472948	-1	0.000124356	[ 0.00000000e+00 6.63899386e-09]
CA.I2_3p	0.00470902	1	0.000123282	[ 0.00000000e+00 7.70797362e-09]
TAT.C2	0.0046879	1	0.000122179	[ 0.00000000e+00 8.98696994e-09]
AAA.I1_5p	0.004686	1	0.00012208	[ 0.00000000e+00 9.11176471e-09]
TMU.I2_5p	0.00467464	1	0.000121488	[ 0.00000000e+00 9.89315850e-09]
TAC.I2_5p	0.00467422	-1	0.000121467	[ 0.00000000e+00 9.92325361e-09]
MTM.C1	0.00467304	1	0.000121406	[ 0.00000000e+00 1.00078577e-08]
GT.C1	0.00467096	1	0.000121297	[ 0.00000000e+00 1.01596479e-08]
AT.I2_5p	0.00466557	1	0.000121018	[ 0.00000000e+00 1.05628906e-08]
M.I1_3p	0.00466261	1	0.000120864	[ 0.00000000e+00 1.07910525e-08]
TAT.I2_3p	0.00464835	-1	0.000120126	[ 0.00000000e+00 1.19590086e-08]
ATA.I1_5p	0.00464694	1	0.000120053	[ 0.00000000e+00 1.20806947e-08]
GTA.I2_3p	0.00463089	-1	0.000119225	[ 0.00000000e+00 1.35565865e-08]
CAG.C1	0.00461513	-1	0.000118415	[ 0.00000000e+00 1.51754314e-08]
TAM.C2	0.00461152	-1	0.00011823	[ 0.00000000e+00 1.55709795e-08]
CG.C2	0.00460093	-1	0.000117687	[ 0.00000000e+00 1.67936797e-08]
GUA.I2_3p	0.00459995	-1	0.000117638	[ 0.00000000e+00 1.69103497e-08]
AGG.I1_5p	0.00458628	1	0.00011694	[ 0.00000000e+00 1.86372531e-08]
UGA.I2_3p	0.0045402	-1	0.000114601	[ 0.00000000e+00 2.58146297e-08]
MT.I2_3p	0.00453642	1	0.00011441	[ 0.00000000e+00 2.65108408e-08]
UAU.C2	0.00453004	-1	0.000114089	[ 0.00000000e+00 2.77257499e-08]
AC.I2_3p	0.00449105	1	0.000112133	[ 0.00000000e+00 3.64162940e-08]
GMM.C2	0.00448245	1	0.000111704	[ 0.00000000e+00 3.86624763e-08]
TAA.C1	0.00447093	1	0.000111131	[ 0.00000000e+00 4.18818292e-08]
GAC.I2_5p	0.00446249	-1	0.000110712	[ 0.00000000e+00 4.44019867e-08]
GGA.I2_5p	0.00442435	1	0.000108827	[ 0.00000000e+00 5.77601033e-08]
GAU.C2	0.0044237	-1	0.000108795	[ 0.00000000e+00 5.80171980e-08]
AG.C2	0.00441811	-1	0.00010852	[ 0.00000000e+00 6.02871632e-08]
MT.C2	0.00440965	1	0.000108106	[ 0.00000000e+00 6.38818085e-08]
ATG.C2	0.00439807	1	0.000107539	[ 0.00000000e+00 6.91449379e-08]
UTM.I2_3p	0.00439132	1	0.000107209	[ 0.00000000e+00 7.24056286e-08]
MAT.I2_5p	0.00438808	1	0.00010705	[ 0.00000000e+00 7.40217006e-08]
GUT.C2	0.00438695	-1	0.000106995	[ 0.00000000e+00 7.45948276e-08]
AAM.C1	0.00438156	1	0.000106732	[ 0.00000000e+00 7.73829577e-08]
MAU.I2_3p	0.0043492	1	0.000105162	[ 0.00000000e+00 9.63705540e-08]
GAM.I2_5p	0.00434736	1	0.000105073	[ 0.00000000e+00 9.75754388e-08]
UMG.I1_3p	0.00431052	1	0.0001033	[ 0.00000000e+00 1.25011551e-07]
TGA.I2_3p	0.00430876	1	0.000103215	[ 0.00000000e+00 1.26495777e-07]
TMU.A	0.00425892	-1	0.000100841	[ 0.00000000e+00 1.76310466e-07]
M.I2_5p	0.00424277	-1	0.000100078	[ 0.00000000e+00 1.96181435e-07]
AAC.I2_5p	0.00423719	1	9.98147e-05	[ 0.00000000e+00 2.03543288e-07]
AUU.C2	0.00423226	-1	9.95827e-05	[ 0.00000000e+00 2.10260069e-07]
TGG.A	0.00422161	1	9.90821e-05	[ 0.00000000e+00 2.25518746e-07]
AUM.C2	0.0042169	1	9.88611e-05	[ 0.00000000e+00 2.32605760e-07]
GTG.C1	0.00420302	-1	9.82113e-05	[ 0.00000000e+00 2.54759662e-07]
GMT.I2_3p	0.00419682	1	9.79221e-05	[ 0.00000000e+00 2.65287027e-07]
TCA.I2_5p	0.00418458	-1	9.73517e-05	[ 0.00000000e+00 2.87347294e-07]
MUG.I2_3p	0.00418414	-1	9.7331e-05	[ 0.00000000e+00 2.88183606e-07]
ACG.C1	0.00416517	-1	9.64505e-05	[ 0.00000000e+00 3.26012108e-07]
G.C2	0.00416347	1	9.63719e-05	[ 0.00000000e+00 3.29619966e-07]
TAU.C2	0.00415755	-1	9.60979e-05	[ 0.00000000e+00 3.42524620e-07]
TTG.I1_3p	0.00411058	1	9.3939e-05	[ 0.00000000e+00 4.63564275e-07]
AUM.I2_5p	0.00409415	1	9.31896e-05	[ 0.00000000e+00 5.14938614e-07]
AG.I1_3p	0.00408555	1	9.27984e-05	[ 0.00000000e+00 5.43981623e-07]
GCG.I1_3p	0.00408503	-1	9.27746e-05	[ 0.00000000e+00 5.45799430e-07]
TTU.C2	0.00406254	-1	9.17562e-05	[ 0.00000000e+00 6.29639218e-07]
AG.I2_5p	0.00406092	1	9.1683e-05	[ 0.00000000e+00 6.36134255e-07]
TGC.C1	0.00405905	-1	9.15984e-05	[ 0.00000000e+00 6.43732746e-07]
GAC.I1_5p	0.00404017	-1	9.07481e-05	[ 0.00000000e+00 7.25332956e-07]
UTM.I1_3p	0.00403652	1	9.05846e-05	[ 0.00000000e+00 7.42174033e-07]
CAT.I1_5p	0.00403296	1	9.04248e-05	[ 0.00000000e+00 7.59014798e-07]
GTT.I1_3p	0.00400437	-1	8.9147e-05	[ 0.00000000e+00 9.08203499e-07]
UAM.I2_5p	0.00399682	-1	8.88115e-05	[ 0.00000000e+00 9.52043012e-07]
GCA.I2_3p	0.00396105	1	8.72289e-05	[ 0.00000000e+00 1.18917051e-06]
UMA.I1_5p	0.00395896	1	8.71366e-05	[ 0.00000000e+00 1.20469875e-06]
G.A	0.00394987	1	8.67371e-05	[ 0.00000000e+00 1.27430445e-06]
GCA.I1_5p	0.00393319	1	8.60061e-05	[ 0.00000000e+00 1.41227159e-06]
UUM.I1_3p	0.0039021	1	8.46518e-05	[ 0.00000000e+00 1.70868688e-06]
MUU.I2_3p	0.0038689	-1	8.32176e-05	[ 0.00000000e+00 2.09096794e-06]
GM.C2	0.00386181	1	8.29125e-05	[ 0.00000000e+00 2.18275800e-06]
ACT.I1_3p	0.00385538	1	8.26368e-05	[ 0.00000000e+00 2.26917974e-06]
MUU.A	0.00384284	-1	8.21e-05	[ 0.00000000e+00 2.44743267e-06]
MTU.I2_3p	0.00383221	1	8.16466e-05	[ 0.00000000e+00 2.60888261e-06]
C.C2	0.00380562	-1	8.05176e-05	[ 0.00000000e+00 3.05893937e-06]
TMU.C1	0.00379302	-1	7.99851e-05	[ 0.00000000e+00 3.29745589e-06]
MTA.C2	0.00374604	-1	7.80161e-05	[ 0.00000000e+00 4.35344382e-06]
MAG.A	0.00374562	-1	7.79985e-05	[ 0.00000000e+00 4.36426555e-06]
AAA.C1	0.00374014	1	7.77704e-05	[ 0.00000000e+00 4.50706515e-06]
UGA.C2	0.00373767	-1	7.76678e-05	[ 0.00000000e+00 4.57282873e-06]
CTA.I2_5p	0.0037278	-1	7.72581e-05	[ 0.00000000e+00 4.84515993e-06]
ACA.C2	0.00371866	1	7.68798e-05	[ 0.00000000e+00 5.11108869e-06]
UGU.A	0.00371604	-1	7.67716e-05	[ 0.00000000e+00 5.18977295e-06]
MUA.I1_5p	0.00371072	-1	7.6552e-05	[ 0.00000000e+00 5.35328854e-06]
TU.C2	0.00369412	-1	7.58683e-05	[ 0.00000000e+00 5.89620060e-06]
MUA.I1_3p	0.00366469	1	7.46646e-05	[ 0.00000000e+00 6.98992000e-06]
TMM.I1_3p	0.00365333	-1	7.42024e-05	[ 0.00000000e+00 7.46202047e-06]
TGA.C1	0.00363329	1	7.33904e-05	[ 0.00000000e+00 8.37046374e-06]
UTT.C2	0.00361445	-1	7.26315e-05	[ 0.00000000e+00 9.31962365e-06]
MG.I2_5p	0.00360699	-1	7.23319e-05	[ 0.00000000e+00 9.72336912e-06]
AMM.A	0.0036028	1	7.21639e-05	[ 0.00000000e+00 9.95754775e-06]
CAG.I2_5p	0.00360106	-1	7.20941e-05	[ 0.00000000e+00 1.00564056e-05]
MU.I2_3p	0.00359329	-1	7.17832e-05	[ 0.00000000e+00 1.05090819e-05]
AMU.I2_5p	0.00355518	1	7.02688e-05	[ 0.00000000e+00 1.30243416e-05]
GGC.C2	0.0035479	-1	6.99811e-05	[ 0.00000000e+00 1.35665585e-05]
UMM.A	0.0035463	-1	6.99182e-05	[ 0.00000000e+00 1.36881410e-05]
MTA.C1	0.00353631	1	6.95247e-05	[ 0.00000000e+00 1.44736063e-05]
TUU.C2	0.00353289	-1	6.93905e-05	[ 0.00000000e+00 1.47517500e-05]
CAA.C2	0.00351846	-1	6.88249e-05	[ 0.00000000e+00 1.59843482e-05]
UGU.I2_5p	0.00351499	-1	6.86889e-05	[ 0.00000000e+00 1.62956906e-05]
MMU.C2	0.00351159	-1	6.85561e-05	[ 0.00000000e+00 1.66057886e-05]
MM.C2	0.00349346	-1	6.78502e-05	[ 0.00000000e+00 1.83558470e-05]
TTG.I2_5p	0.00343591	-1	6.56332e-05	[ 0.00000000e+00 2.51519741e-05]
GTT.C1	0.00342112	1	6.50693e-05	[ 0.00000000e+00 2.72519907e-05]
TUM.I1_3p	0.00340612	1	6.44998e-05	[ 0.00000000e+00 2.95518042e-05]
ATM.I1_3p	0.0033834	-1	6.36423e-05	[ 0.00000000e+00 3.33879260e-05]
CCC.I2_3p	0.00335689	1	6.26489e-05	[ 0.00000000e+00 3.84629968e-05]
TTC.C1	0.0033508	1	6.2422e-05	[ 0.00000000e+00 3.97270591e-05]
ATA.C2	0.00334077	-1	6.20489e-05	[ 0.00000000e+00 4.18967884e-05]
MUU.I1_3p	0.00333452	-1	6.18166e-05	[ 0.00000000e+00 4.33073836e-05]
AAC.I2_3p	0.00333349	-1	6.17785e-05	[ 0.00000000e+00 4.35433906e-05]
GMU.A	0.00331386	-1	6.10531e-05	[ 0.00000000e+00 4.82891038e-05]
CAA.I2_3p	0.0033093	-1	6.08852e-05	[ 0.00000000e+00 4.94599890e-05]
ACC.I1_5p	0.00330661	1	6.07862e-05	[ 0.00000000e+00 5.01632391e-05]
GTG.I2_3p	0.00327869	1	5.9764e-05	[ 0.00000000e+00 5.80439019e-05]
GTC.I2_3p	0.00327637	1	5.96795e-05	[ 0.00000000e+00 5.87488440e-05]
AG.A	0.00326557	1	5.92868e-05	[ 0.00000000e+00 6.21385358e-05]
TAG.I2_3p	0.00325255	-1	5.88148e-05	[ 0.00000000e+00 6.64739129e-05]
GCT.I1_5p	0.0032487	-1	5.86757e-05	[ 0.00000000e+00 6.78088570e-05]
AMG.I2_5p	0.00323812	1	5.82941e-05	[ 0.00000000e+00 7.16100059e-05]
GCA.C1	0.00319032	-1	5.65857e-05	[ 0.00000000e+00 9.14394046e-05]
GAC.I1_3p	0.00318686	-1	5.64633e-05	[ 0.00000000e+00 9.30569412e-05]
ACG.I1_5p	0.00315584	-1	5.53695e-05	[ 0. 0.00010885]
UMA.I2_3p	0.00314825	1	5.51034e-05	[ 0. 0.00011308]
GAM.I2_3p	0.00313946	1	5.4796e-05	[ 0. 0.00011817]
UT.C2	0.00313328	-1	5.45805e-05	[ 0. 0.00012188]
MMU.I2_3p	0.00311134	-1	5.38188e-05	[ 0. 0.00013596]
CT.C2	0.00310003	1	5.34282e-05	[ 0. 0.00014381]
MUU.I2_5p	0.00305817	1	5.19952e-05	[ 0. 0.00017669]
AUM.I2_3p	0.00304544	1	5.15631e-05	[ 0. 0.00018802]
MUT.I1_3p	0.00304486	1	5.15435e-05	[ 0. 0.00018856]
logLen.I2	0.00304199	-1	5.14465e-05	[ 0. 0.00019121]
GTT.C2	0.00304099	-1	5.14127e-05	[ 0. 0.00019214]
GCA.I1_3p	0.00301057	-1	5.03892e-05	[ 0. 0.00022265]
MTT.A	0.00299647	-1	4.99182e-05	[ 0. 0.00023829]
CGG.C2	0.00297015	-1	4.90453e-05	[ 0. 0.00027025]
UMM.I1_3p	0.00296321	1	4.88161e-05	[ 0. 0.00027934]
MGU.I1_3p	0.0029623	-1	4.87862e-05	[ 0. 0.00028055]
GAG.I1_3p	0.00294616	1	4.82562e-05	[ 0. 0.00030286]
MG.C2	0.00294324	-1	4.81604e-05	[ 0. 0.00030708]
TGG.I1_3p	0.00294113	1	4.80916e-05	[ 0. 0.00031015]
AAT.C2	0.00293475	-1	4.78829e-05	[ 0. 0.00031964]
MM.I1_3p	0.00292116	-1	4.74405e-05	[ 0. 0.00034074]
AGC.I2_5p	0.00291267	-1	4.71653e-05	[ 0. 0.00035458]
GMU.I1_3p	0.00289847	1	4.67064e-05	[ 0. 0.00037891]
UAG.I2_3p	0.0028779	-1	4.60459e-05	[ 0. 0.00041693]
AAG.I1_5p	0.00287444	1	4.59351e-05	[ 0. 0.00042367]
GGA.I1_3p	0.00287341	1	4.59025e-05	[ 0. 0.00042568]
AMU.I2_3p	0.00283519	1	4.46892e-05	[ 0. 0.00050753]
MTT.C2	0.00283453	1	4.46685e-05	[ 0. 0.00050906]
GTU.C2	0.00280627	-1	4.37823e-05	[ 0. 0.00057895]
CTA.C1	0.00280458	-1	4.37294e-05	[ 0. 0.00058341]
AAG.C2	0.0027741	-1	4.27843e-05	[ 0. 0.00066933]
TG.A	0.00277337	1	4.27617e-05	[ 0. 0.00067154]
TGM.I1_3p	0.00276309	1	4.24452e-05	[ 0. 0.00070319]
UMG.I2_5p	0.00276174	1	4.24039e-05	[ 0. 0.00070743]
MTU.I2_5p	0.00276107	-1	4.23833e-05	[ 0. 0.00070956]
ACC.A	0.00271861	-1	4.10897e-05	[ 0. 0.00085671]
AGM.A	0.00271798	-1	4.10706e-05	[ 0. 0.00085911]
GAC.C1	0.00270469	-1	4.06699e-05	[ 0. 0.00091082]
UMM.I2_3p	0.00270231	-1	4.05985e-05	[ 0. 0.00092036]
CTC.I2_3p	0.00268991	1	4.02269e-05	[ 0. 0.00097168]
UGG.I2_5p	0.00268188	1	3.99868e-05	[ 0. 0.00100636]
AAA.I2_3p	0.00266477	1	3.94784e-05	[ 0. 0.001084]
MMU.C1	0.00263179	-1	3.85073e-05	[ 0. 0.00124953]
AGT.I1_3p	0.00260984	-1	3.78674e-05	[ 0. 0.00137237]
TCT.C2	0.00258895	-1	3.72636e-05	[ 0. 0.00149949]
CCA.C1	0.00257452	-1	3.68494e-05	[ 0. 0.00159354]
MGT.I2_3p	0.00257001	1	3.67204e-05	[ 0. 0.00162403]
GCG.A	0.0025664	1	3.66175e-05	[ 0. 0.00164878]
GTG.I1_5p	0.00256499	-1	3.65772e-05	[ 0. 0.00165857]
GM.I2_5p	0.00255258	-1	3.6224e-05	[ 0. 0.00174698]
GAT.I2_3p	0.00254632	1	3.60468e-05	[ 0. 0.00179314]
CCT.C1	0.00253496	-1	3.57257e-05	[ 0. 0.0018799]
TAM.I2_5p	0.0024838	1	3.42984e-05	[ 0. 0.00232028]
TTT.C2	0.00247859	-1	3.41545e-05	[ 0. 0.00237011]
AGM.C2	0.00247446	-1	3.40409e-05	[ 0. 0.00241022]
UMT.I1_3p	0.00247416	-1	3.40327e-05	[ 0. 0.00241316]
MUT.I2_3p	0.00246192	1	3.36968e-05	[ 0. 0.00253598]
MAA.I1_3p	0.00245941	-1	3.36281e-05	[ 0. 0.00256186]
ACA.I2_5p	0.00245673	1	3.35546e-05	[ 0. 0.00258987]
MTA.I1_3p	0.0024485	1	3.33305e-05	[ 0. 0.00267721]
GAG.C2	0.00242091	1	3.25833e-05	[ 0. 0.00299049]
TUT.C2	0.00241392	-1	3.23955e-05	[ 0. 0.00307494]
CGA.C1	0.00241167	-1	3.23352e-05	[ 0. 0.00310257]
GTM.C2	0.00240829	1	3.22446e-05	[ 0. 0.00314456]
TGT.I1_5p	0.00240283	-1	3.20985e-05	[ 0. 0.00321347]
AMG.I2_3p	0.00234617	1	3.06026e-05	[ 0. 0.00401392]
UMA.C2	0.00233839	-1	3.04e-05	[ 0. 0.00413696]
ATG.I1_5p	0.00232854	1	3.01444e-05	[ 0. 0.00429768]
AAM.C2	0.00231954	1	2.99118e-05	[ 0. 0.00444945]
MA.I2_5p	0.00229067	1	2.9172e-05	[ 0. 0.00496942]
AGA.I2_5p	0.00226218	-1	2.84508e-05	[ 0. 0.00553599]
GCC.C2	0.0022551	1	2.8273e-05	[ 0. 0.00568548]
TMG.I2_5p	0.00224679	-1	2.8065e-05	[ 0. 0.00586569]
GMU.I2_5p	0.00223065	-1	2.76632e-05	[ 0. 0.00623036]
TCT.C1	0.00222152	-1	2.74372e-05	[ 0. 0.00644557]
UUG.I2_5p	0.00218287	-1	2.64908e-05	[ 0. 0.00743262]
GCT.C1	0.00216312	-1	2.60137e-05	[ 0. 0.00798755]
TAC.I1_3p	0.00214647	1	2.56146e-05	[ 0. 0.00848421]
UGT.C2	0.00214264	1	2.55233e-05	[ 0. 0.00860211]
UMM.I2_5p	0.00210636	-1	2.46663e-05	[ 0. 0.00979493]
GG.C2	0.00209411	-1	2.43803e-05	[ 0. 0.01022964]
UAM.I1_3p	0.00207704	-1	2.39844e-05	[ 0. 0.01086446]
MMU.I2_5p	0.00206186	-1	2.3635e-05	[ 0. 0.01145796]
TTT.C1	0.00205559	-1	2.34916e-05	[ 0. 0.01171117]
GGM.C2	0.00205007	-1	2.33657e-05	[ 0. 0.01193833]
UUM.I2_3p	0.00204536	-1	2.32583e-05	[ 0. 0.01213551]
UMA.A	0.00203526	-1	2.30293e-05	[ 0. 0.01256738]
UMG.A	0.00203476	1	2.3018e-05	[ 0. 0.01258897]
AC.C2	0.00201909	-1	2.26647e-05	[ 0. 0.01328762]
GGC.I2_5p	0.00200454	1	2.23394e-05	[ 0. 0.01396621]
AUG.C2	0.00198739	-1	2.19586e-05	[ 0. 0.01480582]
CT.I2_3p	0.00196271	-1	2.14167e-05	[ 0. 0.01609153]
MGT.C2	0.00195064	-1	2.11541e-05	[ 0. 0.0167555]
UM.I1_3p	0.00194909	-1	2.11205e-05	[ 0. 0.01684243]
TM.C2	0.0019456	1	2.10449e-05	[ 0. 0.01703967]
MMU.A	0.00193799	-1	2.08806e-05	[ 0. 0.01747703]
UUM.C2	0.00192972	1	2.07028e-05	[ 0. 0.01796321]
UMA.C1	0.00192922	-1	2.0692e-05	[ 0. 0.01799314]
TUG.C2	0.00189602	1	1.9986e-05	[ 0. 0.02006935]
TUM.I2_3p	0.00187412	-1	1.95269e-05	[ 0. 0.02155102]
AA.C2	0.00187213	-1	1.94855e-05	[ 0. 0.02168995]
TMA.I2_3p	0.00186558	-1	1.93493e-05	[ 0. 0.02215413]
TMT.C2	0.00185637	-1	1.91588e-05	[ 0. 0.02282048]
TG.I2_3p	0.00185094	-1	1.90469e-05	[ 0. 0.02322155]
CGC.I2_3p	0.00182896	1	1.85971e-05	[ 0. 0.02490917]
GUM.I1_3p	0.00181195	1	1.82528e-05	[ 0. 0.02628682]
TGC.I2_3p	0.00178452	-1	1.77045e-05	[ 0. 0.02864614]
MMT.I1_3p	0.00177611	-1	1.75379e-05	[ 0. 0.02940591]
MGA.C2	0.00175072	1	1.70402e-05	[ 0. 0.03180357]
TM.I1_3p	0.00174816	1	1.69903e-05	[ 0. 0.03205483]
UUT.C2	0.00173364	-1	1.67092e-05	[ 0. 0.03350986]
CTT.C2	0.00172805	1	1.66016e-05	[ 0. 0.03408506]
AGA.C1	0.00172208	-1	1.64872e-05	[ 0. 0.03470792]
GTC.C2	0.00171734	1	1.63966e-05	[ 0. 0.03520962]
MUG.I2_5p	0.0016936	-1	1.59463e-05	[ 0. 0.0378183]
TTM.C2	0.0016788	1	1.56689e-05	[ 0. 0.03952553]
AGT.I2_3p	0.00167468	1	1.5592e-05	[ 0. 0.04001292]
TTC.I1_5p	0.00167037	1	1.5512e-05	[ 0. 0.04052654]
TAG.C1	0.0016668	-1	1.54457e-05	[ 0. 0.04095743]
TAC.I2_3p	0.00165769	-1	1.52773e-05	[ 0. 0.04207376]
AUT.C2	0.00161814	-1	1.4557e-05	[ 0. 0.04722405]
MMG.I1_3p	0.00161365	-1	1.44763e-05	[ 0. 0.047841]
T.C2	0.00159893	1	1.42135e-05	[ 0. 0.04990985]
MGT.I2_5p	0.00159754	-1	1.41886e-05	[ 0. 0.05011046]
MUU.I1_5p	0.00158251	-1	1.39231e-05	[ 0. 0.05230686]
G.I2_5p	0.00157273	-1	1.37513e-05	[ 0. 0.05378105]
GTT.I1_5p	0.00156258	1	1.35746e-05	[ 0. 0.05534483]
GCG.I2_5p	0.00154925	-1	1.3344e-05	[ 0. 0.05745758]
UAM.C2	0.00152187	1	1.28765e-05	[ 0. 0.06200828]
UMG.I2_3p	0.00151963	1	1.28386e-05	[ 0. 0.06239366]
MTA.I2_3p	0.00146805	-1	1.19818e-05	[ 0. 0.07182372]
UMG.I1_5p	0.00144993	-1	1.16878e-05	[ 0. 0.0754015]
AMA.I2_3p	0.00144621	-1	1.16279e-05	[ 0. 0.07615461]
TGT.A	0.0013999	-1	1.08952e-05	[ 0. 0.08604054]
MMA.C2	0.00139459	1	1.08127e-05	[ 0. 0.08723678]
GAA.I2_5p	0.00138697	1	1.06948e-05	[ 0. 0.08897976]
GT.I1_5p	0.00136618	-1	1.03766e-05	[ 0. 0.09387305]
MMU.I1_5p	0.00135059	1	1.01411e-05	[ 0. 0.097683]
TT.C2	0.00134866	1	1.01122e-05	[ 0. 0.09816267]
GAG.I2_5p	0.00134234	1	1.00176e-05	[ 0. 0.09974837]
AUM.C1	0.00134193	1	1.00115e-05	[ 0. 0.09985074]
CGT.C2	0.00134065	-1	9.99235e-06	[ 0. 0.10017595]
GCT.I2_3p	0.00133505	1	9.90905e-06	[ 0. 0.10160237]
CTG.C1	0.00133316	1	9.88101e-06	[ 0. 0.10208762]
AA.I2_3p	0.00133132	-1	9.85376e-06	[ 0. 0.10256158]
TAT.I1_5p	0.00132858	1	9.81331e-06	[ 0. 0.10326933]
AGG.I2_5p	0.00132806	1	9.80566e-06	[ 0. 0.10340393]
UTG.C2	0.00129985	-1	9.39344e-06	[ 0. 0.11094244]
ATC.I2_3p	0.0012728	-1	9.00652e-06	[ 0. 0.11857147]
AGA.C2	0.0012462	1	8.63403e-06	[ 0. 0.12646755]
ACG.I2_5p	0.00123154	-1	8.43206e-06	[ 0. 0.13099201]
ATA.I2_3p	0.00122627	-1	8.36015e-06	[ 0. 0.13264624]
MTU.I1_5p	0.00121913	-1	8.26306e-06	[ 0. 0.13491693]
GTM.I2_5p	0.00121196	1	8.16615e-06	[ 0. 0.13722671]
GMG.I2_5p	0.00119296	-1	7.91214e-06	[ 0. 0.14349447]
MUA.C2	0.00117788	-1	7.7133e-06	[ 0. 0.14862589]
GMM.I1_3p	0.00116411	-1	7.53406e-06	[ 0. 0.15342967]
UM.I2_3p	0.00116319	-1	7.52212e-06	[ 0. 0.15375583]
ATM.I2_3p	0.00108584	1	6.55492e-06	[ 0. 0.18301391]
AM.C2	0.00106053	1	6.253e-06	[ 0. 0.19342804]
TGC.I1_5p	0.00104801	-1	6.10617e-06	[ 0. 0.19874144]
UUM.A	0.00102455	-1	5.8359e-06	[ 0. 0.20897756]
GMT.I2_5p	0.001021	1	5.79554e-06	[ 0. 0.21055887]
A.C2	0.00102047	-1	5.78944e-06	[ 0. 0.21079921]
MGG.C2	0.00101622	-1	5.74139e-06	[ 0. 0.21270297]
TTT.A	0.00101496	-1	5.72713e-06	[ 0. 0.21327205]
ATM.I2_5p	0.00100581	-1	5.6243e-06	[ 0. 0.21742847]
ACC.C1	0.00100243	1	5.58657e-06	[ 0. 0.21897805]
MAU.I1_5p	0.000998759	-1	5.54575e-06	[ 0. 0.22066884]
CTG.I1_5p	0.000998675	-1	5.54482e-06	[ 0. 0.22070749]
CAG.C2	0.000983173	1	5.37402e-06	[ 0. 0.22795665]
MUG.I1_5p	0.000970687	1	5.23839e-06	[ 0. 0.2339177]
UGM.I1_3p	0.000964206	1	5.16867e-06	[ 0. 0.23705497]
GGT.I1_5p	0.00096385	-1	5.16486e-06	[ 0. 0.2372279]
GT.I2_5p	0.000946614	1	4.98179e-06	[ 0. 0.24572002]
CAC.C2	0.000945366	-1	4.96867e-06	[ 0. 0.24634289]
GUG.I2_5p	0.000941028	-1	4.92316e-06	[ 0. 0.24851756]
AAM.I2_3p	0.000927981	1	4.78759e-06	[ 0. 0.255138]
CA.C2	0.000916833	1	4.67326e-06	[ 0. 0.26089076]
MAA.I2_5p	0.0009139	-1	4.64341e-06	[ 0. 0.262419]
CCA.C2	0.00091369	-1	4.64127e-06	[ 0. 0.26252883]
TMU.I2_3p	0.000905819	1	4.56165e-06	[ 0. 0.26666247]
ACT.C2	0.000905162	-1	4.55504e-06	[ 0. 0.26700937]
MTU.C2	0.000903357	-1	4.53689e-06	[ 0. 0.26796437]
M.C2	0.000894746	1	4.4508e-06	[ 0. 0.27255271]
MMM.C1	0.00087397	-1	4.24651e-06	[ 0. 0.28384323]
A.I2_3p	0.000865391	1	4.16356e-06	[ 0. 0.28859614]
GC.C2	0.000863326	-1	4.1437e-06	[ 0. 0.28974858]
CGA.C2	0.000831169	1	3.84077e-06	[ 0. 0.30808897]
MTG.I2_5p	0.000828198	1	3.81336e-06	[ 0. 0.30982125]
TM.I2_3p	0.000823878	-1	3.77368e-06	[ 0. 0.31235161]
TAG.I2_5p	0.000821893	1	3.75552e-06	[ 0. 0.31351917]
MU.I2_5p	0.000810297	1	3.6503e-06	[ 0. 0.32039536]
AMU.C2	0.000804153	1	3.59514e-06	[ 0. 0.3240787]
GAC.I2_3p	0.000799737	1	3.55577e-06	[ 0. 0.32674247]
MTU.A	0.000767124	-1	3.27167e-06	[ 0. 0.34685709]
TMM.C2	0.000750658	1	3.13273e-06	[ 0. 0.35730559]
AMU.I1_3p	0.000720699	1	2.88767e-06	[ 0. 0.37681846]
TCT.I2_5p	0.000715843	-1	2.84889e-06	[ 0. 0.38004164]
GTC.C1	0.000665766	1	2.46424e-06	[ 0. 0.41426488]
AAC.C1	0.000664952	1	2.45821e-06	[ 0. 0.41483642]
AAA.C2	0.000631249	-1	2.21534e-06	[ 0. 0.43888129]
CCG.A	0.000625558	1	2.17558e-06	[ 0. 0.44301944]
TAT.I1_3p	0.000618885	1	2.12941e-06	[ 0. 0.44789933]
TAM.I2_3p	0.000609808	1	2.06741e-06	[ 0. 0.45458615]
AUM.I1_5p	0.000596022	-1	1.97499e-06	[ 0. 0.46484872]
MU.I1_3p	0.000581272	1	1.87844e-06	[ 0. 0.47597072]
GGT.C1	0.0005783	-1	1.85928e-06	[ 0. 0.47822926]
MUG.C1	0.000555824	1	1.71757e-06	[ 0. 0.49549734]
MUA.A	0.000512513	-1	1.46032e-06	[ 0. 0.52968903]
TTA.C2	0.000497413	1	1.37554e-06	[ 0. 0.54188545]
CT.I1_5p	0.000479433	-1	1.27789e-06	[ 0. 0.55658919]
TMG.C2	0.000461295	-1	1.18303e-06	[ 0. 0.5716161]
TGM.I2_3p	0.000446716	1	1.10944e-06	[ 0. 0.58383233]
CGT.I2_3p	0.000443578	-1	1.09391e-06	[ 0. 0.58647728]
AMT.C2	0.000438372	-1	1.06838e-06	[ 0. 0.59087828]
TTC.C2	0.000419684	1	9.79228e-07	[ 0. 0.60680001]
GGA.C1	0.000412242	-1	9.4481e-07	[ 0. 0.61319267]
UMT.C2	0.00040508	1	9.12263e-07	[ 0. 0.61937392]
AUM.A	0.000391418	1	8.51766e-07	[ 0. 0.63123819]
GUM.I2_3p	0.000360839	1	7.2388e-07	[ 0. 0.65813676]
MMT.C2	0.000329541	1	6.03753e-07	[ 0. 0.6861336]
CGT.I1_3p	0.000313303	1	5.45717e-07	[ 0. 0.70083447]
TC.C2	0.000312886	1	5.44266e-07	[ 0. 0.7012132]
UAM.A	0.000309051	1	5.31007e-07	[ 0. 0.70470213]
MAA.C2	0.000297155	1	4.90914e-07	[ 0. 0.71556463]
TCC.C2	0.000289374	-1	4.65542e-07	[ 0. 0.72270087]
ACG.I2_3p	0.000289271	1	4.6521e-07	[ 0. 0.7227957]
GTG.C2	0.000273013	1	4.14386e-07	[ 0. 0.73778506]
GGC.I1_3p	0.000266211	1	3.93994e-07	[ 0. 0.74408643]
TMA.I1_3p	0.000255399	-1	3.62641e-07	[ 0. 0.75413753]
MAA.I2_3p	0.00024887	-1	3.44339e-07	[ 0. 0.76022681]
MUT.C2	0.000231174	-1	2.9711e-07	[ 0. 0.77680717]
MMM.I1_3p	0.000222639	1	2.75576e-07	[ 0. 0.78484115]
GMA.C2	0.000219475	-1	2.678e-07	[ 0. 0.78782488]
MAM.C2	0.000205864	1	2.35613e-07	[ 0. 0.80069727]
TC.C1	0.000188073	-1	1.9665e-07	[ 0. 0.81760288]
GA.C1	0.000183286	1	1.86766e-07	[ 0. 0.82216712]
TT.A	0.000179907	-1	1.79944e-07	[ 0. 0.82539193]
AAC.C2	0.000142478	1	1.12858e-07	[ 0. 0.86130248]
CCT.C2	0.000141553	-1	1.11398e-07	[ 0. 0.8621937]
SS5.I1	0.000108452	-1	6.53907e-08	[ 0. 0.89419983]
GTT.A	0.000106889	-1	6.35198e-08	[ 0. 0.89571551]
CT.C1	7.95335e-05	-1	3.51673e-08	[ 0. 0.92230577]
UTU.C2	4.44611e-05	1	1.099e-08	[ 0. 0.95651976]
TCG.C2	2.76631e-05	1	4.25443e-09	[ 0. 0.97293895]
ACA.I1_3p	2.65629e-05	-1	3.92274e-09	[ 0. 0.97401484]
TAA.A	1.29344e-05	1	9.30102e-10	[ 0. 0.98734523]
MUM.I2_3p	0	1	0	[ nan]
MUM.I1_5p	0	1	0	[ nan]
MUM.I1_3p	0	1	0	[ nan]
UMU.C2	0	1	0	[ nan]
UMU.I2_5p	0	1	0	[ nan]
MUM.C2	0	1	0	[ nan]
MUM.C1	0	1	0	[ nan]
MUM.A	0	1	0	[ nan]
UMU.C1	0	1	0	[ nan]
UMU.I2_3p	0	1	0	[ nan]
UMU.I1_5p	0	1	0	[ nan]
UMU.I1_3p	0	1	0	[ nan]
UMU.A	0	1	0	[ nan]
MUM.I2_5p	0	1	0	[ nan]

## Sheet: e. day3_sc_mean_meth
	effect size	sign	Pearson R	p_value
phastCons.A	0.293624	1	0.453517	[ 0. 0.]
CTC.A	0.110137	-1	0.0638079	[ 0. 0.]
CT.A	0.101529	-1	0.0542242	[ 0. 0.]
CCT.A	0.0988275	-1	0.0513768	[ 0. 0.]
MTM.A	0.0964284	-1	0.0489127	[ 0. 0.]
A.A	0.0908857	1	0.0434513	[ 0. 0.]
logLen.C2	0.0897692	-1	0.0423903	[ 0. 0.]
TC.A	0.0848182	-1	0.0378433	[ 0. 0.]
SS5.I2	0.0843112	1	0.0373923	[ 0. 0.]
ATG.A	0.0817628	1	0.035166	[ 0. 0.]
MMT.A	0.0807721	-1	0.034319	[ 0. 0.]
C.A	0.0764277	-1	0.0307265	[ 0. 0.]
phastCons.I1_3p	0.076161	1	0.0305124	[ 0. 0.]
TCC.A	0.0759654	-1	0.0303559	[ 0. 0.]
AA.A	0.0735319	1	0.0284422	[ 0. 0.]
AT.A	0.0732612	1	0.0282332	[ 0. 0.]
GA.A	0.072149	1	0.0273824	[ 0. 0.]
GAA.A	0.0718375	1	0.0271465	[ 0. 0.]
CC.A	0.0705206	-1	0.0261604	[ 0. 0.]
phastCons.I2_5p	0.0698584	1	0.0256714	[ 0. 0.]
MAA.A	0.0684559	1	0.0246509	[ 0. 0.]
MT.A	0.0631373	-1	0.0209693	[ 0. 0.]
CAA.A	0.0624045	1	0.0204853	[ 0. 0.]
CTG.A	0.0617441	-1	0.0200541	[ 0. 0.]
AMA.A	0.0609719	1	0.0195556	[ 0. 0.]
AAG.A	0.0593863	1	0.0185517	[ 0. 0.]
phastCons.C2	0.0587056	1	0.0181288	[ 0. 0.]
TMM.A	0.0586127	-1	0.0180715	[ 0. 0.]
TCT.A	0.0566146	-1	0.0168604	[ 0. 0.]
AGA.A	0.0564237	1	0.0167469	[ 0. 0.]
TM.A	0.0528223	-1	0.0146773	[ 0.00000000e+000 5.29847608e-301]
TAT.A	0.0528164	1	0.014674	[ 0.00000000e+000 6.18288260e-301]
phastCons.C1	0.051708	1	0.0140646	[ 0.00000000e+000 1.93877044e-288]
AAM.A	0.0516733	1	0.0140457	[ 0.00000000e+000 4.72622617e-288]
GCC.A	0.0515589	-1	0.0139836	[ 0.00000000e+000 8.85757920e-287]
AAA.A	0.0515132	1	0.0139588	[ 0.00000000e+000 2.85309803e-286]
ACA.A	0.0507406	1	0.0135432	[ 0.00000000e+000 9.37543460e-278]
A.cell_mean_meth	0.0502443	1	0.0132796	[ 0.00000000e+000 2.35925577e-272]
CCC.A	0.0496312	-1	0.0129575	[ 0.00000000e+000 9.33269882e-266]
MM.A	0.0493548	-1	0.0128136	[ 0.00000000e+000 8.24722639e-263]
SS3.I1	0.0492726	1	0.0127709	[ 0.00000000e+000 6.16727071e-262]
UT.A	0.0476365	-1	0.0119369	[ 0.00000000e+000 7.22349437e-245]
TUA.I1_3p	0.0469768	-1	0.0116086	[ 0.00000000e+000 3.75054945e-238]
AAT.A	0.0468179	1	0.0115302	[ 0.00000000e+000 1.50532586e-236]
TGU.I1_3p	0.0466011	-1	0.0114236	[ 0.00000000e+000 2.27116429e-234]
TU.I1_3p	0.0464887	-1	0.0113686	[ 0.00000000e+000 3.03096175e-233]
UA.I1_3p	0.0461241	-1	0.011191	[ 0.00000000e+000 1.29763261e-229]
TU.A	0.0461136	-1	0.0111859	[ 0.00000000e+000 1.64959094e-229]
GAT.A	0.0457234	1	0.0109974	[ 0.00000000e+000 1.17598750e-225]
UT.I1_3p	0.0457182	-1	0.0109949	[ 0.00000000e+000 1.32299744e-225]
MGA.A	0.0452272	1	0.01076	[ 0.00000000e+000 8.36513670e-221]
AU.I1_3p	0.0451783	-1	0.0107367	[ 0.00000000e+000 2.50041619e-220]
UUT.A	0.0450272	-1	0.010665	[ 0.00000000e+000 7.29660817e-219]
GAM.A	0.0445311	1	0.0104313	[ 0.00000000e+000 4.34375876e-214]
GUT.I1_3p	0.0441517	-1	0.0102543	[ 0.00000000e+000 1.79236731e-210]
AM.A	0.0441422	1	0.0102499	[ 0.00000000e+000 2.20647552e-210]
TTU.I1_3p	0.0441222	-1	0.0102406	[ 0.00000000e+000 3.41555148e-210]
logLen.C1	0.0441149	-1	0.0102372	[ 0.00000000e+000 4.00332982e-210]
U.I1_3p	0.044107	-1	0.0102336	[ 0.00000000e+000 4.75328064e-210]
UTG.I1_3p	0.0439845	-1	0.0101768	[ 0.00000000e+000 6.86342305e-209]
UAG.I1_3p	0.0436932	-1	0.0100424	[ 0.00000000e+000 3.80736433e-206]
GTU.I1_3p	0.04361	-1	0.0100043	[ 0.00000000e+000 2.29261598e-205]
TUU.A	0.0435221	-1	0.00996393	[ 0.00000000e+000 1.52680559e-204]
GAU.I1_3p	0.04342	-1	0.00991727	[ 0.00000000e+000 1.36966918e-203]
U.A	0.0432983	-1	0.00986173	[ 0.00000000e+000 1.86492916e-202]
ATU.I1_3p	0.0428276	-1	0.00964851	[ 0.00000000e+000 4.20647802e-198]
UTT.I1_3p	0.0427328	-1	0.00960583	[ 0.00000000e+000 3.12756591e-197]
TUT.I1_3p	0.0425386	-1	0.00951873	[ 0.00000000e+000 1.87578325e-195]
UA.I2_5p	0.0422599	-1	0.0093944	[ 0.00000000e+000 6.46892458e-193]
AAC.A	0.0420875	1	0.00931792	[ 0.00000000e+000 2.35353989e-191]
UAA.I2_5p	0.0420528	-1	0.00930256	[ 0.00000000e+000 4.84412890e-191]
UTG.A	0.0418818	-1	0.00922706	[ 0.00000000e+000 1.68269316e-189]
AAU.I2_5p	0.0415545	-1	0.00908339	[ 0.00000000e+000 1.43757462e-186]
MTG.A	0.0414959	-1	0.00905777	[ 0.00000000e+000 4.79095614e-186]
TMT.A	0.0413057	-1	0.00897496	[ 0.00000000e+000 2.34419631e-184]
CAC.A	0.0411129	-1	0.00889134	[ 0.00000000e+000 1.19117181e-182]
UAA.I1_3p	0.0410099	-1	0.00884686	[ 0.00000000e+000 9.62308073e-182]
AGU.I1_3p	0.0409847	-1	0.00883599	[ 0.00000000e+000 1.60390666e-181]
AUT.I1_3p	0.0409185	-1	0.00880745	[ 0.00000000e+000 6.12881322e-181]
ATU.I2_5p	0.0406582	-1	0.00869579	[ 0.00000000e+000 1.16150365e-178]
UU.A	0.0405309	-1	0.0086414	[ 0.00000000e+000 1.49441160e-177]
UTA.I1_3p	0.0403426	-1	0.00856128	[ 0.00000000e+000 6.43490804e-176]
AU.I2_5p	0.0403163	-1	0.00855015	[ 0.00000000e+000 1.08534056e-175]
TUA.I2_5p	0.0403108	-1	0.0085478	[ 0.00000000e+000 1.21170653e-175]
UUA.I2_5p	0.0401993	-1	0.00850057	[ 0.00000000e+000 1.11318194e-174]
AGT.A	0.0401924	-1	0.00849765	[ 0.00000000e+000 1.27736489e-174]
UAU.I1_3p	0.0400758	-1	0.00844845	[ 0.00000000e+000 1.28715541e-173]
UTT.A	0.0400604	-1	0.00844195	[ 0.00000000e+000 1.74605946e-173]
UUA.I1_3p	0.0400238	-1	0.00842654	[ 0.00000000e+000 3.60056881e-173]
logLen.I1	0.0399005	1	0.00837468	[ 4.77947954e-266 4.11004501e-172]
TUT.A	0.0398474	-1	0.00835243	[ 0.00000000e+000 1.16861942e-171]
AUG.I1_3p	0.0396974	-1	0.00828962	[ 0.00000000e+000 2.22990279e-170]
I1_3p.cell_mean_meth	0.0396386	1	0.00826509	[ 0.00000000e+000 7.05606402e-170]
TGU.I2_5p	0.0396164	-1	0.00825586	[ 0.00000000e+000 1.08812769e-169]
UA.A	0.0394881	-1	0.00820246	[ 0.00000000e+000 1.33499538e-168]
TUA.A	0.039378	-1	0.0081568	[ 0.00000000e+000 1.13894280e-167]
TGA.I1_3p	0.0393244	1	0.00813461	[ 0.00000000e+000 3.22788888e-167]
UTU.A	0.0391408	-1	0.0080588	[ 0.00000000e+000 1.13355770e-165]
TU.I2_5p	0.0391228	-1	0.00805139	[ 0.00000000e+000 1.60466787e-165]
UAT.I2_5p	0.0390534	-1	0.00802285	[ 0.00000000e+000 6.12797003e-165]
UAT.A	0.0388495	-1	0.00793932	[ 0.00000000e+000 3.08989653e-163]
GMM.A	0.0387882	-1	0.00791425	[ 0.00000000e+000 1.00232396e-162]
AUT.A	0.0386812	-1	0.00787067	[ 0.00000000e+000 7.75149330e-162]
GUA.I1_3p	0.0386206	-1	0.00784602	[ 0.00000000e+000 2.46539735e-161]
AA.I1_3p	0.0384491	1	0.0077765	[ 0.00000000e+000 6.43702263e-160]
UUT.I1_3p	0.0384482	-1	0.00777614	[ 0.00000000e+000 6.54884715e-160]
UT.I2_5p	0.038402	-1	0.00775746	[ 0.00000000e+000 1.57309926e-159]
AUA.I1_3p	0.0383863	-1	0.0077511	[ 0.00000000e+000 2.12096734e-159]
AGU.A	0.0382151	-1	0.00768213	[ 0.00000000e+000 5.39748570e-158]
GU.I1_3p	0.0382037	-1	0.00767754	[ 0.00000000e+000 6.69360202e-158]
AU.A	0.0380215	-1	0.00760451	[ 0.00000000e+000 2.06075561e-156]
AUT.I2_5p	0.0379777	-1	0.00758697	[ 0.00000000e+000 4.69250357e-156]
AUA.I2_5p	0.0379773	-1	0.00758682	[ 0.00000000e+000 4.72528166e-156]
UAG.A	0.0379763	-1	0.00758642	[ 0.00000000e+000 4.81590060e-156]
TTU.I2_5p	0.0379227	-1	0.00756503	[ 0.00000000e+000 1.31383547e-155]
MMM.A	0.0378951	-1	0.007554	[ 0.00000000e+000 2.20403974e-155]
TTU.A	0.0376208	-1	0.00744505	[ 0.00000000e+000 3.65770157e-153]
TUU.I1_3p	0.0374772	-1	0.00738834	[ 0.00000000e+000 5.23395263e-152]
GTU.A	0.0373683	-1	0.00734547	[ 0.00000000e+000 3.91076368e-151]
AUU.I1_3p	0.0370802	-1	0.00723263	[ 0.00000000e+000 7.78327410e-149]
UU.I1_3p	0.0368166	-1	0.00713015	[ 0.00000000e+000 9.52600602e-147]
UGA.I1_3p	0.0368092	-1	0.00712728	[ 0.00000000e+000 1.08990187e-146]
UTU.I1_3p	0.036742	-1	0.00710128	[ 0.00000000e+000 3.68889861e-146]
CGA.A	0.0367314	1	0.0070972	[ 0.00000000e+000 4.46712133e-146]
UAU.A	0.0363477	-1	0.00694971	[ 0.00000000e+000 4.51181829e-143]
UTT.I2_5p	0.0362129	-1	0.00689825	[ 0.00000000e+000 5.04042936e-142]
A.I1_3p	0.0361878	1	0.0068887	[ 0.00000000e+000 7.88711423e-142]
UAT.I1_3p	0.0361403	-1	0.00687061	[ 0.00000000e+000 1.84247644e-141]
TUT.I2_5p	0.035966	-1	0.00680451	[ 0.00000000e+000 4.08892391e-140]
U.I2_5p	0.0359413	-1	0.00679514	[ 0.00000000e+000 6.34468803e-140]
UTA.I2_5p	0.0357702	-1	0.00673062	[ 0.00000000e+000 1.30680758e-138]
GU.A	0.0357701	-1	0.00673058	[ 0.00000000e+000 1.30919730e-138]
UAG.I2_5p	0.0357356	-1	0.0067176	[ 0.00000000e+000 2.40722329e-138]
TAG.A	0.0357332	-1	0.00671669	[ 0.00000000e+000 2.51169739e-138]
AAA.I1_3p	0.0355243	1	0.00663838	[ 0.00000000e+000 9.87889154e-137]
UUU.A	0.0355199	-1	0.00663675	[ 0.00000000e+000 1.06625170e-136]
UTG.I2_5p	0.0354988	-1	0.00662885	[ 0.00000000e+000 1.54411714e-136]
CCA.I2_5p	0.0353626	-1	0.00657811	[ 0.00000000e+000 1.66668096e-135]
ATM.A	0.0351641	1	0.00650447	[ 0.00000000e+000 5.26418102e-134]
TAU.I1_3p	0.0351479	-1	0.00649844	[ 0.00000000e+000 6.98184095e-134]
AAU.I1_3p	0.0349463	-1	0.00642413	[ 0.00000000e+000 2.27512878e-132]
GUT.A	0.034779	-1	0.00636277	[ 0.00000000e+000 4.03869908e-131]
UUG.C1	0.0347686	-1	0.00635895	[ 0.00000000e+000 4.83076800e-131]
TAA.I1_3p	0.0347238	1	0.00634257	[ 0.00000000e+000 1.04135237e-130]
I2_5p.cell_std_meth	0.0346932	-1	0.00633142	[ 0.00000000e+000 1.75620915e-130]
AMG.A	0.0346293	1	0.00630811	[ 0.00000000e+000 5.23698626e-130]
TUU.I2_5p	0.0345965	-1	0.00629615	[ 0.00000000e+000 9.17360708e-130]
C.I1_3p	0.0345735	-1	0.00628779	[ 0.00000000e+000 1.35714037e-129]
TCA.A	0.0345117	-1	0.00626534	[ 0.00000000e+000 3.88815629e-129]
AUU.I2_5p	0.0344604	-1	0.00624674	[ 0.00000000e+000 9.29890219e-129]
TGU.A	0.0344081	-1	0.00622777	[ 0.00000000e+000 2.26250467e-128]
ATU.A	0.0343702	-1	0.00621408	[ 0.00000000e+000 4.29785502e-128]
GTU.I2_5p	0.0342105	-1	0.00615644	[ 0.00000000e+000 6.40497346e-127]
I2_5p.cell_mean_meth	0.0342048	1	0.00615441	[ 0.00000000e+000 7.04354581e-127]
GUU.I1_3p	0.0341856	-1	0.00614749	[ 0.00000000e+000 9.74321037e-127]
TC.I1_3p	0.034116	-1	0.00612248	[ 0.00000000e+000 3.14682190e-126]
GAC.A	0.0340282	1	0.00609101	[ 0.00000000e+000 1.37556100e-125]
I2_3p.cell_mean_meth	0.0339396	1	0.00605933	[ 0.00000000e+000 6.07054983e-125]
ATA.A	0.0338781	1	0.0060374	[ 0.00000000e+000 1.69618552e-124]
GTC.A	0.0337294	-1	0.00598451	[ 0.00000000e+000 2.02348220e-123]
A.cell_std_meth	0.0336194	-1	0.00594556	[ 0.00000000e+000 1.25575886e-122]
UTA.A	0.0336151	-1	0.00594402	[ 0.00000000e+000 1.34928409e-122]
GC.A	0.0335679	-1	0.00592733	[ 0.00000000e+000 2.94990863e-122]
GAU.I2_5p	0.0334734	-1	0.005894	[ 0.00000000e+000 1.40648784e-121]
UUT.I2_5p	0.0334729	-1	0.00589382	[ 0.00000000e+000 1.41825036e-121]
UAU.I2_5p	0.0334397	-1	0.00588217	[ 0.00000000e+000 2.44862855e-121]
GUT.I2_5p	0.0333194	-1	0.00583991	[ 0.00000000e+000 1.77390653e-120]
UGA.C1	0.0331022	-1	0.00576402	[ 0.00000000e+000 6.21496397e-119]
MTT.I1_3p	0.0330889	1	0.00575941	[ 0.00000000e+000 7.71394965e-119]
UG.C1	0.0327464	-1	0.00564079	[ 0.00000000e+000 2.00013560e-116]
TGA.A	0.0325208	1	0.00556332	[ 0.00000000e+000 7.54080485e-115]
logLen.A_I1	0.0324826	-1	0.00555027	[ 0.00000000e+000 1.38928690e-114]
TAM.A	0.0323725	1	0.0055127	[ 0.00000000e+000 8.07683168e-114]
TUG.I1_3p	0.0323416	-1	0.00550217	[ 0.00000000e+000 1.32282037e-113]
C1.cell_mean_meth	0.0320987	1	0.00541986	[ 0.00000000e+000 6.25543698e-112]
GUA.I2_5p	0.0319555	-1	0.0053716	[ 0.00000000e+000 5.99864196e-111]
UGT.A	0.0319199	-1	0.00535964	[ 0.00000000e+000 1.05041317e-110]
TAU.I2_5p	0.0316639	-1	0.00527401	[ 0.00000000e+000 5.79931066e-109]
TAA.I2_5p	0.0315318	1	0.0052301	[ 0.00000000e+000 4.53704006e-108]
UUA.A	0.0313292	-1	0.00516309	[ 0.00000000e+000 1.04662351e-106]
GUU.A	0.0312561	-1	0.00513905	[ 0.00000000e+000 3.22825530e-106]
TUG.I1_5p	0.0312086	-1	0.00512341	[ 0.00000000e+000 6.71319734e-106]
GTU.I1_5p	0.0308643	-1	0.005011	[ 0.00000000e+000 1.29904546e-103]
M.A	0.0308091	-1	0.00499311	[ 0.00000000e+000 3.00224919e-103]
AUA.A	0.030653	-1	0.00494262	[ 0.00000000e+000 3.19388940e-102]
AAT.I1_3p	0.0306186	1	0.00493153	[ 0.00000000e+000 5.36992045e-102]
GUA.A	0.030607	-1	0.00492779	[ 0.00000000e+000 6.39825416e-102]
GGU.A	0.0304894	-1	0.00488999	[ 0.00000000e+000 3.75634299e-101]
I1_5p.cell_mean_meth	0.0304816	1	0.00488752	[ 0.00000000e+000 4.21785631e-101]
UGT.I1_3p	0.0304329	-1	0.00487189	[ 0.00000000e+000 8.77003011e-101]
GGG.A	0.0304068	-1	0.00486353	[ 0.00000000e+000 1.29681121e-100]
GAA.I1_3p	0.030314	1	0.00483391	[ 0.00000000e+000 5.19324091e-100]
U.C1	0.0302734	-1	0.00482097	[ 0.00000000e+000 9.51708566e-100]
CCG.C1	0.0300903	-1	0.00476283	[ 0.00000000e+00 1.44873262e-98]
UU.I2_5p	0.0298158	-1	0.00467633	[ 0.00000000e+00 8.31912047e-97]
CTC.I1_3p	0.0297869	-1	0.00466727	[ 0.00000000e+00 1.27155735e-96]
GU.I1_5p	0.0295658	-1	0.00459822	[ 0.00000000e+00 3.22493580e-95]
UUU.I1_3p	0.0295168	-1	0.004583	[ 0.00000000e+00 6.57851469e-95]
GGU.I1_3p	0.0294577	-1	0.00456468	[ 0.00000000e+00 1.55131566e-94]
GU.C1	0.0292922	-1	0.00451353	[ 0.00000000e+00 1.70162237e-93]
TU.I1_5p	0.0292475	-1	0.00449975	[ 0.00000000e+00 3.24328199e-93]
GUU.C1	0.0292242	-1	0.0044926	[ 0.00000000e+00 4.53401522e-93]
UU.C1	0.0291209	-1	0.00446089	[ 0.00000000e+00 2.00060525e-92]
UGU.C1	0.0290708	-1	0.00444554	[ 0.00000000e+00 4.10517826e-92]
MG.A	0.0290232	1	0.00443102	[ 0.00000000e+00 8.10174811e-92]
UG.I1_5p	0.0290222	-1	0.00443071	[ 0.00000000e+00 8.22122274e-92]
TU.C1	0.0288957	-1	0.00439216	[ 0.00000000e+00 4.99843096e-91]
U.I1_5p	0.0286765	-1	0.00432578	[ 0.00000000e+00 1.11788750e-89]
UG.I1_3p	0.0284803	-1	0.00426678	[ 0.00000000e+00 1.77014213e-88]
TTM.I2_5p	0.0284801	1	0.00426674	[ 0.00000000e+00 1.77400455e-88]
AGU.I2_5p	0.0284667	-1	0.00426271	[ 0.00000000e+00 2.14219552e-88]
UTU.I2_5p	0.0284425	-1	0.00425546	[ 0.00000000e+00 3.00761989e-88]
UGG.I1_5p	0.0282633	-1	0.004202	[ 0.00000000e+00 3.67449312e-87]
TAU.A	0.0281675	-1	0.00417356	[ 0.00000000e+00 1.39135433e-86]
GGG.C1	0.0280843	-1	0.00414894	[ 0.00000000e+00 4.40500538e-86]
GUG.I1_5p	0.0280693	-1	0.00414453	[ 0.00000000e+00 5.41563485e-86]
GU.I2_5p	0.0280297	-1	0.00413283	[ 0.00000000e+00 9.36501826e-86]
GGG.I1_5p	0.0280084	-1	0.00412658	[ 0.00000000e+00 1.25529235e-85]
CGC.C1	0.0279776	-1	0.00411748	[ 0.00000000e+00 1.92129185e-85]
UGG.C1	0.0279688	-1	0.0041149	[ 0.00000000e+00 2.16819876e-85]
UT.I1_5p	0.0279007	-1	0.00409489	[ 0.00000000e+00 5.53179535e-85]
MAM.A	0.0278775	-1	0.00408807	[ 0.00000000e+00 7.61411475e-85]
CG.C1	0.0276977	-1	0.00403552	[ 0.00000000e+00 8.91120004e-84]
GUU.I1_5p	0.0276808	-1	0.00403058	[ 0.00000000e+00 1.12303098e-83]
CC.I1_3p	0.0276661	-1	0.00402633	[ 0.00000000e+00 1.37046556e-83]
UGU.I1_5p	0.0276484	-1	0.00402116	[ 0.00000000e+00 1.74548406e-83]
I2_3p.cell_std_meth	0.0274751	-1	0.00397092	[ 0.00000000e+00 1.83336184e-82]
GAU.A	0.0274638	-1	0.00396764	[ 0.00000000e+00 2.13759228e-82]
AGU.I1_5p	0.0274537	-1	0.00396474	[ 0.00000000e+00 2.44914428e-82]
MA.A	0.0273565	1	0.0039367	[ 0.00000000e+00 9.09968357e-82]
AUU.A	0.0273388	-1	0.0039316	[ 0.00000000e+00 1.15542515e-81]
TGC.I2_5p	0.0273377	-1	0.0039313	[ 0.00000000e+00 1.17170848e-81]
ATU.I1_5p	0.0273191	-1	0.00392593	[ 0.00000000e+00 1.50627324e-81]
GGU.I1_5p	0.0271789	-1	0.00388574	[ 0.00000000e+00 9.88465644e-81]
TA.A	0.027178	1	0.0038855	[ 0.00000000e+00 9.99946378e-81]
MA.I1_5p	0.0271094	1	0.00386591	[ 0.00000000e+00 2.50152062e-80]
GT.A	0.0271012	-1	0.00386356	[ 0.00000000e+00 2.79240130e-80]
GA.I1_3p	0.0270752	1	0.00385615	[ 0.00000000e+00 3.94957900e-80]
TTT.I1_3p	0.027062	-1	0.0038524	[ 0.00000000e+00 4.70889172e-80]
TCG.I1_5p	0.0269672	-1	0.00382545	[ 0.00000000e+00 1.66206588e-79]
logLen.I1_I2	0.0269552	1	0.00382206	[ 0.00000000e+00 1.94805193e-79]
TTU.C1	0.0268192	-1	0.00378357	[ 0.00000000e+00 1.18058173e-78]
UUT.I1_5p	0.0266505	-1	0.00373615	[ 0.00000000e+00 1.08680405e-77]
UAG.C1	0.0265954	-1	0.0037207	[ 0.00000000e+00 2.23919221e-77]
TUT.I1_5p	0.0265872	-1	0.00371842	[ 0.00000000e+00 2.49213107e-77]
TGC.A	0.0265853	-1	0.00371788	[ 0.00000000e+00 2.55545053e-77]
CT.I1_3p	0.0265109	-1	0.00369709	[ 0.00000000e+00 6.76288294e-77]
ATG.I1_3p	0.0264322	1	0.00367518	[ 0.00000000e+00 1.88578829e-76]
CAC.I1_3p	0.0262752	-1	0.00363166	[ 0.00000000e+00 1.44657010e-75]
ACG.A	0.026175	1	0.00360399	[ 0.00000000e+00 5.28030565e-75]
GM.I1_5p	0.0261384	1	0.00359394	[ 0.00000000e+00 8.45184741e-75]
AM.I1_5p	0.026138	1	0.00359382	[ 0.00000000e+00 8.50170385e-75]
GUA.C1	0.0261148	-1	0.00358744	[ 0.00000000e+00 1.14613748e-74]
CGG.I1_5p	0.0260922	-1	0.00358123	[ 0.00000000e+00 1.53246711e-74]
ATM.I1_5p	0.0260692	1	0.00357491	[ 0.00000000e+00 2.05956936e-74]
AC.A	0.02606	1	0.0035724	[ 0.00000000e+00 2.31635391e-74]
TUU.C1	0.026047	-1	0.00356885	[ 0.00000000e+00 2.73541615e-74]
UUA.C1	0.0259881	-1	0.00355272	[ 0.00000000e+00 5.82032367e-74]
GUG.C1	0.0259844	-1	0.00355169	[ 0.00000000e+00 6.10674791e-74]
CCT.I1_3p	0.0258575	-1	0.0035171	[ 0.00000000e+00 3.08329890e-73]
GC.C1	0.0258419	-1	0.00351286	[ 0.00000000e+00 3.75960024e-73]
ACT.A	0.025715	-1	0.00347843	[ 0.00000000e+00 1.88382940e-72]
TMA.I1_5p	0.0257122	1	0.00347768	[ 0.00000000e+00 1.95108333e-72]
AMT.I1_3p	0.0257032	1	0.00347526	[ 0.00000000e+00 2.18573914e-72]
UGT.I2_5p	0.0256655	-1	0.00346505	[ 0.00000000e+00 3.52454387e-72]
AAM.I1_3p	0.0255332	1	0.00342943	[ 0.00000000e+00 1.86718557e-71]
GGM.I1_5p	0.0254958	1	0.0034194	[ 0.00000000e+00 2.98571079e-71]
ATG.C1	0.0254325	1	0.00340245	[ 0.00000000e+00 6.60261097e-71]
CG.I1_5p	0.0253965	-1	0.0033928	[ 0.00000000e+00 1.03720426e-70]
MAA.C1	0.0253672	1	0.00338499	[ 0.00000000e+00 1.49479649e-70]
AAU.A	0.025321	-1	0.00337267	[ 0.00000000e+00 2.66079971e-70]
UUG.I1_5p	0.0253104	-1	0.00336984	[ 0.00000000e+00 3.03707988e-70]
TCC.I1_3p	0.0252608	-1	0.00335664	[ 0.00000000e+00 5.63389352e-70]
GUT.I1_5p	0.0252516	-1	0.0033542	[ 0.00000000e+00 6.31668742e-70]
ATA.I1_3p	0.0252226	1	0.00334649	[ 0.00000000e+00 9.05910660e-70]
GGU.C1	0.0251284	-1	0.00332156	[ 0.00000000e+00 2.91052414e-69]
UTA.I1_5p	0.0250228	-1	0.0032937	[ 0.00000000e+00 1.07193476e-68]
CA.I1_3p	0.0248096	-1	0.00323781	[ 0.00000000e+00 1.46657990e-67]
UU.I1_5p	0.0248011	-1	0.00323559	[ 0.00000000e+00 1.62767733e-67]
UUG.I1_3p	0.0247703	-1	0.00322757	[ 0.00000000e+00 2.36858831e-67]
GMT.I1_5p	0.0247562	1	0.00322389	[ 0.00000000e+00 2.81406331e-67]
MT.I1_5p	0.0247183	1	0.00321403	[ 0.00000000e+00 4.46338124e-67]
UTT.I1_5p	0.024715	-1	0.00321316	[ 0.00000000e+00 4.64978379e-67]
M.I1_5p	0.0246445	1	0.00319485	[ 0.00000000e+00 1.09532820e-66]
CCA.I1_3p	0.0246244	-1	0.00318966	[ 0.00000000e+00 1.39696158e-66]
MTG.I1_5p	0.024596	1	0.00318229	[ 0.00000000e+00 1.97258448e-66]
UTG.I1_5p	0.0245635	-1	0.00317389	[ 0.00000000e+00 2.92189163e-66]
C2.cell_mean_meth	0.0245581	1	0.00317249	[ 0.00000000e+00 3.11935314e-66]
UA.C1	0.0245287	-1	0.00316491	[ 0.00000000e+00 4.44906186e-66]
ACC.I2_5p	0.0245163	-1	0.0031617	[ 0.00000000e+00 5.16905130e-66]
TUG.C1	0.0245054	-1	0.0031589	[ 0.00000000e+00 5.89408167e-66]
GUU.I2_5p	0.0244638	-1	0.00314818	[ 0.00000000e+00 9.73668185e-66]
CGC.I1_5p	0.0243979	-1	0.00313124	[ 0.00000000e+00 2.15122977e-65]
GCC.I2_5p	0.0243649	-1	0.00312277	[ 0.00000000e+00 3.19815206e-65]
TTC.A	0.0243213	-1	0.00311162	[ 0.00000000e+00 5.38924687e-65]
TGU.I1_5p	0.0241683	-1	0.00307258	[ 0.00000000e+00 3.35039400e-64]
CGG.C1	0.0240985	-1	0.00305487	[ 0.00000000e+00 7.67591958e-64]
CCG.I1_5p	0.0240482	-1	0.00304212	[ 0.00000000e+00 1.39418992e-63]
GCG.I1_5p	0.0240139	-1	0.00303344	[ 0.00000000e+00 2.09236211e-63]
UAA.I1_5p	0.023991	-1	0.00302768	[ 0.00000000e+00 2.74091167e-63]
ACC.I1_3p	0.0239611	-1	0.00302012	[ 0.00000000e+00 3.90411242e-63]
GTA.C1	0.0239253	1	0.0030111	[ 0.00000000e+00 5.95497706e-63]
UAU.C1	0.0238085	-1	0.00298179	[ 0.00000000e+00 2.34788234e-62]
UGT.I1_5p	0.0238038	-1	0.00298061	[ 0.00000000e+00 2.48143850e-62]
CGC.I1_3p	0.0237413	-1	0.00296498	[ 0.00000000e+00 5.15566103e-62]
UTU.I1_5p	0.0237252	-1	0.00296096	[ 0.00000000e+00 6.22592786e-62]
MTA.A	0.0236789	1	0.00294941	[ 0.00000000e+00 1.06861818e-61]
UA.I1_5p	0.0236786	-1	0.00294933	[ 0.00000000e+00 1.07290031e-61]
AUG.C1	0.0236752	-1	0.00294849	[ 0.00000000e+00 1.11570929e-61]
GCG.C1	0.0236427	-1	0.0029404	[ 0.00000000e+00 1.62943388e-61]
ATU.C1	0.0236362	-1	0.00293878	[ 0.00000000e+00 1.75810384e-61]
T.A	0.0236323	-1	0.00293781	[ 0.00000000e+00 1.83981433e-61]
GTA.C2	0.0236105	-1	0.00293239	[ 0.00000000e+00 2.37049502e-61]
UAT.I1_5p	0.0235869	-1	0.00292653	[ 0.00000000e+00 3.11948411e-61]
AM.C1	0.0235842	1	0.00292587	[ 0.00000000e+00 3.21623143e-61]
CC.I2_5p	0.023579	-1	0.00292457	[ 0.00000000e+00 3.41831405e-61]
AUU.I1_5p	0.0235047	-1	0.00290616	[ 0.00000000e+00 8.09147276e-61]
MAG.I1_5p	0.0234741	1	0.00289861	[ 0.00000000e+00 1.15229924e-60]
AT.C1	0.0233337	1	0.00286404	[ 0.00000000e+00 5.81160770e-60]
CCC.C1	0.0232983	-1	0.00285536	[ 0.00000000e+00 8.72629866e-60]
GMA.I2_5p	0.0232982	1	0.00285534	[ 0.00000000e+00 8.73221572e-60]
UG.A	0.0232542	-1	0.00284456	[ 0.00000000e+00 1.44626386e-59]
MGG.I2_3p	0.0232113	1	0.00283408	[ 0.00000000e+00 2.36295446e-59]
GAU.C1	0.0231564	-1	0.00282067	[ 0.00000000e+00 4.42520913e-59]
GCT.A	0.0231404	-1	0.00281677	[ 0.00000000e+00 5.31131469e-59]
UUU.C1	0.0230876	-1	0.00280395	[ 0.00000000e+00 9.68012663e-59]
GTC.I1_5p	0.0230714	-1	0.00280001	[ 0.00000000e+00 1.16418401e-58]
AGU.C1	0.0230404	-1	0.00279249	[ 0.00000000e+00 1.65548387e-58]
C.C1	0.0230389	-1	0.00279213	[ 0.00000000e+00 1.68315799e-58]
GMA.A	0.0230307	1	0.00279013	[ 0.00000000e+00 1.84854371e-58]
AAM.I2_5p	0.0230068	1	0.00278434	[ 0.00000000e+00 2.42400852e-58]
UTU.C1	0.0229761	-1	0.00277693	[ 0.00000000e+00 3.42841520e-58]
TTU.I1_5p	0.0229485	-1	0.00277026	[ 0.00000000e+00 4.68644610e-58]
AT.I1_3p	0.0229413	1	0.00276852	[ 0.00000000e+00 5.08275072e-58]
TAC.A	0.022899	1	0.00275832	[ 0.00000000e+00 8.19477906e-58]
TCT.I2_3p	0.0228915	-1	0.00275652	[ 0.00000000e+00 8.91656541e-58]
TUT.C1	0.0228676	-1	0.00275076	[ 0.00000000e+00 1.16712336e-57]
MAT.I1_3p	0.0228298	1	0.00274167	[ 0.00000000e+00 1.78621291e-57]
MUT.A	0.0227597	-1	0.00272486	[ 0.00000000e+00 3.92476197e-57]
TUU.I1_5p	0.0227573	-1	0.00272429	[ 0.00000000e+00 4.02953460e-57]
MA.C1	0.0227486	1	0.00272222	[ 0.00000000e+00 4.44109051e-57]
GGC.A	0.0227306	-1	0.00271789	[ 0.00000000e+00 5.43783842e-57]
GUA.I1_5p	0.022657	-1	0.00270033	[ 0.00000000e+00 1.23709124e-56]
MUT.C1	0.0225922	-1	0.00268491	[ 0.00000000e+00 2.54667007e-56]
CC.C1	0.0225633	-1	0.00267803	[ 0.00000000e+00 3.51294763e-56]
AG.I2_3p	0.0225531	1	0.00267562	[ 0.00000000e+00 3.93272724e-56]
TA.C1	0.0224627	1	0.00265421	[ 0.00000000e+00 1.07170789e-55]
MGU.I1_5p	0.0224011	-1	0.00263966	[ 0.00000000e+00 2.11727957e-55]
UGG.I1_3p	0.0223604	-1	0.00263008	[ 0.00000000e+00 3.31598219e-55]
TGM.I1_5p	0.0223314	1	0.00262327	[ 0.00000000e+00 4.56144643e-55]
UGM.I1_5p	0.0223283	-1	0.00262254	[ 0.00000000e+00 4.71883309e-55]
AU.I1_5p	0.0222543	-1	0.00260518	[ 0.00000000e+00 1.06365899e-54]
A.I1_5p	0.022215	1	0.00259599	[ 0.00000000e+00 1.63533797e-54]
TM.C1	0.0221709	1	0.00258571	[ 0.00000000e+00 2.64636241e-54]
GCC.C1	0.0221523	-1	0.00258136	[ 0.00000000e+00 3.24435357e-54]
GG.I1_5p	0.022029	-1	0.00255271	[ 0.00000000e+00 1.24025773e-53]
MAA.I1_5p	0.0219378	1	0.00253161	[ 0.00000000e+00 3.33167758e-53]
TM.I1_5p	0.0219253	1	0.00252872	[ 0.00000000e+00 3.81370751e-53]
M.C1	0.0218942	1	0.00252157	[ 0.00000000e+00 5.32976634e-53]
ATC.A	0.0218878	1	0.00252008	[ 0.00000000e+00 5.71404078e-53]
MGA.C1	0.0218756	1	0.00251729	[ 0.00000000e+00 6.51324911e-53]
TGU.C1	0.0218519	-1	0.00251182	[ 0.00000000e+00 8.41379191e-53]
TMA.C1	0.0218496	1	0.00251129	[ 0.00000000e+00 8.62385445e-53]
TUA.I1_5p	0.0218114	-1	0.00250252	[ 0.00000000e+00 1.30061463e-52]
GAG.I2_3p	0.0217573	1	0.00249013	[ 0.00000000e+00 2.32237791e-52]
GA.C2	0.0217529	1	0.00248912	[ 0.00000000e+00 2.43517517e-52]
AMG.I1_5p	0.0217213	1	0.00248189	[ 0.00000000e+00 3.41530943e-52]
GG.A	0.0217117	-1	0.0024797	[ 0.00000000e+00 3.78534773e-52]
GAT.I1_5p	0.0216931	1	0.00247546	[ 0.00000000e+00 4.61559068e-52]
TMA.I2_5p	0.0216915	1	0.00247508	[ 0.00000000e+00 4.69852900e-52]
TGG.C1	0.0216267	1	0.00246032	[ 0.00000000e+00 9.37774938e-52]
GAU.I1_5p	0.0216121	-1	0.002457	[ 0.00000000e+00 1.09529837e-51]
C.I2_5p	0.0215977	-1	0.00245373	[ 0.00000000e+00 1.27642474e-51]
AMA.I2_5p	0.0215942	1	0.00245294	[ 0.00000000e+00 1.32456414e-51]
MTT.C1	0.0215853	1	0.00245091	[ 0.00000000e+00 1.45667807e-51]
UT.C1	0.0215222	-1	0.0024366	[ 0.00000000e+00 2.84693226e-51]
TCA.I1_3p	0.0215123	-1	0.00243436	[ 0.00000000e+00 3.16120107e-51]
GGM.I2_3p	0.0214703	1	0.00242486	[ 0.00000000e+00 4.93351679e-51]
UGA.I2_5p	0.0214544	-1	0.00242128	[ 0.00000000e+00 5.83296234e-51]
TGM.C2	0.0213454	1	0.00239673	[ 0.00000000e+00 1.84103783e-50]
CAA.C1	0.0212952	1	0.00238548	[ 0.00000000e+00 3.11698745e-50]
A.C1	0.0212033	1	0.00236494	[ 0.00000000e+00 8.15811298e-50]
TMG.A	0.0211475	1	0.0023525	[ 0.00000000e+00 1.46065204e-49]
T.I2_3p	0.0211068	-1	0.00234344	[ 0.00000000e+00 2.23145794e-49]
GTM.A	0.0210829	-1	0.00233814	[ 0.00000000e+00 2.86060109e-49]
MMA.I2_3p	0.0210416	1	0.002329	[ 0.00000000e+00 4.38945185e-49]
AUG.I2_5p	0.0210341	-1	0.00232735	[ 0.00000000e+00 4.74137317e-49]
AU.C1	0.0210185	-1	0.0023239	[ 0.00000000e+00 5.57299303e-49]
GAM.I1_3p	0.0209798	1	0.00231534	[ 0.00000000e+00 8.31805777e-49]
TG.I2_5p	0.0209785	-1	0.00231506	[ 0.00000000e+00 8.43026526e-49]
MAM.I2_3p	0.020938	1	0.00230611	[ 0.00000000e+00 1.28152168e-48]
UUU.I2_5p	0.020919	-1	0.00230194	[ 0.00000000e+00 1.55778310e-48]
TUG.A	0.0207756	-1	0.00227049	[ 0.00000000e+00 6.79369796e-48]
UGA.I1_5p	0.0207533	-1	0.00226561	[ 0.00000000e+00 8.53775270e-48]
GAT.I1_3p	0.0207401	1	0.00226272	[ 0.00000000e+00 9.77454089e-48]
GMA.I1_5p	0.0206551	1	0.00224422	[ 0.00000000e+00 2.32479925e-47]
UGU.I1_3p	0.0206274	-1	0.00223821	[ 0.00000000e+00 3.07967037e-47]
MAM.C1	0.0206009	1	0.00223247	[ 0.00000000e+00 4.03015233e-47]
TAM.I1_5p	0.020561	1	0.00222382	[ 0.00000000e+00 6.04251098e-47]
AMT.C1	0.0205446	1	0.00222027	[ 0.00000000e+00 7.13718499e-47]
UGT.C1	0.0205355	-1	0.00221831	[ 0.00000000e+00 7.82272732e-47]
AM.I1_3p	0.0204939	1	0.00220934	[ 0.00000000e+00 1.19068672e-46]
GTA.I1_5p	0.0204873	1	0.0022079	[ 0.00000000e+00 1.27342613e-46]
GMG.I1_5p	0.020406	1	0.00219041	[ 0.00000000e+00 2.88824662e-46]
MTT.I2_5p	0.0202887	1	0.00216532	[ 0.00000000e+00 9.35594310e-46]
MTG.C2	0.0201819	1	0.00214258	[ 0.00000000e+00 2.71351530e-45]
G.I1_5p	0.0201713	-1	0.00214032	[ 0.00000000e+00 3.01562922e-45]
AMA.I1_5p	0.0201536	1	0.00213658	[ 0.00000000e+00 3.59421535e-45]
AAM.I1_5p	0.0201093	1	0.00212719	[ 0.00000000e+00 5.57793638e-45]
MT.C1	0.0200938	1	0.0021239	[ 0.00000000e+00 6.50712658e-45]
AMT.I2_5p	0.020093	1	0.00212373	[ 0.00000000e+00 6.55997887e-45]
GT.C2	0.0200303	-1	0.00211051	[ 0.00000000e+00 1.21857577e-44]
MG.I1_5p	0.0199645	1	0.00209667	[ 0.00000000e+00 2.32991587e-44]
GCC.I1_3p	0.0199369	-1	0.00209086	[ 0.00000000e+00 3.05829347e-44]
TAG.C2	0.0198846	-1	0.00207991	[ 0.00000000e+00 5.10650310e-44]
GTM.C1	0.0198794	1	0.00207882	[ 0.00000000e+00 5.37408250e-44]
TMA.A	0.0198543	-1	0.00207359	[ 0.00000000e+00 6.86819363e-44]
AUU.C1	0.0198081	-1	0.00206395	[ 0.00000000e+00 1.07876156e-43]
GM.I2_3p	0.0197892	1	0.00206	[ 0.00000000e+00 1.29805534e-43]
GMG.I2_3p	0.0197761	1	0.00205728	[ 0.00000000e+00 1.47439683e-43]
TMT.I1_5p	0.0197364	1	0.00204902	[ 0.00000000e+00 2.17017151e-43]
TGT.I2_3p	0.0197139	-1	0.00204436	[ 0.00000000e+00 2.69970041e-43]
TA.C2	0.0197102	-1	0.00204358	[ 0.00000000e+00 2.80023320e-43]
ATM.C1	0.0197007	1	0.00204162	[ 0.00000000e+00 3.06955492e-43]
UUA.I1_5p	0.0196581	-1	0.00203279	[ 0.00000000e+00 4.64146712e-43]
MTT.I1_5p	0.0196514	1	0.00203142	[ 0.00000000e+00 4.94969225e-43]
TTC.I2_3p	0.0196433	-1	0.00202974	[ 0.00000000e+00 5.35369805e-43]
GTU.C1	0.019636	-1	0.00202824	[ 0.00000000e+00 5.74414225e-43]
MG.I2_3p	0.0196068	1	0.0020222	[ 0.00000000e+00 7.62170759e-43]
AT.I1_5p	0.0194875	1	0.00199768	[ 0.00000000e+00 2.40432553e-42]
AAG.C1	0.0194676	1	0.00199359	[ 0.00000000e+00 2.91215183e-42]
ATT.A	0.0194289	1	0.00198568	[ 0.00000000e+00 4.21783671e-42]
UGG.A	0.0193966	-1	0.00197908	[ 0.00000000e+00 5.74578235e-42]
CTT.A	0.019387	-1	0.00197713	[ 0.00000000e+00 6.29607565e-42]
UGA.A	0.019356	-1	0.0019708	[ 0.00000000e+00 8.46850964e-42]
GUA.C2	0.019342	-1	0.00196794	[ 0.00000000e+00 9.68096490e-42]
AM.I2_5p	0.0193324	1	0.00196601	[ 0.00000000e+00 1.05994351e-41]
MAT.I1_5p	0.0193233	1	0.00196416	[ 0.00000000e+00 1.15588858e-41]
TAM.C1	0.0193148	1	0.00196242	[ 0.00000000e+00 1.25369473e-41]
MG.C1	0.0192831	1	0.00195599	[ 0.00000000e+00 1.69447509e-41]
UUU.I1_5p	0.0191619	-1	0.00193148	[ 0.00000000e+00 5.34158692e-41]
AMT.I1_5p	0.0191499	1	0.00192906	[ 0.00000000e+00 5.98399630e-41]
ATC.I1_3p	0.0190341	-1	0.00190579	[ 0.00000000e+00 1.77999927e-40]
UUG.A	0.0189568	-1	0.00189036	[ 0.00000000e+00 3.66800645e-40]
G.I2_3p	0.0189286	1	0.00188474	[ 0.00000000e+00 4.77334444e-40]
CCC.I1_3p	0.0189017	-1	0.00187937	[ 0.00000000e+00 6.13799878e-40]
MMA.I2_5p	0.018892	-1	0.00187745	[ 0.00000000e+00 6.71667189e-40]
MGG.I2_5p	0.0188842	1	0.00187589	[ 0.00000000e+00 7.22293965e-40]
TA.I1_3p	0.0188798	1	0.00187501	[ 0.00000000e+00 7.52737729e-40]
UAU.I1_5p	0.0188267	-1	0.0018645	[ 0.00000000e+00 1.23208402e-39]
AGG.A	0.0187558	-1	0.00185048	[ 0.00000000e+00 2.37585940e-39]
GGU.I2_5p	0.0187396	-1	0.00184727	[ 0.00000000e+00 2.76157602e-39]
G.C1	0.0187363	-1	0.00184663	[ 0.00000000e+00 2.84554471e-39]
UGU.I2_3p	0.0187336	-1	0.00184609	[ 0.00000000e+00 2.91828502e-39]
GCC.I1_5p	0.0187331	-1	0.001846	[ 0.00000000e+00 2.93170273e-39]
GC.I1_5p	0.0187192	-1	0.00184327	[ 0.00000000e+00 3.33178113e-39]
T.C1	0.0186599	1	0.0018316	[ 0.00000000e+00 5.75506024e-39]
GMM.I2_3p	0.0186077	1	0.00182136	[ 0.00000000e+00 9.30011624e-39]
phastCons.I2_3p	0.0185286	-1	0.00180592	[ 0.00000000e+00 1.91738527e-38]
CTT.I2_3p	0.0185113	-1	0.00180254	[ 0.00000000e+00 2.24586417e-38]
CTG.C2	0.0184821	1	0.00179687	[ 0.00000000e+00 2.92969555e-38]
GC.I1_3p	0.0184227	-1	0.00178533	[ 0.00000000e+00 5.03179287e-38]
GGT.A	0.0184114	-1	0.00178313	[ 0.00000000e+00 5.57737688e-38]
UAA.A	0.0183856	-1	0.00177815	[ 0.00000000e+00 7.04260056e-38]
TAA.C2	0.0183357	-1	0.0017685	[ 0.00000000e+00 1.10727717e-37]
TUA.C1	0.0182893	-1	0.00175956	[ 0.00000000e+00 1.68301167e-37]
C.I1_5p	0.0182876	-1	0.00175924	[ 0.00000000e+00 1.70880553e-37]
AAT.I2_3p	0.0182869	-1	0.0017591	[ 0.00000000e+00 1.72009857e-37]
CCA.A	0.018215	-1	0.0017453	[ 0.00000000e+00 3.28352691e-37]
GGM.I1_3p	0.0181917	1	0.00174083	[ 0.00000000e+00 4.04857433e-37]
CC.I1_5p	0.0181492	-1	0.00173272	[ 0.00000000e+00 5.92273299e-37]
GU.C2	0.018148	-1	0.00173248	[ 0.00000000e+00 5.98836412e-37]
TT.I2_3p	0.0181075	-1	0.00172476	[ 0.00000000e+00 8.60058129e-37]
MGA.I1_5p	0.0180687	1	0.00171738	[ 0.00000000e+00 1.21539660e-36]
AAT.I1_5p	0.0180331	1	0.00171062	[ 0.00000000e+00 1.66866754e-36]
UTG.C1	0.0180325	-1	0.00171051	[ 0.00000000e+00 1.67722984e-36]
CTA.I1_3p	0.0180264	-1	0.00170935	[ 0.00000000e+00 1.77046265e-36]
GG.I2_3p	0.0180229	1	0.00170868	[ 0.00000000e+00 1.82702695e-36]
AAU.I2_3p	0.0180143	-1	0.00170705	[ 0.00000000e+00 1.97226024e-36]
AGG.I2_3p	0.0179898	1	0.00170242	[ 0.00000000e+00 2.45064033e-36]
AAT.I2_5p	0.017977	1	0.00169999	[ 0.00000000e+00 2.74553148e-36]
TTA.C1	0.0179098	1	0.0016873	[ 0.00000000e+00 4.97685515e-36]
GMM.I1_5p	0.0178948	1	0.00168447	[ 0.00000000e+00 5.68254999e-36]
AMM.I1_5p	0.0178883	1	0.00168325	[ 0.00000000e+00 6.01841630e-36]
TTM.I1_5p	0.0178731	1	0.0016804	[ 0.00000000e+00 6.87701493e-36]
MTA.I1_5p	0.0178445	1	0.00167503	[ 0.00000000e+00 8.84690815e-36]
AA.I2_5p	0.0178396	1	0.00167411	[ 0.00000000e+00 9.23590663e-36]
TA.I1_5p	0.0178328	1	0.00167282	[ 0.00000000e+00 9.81105936e-36]
MAG.I2_5p	0.0177693	1	0.00166093	[ 0.00000000e+00 1.71282323e-35]
TTA.A	0.0177196	1	0.00165165	[ 0.00000000e+00 2.64660382e-35]
AUG.A	0.0176468	-1	0.00163811	[ 0.00000000e+00 4.99224740e-35]
MA.I2_5p	0.0175996	1	0.00162936	[ 0.00000000e+00 7.52513026e-35]
GGM.I2_5p	0.0175722	1	0.00162429	[ 0.00000000e+00 9.54453136e-35]
GTG.A	0.017569	-1	0.0016237	[ 0.00000000e+00 9.81034769e-35]
TCC.I1_5p	0.0175636	-1	0.00162269	[ 0.00000000e+00 1.02865902e-34]
UAG.I1_5p	0.017541	-1	0.00161852	[ 0.00000000e+00 1.25082801e-34]
GG.C1	0.017517	-1	0.00161411	[ 0.00000000e+00 1.53864429e-34]
CA.I1_5p	0.017513	1	0.00161336	[ 0.00000000e+00 1.59301903e-34]
AGU.C2	0.0174782	-1	0.00160696	[ 0.00000000e+00 2.15046320e-34]
GGA.I2_3p	0.0174332	1	0.00159869	[ 0.00000000e+00 3.16990158e-34]
GUT.C1	0.0173825	-1	0.00158942	[ 0.00000000e+00 4.89553188e-34]
AGT.I2_5p	0.0173769	1	0.00158838	[ 0.00000000e+00 5.13914551e-34]
GTA.I1_3p	0.0173763	1	0.00158828	[ 0.00000000e+00 5.16303109e-34]
GUG.I1_3p	0.0173662	-1	0.00158642	[ 0.00000000e+00 5.63348642e-34]
MAM.I1_5p	0.0173187	1	0.00157776	[ 0.00000000e+00 8.45642535e-34]
ATA.I1_5p	0.0172964	1	0.0015737	[ 0.00000000e+00 1.02299303e-33]
TGC.C2	0.0172951	1	0.00157347	[ 0.00000000e+00 1.03388726e-33]
UMM.C1	0.0172929	-1	0.00157307	[ 0.00000000e+00 1.05389051e-33]
AUA.C2	0.0172702	-1	0.00156894	[ 0.00000000e+00 1.27869951e-33]
MMA.I1_5p	0.0172421	1	0.00156385	[ 0.00000000e+00 1.62373711e-33]
GGC.C1	0.0172337	-1	0.00156232	[ 0.00000000e+00 1.74456300e-33]
M.I2_3p	0.0171831	1	0.00155315	[ 0.00000000e+00 2.68122936e-33]
AUG.I1_5p	0.0171724	-1	0.00155123	[ 0.00000000e+00 2.93408502e-33]
MM.I2_3p	0.0171457	1	0.00154641	[ 0.00000000e+00 3.67818612e-33]
CAG.A	0.0171409	-1	0.00154553	[ 0.00000000e+00 3.83265085e-33]
UTM.A	0.0171361	-1	0.00154467	[ 0.00000000e+00 3.98978178e-33]
T.I1_5p	0.017132	1	0.00154392	[ 0.00000000e+00 4.13259437e-33]
TMT.I2_3p	0.0170884	-1	0.00153609	[ 0.00000000e+00 5.96799897e-33]
AMA.I1_3p	0.0170607	1	0.0015311	[ 0.00000000e+00 7.54140152e-33]
GMA.I1_3p	0.017023	1	0.00152435	[ 0.00000000e+00 1.03509092e-32]
ATT.I1_5p	0.0170201	1	0.00152383	[ 0.00000000e+00 1.06015511e-32]
GA.I2_3p	0.0170147	1	0.00152286	[ 0.00000000e+00 1.10986723e-32]
AGC.I1_3p	0.0169805	-1	0.00151675	[ 0.00000000e+00 1.47824359e-32]
AAT.C1	0.0169446	1	0.00151034	[ 0.00000000e+00 1.99655213e-32]
GAM.I1_5p	0.0169412	1	0.00150973	[ 0.00000000e+00 2.05385186e-32]
TAC.C1	0.016933	1	0.00150827	[ 0.00000000e+00 2.19943660e-32]
TG.I1_3p	0.0169204	1	0.00150603	[ 0.00000000e+00 2.44377186e-32]
TAG.I1_5p	0.0168857	1	0.00149986	[ 0.00000000e+00 3.26349177e-32]
CAC.I2_3p	0.016863	1	0.00149583	[ 0.00000000e+00 3.94291978e-32]
CTC.I2_5p	0.0167903	-1	0.00148296	[ 0.00000000e+00 7.20911799e-32]
GGC.I2_3p	0.0167038	1	0.00146771	[ 0.00000000e+00 1.47420483e-31]
TAM.I1_3p	0.0167021	1	0.00146741	[ 0.00000000e+00 1.49483821e-31]
CCA.I2_3p	0.0166965	1	0.00146643	[ 0.00000000e+00 1.56510227e-31]
AMU.A	0.0166876	-1	0.00146487	[ 0.00000000e+00 1.68431642e-31]
TUG.I2_3p	0.016648	-1	0.00145793	[ 0.00000000e+00 2.33225501e-31]
MTG.I2_3p	0.016636	1	0.00145583	[ 0.00000000e+00 2.57384521e-31]
AUT.I1_5p	0.0166314	-1	0.00145503	[ 0.00000000e+00 2.67241818e-31]
TTM.I1_3p	0.0166015	1	0.0014498	[ 0.00000000e+00 3.41504062e-31]
CG.I1_3p	0.0165991	-1	0.00144938	[ 0.00000000e+00 3.48257685e-31]
CAA.I1_3p	0.0165357	-1	0.00143833	[ 0.00000000e+00 5.84921377e-31]
UAG.C2	0.0165229	-1	0.00143609	[ 0.00000000e+00 6.49678415e-31]
TGT.C2	0.0164647	-1	0.00142601	[ 0.00000000e+00 1.04266548e-30]
UGG.C2	0.0164558	-1	0.00142445	[ 0.00000000e+00 1.12173963e-30]
CCG.I1_3p	0.0164443	-1	0.00142247	[ 0.00000000e+00 1.23104838e-30]
TMM.C1	0.0163834	1	0.00141195	[ 0.00000000e+00 2.01623804e-30]
logLen.A	0.0163353	1	0.00140368	[ 8.84753747e-133 2.97263545e-030]
UG.I2_3p	0.0163316	-1	0.00140304	[ 0.00000000e+00 3.06270195e-30]
AGM.I1_5p	0.0162689	1	0.00139229	[ 0.00000000e+00 5.07292406e-30]
TCA.I1_5p	0.0162507	1	0.00138918	[ 0.00000000e+00 5.86935553e-30]
TAA.I2_3p	0.0161651	-1	0.00137458	[ 0.00000000e+00 1.16437740e-29]
TAT.C1	0.0161293	1	0.00136849	[ 0.00000000e+00 1.54969272e-29]
MGG.I1_3p	0.0160971	1	0.00136304	[ 0.00000000e+00 2.00122301e-29]
TMG.I2_3p	0.0160656	1	0.00135771	[ 0.00000000e+00 2.56941506e-29]
AAU.I1_5p	0.0160307	-1	0.00135181	[ 0.00000000e+00 3.38870518e-29]
GGA.A	0.0159992	1	0.0013465	[ 0.00000000e+00 4.34757646e-29]
AUT.C1	0.0159426	-1	0.00133699	[ 0.00000000e+00 6.79494505e-29]
UU.I2_3p	0.015913	-1	0.00133203	[ 0.00000000e+00 8.57499454e-29]
MMG.I2_3p	0.0158624	1	0.00132358	[ 0.00000000e+00 1.27483752e-28]
GCT.I1_3p	0.0158495	-1	0.00132143	[ 0.00000000e+00 1.41021860e-28]
GM.C1	0.0158379	1	0.00131949	[ 0.00000000e+00 1.54513015e-28]
UUU.I2_3p	0.0158294	-1	0.00131808	[ 0.00000000e+00 1.65031323e-28]
TCG.I1_3p	0.0158248	-1	0.00131731	[ 0.00000000e+00 1.71112698e-28]
MTG.C1	0.0157945	1	0.00131226	[ 0.00000000e+00 2.16848728e-28]
TGA.I1_5p	0.0157359	1	0.00130255	[ 0.00000000e+00 3.42195642e-28]
GUG.I2_3p	0.0156057	-1	0.00128109	[ 0.00000000e+00 9.37093534e-28]
AAA.I2_5p	0.0155973	1	0.00127971	[ 0.00000000e+00 9.99646906e-28]
TTT.C2	0.0155778	-1	0.00127651	[ 0.00000000e+00 1.16153200e-27]
TGU.C2	0.0155638	-1	0.00127421	[ 0.00000000e+00 1.29405688e-27]
MGT.I1_3p	0.0155529	1	0.00127244	[ 0.00000000e+00 1.40640295e-27]
GAT.C2	0.0155364	1	0.00126973	[ 0.00000000e+00 1.59705102e-27]
MAT.A	0.0155296	1	0.00126862	[ 0.00000000e+00 1.68216490e-27]
UA.C2	0.0155	-1	0.00126379	[ 0.00000000e+00 2.11096741e-27]
TM.I2_5p	0.0154478	1	0.0012553	[ 0.00000000e+00 3.14483148e-27]
U.I2_3p	0.015418	-1	0.00125046	[ 0.00000000e+00 3.94636645e-27]
TGC.I1_3p	0.0153755	-1	0.00124356	[ 0.00000000e+00 5.45612202e-27]
ATG.I2_3p	0.0153605	-1	0.00124115	[ 0.00000000e+00 6.11168562e-27]
AU.I2_3p	0.0153538	-1	0.00124006	[ 0.00000000e+00 6.43160699e-27]
CT.I2_5p	0.0153229	-1	0.00123507	[ 0.00000000e+00 8.13000916e-27]
TT.I1_5p	0.0152804	1	0.00122824	[ 0.00000000e+00 1.12034355e-26]
AA.I1_5p	0.0152685	1	0.00122632	[ 0.00000000e+00 1.22612310e-26]
UUG.I2_3p	0.0152635	-1	0.00122552	[ 0.00000000e+00 1.27271225e-26]
AAG.I1_3p	0.0152283	1	0.00121988	[ 0.00000000e+00 1.65932167e-26]
ATA.I2_5p	0.0152057	1	0.00121626	[ 0.00000000e+00 1.96622880e-26]
UGG.I2_3p	0.0152025	-1	0.00121574	[ 0.00000000e+00 2.01460606e-26]
AMA.C1	0.0151779	1	0.00121181	[ 0.00000000e+00 2.42333252e-26]
UUT.C1	0.015109	-1	0.00120083	[ 0.00000000e+00 4.05886102e-26]
TAC.I1_5p	0.0150906	1	0.00119791	[ 0.00000000e+00 4.65511857e-26]
MU.C1	0.0150896	-1	0.00119775	[ 0.00000000e+00 4.69059635e-26]
TTT.I1_5p	0.0150852	1	0.00119705	[ 0.00000000e+00 4.84755289e-26]
CGG.I2_3p	0.0150312	1	0.0011885	[ 0.00000000e+00 7.24325382e-26]
AC.I1_5p	0.0150142	1	0.00118581	[ 0.00000000e+00 8.21954657e-26]
GMU.A	0.0150043	-1	0.00118425	[ 0.00000000e+00 8.84213212e-26]
GAM.I2_5p	0.0149593	1	0.00117716	[ 0.00000000e+00 1.23367683e-25]
CGT.I1_5p	0.0148766	-1	0.00116417	[ 0.00000000e+00 2.27116593e-25]
MGM.I2_3p	0.014843	1	0.00115893	[ 0.00000000e+00 2.90522261e-25]
ATT.I1_3p	0.0148362	1	0.00115787	[ 0.00000000e+00 3.05383992e-25]
AUU.I2_3p	0.0147991	-1	0.00115208	[ 0.00000000e+00 4.00741984e-25]
MGU.A	0.0147964	-1	0.00115166	[ 0.00000000e+00 4.08776684e-25]
TG.C1	0.0147871	1	0.00115021	[ 0.00000000e+00 4.37662964e-25]
AA.C1	0.0147567	1	0.00114549	[ 0.00000000e+00 5.46291010e-25]
AMG.C1	0.0147561	1	0.00114539	[ 0.00000000e+00 5.48723688e-25]
AUA.I1_5p	0.0147421	-1	0.00114322	[ 0.00000000e+00 6.07721430e-25]
MGT.I1_5p	0.0146747	1	0.00113279	[ 0.00000000e+00 9.92294449e-25]
I1_3p.cell_std_meth	0.0146731	-1	0.00113254	[ 0.00000000e+00 1.00366320e-24]
A.I2_5p	0.0146141	1	0.00112345	[ 0.00000000e+00 1.53859022e-24]
UAT.C2	0.0145465	-1	0.00111309	[ 0.00000000e+00 2.50387631e-24]
GAA.C1	0.0145451	1	0.00111287	[ 0.00000000e+00 2.52992064e-24]
CTG.I1_3p	0.014537	-1	0.00111163	[ 0.00000000e+00 2.68133790e-24]
UAA.C2	0.0145263	-1	0.00111	[ 0.00000000e+00 2.89453948e-24]
GUG.A	0.0144884	-1	0.00110421	[ 0.00000000e+00 3.80089171e-24]
UAT.I2_3p	0.0144847	-1	0.00110364	[ 0.00000000e+00 3.90266076e-24]
MMT.C1	0.0144841	1	0.00110355	[ 0.00000000e+00 3.91952656e-24]
GCC.I2_3p	0.0144732	1	0.00110189	[ 0.00000000e+00 4.23806649e-24]
AMM.I2_3p	0.0144676	1	0.00110105	[ 0.00000000e+00 4.40882826e-24]
MGM.I1_5p	0.0144436	1	0.0010974	[ 0.00000000e+00 5.23369756e-24]
TMG.C1	0.0144259	1	0.0010947	[ 0.00000000e+00 5.94126894e-24]
TUG.I2_5p	0.0144254	-1	0.00109463	[ 0.00000000e+00 5.96125878e-24]
CGG.I2_5p	0.0144233	1	0.00109432	[ 0.00000000e+00 6.04966641e-24]
TTT.I2_3p	0.0144009	-1	0.00109091	[ 0.00000000e+00 7.10067115e-24]
AUA.I2_3p	0.0143772	-1	0.00108733	[ 0.00000000e+00 8.40248621e-24]
GGM.C1	0.0143636	1	0.00108528	[ 0.00000000e+00 9.25230234e-24]
GMG.I2_5p	0.0143492	1	0.00108309	[ 0.00000000e+00 1.02526449e-23]
GGC.I1_5p	0.0143391	-1	0.00108158	[ 0.00000000e+00 1.10099862e-23]
MMT.I1_5p	0.0143163	1	0.00107813	[ 0.00000000e+00 1.29452884e-23]
AGC.A	0.0142802	-1	0.0010727	[ 0.00000000e+00 1.67097783e-23]
TUU.I2_3p	0.0142732	-1	0.00107166	[ 0.00000000e+00 1.75510347e-23]
CCC.I1_5p	0.0142452	-1	0.00106746	[ 0.00000000e+00 2.13813534e-23]
UTT.C1	0.0142292	-1	0.00106505	[ 0.00000000e+00 2.39410202e-23]
TTA.I1_3p	0.014224	1	0.00106428	[ 0.00000000e+00 2.48324610e-23]
TAA.I1_5p	0.0142097	1	0.00106214	[ 0.00000000e+00 2.74534412e-23]
MGT.A	0.014201	1	0.00106084	[ 0.00000000e+00 2.91807296e-23]
GUU.C2	0.0141924	-1	0.00105955	[ 0.00000000e+00 3.10108318e-23]
ACA.I1_5p	0.0141893	1	0.00105909	[ 0.00000000e+00 3.16934436e-23]
GGA.C2	0.0141502	1	0.00105326	[ 0.00000000e+00 4.16876615e-23]
TAU.I1_5p	0.0141418	-1	0.00105201	[ 0.00000000e+00 4.42110483e-23]
MM.I1_5p	0.014128	1	0.00104996	[ 0.00000000e+00 4.86831182e-23]
TTM.C1	0.0140252	1	0.00103473	[ 0.00000000e+00 9.96002376e-23]
TCA.C1	0.0140021	1	0.00103132	[ 0.00000000e+00 1.16919048e-22]
MT.I1_3p	0.0139733	1	0.00102709	[ 0.00000000e+00 1.42680640e-22]
TCC.I2_5p	0.0139533	-1	0.00102415	[ 0.00000000e+00 1.63804760e-22]
GAM.C1	0.0139526	1	0.00102405	[ 0.00000000e+00 1.64623708e-22]
TTG.A	0.0139369	1	0.00102175	[ 0.00000000e+00 1.83425645e-22]
GUG.C2	0.0139077	-1	0.00101747	[ 0.00000000e+00 2.24296413e-22]
UUT.I2_3p	0.0139062	-1	0.00101726	[ 0.00000000e+00 2.26562542e-22]
MA.I2_3p	0.0138987	1	0.00101615	[ 0.00000000e+00 2.38624453e-22]
CCT.I1_5p	0.0138911	-1	0.00101504	[ 0.00000000e+00 2.51445851e-22]
GC.I2_3p	0.013851	1	0.00100919	[ 0.00000000e+00 3.31150848e-22]
TCT.I1_3p	0.0137742	-1	0.00099803	[ 0.00000000e+00 5.59683642e-22]
GMM.I2_5p	0.013762	-1	0.00099626	[ 0.00000000e+00 6.08261011e-22]
CCT.I2_5p	0.0137557	-1	0.000995358	[ 0.00000000e+00 6.34632634e-22]
AGT.I1_5p	0.0137405	1	0.000993155	[ 0.00000000e+00 7.03938750e-22]
TMM.I2_3p	0.0136909	1	0.000985999	[ 0.00000000e+00 9.85685902e-22]
GGU.I2_3p	0.0136486	-1	0.000979914	[ 0.00000000e+00 1.31234197e-21]
TTU.I2_3p	0.0136294	-1	0.000977161	[ 0.00000000e+00 1.49381336e-21]
UAU.I2_3p	0.0136145	-1	0.000975026	[ 0.00000000e+00 1.65172236e-21]
GU.I2_3p	0.0135943	-1	0.000972139	[ 0.00000000e+00 1.89196587e-21]
TTA.I2_5p	0.0135772	1	0.000969693	[ 0.00000000e+00 2.12281713e-21]
AUT.I2_3p	0.0135594	-1	0.000967142	[ 0.00000000e+00 2.39351213e-21]
AMT.I2_3p	0.013508	1	0.000959832	[ 0.00000000e+00 3.37609582e-21]
MT.I2_5p	0.0134888	1	0.000957104	[ 0.00000000e+00 3.83854701e-21]
CAG.I1_3p	0.0134787	-1	0.000955673	[ 0.00000000e+00 4.10597269e-21]
GG.I2_5p	0.0134772	1	0.000955463	[ 0.00000000e+00 4.14668214e-21]
TTG.C1	0.0134688	1	0.000954268	[ 0.00000000e+00 4.38663640e-21]
UTM.C1	0.0134353	-1	0.000949519	[ 0.00000000e+00 5.48504755e-21]
CCC.I2_5p	0.0134303	-1	0.00094882	[ 0.00000000e+00 5.66840360e-21]
TA.I2_5p	0.0134007	1	0.000944647	[ 0.00000000e+00 6.89849164e-21]
AGM.C1	0.0133271	1	0.000934292	[ 0.00000000e+00 1.12311305e-20]
MUA.I2_5p	0.0133221	-1	0.00093359	[ 0.00000000e+00 1.16084481e-20]
GGA.I2_5p	0.0133191	1	0.000933166	[ 0.00000000e+00 1.18426554e-20]
UT.I2_3p	0.0133142	-1	0.000932482	[ 0.00000000e+00 1.22299840e-20]
GAM.C2	0.0132707	1	0.000926407	[ 0.00000000e+00 1.62785327e-20]
ACA.C1	0.013269	1	0.000926157	[ 0.00000000e+00 1.64707461e-20]
UTA.C2	0.0132339	-1	0.000921265	[ 0.00000000e+00 2.07361864e-20]
GMA.C1	0.013191	1	0.000915303	[ 0.00000000e+00 2.74553364e-20]
CTC.C1	0.0131704	-1	0.000912451	[ 0.00000000e+00 3.14012936e-20]
MU.A	0.0131333	-1	0.000907312	[ 0.00000000e+00 3.99965623e-20]
TTG.I1_3p	0.0130905	1	0.00090142	[ 0.00000000e+00 5.27833383e-20]
UA.I2_3p	0.0130865	-1	0.000900861	[ 0.00000000e+00 5.41920119e-20]
UGM.C1	0.0130794	-1	0.000899886	[ 0.00000000e+00 5.67378070e-20]
CTT.C1	0.0130729	1	0.000898989	[ 0.00000000e+00 5.91851583e-20]
TU.I2_3p	0.0130602	-1	0.000897241	[ 0.00000000e+00 6.42623067e-20]
CG.A	0.0130549	1	0.000896522	[ 0.00000000e+00 6.64755763e-20]
UUA.I2_3p	0.0130373	-1	0.000894102	[ 0.00000000e+00 7.44986618e-20]
MTM.I1_5p	0.0130181	1	0.000891474	[ 0.00000000e+00 8.43122166e-20]
UAA.I2_3p	0.0130061	-1	0.00088983	[ 0.00000000e+00 9.10985325e-20]
ACT.C1	0.0129857	1	0.000887044	[ 0.00000000e+00 1.03872819e-19]
TGA.I2_5p	0.0129739	-1	0.000885427	[ 0.00000000e+00 1.12090849e-19]
GUU.I2_3p	0.0129571	-1	0.000883137	[ 0.00000000e+00 1.24852989e-19]
MUU.A	0.0129536	-1	0.000882661	[ 0.00000000e+00 1.27687648e-19]
AMU.C2	0.0129221	1	0.000878368	[ 0.00000000e+00 1.56299510e-19]
MMT.I2_3p	0.0129147	1	0.000877361	[ 0.00000000e+00 1.63892115e-19]
AMU.C1	0.0128715	-1	0.000871501	[ 0.00000000e+00 2.15984953e-19]
AMU.I1_5p	0.0128608	1	0.000870064	[ 0.00000000e+00 2.31114577e-19]
AMG.I1_3p	0.0128509	1	0.000868714	[ 0.00000000e+00 2.46288280e-19]
TG.C2	0.0128301	1	0.000865915	[ 0.00000000e+00 2.80994973e-19]
TGG.I2_3p	0.0128141	1	0.000863756	[ 0.00000000e+00 3.11069032e-19]
MMA.C1	0.0127983	1	0.000861627	[ 0.00000000e+00 3.43897619e-19]
ATC.I2_5p	0.0127536	-1	0.000855615	[ 0.00000000e+00 4.56489093e-19]
AGA.I1_5p	0.0127449	1	0.000854444	[ 0.00000000e+00 4.82366759e-19]
CAT.I2_3p	0.012731	-1	0.00085258	[ 0.00000000e+00 5.26646199e-19]
UTT.I2_3p	0.0127271	-1	0.000852061	[ 0.00000000e+00 5.39674777e-19]
U.C2	0.0127193	-1	0.000851021	[ 0.00000000e+00 5.66799476e-19]
GGG.I2_5p	0.0126265	1	0.00083865	[ 0.00000000e+00 1.01523050e-18]
MAG.I2_3p	0.0126015	1	0.000835321	[ 0.00000000e+00 1.18770242e-18]
CTG.I2_3p	0.0125969	1	0.000834711	[ 0.00000000e+00 1.22230776e-18]
TTM.I2_3p	0.0125768	-1	0.000832057	[ 0.00000000e+00 1.38514271e-18]
CGA.I1_3p	0.0125319	-1	0.000826126	[ 0.00000000e+00 1.83191481e-18]
AAC.I1_5p	0.0125054	1	0.000822629	[ 0.00000000e+00 2.16010349e-18]
TTG.I2_3p	0.0124523	-1	0.000815665	[ 0.00000000e+00 2.99938434e-18]
TT.I1_3p	0.0123687	-1	0.000804745	[ 0.00000000e+00 5.01879309e-18]
AC.I1_3p	0.0123529	-1	0.000802691	[ 0.00000000e+00 5.52914648e-18]
TCG.A	0.0123297	1	0.000799686	[ 0.00000000e+00 6.37073295e-18]
UG.I2_5p	0.0122828	-1	0.000793613	[ 0.00000000e+00 8.48290440e-18]
AT.I2_3p	0.0122507	-1	0.000789471	[ 0.00000000e+00 1.03126423e-17]
AGG.C2	0.0122476	-1	0.000789066	[ 0.00000000e+00 1.05114270e-17]
GAT.C1	0.0122415	1	0.000788282	[ 0.00000000e+00 1.09072537e-17]
MTU.C1	0.0122211	-1	0.000785654	[ 0.00000000e+00 1.23464141e-17]
TGG.C2	0.0122139	1	0.000784735	[ 0.00000000e+00 1.28929403e-17]
GAG.A	0.0121732	-1	0.000779508	[ 0.00000000e+00 1.64971061e-17]
AC.C1	0.0121618	1	0.000778045	[ 0.00000000e+00 1.76759041e-17]
GTM.I1_3p	0.0121468	1	0.000776128	[ 0.00000000e+00 1.93484581e-17]
GAG.C1	0.0121213	-1	0.000772871	[ 0.00000000e+00 2.25610119e-17]
TTG.I1_5p	0.0121153	1	0.000772117	[ 0.00000000e+00 2.33787055e-17]
CTA.A	0.0121133	1	0.000771861	[ 0.00000000e+00 2.36625240e-17]
UUM.C1	0.0120993	-1	0.000770075	[ 0.00000000e+00 2.57424030e-17]
TUM.A	0.0120697	-1	0.000766305	[ 0.00000000e+00 3.07526975e-17]
TGM.A	0.0120619	-1	0.000765321	[ 0.00000000e+00 3.22124355e-17]
UG.C2	0.0120588	-1	0.000764926	[ 0.00000000e+00 3.28186724e-17]
UGU.C2	0.0119933	-1	0.000756645	[ 0.00000000e+00 4.85050624e-17]
AMM.C1	0.0119916	1	0.000756431	[ 0.00000000e+00 4.89988905e-17]
MAG.C1	0.0119674	1	0.000753378	[ 0.00000000e+00 5.65885493e-17]
GGG.I2_3p	0.0119378	1	0.000749658	[ 0.00000000e+00 6.74469229e-17]
AAA.I1_5p	0.0119031	1	0.0007453	[ 0.00000000e+00 8.28476305e-17]
GAA.C2	0.0118896	1	0.000743614	[ 0.00000000e+00 8.97085477e-17]
TTA.I1_5p	0.0118377	1	0.000737129	[ 0.00000000e+00 1.21827943e-16]
UAA.C1	0.0117808	-1	0.000730065	[ 0.00000000e+00 1.70035128e-16]
MA.I1_3p	0.0117777	1	0.000729685	[ 0.00000000e+00 1.73115124e-16]
TAU.I2_3p	0.0117752	-1	0.000729374	[ 0.00000000e+00 1.75668575e-16]
CA.I2_5p	0.0117525	-1	0.000726557	[ 0.00000000e+00 2.00655161e-16]
MT.C2	0.0117505	1	0.000726313	[ 0.00000000e+00 2.02984957e-16]
AGA.I1_3p	0.0117493	1	0.000726166	[ 0.00000000e+00 2.04397024e-16]
UTU.I2_3p	0.0117108	-1	0.00072141	[ 0.00000000e+00 2.55841935e-16]
GGG.C2	0.0116837	-1	0.000718078	[ 0.00000000e+00 2.99423095e-16]
TGA.C2	0.0116788	1	0.000717471	[ 0.00000000e+00 3.08126341e-16]
MUU.C1	0.0116387	-1	0.000712558	[ 0.00000000e+00 3.88572451e-16]
TMU.I1_5p	0.0116198	-1	0.000710252	[ 0.00000000e+00 4.33267978e-16]
TGT.I2_5p	0.0116197	-1	0.000710231	[ 0.00000000e+00 4.33698907e-16]
GTG.C1	0.0116197	-1	0.00071023	[ 0.00000000e+00 4.33720839e-16]
TAT.I1_5p	0.0116091	1	0.000708943	[ 0.00000000e+00 4.60909182e-16]
MGM.I1_3p	0.0116013	-1	0.000707991	[ 0.00000000e+00 4.82090229e-16]
ACT.I1_5p	0.0115909	1	0.000706712	[ 0.00000000e+00 5.12097769e-16]
CGA.I1_5p	0.0115598	-1	0.000702925	[ 0.00000000e+00 6.12393766e-16]
AGM.I2_3p	0.0115593	1	0.00070287	[ 0.00000000e+00 6.13992018e-16]
TAU.C2	0.0115014	-1	0.00069585	[ 0.00000000e+00 8.55357479e-16]
GGA.I1_5p	0.0114541	-1	0.000690134	[ 0.00000000e+00 1.12044794e-15]
TTG.I2_5p	0.0114469	-1	0.000689272	[ 0.00000000e+00 1.16705446e-15]
ATC.I1_5p	0.0114376	1	0.000688149	[ 0.00000000e+00 1.23062251e-15]
CAG.I1_5p	0.0113999	1	0.000683617	[ 0.00000000e+00 1.52443692e-15]
TCG.C1	0.0113958	-1	0.000683127	[ 0.00000000e+00 1.56010454e-15]
AM.I2_3p	0.0113789	1	0.000681098	[ 0.00000000e+00 1.71708302e-15]
MGU.C1	0.0113619	-1	0.000679072	[ 0.00000000e+00 1.88954650e-15]
MGG.A	0.0113554	1	0.000678293	[ 0.00000000e+00 1.96039004e-15]
GCG.I2_3p	0.0113438	1	0.000676906	[ 0.00000000e+00 2.09322474e-15]
UMM.A	0.0113364	-1	0.000676018	[ 0.00000000e+00 2.18286352e-15]
UTA.I2_3p	0.0113154	-1	0.000673526	[ 0.00000000e+00 2.45562782e-15]
UTG.I2_3p	0.0112912	-1	0.000670646	[ 0.00000000e+00 2.81367310e-15]
UTA.C1	0.0112672	-1	0.000667795	[ 0.00000000e+00 3.21951348e-15]
TC.I2_5p	0.0112586	-1	0.000666776	[ 0.00000000e+00 3.37827623e-15]
GGM.A	0.0111935	-1	0.000659087	[ 0.00000000e+00 4.85886960e-15]
MGG.I1_5p	0.0111725	1	0.000656613	[ 0.00000000e+00 5.46149890e-15]
GTC.I1_3p	0.0111712	-1	0.000656466	[ 0.00000000e+00 5.49959170e-15]
MTT.I2_3p	0.0111283	-1	0.000651433	[ 0.00000000e+00 6.97690064e-15]
UU.C2	0.0110662	-1	0.000644186	[ 0.00000000e+00 9.82797946e-15]
GM.I1_3p	0.0110615	1	0.000643637	[ 0.00000000e+00 1.00866813e-14]
GCT.I2_5p	0.0110498	-1	0.00064227	[ 0.00000000e+00 1.07602511e-14]
MAG.I1_3p	0.0110495	1	0.000642238	[ 0.00000000e+00 1.07765237e-14]
MUA.I1_5p	0.0109972	-1	0.000636175	[ 0.00000000e+00 1.43543090e-14]
AU.C2	0.0109887	-1	0.000635193	[ 0.00000000e+00 1.50370917e-14]
MGG.C1	0.0109613	1	0.000632029	[ 0.00000000e+00 1.74644755e-14]
ATT.I2_3p	0.0109379	-1	0.000629335	[ 0.00000000e+00 1.98371112e-14]
TMT.I1_3p	0.0109136	1	0.000626535	[ 0.00000000e+00 2.26468629e-14]
GAC.C2	0.0108993	1	0.000624902	[ 0.00000000e+00 2.44662258e-14]
CC.I2_3p	0.0108707	1	0.000621617	[ 0.00000000e+00 2.85787600e-14]
TTU.C2	0.0108499	-1	0.000619245	[ 0.00000000e+00 3.19724838e-14]
UM.C1	0.0108479	-1	0.000619021	[ 0.00000000e+00 3.23139837e-14]
TCG.I2_3p	0.0108438	1	0.000618547	[ 0.00000000e+00 3.30468208e-14]
CG.I2_3p	0.0108265	1	0.000616583	[ 0.00000000e+00 3.62640476e-14]
MM.C1	0.0107804	1	0.000611333	[ 0.00000000e+00 4.64906925e-14]
GTT.I2_3p	0.0107761	-1	0.000610854	[ 0.00000000e+00 4.75575150e-14]
TUT.I2_3p	0.0107716	-1	0.000610341	[ 0.00000000e+00 4.87258178e-14]
UGM.I2_3p	0.0107451	-1	0.000607345	[ 0.00000000e+00 5.61480272e-14]
AMM.I2_5p	0.010726	-1	0.000605182	[ 0.00000000e+00 6.21993818e-14]
GGU.C2	0.0106976	-1	0.000601987	[ 0.00000000e+00 7.23562892e-14]
CGA.C1	0.0106603	-1	0.00059779	[ 0.00000000e+00 8.82568603e-14]
GGT.C2	0.0106421	-1	0.000595758	[ 0.00000000e+00 9.71702642e-14]
AAU.C2	0.0106191	-1	0.000593182	[ 0.00000000e+00 1.09769493e-13]
TAG.C1	0.0106057	1	0.000591684	[ 0.00000000e+00 1.17839311e-13]
GMT.C1	0.0106031	1	0.0005914	[ 0.00000000e+00 1.19436547e-13]
TTA.C2	0.0105909	-1	0.000590038	[ 0.00000000e+00 1.27391637e-13]
GMT.I2_3p	0.0105909	1	0.000590036	[ 0.00000000e+00 1.27399734e-13]
MAU.A	0.0105453	1	0.000584964	[ 0.00000000e+00 1.61988622e-13]
AGC.I1_5p	0.0105432	-1	0.000584735	[ 0.00000000e+00 1.63752956e-13]
MMU.C1	0.010538	-1	0.000584152	[ 0.00000000e+00 1.68332487e-13]
CTC.I1_5p	0.010532	-1	0.000583489	[ 0.00000000e+00 1.73705059e-13]
MTM.I1_3p	0.01053	-1	0.000583273	[ 0.00000000e+00 1.75489051e-13]
MMT.C2	0.0105223	1	0.000582413	[ 0.00000000e+00 1.82789530e-13]
TT.C2	0.0105125	-1	0.000581333	[ 0.00000000e+00 1.92376126e-13]
AGG.I1_3p	0.0105037	1	0.000580362	[ 0.00000000e+00 2.01428240e-13]
GMG.I1_3p	0.0104716	1	0.000576813	[ 0.00000000e+00 2.38302175e-13]
AGA.I2_3p	0.0104656	1	0.000576156	[ 0.00000000e+00 2.45839635e-13]
TAC.C2	0.0104656	-1	0.000576151	[ 0.00000000e+00 2.45893826e-13]
GUT.I2_3p	0.0104611	-1	0.000575658	[ 0.00000000e+00 2.51702585e-13]
GMT.I1_3p	0.0103941	1	0.000568314	[ 0.00000000e+00 3.56437541e-13]
GC.I2_5p	0.0103878	-1	0.000567618	[ 0.00000000e+00 3.68376572e-13]
AGT.C1	0.010385	1	0.000567312	[ 0.00000000e+00 3.73766955e-13]
GAA.I1_5p	0.0103374	1	0.00056213	[ 0.00000000e+00 4.77776091e-13]
GUA.I2_3p	0.0103282	-1	0.000561124	[ 0.00000000e+00 5.01105066e-13]
CAA.I1_5p	0.0102787	1	0.000555765	[ 0.00000000e+00 6.46009178e-13]
UAT.C1	0.0102775	-1	0.000555635	[ 0.00000000e+00 6.50004124e-13]
CAG.I2_3p	0.0102696	1	0.000554781	[ 0.00000000e+00 6.76836616e-13]
GM.A	0.0102445	-1	0.000552068	[ 0.00000000e+00 7.69734733e-13]
MMG.A	0.0102409	1	0.000551684	[ 0.00000000e+00 7.83845019e-13]
UUA.C2	0.010231	-1	0.000550614	[ 0.00000000e+00 8.24648156e-13]
CA.C1	0.010226	1	0.000550075	[ 0.00000000e+00 8.45977490e-13]
GUT.C2	0.0101684	-1	0.000543903	[ 0.00000000e+00 1.13357119e-12]
GTT.C2	0.0101552	-1	0.000542485	[ 0.00000000e+00 1.21237477e-12]
TTC.I2_5p	0.0101511	1	0.000542047	[ 0.00000000e+00 1.23782008e-12]
GTM.I1_5p	0.0101497	1	0.000541899	[ 0.00000000e+00 1.24654602e-12]
MG.I1_3p	0.0101249	1	0.000539252	[ 0.00000000e+00 1.41324890e-12]
SS3.I2	0.010107	-1	0.000537347	[ 0.00000000e+00 1.54688986e-12]
UUG.I2_5p	0.0101046	-1	0.000537094	[ 0.00000000e+00 1.56552659e-12]
UUG.C2	0.0100777	-1	0.000534243	[ 0.00000000e+00 1.79219925e-12]
MAT.I2_5p	0.0100354	1	0.000529764	[ 0.00000000e+00 2.21634980e-12]
TMT.I2_5p	0.0100261	1	0.00052878	[ 0.00000000e+00 2.32226962e-12]
MAG.C2	0.00999078	1	0.000525062	[ 0.00000000e+00 2.77023970e-12]
GMU.I2_5p	0.00998532	-1	0.000524488	[ 0.00000000e+00 2.84675838e-12]
GTT.I2_5p	0.00998021	1	0.000523951	[ 0.00000000e+00 2.92011202e-12]
MGU.I1_3p	0.00995941	-1	0.00052177	[ 0.00000000e+00 3.23857732e-12]
UAM.I1_3p	0.0099552	-1	0.000521328	[ 0.00000000e+00 3.30713745e-12]
ATA.C1	0.00995053	1	0.00052084	[ 0.00000000e+00 3.38464203e-12]
TTM.A	0.00994278	-1	0.000520029	[ 0.00000000e+00 3.51743348e-12]
GCA.I2_5p	0.0099385	1	0.000519581	[ 0.00000000e+00 3.59308320e-12]
MGA.I1_3p	0.00992705	1	0.000518384	[ 0.00000000e+00 3.80298729e-12]
GMM.C2	0.0099139	1	0.000517013	[ 0.00000000e+00 4.05873786e-12]
CGT.C1	0.00987179	-1	0.00051263	[ 0.00000000e+00 4.99726224e-12]
GGT.I2_3p	0.00986091	1	0.000511501	[ 0.00000000e+00 5.27236298e-12]
GMG.C1	0.00985707	1	0.000511102	[ 0.00000000e+00 5.37310527e-12]
ATU.I2_3p	0.00984495	-1	0.000509846	[ 0.00000000e+00 5.70310933e-12]
GTG.I2_5p	0.00982872	-1	0.000508166	[ 0.00000000e+00 6.17670759e-12]
MMU.I2_5p	0.00981897	-1	0.000507159	[ 0.00000000e+00 6.47913976e-12]
CGT.I2_5p	0.00978622	-1	0.000503781	[ 0.00000000e+00 7.60610526e-12]
UGU.A	0.00978331	-1	0.000503482	[ 0.00000000e+00 7.71490603e-12]
GTG.I1_3p	0.00977925	1	0.000503064	[ 0.00000000e+00 7.86946897e-12]
AGT.C2	0.00975025	-1	0.000500084	[ 0.00000000e+00 9.06541654e-12]
MTG.I1_3p	0.00973772	1	0.0004988	[ 0.00000000e+00 9.63558659e-12]
TC.I1_5p	0.00971045	-1	0.00049601	[ 0.00000000e+00 1.10008088e-11]
UUU.C2	0.00969937	-1	0.000494879	[ 0.00000000e+00 1.16078180e-11]
GMA.I2_3p	0.00968814	1	0.000493733	[ 0.00000000e+00 1.22570427e-11]
MAU.I1_3p	0.00965697	-1	0.000490561	[ 0.00000000e+00 1.42501005e-11]
CAA.I2_5p	0.00962831	-1	0.000487654	[ 0.00000000e+00 1.63608761e-11]
TGM.C1	0.00961025	1	0.000485826	[ 0.00000000e+00 1.78448608e-11]
GMM.C1	0.00956978	1	0.000481744	[ 0.00000000e+00 2.16650359e-11]
T.C2	0.00955362	-1	0.000480117	[ 0.00000000e+00 2.34057463e-11]
ACC.I2_3p	0.00954421	1	0.000479172	[ 0.00000000e+00 2.44808378e-11]
GGT.I1_3p	0.00949242	1	0.000473986	[ 0.00000000e+00 3.13247537e-11]
AAC.I1_3p	0.00947585	1	0.000472333	[ 0.00000000e+00 3.38857301e-11]
GAG.I1_5p	0.00947476	-1	0.000472224	[ 0.00000000e+00 3.40615124e-11]
MMM.I2_3p	0.00947459	1	0.000472207	[ 0.00000000e+00 3.40893618e-11]
TT.C1	0.00943986	1	0.000468752	[ 0.00000000e+00 4.01747909e-11]
ATG.I1_5p	0.00942979	1	0.000467752	[ 0.00000000e+00 4.21300904e-11]
MGA.I2_3p	0.00942756	1	0.000467531	[ 0.00000000e+00 4.25756072e-11]
GAT.I2_5p	0.00942033	-1	0.000466814	[ 0.00000000e+00 4.40521098e-11]
AMT.A	0.0093982	-1	0.000464623	[ 0.00000000e+00 4.88884242e-11]
MAU.I1_5p	0.00939736	-1	0.00046454	[ 0.00000000e+00 4.90831848e-11]
TMU.C2	0.00938832	1	0.000463647	[ 0.00000000e+00 5.12121769e-11]
MAM.I1_3p	0.00938517	-1	0.000463336	[ 0.00000000e+00 5.19759078e-11]
CTA.I2_3p	0.009348	-1	0.000459673	[ 0.00000000e+00 6.18675133e-11]
UAM.C1	0.00934271	-1	0.000459153	[ 0.00000000e+00 6.34172608e-11]
GMU.I1_3p	0.00934042	1	0.000458928	[ 0.00000000e+00 6.40979488e-11]
GCA.A	0.0093207	1	0.000456992	[ 0.00000000e+00 7.02823576e-11]
MTM.I2_3p	0.00931779	1	0.000456707	[ 0.00000000e+00 7.12400709e-11]
AMA.C2	0.00930786	1	0.000455734	[ 0.00000000e+00 7.46152365e-11]
MTA.I2_5p	0.00930781	1	0.000455729	[ 0.00000000e+00 7.46345444e-11]
MGT.C1	0.00930712	1	0.000455662	[ 0.00000000e+00 7.48734937e-11]
MMG.C1	0.00929384	1	0.000454362	[ 0.00000000e+00 7.96487960e-11]
TA.I2_3p	0.00925118	-1	0.0004502	[ 0.00000000e+00 9.70913757e-11]
ACG.I1_3p	0.00920278	-1	0.000445503	[ 0.00000000e+00 1.21415268e-10]
TTA.I2_3p	0.00920236	-1	0.000445462	[ 0.00000000e+00 1.21650583e-10]
CCG.I2_5p	0.00919701	-1	0.000444943	[ 0.00000000e+00 1.24689551e-10]
AMG.I2_5p	0.00916381	1	0.000441737	[ 0.00000000e+00 1.45250237e-10]
TGU.I2_3p	0.00916242	-1	0.000441604	[ 0.00000000e+00 1.46175932e-10]
CT.C2	0.00915877	1	0.000441251	[ 0.00000000e+00 1.48650281e-10]
ACA.I2_3p	0.00915133	-1	0.000440534	[ 0.00000000e+00 1.53807906e-10]
GGC.I2_5p	0.00911133	1	0.000436692	[ 0.00000000e+00 1.84683428e-10]
GTU.I2_3p	0.00909894	-1	0.000435505	[ 0.00000000e+00 1.95426606e-10]
UMT.A	0.00909489	-1	0.000435117	[ 0.00000000e+00 1.99067074e-10]
AAG.I2_5p	0.00908714	1	0.000434377	[ 0.00000000e+00 2.06211671e-10]
GM.C2	0.00908581	1	0.000434249	[ 0.00000000e+00 2.07466251e-10]
TUA.I2_3p	0.00904789	-1	0.000430632	[ 0.00000000e+00 2.46467701e-10]
TGM.I1_3p	0.00902207	1	0.000428178	[ 0.00000000e+00 2.77037357e-10]
TMG.I1_5p	0.00898839	1	0.000424987	[ 0.00000000e+00 3.22523953e-10]
TUM.C2	0.00897241	1	0.000423477	[ 0.00000000e+00 3.46578244e-10]
TG.I1_5p	0.0089484	1	0.000421214	[ 0.00000000e+00 3.86042624e-10]
GTM.I2_5p	0.00892282	1	0.000418809	[ 0.00000000e+00 4.32916130e-10]
UGT.I2_3p	0.00890599	-1	0.000417231	[ 0.00000000e+00 4.66740913e-10]
CAT.I2_5p	0.00888481	-1	0.000415248	[ 0.00000000e+00 5.13008582e-10]
C.I2_3p	0.0088491	1	0.000411917	[ 0.00000000e+00 6.01292875e-10]
GUM.I2_5p	0.00883758	-1	0.000410845	[ 0.00000000e+00 6.32837070e-10]
CAT.I1_5p	0.00880822	1	0.00040812	[ 0.00000000e+00 7.20634856e-10]
MUU.I1_3p	0.00875964	1	0.000403631	[ 0.00000000e+00 8.92706049e-10]
AAM.C2	0.00872621	1	0.000400556	[ 0.00000000e+00 1.03376243e-09]
AGC.I2_3p	0.0087154	1	0.000399564	[ 0.00000000e+00 1.08386876e-09]
CCT.C2	0.00870263	1	0.000398394	[ 0.00000000e+00 1.14608099e-09]
ATG.I2_5p	0.00866096	-1	0.000394588	[ 0.00000000e+00 1.37432179e-09]
MAT.C1	0.00863404	1	0.000392139	[ 0.00000000e+00 1.54473063e-09]
TTC.I1_3p	0.00862811	-1	0.0003916	[ 0.00000000e+00 1.58496892e-09]
CTG.I2_5p	0.00862018	-1	0.000390881	[ 0.00000000e+00 1.64031945e-09]
ATT.C1	0.0085926	1	0.000388384	[ 0.00000000e+00 1.84802650e-09]
AGA.C2	0.00857821	1	0.000387084	[ 0.00000000e+00 1.96637828e-09]
MTG.I2_5p	0.00857548	1	0.000386838	[ 0.00000000e+00 1.98960770e-09]
GAU.I2_3p	0.00856506	-1	0.000385898	[ 0.00000000e+00 2.08091485e-09]
ATC.C1	0.00856389	1	0.000385793	[ 0.00000000e+00 2.09141704e-09]
AGU.I2_3p	0.00855169	-1	0.000384694	[ 0.00000000e+00 2.20407543e-09]
MMU.C2	0.00853903	-1	0.000383556	[ 0.00000000e+00 2.32719023e-09]
CGC.A	0.00852893	-1	0.000382649	[ 0.00000000e+00 2.43016375e-09]
UUM.C2	0.00851011	-1	0.000380962	[ 0.00000000e+00 2.63411148e-09]
TGC.C1	0.00850273	-1	0.000380302	[ 0.00000000e+00 2.71852285e-09]
TT.I2_5p	0.0084937	1	0.000379495	[ 0.00000000e+00 2.82535086e-09]
GCG.I2_5p	0.00848346	1	0.00037858	[ 0.00000000e+00 2.95152621e-09]
CTT.I1_3p	0.00847592	1	0.000377907	[ 0.00000000e+00 3.04797505e-09]
GAU.C2	0.0084615	-1	0.000376622	[ 0.00000000e+00 3.24095993e-09]
CAC.I2_5p	0.00844389	-1	0.000375057	[ 0.00000000e+00 3.49271308e-09]
ACT.I2_3p	0.00842557	1	0.000373431	[ 0.00000000e+00 3.77489394e-09]
CCG.I2_3p	0.00840079	1	0.000371238	[ 0.00000000e+00 4.19199819e-09]
GMT.C2	0.00838491	1	0.000369836	[ 0.00000000e+00 4.48260937e-09]
GMT.A	0.00834052	-1	0.00036593	[ 0.00000000e+00 5.40285615e-09]
TAC.I2_5p	0.0083125	-1	0.000363476	[ 0.00000000e+00 6.07566889e-09]
TGG.I2_5p	0.00828348	1	0.000360942	[ 0.00000000e+00 6.85827505e-09]
UM.I2_5p	0.00827069	-1	0.000359828	[ 0.00000000e+00 7.23379429e-09]
ATA.C2	0.00825896	-1	0.000358808	[ 0.00000000e+00 7.59528147e-09]
UGA.I2_3p	0.00819825	-1	0.000353553	[ 0.00000000e+00 9.76681182e-09]
AG.I2_5p	0.00813482	1	0.000348103	[ 0.00000000e+00 1.26778962e-08]
CGC.I2_5p	0.00812041	-1	0.00034687	[ 0.00000000e+00 1.34485707e-08]
M.C2	0.00809378	1	0.0003446	[ 0.00000000e+00 1.49934616e-08]
MM.I2_5p	0.0080905	-1	0.00034432	[ 0.00000000e+00 1.51954771e-08]
TUM.I2_3p	0.00806595	-1	0.000342234	[ 0.00000000e+00 1.67920988e-08]
M.I1_3p	0.00806205	1	0.000341903	[ 0.00000000e+00 1.70607419e-08]
AAM.C1	0.00806009	1	0.000341737	[ 0.00000000e+00 1.71967225e-08]
TAA.C1	0.00801716	1	0.000338106	[ 0.00000000e+00 2.04637038e-08]
UGM.A	0.00800801	-1	0.000337335	[ 0.00000000e+00 2.12344725e-08]
CCT.I2_3p	0.00800382	1	0.000336982	[ 0.00000000e+00 2.15963477e-08]
G.C2	0.00799841	1	0.000336527	[ 0.00000000e+00 2.20729296e-08]
TGM.I2_3p	0.00798709	1	0.000335575	[ 0.00000000e+00 2.31032314e-08]
MAA.I2_5p	0.00798689	1	0.000335557	[ 0.00000000e+00 2.31223473e-08]
GCG.I1_3p	0.00795741	-1	0.000333085	[ 0.00000000e+00 2.60314597e-08]
AGG.I2_5p	0.00795489	1	0.000332874	[ 0.00000000e+00 2.62957220e-08]
UMG.C1	0.00795027	1	0.000332488	[ 0.00000000e+00 2.67874687e-08]
AAT.C2	0.0079132	-1	0.000329394	[ 0.00000000e+00 3.10698106e-08]
TMT.C1	0.0078779	1	0.000326462	[ 0.00000000e+00 3.57610348e-08]
M.I2_5p	0.00786067	1	0.000325035	[ 0.00000000e+00 3.82937147e-08]
TCC.I2_3p	0.00785557	1	0.000324614	[ 0.00000000e+00 3.90760262e-08]
AAU.C1	0.00785289	-1	0.000324392	[ 0.00000000e+00 3.94930685e-08]
GT.I1_3p	0.00781784	1	0.000321503	[ 0.00000000e+00 4.53648501e-08]
CGC.C2	0.00781338	-1	0.000321136	[ 0.00000000e+00 4.61705544e-08]
MG.I2_5p	0.00779836	1	0.000319903	[ 0.00000000e+00 4.89853280e-08]
TC.I2_3p	0.00778615	-1	0.000318902	[ 0.00000000e+00 5.13962731e-08]
MUU.C2	0.00773814	1	0.000314982	[ 0.00000000e+00 6.20377945e-08]
AMG.C2	0.00772668	1	0.000314049	[ 0.00000000e+00 6.48779282e-08]
MGA.C2	0.00769057	1	0.000311121	[ 0.00000000e+00 7.46749415e-08]
CGG.I1_3p	0.00768947	-1	0.000311032	[ 0.00000000e+00 7.49932189e-08]
AGT.I2_3p	0.0076831	1	0.000310517	[ 0.00000000e+00 7.68723848e-08]
GAG.C2	0.00768048	1	0.000310305	[ 0.00000000e+00 7.76580771e-08]
CAT.I1_3p	0.00762586	1	0.000305907	[ 0.00000000e+00 9.59267947e-08]
MMM.I1_5p	0.00762405	1	0.000305762	[ 0.00000000e+00 9.65985609e-08]
TCT.I2_5p	0.0076067	-1	0.000304372	[ 0.00000000e+00 1.03271946e-07]
ACC.C2	0.00758581	-1	0.000302702	[ 0.00000000e+00 1.11900867e-07]
TAM.C2	0.00758459	-1	0.000302605	[ 0.00000000e+00 1.12427914e-07]
MUA.I1_3p	0.00756682	-1	0.000301188	[ 0.00000000e+00 1.20347673e-07]
TUG.C2	0.00750835	-1	0.000296552	[ 0.00000000e+00 1.50405070e-07]
MA.C2	0.00745909	1	0.000292673	[ 0.00000000e+00 1.81258908e-07]
AGC.C2	0.00743913	-1	0.00029111	[ 0.00000000e+00 1.95423084e-07]
AGC.C1	0.0073809	-1	0.00028657	[ 0.00000000e+00 2.43151185e-07]
CA.I2_3p	0.00736644	1	0.000285448	[ 0.00000000e+00 2.56649512e-07]
TMM.C2	0.00735717	1	0.00028473	[ 0.00000000e+00 2.65675015e-07]
UAG.I2_3p	0.00732546	-1	0.000282281	[ 0.00000000e+00 2.98941835e-07]
AG.I1_5p	0.00730242	1	0.000280508	[ 0.00000000e+00 3.25593530e-07]
AC.I2_5p	0.00729256	-1	0.000279751	[ 0.00000000e+00 3.37692647e-07]
TTT.I2_5p	0.00728561	1	0.000279218	[ 0.00000000e+00 3.46475182e-07]
AAG.I2_3p	0.00726679	1	0.000277777	[ 0.00000000e+00 3.71391990e-07]
UGU.I2_5p	0.00723989	-1	0.000275725	[ 0.00000000e+00 4.10011240e-07]
UAM.A	0.00723744	-1	0.000275538	[ 0.00000000e+00 4.13718934e-07]
MTM.C1	0.0072336	1	0.000275246	[ 0.00000000e+00 4.19588298e-07]
UMA.I1_5p	0.0071889	1	0.000271855	[ 0.00000000e+00 4.94128596e-07]
TGM.I2_5p	0.00715718	-1	0.000269461	[ 0.00000000e+00 5.54615096e-07]
CGA.I2_3p	0.00712901	1	0.000267344	[ 0.00000000e+00 6.14255342e-07]
CGA.I2_5p	0.00712398	-1	0.000266966	[ 0.00000000e+00 6.25550910e-07]
ATM.C2	0.00712322	1	0.000266909	[ 0.00000000e+00 6.27274564e-07]
ACG.C1	0.00712068	-1	0.000266719	[ 0.00000000e+00 6.33055802e-07]
UTM.C2	0.00709074	-1	0.000264482	[ 0.00000000e+00 7.05261510e-07]
UMG.I2_3p	0.00707719	-1	0.000263472	[ 0.00000000e+00 7.40498656e-07]
CAG.C1	0.00707655	-1	0.000263424	[ 0.00000000e+00 7.42204797e-07]
AMM.I1_3p	0.00707014	-1	0.000262947	[ 0.00000000e+00 7.59510118e-07]
TGT.C1	0.0070654	1	0.000262594	[ 0.00000000e+00 7.72548432e-07]
CAC.C1	0.00705486	1	0.000261811	[ 0.00000000e+00 8.02321581e-07]
CCC.C2	0.0070434	-1	0.000260961	[ 0.00000000e+00 8.35938801e-07]
GTU.C2	0.0069148	-1	0.000251519	[ 0.00000000e+00 1.31932613e-06]
UT.C2	0.00690139	-1	0.000250544	[ 0.00000000e+00 1.38301203e-06]
TCT.C1	0.00689182	-1	0.00024985	[ 0.00000000e+00 1.43020432e-06]
TCC.C1	0.00688691	-1	0.000249495	[ 0.00000000e+00 1.45503621e-06]
GM.I2_5p	0.00688561	1	0.0002494	[ 0.00000000e+00 1.46170437e-06]
UTT.C2	0.00688281	-1	0.000249197	[ 0.00000000e+00 1.47612041e-06]
MMG.I1_5p	0.00687962	1	0.000248966	[ 0.00000000e+00 1.49269346e-06]
UAM.I1_5p	0.00687176	1	0.000248398	[ 0.00000000e+00 1.53434278e-06]
TAG.I1_3p	0.00686068	1	0.000247597	[ 0.00000000e+00 1.59492630e-06]
TMM.I1_5p	0.00681552	1	0.000244348	[ 0.00000000e+00 1.86649150e-06]
TUM.I1_5p	0.00680192	1	0.000243374	[ 0.00000000e+00 1.95664924e-06]
MAU.C1	0.00679111	1	0.000242601	[ 0.00000000e+00 2.03126963e-06]
TAC.I2_3p	0.00678602	-1	0.000242238	[ 0.00000000e+00 2.06729703e-06]
TUU.C2	0.00675695	-1	0.000240167	[ 0.00000000e+00 2.28539608e-06]
AAC.I2_3p	0.00671658	-1	0.000237306	[ 0.00000000e+00 2.62524919e-06]
TMU.I1_3p	0.00668863	-1	0.000235335	[ 0.00000000e+00 2.88837947e-06]
AGC.I2_5p	0.00668752	-1	0.000235257	[ 0.00000000e+00 2.89931552e-06]
MU.I2_5p	0.00667591	-1	0.00023444	[ 0.00000000e+00 3.01641550e-06]
GTA.A	0.00665109	-1	0.0002327	[ 0.00000000e+00 3.28194976e-06]
UUT.C2	0.00664659	-1	0.000232386	[ 0.00000000e+00 3.33242772e-06]
AUM.I2_3p	0.00662367	-1	0.000230786	[ 0.00000000e+00 3.60136995e-06]
TAA.A	0.00657333	1	0.000227291	[ 0.00000000e+00 4.26695934e-06]
CGA.C2	0.00654291	1	0.000225193	[ 0.00000000e+00 4.72453087e-06]
TU.C2	0.00651127	-1	0.00022302	[ 0.00000000e+00 5.25040795e-06]
GGA.C1	0.00649322	1	0.000221785	[ 0.00000000e+00 5.57496680e-06]
C2.cell_std_meth	0.00647184	-1	0.000220327	[ 0.00000000e+00 5.98442490e-06]
TGA.C1	0.0064549	1	0.000219175	[ 0.00000000e+00 6.32895671e-06]
MTA.C1	0.00644533	1	0.000218525	[ 0.00000000e+00 6.53201302e-06]
AUU.C2	0.00642974	-1	0.000217469	[ 0.00000000e+00 6.87611553e-06]
GUM.C2	0.00642887	-1	0.000217411	[ 0.00000000e+00 6.89578313e-06]
MAT.I2_3p	0.00641489	-1	0.000216466	[ 0.00000000e+00 7.21996596e-06]
GA.C1	0.00640798	1	0.000216	[ 0.00000000e+00 7.38549724e-06]
GCT.I2_3p	0.0063651	1	0.000213119	[ 0.00000000e+00 8.49659789e-06]
AUG.I2_3p	0.0063503	-1	0.000212129	[ 0.00000000e+00 8.91614180e-06]
TG.A	0.00634874	1	0.000212025	[ 0.00000000e+00 8.96134943e-06]
AA.I2_3p	0.00634167	-1	0.000211553	[ 0.00000000e+00 9.16966916e-06]
CTA.I2_5p	0.00633993	-1	0.000211437	[ 0.00000000e+00 9.22177517e-06]
UUM.I2_5p	0.00633298	-1	0.000210973	[ 0.00000000e+00 9.43207954e-06]
ACG.C2	0.00632277	1	0.000210294	[ 0.00000000e+00 9.74946922e-06]
TM.I1_3p	0.00631498	1	0.000209776	[ 0.00000000e+00 9.99849151e-06]
GCA.C1	0.00627612	-1	0.000207202	[ 0.00000000e+00 1.13339551e-05]
GAC.I1_5p	0.00623416	-1	0.000204441	[ 0.00000000e+00 1.29665249e-05]
UMA.C1	0.00623217	-1	0.00020431	[ 0.00000000e+00 1.30492724e-05]
TTG.C2	0.006228	1	0.000204037	[ 0.00000000e+00 1.32242617e-05]
MMA.I1_3p	0.00622621	-1	0.00020392	[ 0.00000000e+00 1.32999956e-05]
G.I1_3p	0.0062046	1	0.000202507	[ 0.00000000e+00 1.42486725e-05]
GGT.I1_5p	0.00617615	-1	0.000200654	[ 0.00000000e+00 1.55964196e-05]
GTA.I2_5p	0.00615997	1	0.000199604	[ 0.00000000e+00 1.64163897e-05]
MT.I2_3p	0.00614716	1	0.000198775	[ 0.00000000e+00 1.70944309e-05]
UMG.I2_5p	0.00610344	-1	0.000195957	[ 0.00000000e+00 1.96150151e-05]
GCA.C2	0.00608601	-1	0.000194839	[ 0.00000000e+00 2.07160235e-05]
GCA.I2_3p	0.00608031	1	0.000194475	[ 0.00000000e+00 2.10881403e-05]
GCC.C2	0.00606591	1	0.000193555	[ 0.00000000e+00 2.20578470e-05]
AGM.I2_5p	0.00606247	1	0.000193335	[ 0.00000000e+00 2.22959083e-05]
ATT.C2	0.0060623	1	0.000193324	[ 0.00000000e+00 2.23076099e-05]
AMU.I1_3p	0.00601252	-1	0.000190162	[ 0.00000000e+00 2.60363330e-05]
GCT.C1	0.00597076	-1	0.00018753	[ 0.00000000e+00 2.96146538e-05]
MMA.A	0.00595599	-1	0.000186604	[ 0.00000000e+00 3.09883058e-05]
ATC.C2	0.00594025	1	0.000185618	[ 0.00000000e+00 3.25196742e-05]
UMA.A	0.00593212	1	0.000185111	[ 0.00000000e+00 3.33373616e-05]
UTM.I1_3p	0.00591551	1	0.000184076	[ 0.00000000e+00 3.50707685e-05]
ACA.I2_5p	0.00587598	1	0.000181623	[ 0.00000000e+00 3.95480152e-05]
MAU.C2	0.00586856	-1	0.000181165	[ 0.00000000e+00 4.04462473e-05]
GT.I2_3p	0.00586332	-1	0.000180842	[ 0.00000000e+00 4.10919920e-05]
GTM.I2_3p	0.00584338	1	0.000179614	[ 0.00000000e+00 4.36417163e-05]
AUG.C2	0.00582544	-1	0.000178512	[ 0.00000000e+00 4.60638536e-05]
UM.I1_5p	0.00566986	1	0.000169105	[ 0.00000000e+00 7.31144985e-05]
CTA.C2	0.00564486	-1	0.000167617	[ 0.00000000e+00 7.86657401e-05]
TUM.C1	0.00563676	-1	0.000167136	[ 0.00000000e+00 8.05487409e-05]
GTC.I2_5p	0.00560941	-1	0.000165519	[ 0.00000000e+00 8.72225673e-05]
GTG.I1_5p	0.00559258	-1	0.000164526	[ 0.00000000e+00 9.15887675e-05]
TCC.C2	0.00558932	1	0.000164335	[ 0.00000000e+00 9.24584584e-05]
TMU.I2_3p	0.0055855	1	0.00016411	[ 0.00000000e+00 9.34844825e-05]
GMU.C1	0.00556966	-1	0.000163181	[ 0.00000000e+00 9.78631699e-05]
CGT.C2	0.00555714	-1	0.000162448	[ 0. 0.00010146]
AMU.I2_3p	0.00555659	1	0.000162416	[ 0. 0.00010162]
UTG.C2	0.00551306	-1	0.000159881	[ 0. 0.00011515]
AAC.C2	0.00549865	1	0.000159047	[ 0. 0.00011999]
MGG.C2	0.00549588	1	0.000158886	[ 0. 0.00012094]
AMM.C2	0.00548687	-1	0.000158366	[ 0. 0.00012408]
AG.A	0.00547724	1	0.00015781	[ 0. 0.00012753]
GUM.I1_3p	0.00547708	-1	0.000157801	[ 0. 0.00012759]
MTA.I2_3p	0.00543377	-1	0.000155315	[ 0. 0.00014425]
MUG.I1_3p	0.00542737	-1	0.000154949	[ 0. 0.00014688]
GGA.I1_3p	0.00542601	1	0.000154872	[ 0. 0.00014744]
GT.C1	0.00542052	1	0.000154559	[ 0. 0.00014974]
GMT.I2_5p	0.00540985	1	0.000153951	[ 0. 0.00015431]
AM.C2	0.00540821	1	0.000153857	[ 0. 0.00015502]
UMA.I2_5p	0.00539936	-1	0.000153354	[ 0. 0.00015892]
TGT.I1_3p	0.00538947	1	0.000152793	[ 0. 0.00016339]
T.I1_3p	0.00537888	-1	0.000152193	[ 0. 0.00016831]
UMA.C2	0.00536852	-1	0.000151608	[ 0. 0.00017325]
GG.I1_3p	0.00535664	1	0.000150937	[ 0. 0.0001791]
ACC.A	0.00532449	-1	0.000149131	[ 0. 0.00019584]
MU.I2_3p	0.00532388	1	0.000149097	[ 0. 0.00019617]
CAC.I1_5p	0.00527296	1	0.000146258	[ 0. 0.00022578]
TUA.C2	0.00526011	-1	0.000145546	[ 0. 0.00023389]
UMM.I1_3p	0.00525066	1	0.000145024	[ 0. 0.00024002]
GCT.C2	0.00522754	1	0.000143749	[ 0. 0.00025568]
CCG.C2	0.00521836	-1	0.000143245	[ 0. 0.00026215]
MMM.C2	0.0051704	-1	0.000140624	[ 0. 0.00029858]
GUM.I2_3p	0.00516896	1	0.000140546	[ 0. 0.00029974]
UM.A	0.00513638	-1	0.00013878	[ 0. 0.00032722]
UAM.I2_5p	0.00513372	-1	0.000138636	[ 0. 0.00032957]
TM.C2	0.00512574	1	0.000138205	[ 0. 0.0003367]
MUG.C1	0.00512004	1	0.000137898	[ 0. 0.00034188]
AGG.C1	0.0051146	-1	0.000137605	[ 0. 0.00034689]
MUA.A	0.00509493	1	0.000136549	[ 0. 0.00036561]
UAU.C2	0.005057	-1	0.000134523	[ 0. 0.00040438]
MGT.C2	0.0050285	-1	0.000133011	[ 0. 0.00043601]
GCG.C2	0.00502761	-1	0.000132964	[ 0. 0.00043703]
ATT.I2_5p	0.00500157	1	0.000131591	[ 0. 0.00046799]
GAT.I2_3p	0.00498	1	0.000130458	[ 0. 0.00049518]
GTA.I2_3p	0.0049724	-1	0.00013006	[ 0. 0.00050511]
ATG.C2	0.00495657	1	0.000129233	[ 0. 0.00052638]
CGC.I2_3p	0.00494399	1	0.000128578	[ 0. 0.00054388]
MUG.A	0.00493896	1	0.000128317	[ 0. 0.00055103]
GGG.I1_3p	0.00492903	1	0.000127801	[ 0. 0.00056539]
MGU.C2	0.00492214	-1	0.000127444	[ 0. 0.00057556]
TAU.C1	0.00491318	-1	0.000126981	[ 0. 0.00058905]
GMU.C2	0.00490299	-1	0.000126454	[ 0. 0.00060475]
GUG.I2_5p	0.00488961	-1	0.000125765	[ 0. 0.00062594]
MTM.I2_5p	0.00483829	-1	0.000123139	[ 0. 0.0007138]
AG.I1_3p	0.00483683	1	0.000123065	[ 0. 0.00071647]
CTC.I2_3p	0.00483446	1	0.000122944	[ 0. 0.0007208]
GTT.I1_3p	0.00481568	-1	0.000121991	[ 0. 0.00075606]
GTG.C2	0.00481012	-1	0.000121709	[ 0. 0.0007668]
MTU.I2_3p	0.0047996	1	0.000121178	[ 0. 0.00078748]
MTU.I1_3p	0.00478136	-1	0.000120258	[ 0. 0.00082463]
TAM.I2_5p	0.00476688	1	0.000119531	[ 0. 0.00085524]
ACA.C2	0.00476374	1	0.000119373	[ 0. 0.00086203]
ACT.I1_3p	0.00476002	1	0.000119187	[ 0. 0.00087011]
UMG.C2	0.00475497	1	0.000118934	[ 0. 0.00088122]
MMT.I1_3p	0.00473799	-1	0.000118086	[ 0. 0.00091952]
MUU.I2_5p	0.00473378	-1	0.000117876	[ 0. 0.00092927]
CA.A	0.00472719	1	0.000117549	[ 0. 0.00094467]
GA.I1_5p	0.00472345	1	0.000117363	[ 0. 0.00095354]
MUA.C1	0.00472056	1	0.000117219	[ 0. 0.00096043]
phastCons.I1_5p	0.00470752	-1	0.000116572	[ 0. 0.00099215]
GUM.C1	0.00470318	-1	0.000116358	[ 0. 0.00100291]
AUA.C1	0.00466638	-1	0.000114544	[ 0. 0.00109865]
TMU.C1	0.00461849	-1	0.000112205	[ 0. 0.0012359]
MUT.C2	0.00461265	-1	0.000111921	[ 0. 0.00125367]
MUT.I2_3p	0.00461208	1	0.000111894	[ 0. 0.0012554]
CTA.I1_5p	0.00458998	1	0.000110824	[ 0. 0.00132494]
AAC.C1	0.0045458	1	0.000108701	[ 0. 0.00147467]
AGM.I1_3p	0.00453507	1	0.000108188	[ 0. 0.00151334]
UM.I2_3p	0.00448635	-1	0.000105876	[ 0. 0.00170085]
MGM.I2_5p	0.00447686	-1	0.000105428	[ 0. 0.00173979]
AAC.I2_5p	0.00446656	1	0.000104944	[ 0. 0.00178295]
UGA.C2	0.00445307	-1	0.000104311	[ 0. 0.00184096]
TMA.I2_3p	0.0044465	1	0.000104004	[ 0. 0.00186986]
CAG.C2	0.00443483	1	0.000103458	[ 0. 0.0019222]
AMM.A	0.00442114	1	0.000102821	[ 0. 0.00198531]
UMM.C2	0.00442069	-1	0.0001028	[ 0. 0.00198743]
MU.I1_5p	0.00440641	-1	0.000102137	[ 0. 0.00205535]
TMG.C2	0.00439012	1	0.000101383	[ 0. 0.0021354]
MMM.C1	0.00437911	-1	0.000100875	[ 0. 0.00219114]
MM.I1_3p	0.00436535	-1	0.000100242	[ 0. 0.00226267]
MMM.I2_5p	0.00435317	-1	9.96835e-05	[ 0. 0.00232775]
ATU.C2	0.00433938	-1	9.90527e-05	[ 0. 0.00240355]
TMU.I2_5p	0.00433152	1	9.86944e-05	[ 0. 0.00244771]
MGT.I2_3p	0.00433071	1	9.86575e-05	[ 0. 0.0024523]
MGM.C2	0.00432417	-1	9.83598e-05	[ 0. 0.00248968]
UTM.I1_5p	0.00429433	1	9.7007e-05	[ 0. 0.00266701]
CCC.I2_3p	0.00429024	1	9.6822e-05	[ 0. 0.00269224]
TMG.I1_3p	0.00428947	1	9.67874e-05	[ 0. 0.00269698]
TGC.I2_3p	0.00427702	1	9.62262e-05	[ 0. 0.00277514]
UMG.I1_3p	0.00422759	-1	9.40151e-05	[ 0. 0.00310613]
GMU.I1_5p	0.00421557	-1	9.34812e-05	[ 0. 0.0031919]
UMT.I2_5p	0.0042074	-1	9.31191e-05	[ 0. 0.00325145]
AAA.C1	0.00420012	1	9.2797e-05	[ 0. 0.00330534]
AT.I2_5p	0.00418353	1	9.20655e-05	[ 0. 0.00343117]
TMA.I1_3p	0.00417047	1	9.14918e-05	[ 0. 0.00353324]
UMM.I2_5p	0.00416547	-1	9.12724e-05	[ 0. 0.0035731]
AT.C2	0.00414841	1	9.05262e-05	[ 0. 0.00371209]
TC.C1	0.00411854	-1	8.92272e-05	[ 0. 0.00396729]
UM.C2	0.00410498	-1	8.8641e-05	[ 0. 0.00408825]
GMG.A	0.00409562	1	8.82372e-05	[ 0. 0.00417374]
GAG.I1_3p	0.00403707	1	8.57324e-05	[ 0. 0.00474627]
UMA.I1_3p	0.00403684	-1	8.57224e-05	[ 0. 0.00474871]
MAA.C2	0.00402994	1	8.54295e-05	[ 0. 0.00482071]
UTM.I2_5p	0.00400175	-1	8.42388e-05	[ 0. 0.00512512]
AMU.I2_5p	0.0039767	1	8.31872e-05	[ 0. 0.00541024]
AMA.I2_3p	0.00397084	-1	8.29423e-05	[ 0. 0.00547894]
MMA.C2	0.00392889	1	8.11992e-05	[ 0. 0.00599425]
CAT.C1	0.00392784	1	8.11556e-05	[ 0. 0.00600775]
GTT.C1	0.00391206	1	8.05049e-05	[ 0. 0.00621303]
GAC.C1	0.00391026	-1	8.04307e-05	[ 0. 0.00623688]
UMM.I2_3p	0.00390478	-1	8.02056e-05	[ 0. 0.00630982]
AUM.C1	0.00389639	-1	7.98612e-05	[ 0. 0.00642314]
TMM.I1_3p	0.00388961	-1	7.95836e-05	[ 0. 0.00651597]
GTT.A	0.00386982	1	7.87758e-05	[ 0. 0.00679401]
MUU.I2_3p	0.00385251	1	7.80725e-05	[ 0. 0.00704592]
MGM.C1	0.00381401	1	7.65199e-05	[ 0. 0.00763644]
ATM.I2_5p	0.00381216	1	7.6446e-05	[ 0. 0.00766576]
UUM.I1_3p	0.00376293	1	7.4484e-05	[ 0. 0.00848821]
AG.C1	0.00375047	1	7.39919e-05	[ 0. 0.00870835]
MAU.I2_3p	0.00373102	1	7.32261e-05	[ 0. 0.00906254]
CAA.I2_3p	0.0037269	-1	7.30646e-05	[ 0. 0.00913912]
GTT.I1_5p	0.00370521	1	7.22166e-05	[ 0. 0.00955212]
GCG.A	0.00370122	-1	7.20614e-05	[ 0. 0.00962979]
MMG.I2_5p	0.00370101	-1	7.2053e-05	[ 0. 0.00963399]
UAM.C2	0.00369687	1	7.1892e-05	[ 0. 0.00971523]
UMT.I1_3p	0.00367363	-1	7.09909e-05	[ 0. 0.01018321]
TAT.I1_3p	0.00363016	1	6.93207e-05	[ 0. 0.01111261]
CGT.I1_3p	0.00362129	-1	6.89823e-05	[ 0. 0.01131129]
GAG.I2_5p	0.00361894	1	6.8893e-05	[ 0. 0.01136432]
TG.I2_3p	0.00356555	-1	6.68752e-05	[ 0. 0.01263317]
MGM.A	0.00346909	-1	6.33055e-05	[ 0. 0.01524649]
MMU.A	0.00343112	1	6.19276e-05	[ 0. 0.0163988]
ATA.I2_3p	0.0034208	-1	6.15554e-05	[ 0. 0.01672522]
GTG.I2_3p	0.00337756	1	6.00093e-05	[ 0. 0.01815449]
MGU.I2_5p	0.00334144	1	5.87324e-05	[ 0. 0.01942971]
MG.C2	0.00330309	1	5.73922e-05	[ 0. 0.02086812]
MAM.I2_5p	0.00330267	1	5.73776e-05	[ 0. 0.02088445]
CT.I1_5p	0.00329493	-1	5.71088e-05	[ 0. 0.02118616]
AC.I2_3p	0.00328256	1	5.6681e-05	[ 0. 0.02167583]
G.I2_5p	0.00327755	1	5.65082e-05	[ 0. 0.02187689]
AUT.C2	0.0032523	-1	5.56409e-05	[ 0. 0.02291567]
T.I2_5p	0.0032308	1	5.49075e-05	[ 0. 0.02383392]
TGG.I1_3p	0.00322656	1	5.47634e-05	[ 0. 0.02401886]
CCA.C1	0.00322243	-1	5.46234e-05	[ 0. 0.02419992]
UMG.I1_5p	0.00319343	1	5.36448e-05	[ 0. 0.02550548]
GGT.I2_5p	0.00318615	1	5.34004e-05	[ 0. 0.02584279]
TUT.C2	0.00317736	-1	5.31061e-05	[ 0. 0.02625522]
TCG.I2_5p	0.00313095	-1	5.15661e-05	[ 0. 0.02852748]
CGT.A	0.00312715	1	5.14408e-05	[ 0. 0.02872121]
TMG.I2_5p	0.00312646	1	5.14183e-05	[ 0. 0.02875615]
CAT.A	0.00312319	1	5.13107e-05	[ 0. 0.02892368]
TTM.C2	0.00311353	1	5.0994e-05	[ 0. 0.02942303]
UMT.C2	0.00311297	-1	5.09754e-05	[ 0. 0.02945259]
GUM.I1_5p	0.00307386	1	4.97027e-05	[ 0. 0.03155353]
ACC.I1_5p	0.00301684	-1	4.78757e-05	[ 0. 0.03484676]
CAC.C2	0.00296619	-1	4.62818e-05	[ 0. 0.0380133]
ATC.I2_3p	0.00296368	-1	4.62034e-05	[ 0. 0.03817667]
TTC.C1	0.00295112	-1	4.58127e-05	[ 0. 0.03900172]
UUM.I1_5p	0.00292545	1	4.5019e-05	[ 0. 0.04073579]
MUT.I2_5p	0.00287343	1	4.34323e-05	[ 0. 0.04444951]
GCA.I1_5p	0.00284006	1	4.24294e-05	[ 0. 0.04697941]
UAM.I2_3p	0.00282514	-1	4.19848e-05	[ 0. 0.04814923]
A.I2_3p	0.00281646	-1	4.17271e-05	[ 0. 0.04884109]
ACT.I2_5p	0.00280372	1	4.13506e-05	[ 0. 0.04987109]
TUM.I2_5p	0.00279813	-1	4.11858e-05	[ 0. 0.05032906]
UMM.I1_5p	0.00279045	1	4.09599e-05	[ 0. 0.05096402]
AGM.A	0.00278397	1	4.077e-05	[ 0. 0.0515045]
TTC.I1_5p	0.00275122	1	3.98166e-05	[ 0. 0.05431107]
MAA.I1_3p	0.00273457	1	3.9336e-05	[ 0. 0.05578669]
TAM.I2_3p	0.00272942	-1	3.91881e-05	[ 0. 0.05624928]
CCA.I1_5p	0.00268756	1	3.79951e-05	[ 0. 0.06013333]
MUG.C2	0.00268137	-1	3.78203e-05	[ 0. 0.06072579]
AGA.C1	0.00267438	1	3.76234e-05	[ 0. 0.06140095]
UGT.C2	0.00265329	-1	3.70322e-05	[ 0. 0.063476]
AGA.I2_5p	0.00259965	-1	3.555e-05	[ 0. 0.0690147]
GTC.I2_3p	0.00256406	1	3.45836e-05	[ 0. 0.0729032]
UGM.C2	0.00255159	1	3.4248e-05	[ 0. 0.07430779]
AUM.A	0.00253935	1	3.39202e-05	[ 0. 0.07570797]
UGG.I2_5p	0.0025209	-1	3.34289e-05	[ 0. 0.07785952]
TCG.C2	0.00248423	1	3.24636e-05	[ 0. 0.08228193]
TC.C2	0.00248386	1	3.24537e-05	[ 0. 0.08232828]
AAA.C2	0.00247926	1	3.23337e-05	[ 0. 0.08289745]
MTM.C2	0.00246158	1	3.18742e-05	[ 0. 0.08511438]
GMU.I2_3p	0.00244836	1	3.15327e-05	[ 0. 0.08680427]
CTC.C2	0.0024384	1	3.12768e-05	[ 0. 0.0880936]
MTT.A	0.00243417	-1	3.11683e-05	[ 0. 0.08864699]
CT.I2_3p	0.00241202	-1	3.06037e-05	[ 0. 0.09158664]
GAC.I1_3p	0.00237894	-1	2.97699e-05	[ 0. 0.09612329]
logLen.A_I2	0.00235234	1	2.9108e-05	[ 0. 0.09989879]
TUM.I1_3p	0.00234338	1	2.88865e-05	[ 0. 0.10119815]
TCA.I2_5p	0.00233779	1	2.8749e-05	[ 0. 0.1020141]
MMG.C2	0.00232801	-1	2.85091e-05	[ 0. 0.1034553]
MMM.I1_3p	0.00232195	-1	2.83609e-05	[ 0. 0.10435666]
MGA.I2_5p	0.00231782	1	2.82599e-05	[ 0. 0.1049756]
CTT.C2	0.00225142	-1	2.66641e-05	[ 0. 0.11531271]
CAT.C2	0.00221831	-1	2.58855e-05	[ 0. 0.12075885]
MM.C2	0.00221639	1	2.58406e-05	[ 0. 0.12108185]
MMG.I1_3p	0.00220247	1	2.55172e-05	[ 0. 0.12343443]
GAM.I2_3p	0.00219333	1	2.53058e-05	[ 0. 0.12499925]
MTA.C2	0.0021898	-1	2.52243e-05	[ 0. 0.12560845]
CTT.I1_5p	0.00218247	1	2.50557e-05	[ 0. 0.12687953]
UUM.I2_3p	0.00218129	-1	2.50288e-05	[ 0. 0.1270836]
GGC.I1_3p	0.00216657	-1	2.46921e-05	[ 0. 0.12966987]
MAT.C2	0.00211306	1	2.34874e-05	[ 0. 0.13941446]
GMM.I1_3p	0.00209364	-1	2.30577e-05	[ 0. 0.1430867]
UMT.I2_3p	0.00208714	-1	2.29148e-05	[ 0. 0.14433185]
GA.I2_5p	0.00203601	-1	2.18057e-05	[ 0. 0.15442267]
AMT.C2	0.00200809	1	2.12118e-05	[ 0. 0.16015384]
ACG.I2_3p	0.00197682	-1	2.05564e-05	[ 0. 0.16676179]
MTU.A	0.00196592	-1	2.03303e-05	[ 0. 0.16911309]
UTM.I2_3p	0.00193158	1	1.96262e-05	[ 0. 0.17668349]
MMU.I2_3p	0.00191757	-1	1.93426e-05	[ 0. 0.17984276]
AAG.I1_5p	0.00191023	1	1.91948e-05	[ 0. 0.18151432]
CAG.I2_5p	0.0018873	1	1.87367e-05	[ 0. 0.1868126]
UMT.C1	0.00188121	-1	1.8616e-05	[ 0. 0.18823874]
AGG.I1_5p	0.00186902	-1	1.83755e-05	[ 0. 0.19111685]
MUA.I2_3p	0.0018617	1	1.82319e-05	[ 0. 0.19286031]
TAT.I2_3p	0.00182964	-1	1.76093e-05	[ 0. 0.20063869]
GAA.I2_3p	0.00181629	1	1.73532e-05	[ 0. 0.20394333]
CGT.I2_3p	0.0018137	1	1.73038e-05	[ 0. 0.20458935]
AAG.C2	0.00180247	-1	1.70903e-05	[ 0. 0.2074046]
MTU.I1_5p	0.00171049	-1	1.53905e-05	[ 0. 0.23154124]
AUM.I2_5p	0.00169969	1	1.51968e-05	[ 0. 0.23450097]
GCA.I1_3p	0.0016927	-1	1.50721e-05	[ 0. 0.23643044]
MUU.I1_5p	0.00168824	1	1.49927e-05	[ 0. 0.23766937]
GTC.C1	0.00165464	1	1.44019e-05	[ 0. 0.24713632]
TAG.I2_5p	0.00165183	1	1.43531e-05	[ 0. 0.24793862]
GGC.C2	0.00165115	-1	1.43412e-05	[ 0. 0.24813384]
TMM.I2_5p	0.00163701	1	1.40966e-05	[ 0. 0.25220775]
MAM.C2	0.00161333	-1	1.36918e-05	[ 0. 0.25913372]
GTC.C2	0.0015803	-1	1.31368e-05	[ 0. 0.26901562]
UMA.I2_3p	0.00157538	-1	1.30551e-05	[ 0. 0.2705081]
MU.I1_3p	0.00156994	1	1.29652e-05	[ 0. 0.27216533]
GG.C2	0.00156844	-1	1.29404e-05	[ 0. 0.27262348]
GAA.I2_5p	0.00155852	-1	1.27772e-05	[ 0. 0.27566969]
UMT.I1_5p	0.0015342	1	1.23816e-05	[ 0. 0.28322979]
GGM.C2	0.0015238	1	1.22142e-05	[ 0. 0.28650756]
CCT.C1	0.00151785	1	1.21191e-05	[ 0. 0.28839172]
CTT.I2_5p	0.00150684	1	1.19439e-05	[ 0. 0.29190402]
TMU.A	0.00147522	-1	1.14479e-05	[ 0. 0.30214749]
MAA.I2_3p	0.00142296	1	1.06512e-05	[ 0. 0.31959721]
TGG.I1_5p	0.0013895	1	1.01562e-05	[ 0. 0.33110975]
MUG.I2_5p	0.00138425	1	1.00795e-05	[ 0. 0.33294097]
TAC.I1_3p	0.00137084	1	9.88512e-06	[ 0. 0.33764682]
CG.I2_5p	0.00137077	-1	9.88423e-06	[ 0. 0.33766862]
ACC.C1	0.00135786	-1	9.69889e-06	[ 0. 0.34223926]
TCT.I1_5p	0.00135782	1	9.69828e-06	[ 0. 0.34225451]
AGM.C2	0.00133312	-1	9.34861e-06	[ 0. 0.35110807]
UUM.A	0.00131814	1	9.13979e-06	[ 0. 0.35654464]
CC.C2	0.00131087	-1	9.03928e-06	[ 0. 0.35920248]
TAT.I2_5p	0.00128858	1	8.73444e-06	[ 0. 0.36743273]
GC.C2	0.00127331	1	8.5287e-06	[ 0. 0.37313621]
A.C2	0.00126207	1	8.37874e-06	[ 0. 0.37737153]
TTT.C1	0.00124704	1	8.18042e-06	[ 0. 0.38307735]
MUA.C2	0.00121163	1	7.72241e-06	[ 0. 0.39673287]
CTG.C1	0.00119232	1	7.47817e-06	[ 0. 0.40430279]
ACG.I1_5p	0.00119131	-1	7.46553e-06	[ 0. 0.40470039]
MMT.I2_5p	0.00118774	1	7.42087e-06	[ 0. 0.40610934]
C.C2	0.00117572	1	7.27148e-06	[ 0. 0.41087461]
ACT.C2	0.00116094	1	7.08975e-06	[ 0. 0.41678356]
MUG.I2_3p	0.0011559	1	7.02835e-06	[ 0. 0.41880832]
TMA.C2	0.00114506	1	6.8971e-06	[ 0. 0.42318645]
TT.A	0.00114229	1	6.86383e-06	[ 0. 0.42430704]
TMT.C2	0.00114205	1	6.86093e-06	[ 0. 0.42440488]
CGG.A	0.00113638	1	6.79301e-06	[ 0. 0.42670723]
GMA.C2	0.00113165	1	6.73649e-06	[ 0. 0.42863743]
MUT.I1_5p	0.00112125	-1	6.61325e-06	[ 0. 0.43289245]
MUG.I1_5p	0.00108393	1	6.18031e-06	[ 0. 0.44836331]
TAT.C2	0.00107877	1	6.12166e-06	[ 0. 0.45052477]
GAC.I2_5p	0.00105349	1	5.83816e-06	[ 0. 0.4612065]
TTT.A	0.00104342	-1	5.72703e-06	[ 0. 0.46550348]
GMG.C2	0.00102469	-1	5.52327e-06	[ 0. 0.47355037]
CTG.I1_5p	0.000993883	1	5.19616e-06	[ 0. 0.48695078]
I1_5p.cell_std_meth	0.000960627	-1	4.85424e-06	[ 0. 0.50164351]
MGT.I2_5p	0.000955692	1	4.8045e-06	[ 0. 0.50384361]
CG.C2	0.000891952	-1	4.18499e-06	[ 0. 0.53271203]
CCG.A	0.000888824	-1	4.15569e-06	[ 0. 0.53414979]
UMG.A	0.000845814	1	3.76323e-06	[ 0. 0.5541184]
TM.I2_3p	0.000844449	1	3.7511e-06	[ 0. 0.55475794]
MTU.I2_5p	0.000840162	-1	3.71311e-06	[ 0. 0.55676934]
MUT.I1_3p	0.000822872	1	3.56186e-06	[ 0. 0.56491681]
CAA.C2	0.000819878	-1	3.53598e-06	[ 0. 0.56633378]
AG.C2	0.000758827	-1	3.02898e-06	[ 0. 0.59558693]
GGT.C1	0.000746469	-1	2.93113e-06	[ 0. 0.60159098]
UGM.I1_3p	0.000707324	1	2.63177e-06	[ 0. 0.62078789]
MTU.C2	0.000678183	-1	2.41939e-06	[ 0. 0.6352492]
CA.C2	0.000671611	-1	2.37273e-06	[ 0. 0.63853001]
CCA.C2	0.000668455	1	2.35048e-06	[ 0. 0.64010823]
TCA.I2_3p	0.000657623	1	2.27492e-06	[ 0. 0.64553724]
logLen.I2	0.000618305	-1	2.01102e-06	[ 0. 0.66539983]
GAC.I2_3p	0.000592096	-1	1.84415e-06	[ 0. 0.6787728]
TCA.C2	0.000563662	-1	1.67128e-06	[ 0. 0.69339644]
MAU.I2_5p	0.000562695	-1	1.66555e-06	[ 0. 0.69389569]
CT.C1	0.000557066	1	1.6324e-06	[ 0. 0.69680492]
GCT.I1_5p	0.000549203	-1	1.58664e-06	[ 0. 0.70087659]
GT.I1_5p	0.000542449	-1	1.54785e-06	[ 0. 0.7043811]
CGG.C2	0.000508064	1	1.35784e-06	[ 0. 0.72231818]
ATM.I2_3p	0.000485332	1	1.23905e-06	[ 0. 0.73426121]
AC.C2	0.000460462	1	1.11532e-06	[ 0. 0.74740126]
MU.C2	0.000451407	1	1.07188e-06	[ 0. 0.75220433]
AA.C2	0.000449201	1	1.06144e-06	[ 0. 0.7533756]
GT.I2_5p	0.000443526	-1	1.03478e-06	[ 0. 0.75639229]
ACG.I2_5p	0.000441183	-1	1.02388e-06	[ 0. 0.75763868]
TGC.I1_5p	0.000436448	1	1.00202e-06	[ 0. 0.76015957]
MMU.I1_5p	0.000432066	1	9.82002e-07	[ 0. 0.76249473]
TGG.A	0.000413269	-1	8.98416e-07	[ 0. 0.77253637]
ATM.I1_3p	0.000396296	1	8.26135e-07	[ 0. 0.78163645]
ACA.I1_3p	0.000384859	-1	7.79138e-07	[ 0. 0.78778549]
MMU.I1_3p	0.000346521	-1	6.31643e-07	[ 0. 0.80849153]
MGU.I2_3p	0.000323801	1	5.5153e-07	[ 0. 0.82082731]
AUM.C2	0.000323576	-1	5.50764e-07	[ 0. 0.82094964]
TAG.I2_3p	0.000315852	1	5.24781e-07	[ 0. 0.8251541]
AMG.I2_3p	0.000303982	-1	4.86081e-07	[ 0. 0.83162426]
UGM.I2_5p	0.000294197	-1	4.5529e-07	[ 0. 0.83696715]
TGT.A	0.000279202	-1	4.1006e-07	[ 0. 0.84516906]
AAM.I2_3p	0.000268504	-1	3.79238e-07	[ 0. 0.85103078]
MAG.A	0.000241803	1	3.07563e-07	[ 0. 0.8656963]
AGT.I1_3p	0.000241471	-1	3.0672e-07	[ 0. 0.86587879]
AUM.I1_5p	0.000228864	-1	2.75529e-07	[ 0. 0.87281989]
TGA.I2_3p	0.000224964	1	2.66217e-07	[ 0. 0.87496938]
SS5.I1	0.000223537	1	2.62851e-07	[ 0. 0.87575593]
TCT.C2	0.000204816	1	2.20668e-07	[ 0. 0.88608703]
TTC.C2	0.000186416	-1	1.82801e-07	[ 0. 0.89625969]
CTA.C1	0.000174603	1	1.60368e-07	[ 0. 0.90279979]
MTT.C2	0.000165314	-1	1.43757e-07	[ 0. 0.90794766]
GTM.C2	0.000160528	1	1.35555e-07	[ 0. 0.91060082]
MTA.I1_3p	0.000154255	1	1.25168e-07	[ 0. 0.91408057]
GUM.A	0.000130834	-1	9.00442e-08	[ 0. 0.92708626]
TGT.I1_5p	9.28531e-05	-1	4.53528e-08	[ 0. 0.94821735]
G.A	8.71968e-05	-1	3.99957e-08	[ 0. 0.95136771]
UM.I1_3p	7.73493e-05	-1	3.1472e-08	[ 0. 0.95685427]
AAA.I2_3p	6.79617e-05	-1	2.42963e-08	[ 0. 0.96208649]
UTU.C2	4.32154e-05	1	9.824e-09	[ 0. 0.97588622]
AUM.I1_3p	2.08535e-05	1	2.28754e-09	[ 0. 0.9883626]
C1.cell_std_meth	2.01265e-05	1	2.13083e-09	[ 0. 0.98876824]
UMU.C2	0	1	0	[ nan]
UMU.C1	0	1	0	[ nan]
UMU.A	0	1	0	[ nan]
MUM.I2_3p	0	1	0	[ nan]
UMU.I1_3p	0	1	0	[ nan]
UMU.I1_5p	0	1	0	[ nan]
UMU.I2_3p	0	1	0	[ nan]
UMU.I2_5p	0	1	0	[ nan]
MUM.I2_5p	0	1	0	[ nan]
MUM.C1	0	1	0	[ nan]
MUM.C2	0	1	0	[ nan]
MUM.I1_3p	0	1	0	[ nan]
MUM.I1_5p	0	1	0	[ nan]
MUM.A	0	1	0	[ nan]

## Sheet: f. mouse_sc_mean_meth
	effect size	sign	Pearson R	p_value
phastCons.A	0.23508	1	0.303748	[ 0. 0.]
logLen.C2	0.0987375	-1	0.0535853	[ 0. 0.]
CT.A	0.081969	-1	0.0369301	[ 0. 0.]
A.A	0.07206	1	0.028541	[ 0. 0.]
TAG.A	0.0686451	-1	0.0259001	[ 0. 0.]
TCT.A	0.0668257	-1	0.0245453	[ 0. 0.]
phastCons.C2	0.0636893	1	0.0222953	[ 0. 0.]
CTC.A	0.0630697	-1	0.0218637	[ 0. 0.]
SS5.I2	0.0623539	1	0.0213702	[ 0. 0.]
GA.A	0.0619189	1	0.0210731	[ 0. 0.]
AT.A	0.0609087	1	0.0203911	[ 0.00000000e+000 1.12335789e-305]
AA.A	0.0592656	1	0.0193058	[ 0.00000000e+000 2.30357421e-289]
SS3.I1	0.0584484	1	0.018777	[ 0.00000000e+000 2.01108598e-281]
CAA.A	0.058023	1	0.0185047	[ 0.00000000e+000 2.46216032e-277]
AAG.A	0.0572315	1	0.0180033	[ 0.00000000e+000 8.24974125e-270]
TC.A	0.0543806	-1	0.0162543	[ 0.00000000e+000 1.35933241e-243]
CGA.A	0.054182	1	0.0161359	[ 0.00000000e+000 8.08770133e-242]
GAA.A	0.0541339	1	0.0161072	[ 0.00000000e+000 2.17342001e-241]
ATG.A	0.0540506	1	0.0160577	[ 0.00000000e+000 1.19926724e-240]
CTT.A	0.0539984	-1	0.0160267	[ 0.00000000e+000 3.48964177e-240]
CCT.A	0.0531126	-1	0.0155052	[ 0.00000000e+000 2.24017178e-232]
GAT.A	0.0466907	1	0.0119824	[ 0.00000000e+000 9.72523874e-180]
C.C1	0.0457776	-1	0.0115183	[ 0.00000000e+000 8.12711014e-173]
logLen.C1	0.045395	-1	0.0113266	[ 0.00000000e+000 5.86249408e-170]
T.A	0.0441278	-1	0.010703	[ 0.00000000e+000 1.15262728e-160]
CG.A	0.0433949	1	0.0103504	[ 0.00000000e+000 2.06486598e-155]
ATM.A	0.0431586	1	0.010238	[ 0.00000000e+000 9.74698601e-154]
GT.A	0.0425564	-1	0.00995434	[ 0.00000000e+000 1.63708010e-149]
TCC.A	0.0419838	-1	0.00968824	[ 0.00000000e+000 1.49988116e-145]
C.A	0.0417472	-1	0.00957934	[ 0.00000000e+000 6.26794321e-144]
AGG.A	0.0412354	-1	0.00934594	[ 0.00000000e+000 1.86747582e-140]
CC.A	0.0411485	-1	0.00930655	[ 0.00000000e+000 7.20145992e-140]
ACG.A	0.0407182	1	0.00911293	[ 0.00000000e+000 5.48052348e-137]
CGG.A	0.0404847	1	0.00900872	[ 0.00000000e+000 1.94731108e-135]
CCC.A	0.0404433	-1	0.00899033	[ 0.00000000e+000 3.65581346e-135]
CTG.A	0.0403984	-1	0.00897035	[ 0.00000000e+000 7.24920938e-135]
CC.C1	0.039688	-1	0.00865765	[ 0.00000000e+000 3.25239771e-130]
logLen.I1	0.0394075	1	0.0085357	[ 4.00564385e-227 2.11863809e-128]
TGT.A	0.0393186	-1	0.00849724	[ 0.00000000e+000 7.90910196e-128]
AGA.A	0.0390134	1	0.00836583	[ 0.00000000e+000 7.11782334e-126]
AAA.A	0.0382958	1	0.00806091	[ 0.00000000e+000 2.43445296e-121]
TTG.C1	0.0382828	1	0.00805545	[ 0.00000000e+000 2.93477266e-121]
GTC.A	0.0372752	-1	0.007637	[ 0.00000000e+000 4.87389598e-115]
UTU.A	0.0368114	-1	0.00744811	[ 0.00000000e+000 3.12571633e-112]
phastCons.I2_3p	0.0363041	-1	0.00724424	[ 0.00000000e+000 3.34537011e-109]
ACT.A	0.0361998	-1	0.00720269	[ 0.00000000e+000 1.38601136e-108]
GC.C1	0.0357691	-1	0.00703229	[ 0.00000000e+000 4.71410867e-106]
AA.C1	0.0356045	1	0.00696771	[ 0.00000000e+000 4.29272483e-105]
logLen.A	0.0355202	1	0.00693478	[ 1.11637081e-032 1.32419447e-104]
AAA.C1	0.034956	1	0.00671621	[ 0.00000000e+000 2.33680906e-101]
TCG.A	0.0347758	1	0.00664716	[ 0.00000000e+000 2.47865267e-100]
MAA.A	0.0347198	1	0.00662576	[ 0.00000000e+000 5.15210350e-100]
A.C1	0.0344892	1	0.00653806	[ 0.00000000e+00 1.03378995e-98]
TT.C1	0.0343132	1	0.00647149	[ 0.00000000e+00 1.00697553e-97]
phastCons.C1	0.0337185	1	0.00624909	[ 0.00000000e+00 2.02059075e-94]
CCC.I2_3p	0.0336131	-1	0.00621012	[ 0.00000000e+00 7.65965194e-94]
ATC.A	0.0335432	1	0.00618429	[ 0.00000000e+00 1.85247408e-93]
TTC.A	0.0333759	-1	0.00612276	[ 0.00000000e+00 1.51792520e-92]
GCC.C1	0.0333025	-1	0.00609586	[ 0.00000000e+00 3.80784709e-92]
TA.C1	0.0327453	1	0.00589359	[ 0.00000000e+00 3.83323609e-89]
GAA.C1	0.0322433	1	0.00571426	[ 0.00000000e+00 1.75990748e-86]
TGA.A	0.0320721	1	0.00565374	[ 0.00000000e+00 1.39244638e-85]
TAT.A	0.0318806	1	0.00558645	[ 0.00000000e+00 1.38888062e-84]
TAC.C1	0.0313877	1	0.00541504	[ 0.00000000e+00 4.85989512e-82]
AT.C2	0.0313055	1	0.00538671	[ 0.00000000e+00 1.27951257e-81]
AAT.A	0.0311827	1	0.00534451	[ 0.00000000e+00 5.41154792e-81]
GAT.C2	0.030707	1	0.00518272	[ 0.00000000e+00 1.36248907e-78]
CGC.C1	0.030447	-1	0.00509531	[ 0.00000000e+00 2.69975643e-77]
TUU.A	0.0296957	-1	0.00484694	[ 0.00000000e+00 1.30845079e-73]
GGG.C2	0.0289092	-1	0.0045936	[ 0.00000000e+00 7.50500734e-70]
ACA.A	0.028603	1	0.00449683	[ 0.00000000e+00 2.04703281e-68]
CCT.C1	0.0285924	-1	0.00449348	[ 0.00000000e+00 2.29518778e-68]
TC.I2_5p	0.028529	-1	0.00447357	[ 0.00000000e+00 4.53004633e-68]
TTT.C1	0.0283596	1	0.00442061	[ 0.00000000e+00 2.76541784e-67]
AGC.C2	0.028211	-1	0.00437441	[ 0.00000000e+00 1.34053242e-66]
T.C1	0.0277663	1	0.00423758	[ 0.00000000e+00 1.43563487e-64]
GCG.C1	0.0276997	-1	0.00421728	[ 0.00000000e+00 2.87229618e-64]
AT.C1	0.027625	1	0.00419456	[ 0.00000000e+00 6.24122305e-64]
TTC.I2_5p	0.0270383	-1	0.00401827	[ 0.00000000e+00 2.57229454e-61]
UUT.A	0.0268702	-1	0.00396849	[ 0.00000000e+00 1.40885650e-60]
AAC.A	0.0268405	1	0.00395971	[ 0.00000000e+00 1.90146463e-60]
ATG.C2	0.0268287	1	0.00395622	[ 0.00000000e+00 2.14212633e-60]
MGA.A	0.0267724	1	0.00393962	[ 0.00000000e+00 3.77611513e-60]
AAT.C1	0.0267525	1	0.00393378	[ 0.00000000e+00 4.61085896e-60]
CG.C1	0.026306	-1	0.00380358	[ 0.00000000e+00 3.93658558e-58]
TAT.C1	0.0262619	1	0.00379083	[ 0.00000000e+00 6.08522970e-58]
TAC.A	0.0262502	1	0.00378746	[ 0.00000000e+00 6.82672621e-58]
TGC.I1_5p	0.0262068	1	0.00377495	[ 0.00000000e+00 1.04662820e-57]
ATA.C1	0.0260728	1	0.00373644	[ 0.00000000e+00 3.89922802e-57]
ATA.A	0.0258539	1	0.00367395	[ 0.00000000e+00 3.29612107e-56]
TUT.A	0.0258103	-1	0.00366158	[ 0.00000000e+00 5.02997069e-56]
CCC.C1	0.0257699	-1	0.00365012	[ 0.00000000e+00 7.44010784e-56]
TAG.I1_3p	0.0256813	1	0.00362506	[ 0.00000000e+00 1.75062563e-55]
GTT.C1	0.0255212	1	0.00358	[ 0.00000000e+00 8.15833795e-55]
I1_5p.cell_mean_meth	0.0254489	1	0.00355975	[ 0.00000000e+00 1.62938236e-54]
GTU.A	0.0254011	-1	0.00354638	[ 0.00000000e+00 2.57254071e-54]
CCC.I1_3p	0.0252214	-1	0.0034964	[ 0.00000000e+00 1.41866088e-53]
AMT.I2_5p	0.0248327	1	0.00338945	[ 0.00000000e+00 5.47524456e-52]
CC.I2_3p	0.0248267	-1	0.00338781	[ 0.00000000e+00 5.78975280e-52]
GG.C2	0.0246611	-1	0.00334278	[ 0.00000000e+00 2.69612428e-51]
I1_3p.cell_mean_meth	0.0246448	1	0.00333836	[ 0.00000000e+00 3.13529453e-51]
TAM.I2_5p	0.0246436	1	0.00333803	[ 0.00000000e+00 3.17128394e-51]
MMM.I2_3p	0.0245951	-1	0.00332491	[ 0.00000000e+00 4.96301316e-51]
GCC.A	0.0245582	-1	0.00331492	[ 0.00000000e+00 6.98200269e-51]
TMA.A	0.0244356	1	0.00328191	[ 0.00000000e+00 2.15658381e-50]
GGG.I1_5p	0.0243378	-1	0.00325569	[ 0.00000000e+00 5.28108618e-50]
MGG.A	0.0242104	1	0.0032217	[ 0.00000000e+00 1.68604298e-49]
GGC.C1	0.0239368	-1	0.0031493	[ 0.00000000e+00 2.00000117e-48]
GTT.A	0.0238742	-1	0.00313283	[ 0.00000000e+00 3.51004177e-48]
AMT.I2_3p	0.0238383	1	0.00312342	[ 0.00000000e+00 4.84159319e-48]
CGG.I1_5p	0.0238062	-1	0.00311504	[ 0.00000000e+00 6.44710925e-48]
AGC.C1	0.0237411	-1	0.003098	[ 0.00000000e+00 1.15377586e-47]
CAA.I2_5p	0.0237097	-1	0.00308983	[ 0.00000000e+00 1.52533963e-47]
MUG.C2	0.0236486	-1	0.00307392	[ 0.00000000e+00 2.62671158e-47]
TG.C2	0.0236252	1	0.00306784	[ 0.00000000e+00 3.23341102e-47]
TT.A	0.0234422	-1	0.00302049	[ 0.00000000e+00 1.62963819e-46]
TG.I2_5p	0.0234299	1	0.00301734	[ 0.00000000e+00 1.81494325e-46]
MGA.C2	0.023331	1	0.00299191	[ 0.00000000e+00 4.32681911e-46]
ATC.I1_3p	0.0233212	-1	0.00298938	[ 0.00000000e+00 4.71661656e-46]
UUA.C1	0.023297	-1	0.00298319	[ 0.00000000e+00 5.82793109e-46]
ACT.I1_5p	0.0232907	1	0.00298158	[ 0.00000000e+00 6.15664827e-46]
CGG.C1	0.0232792	-1	0.00297865	[ 0.00000000e+00 6.80603626e-46]
ACT.I2_5p	0.0231956	1	0.00295729	[ 0.00000000e+00 1.41184707e-45]
GAT.I1_5p	0.0231483	-1	0.00294523	[ 0.00000000e+00 2.13163503e-45]
UUU.A	0.0231021	-1	0.00293349	[ 0.00000000e+00 3.18353194e-45]
CTC.C1	0.0228689	-1	0.00287457	[ 0.00000000e+00 2.38306543e-44]
CAC.A	0.022825	-1	0.00286353	[ 0.00000000e+00 3.47539572e-44]
AUU.C1	0.0225956	-1	0.00280627	[ 0.00000000e+00 2.45821607e-43]
I2_5p.cell_std_meth	0.0224958	-1	0.00278155	[ 0.00000000e+00 5.72224579e-43]
TAM.C1	0.0224704	1	0.00277526	[ 0.00000000e+00 7.09240259e-43]
CCA.C1	0.0224306	-1	0.00276543	[ 0.00000000e+00 9.92344776e-43]
TGC.C2	0.0222342	1	0.00271722	[ 0.00000000e+00 5.15359465e-42]
TCC.C1	0.0222065	-1	0.00271046	[ 0.00000000e+00 6.49376104e-42]
TAC.I2_5p	0.0221818	1	0.00270443	[ 0.00000000e+00 7.97979975e-42]
UU.A	0.0221005	-1	0.00268464	[ 0.00000000e+00 1.56937335e-41]
GT.I2_5p	0.0220465	1	0.00267154	[ 0.00000000e+00 2.45523334e-41]
TMA.I2_3p	0.0219293	1	0.00264321	[ 0.00000000e+00 6.46536290e-41]
GTG.I2_5p	0.0219004	1	0.00263626	[ 0.00000000e+00 8.19852693e-41]
GTA.I2_5p	0.0218109	1	0.00261473	[ 0.00000000e+00 1.71084209e-40]
TCT.I2_5p	0.0218018	-1	0.00261256	[ 0.00000000e+00 1.84227085e-40]
GMM.C1	0.0217059	-1	0.00258963	[ 0.00000000e+00 4.03453260e-40]
UUT.I2_3p	0.0216825	-1	0.00258404	[ 0.00000000e+00 4.88299513e-40]
TC.I1_3p	0.02166	-1	0.00257869	[ 0.00000000e+00 5.86315631e-40]
CG.I1_5p	0.021521	-1	0.0025457	[ 0.00000000e+00 1.81021780e-39]
T.I1_5p	0.0215106	1	0.00254324	[ 0.00000000e+00 1.96937730e-39]
ACC.I1_5p	0.0214226	-1	0.00252247	[ 0.00000000e+00 4.00429394e-39]
GTT.I1_5p	0.0214215	1	0.00252221	[ 0.00000000e+00 4.04089735e-39]
TU.A	0.0214152	-1	0.00252073	[ 0.00000000e+00 4.24993139e-39]
CCT.C2	0.0214028	-1	0.00251781	[ 0.00000000e+00 4.69702540e-39]
ATA.I1_3p	0.0213897	1	0.00251472	[ 0.00000000e+00 5.21967710e-39]
GGG.A	0.0213732	-1	0.00251085	[ 0.00000000e+00 5.95835957e-39]
AGG.C2	0.0213219	-1	0.00249881	[ 0.00000000e+00 8.99071998e-39]
ACC.I2_5p	0.0212218	-1	0.0024754	[ 0.00000000e+00 2.00142172e-38]
MM.I2_3p	0.0211908	-1	0.00246817	[ 0.00000000e+00 2.56230204e-38]
UAA.C1	0.0211691	-1	0.00246313	[ 0.00000000e+00 3.04379734e-38]
CCG.C1	0.0211158	-1	0.00245073	[ 0.00000000e+00 4.64971910e-38]
TA.I1_3p	0.0211151	1	0.00245058	[ 0.00000000e+00 4.67497538e-38]
ACA.I2_5p	0.0210841	1	0.00244339	[ 0.00000000e+00 5.97760554e-38]
AC.A	0.0209805	1	0.00241943	[ 0.00000000e+00 1.35573280e-37]
TAM.C2	0.0209488	1	0.00241212	[ 0.00000000e+00 1.74043950e-37]
CC.C2	0.0208988	-1	0.00240063	[ 0.00000000e+00 2.57769789e-37]
TCG.I1_5p	0.02087	-1	0.00239402	[ 0.00000000e+00 3.23179135e-37]
AC.I2_5p	0.0207793	1	0.00237325	[ 0.00000000e+00 6.57241685e-37]
ATT.C1	0.0206341	1	0.0023402	[ 0.00000000e+00 2.03438391e-36]
GUM.C2	0.0206292	-1	0.00233909	[ 0.00000000e+00 2.11303221e-36]
UGT.C2	0.0206144	-1	0.00233572	[ 0.00000000e+00 2.37067945e-36]
CCA.I2_5p	0.0205784	-1	0.00232757	[ 0.00000000e+00 3.13266642e-36]
TUU.I2_3p	0.0205778	-1	0.00232745	[ 0.00000000e+00 3.14560266e-36]
CC.I2_5p	0.0205623	-1	0.00232393	[ 0.00000000e+00 3.54796644e-36]
logLen.A_I1	0.0205506	-1	0.00232129	[ 0.00000000e+00 3.88261179e-36]
I2_5p.cell_mean_meth	0.0204328	1	0.00229475	[ 0.00000000e+00 9.62111403e-36]
AMM.A	0.0203629	1	0.00227908	[ 0.00000000e+00 1.64424470e-35]
GG.I1_5p	0.0203547	-1	0.00227726	[ 0.00000000e+00 1.74966778e-35]
UT.A	0.0202126	-1	0.00224557	[ 0.00000000e+00 5.17045000e-35]
UGT.A	0.0201884	-1	0.0022402	[ 0.00000000e+00 6.21200932e-35]
UGU.I1_5p	0.0201482	-1	0.00223128	[ 0.00000000e+00 8.42729759e-35]
GMT.C1	0.0201457	1	0.00223074	[ 0.00000000e+00 8.58656464e-35]
UGU.C1	0.0201139	-1	0.00222368	[ 0.00000000e+00 1.09285873e-34]
TG.I1_5p	0.0200916	1	0.00221877	[ 0.00000000e+00 1.29296536e-34]
TTM.C1	0.020044	1	0.00220826	[ 0.00000000e+00 1.85193947e-34]
GUG.C2	0.0200165	-1	0.0022022	[ 0.00000000e+00 2.27789282e-34]
AAG.C1	0.0199993	1	0.00219843	[ 0.00000000e+00 2.59192347e-34]
C1.cell_std_meth	0.0199626	-1	0.00219035	[ 0.00000000e+00 3.41600681e-34]
UM.I1_3p	0.0199371	-1	0.00218476	[ 0.00000000e+00 4.13584561e-34]
ACG.I1_5p	0.0199177	-1	0.00218052	[ 0.00000000e+00 4.78158562e-34]
CCC.I1_5p	0.0198818	-1	0.00217267	[ 0.00000000e+00 6.25398994e-34]
CGC.I1_5p	0.0197103	-1	0.00213534	[ 0.00000000e+00 2.24172941e-33]
MTT.C1	0.0196436	1	0.00212091	[ 0.00000000e+00 3.67149220e-33]
CTA.C1	0.0195855	1	0.0021084	[ 0.00000000e+00 5.63363577e-33]
ATT.A	0.0195673	1	0.00210448	[ 0.00000000e+00 6.44045644e-33]
UU.I2_3p	0.0195109	-1	0.00209235	[ 0.00000000e+00 9.75231388e-33]
A.cell_mean_meth	0.0194547	1	0.00208031	[ 0.00000000e+00 1.47209398e-32]
CTG.C1	0.0194037	-1	0.00206943	[ 0.00000000e+00 2.13606901e-32]
AAU.C2	0.0192907	-1	0.00204539	[ 0.00000000e+00 4.86079397e-32]
GUM.I1_3p	0.0192383	-1	0.0020343	[ 0.00000000e+00 7.10426466e-32]
GA.C1	0.0192278	1	0.00203208	[ 0.00000000e+00 7.66530268e-32]
UMM.I1_3p	0.0192216	-1	0.00203078	[ 0.00000000e+00 8.01353852e-32]
CCG.I1_5p	0.0190571	-1	0.00199615	[ 0.00000000e+00 2.61953285e-31]
UUU.I2_3p	0.0190419	-1	0.00199298	[ 0.00000000e+00 2.92033608e-31]
TC.C1	0.0189158	-1	0.00196666	[ 0.00000000e+00 7.18570318e-31]
GT.I1_5p	0.0189129	1	0.00196607	[ 0.00000000e+00 7.33133344e-31]
UAM.A	0.018863	-1	0.00195571	[ 0.00000000e+00 1.04512955e-30]
TCA.I2_5p	0.0187842	-1	0.0019394	[ 0.00000000e+00 1.82602890e-30]
G.C1	0.0187742	-1	0.00193733	[ 0.00000000e+00 1.95981419e-30]
AAM.A	0.0187283	1	0.00192786	[ 0.00000000e+00 2.70993833e-30]
GGC.A	0.0186823	-1	0.00191841	[ 0.00000000e+00 3.74453073e-30]
CAT.A	0.0185882	1	0.00189913	[ 0.00000000e+00 7.24390197e-30]
GAC.A	0.0185119	1	0.00188357	[ 0.00000000e+00 1.23357535e-29]
GGG.I2_5p	0.0185108	1	0.00188336	[ 0.00000000e+00 1.24256108e-29]
TT.I1_5p	0.0184528	1	0.00187158	[ 0.00000000e+00 1.85967118e-29]
TAA.I1_3p	0.0184525	1	0.00187151	[ 0.00000000e+00 1.86398117e-29]
ATG.C1	0.0184288	1	0.0018667	[ 0.00000000e+00 2.19799616e-29]
CT.I1_5p	0.0184207	1	0.00186506	[ 0.00000000e+00 2.32428744e-29]
G.I2_5p	0.0184205	1	0.00186502	[ 0.00000000e+00 2.32741418e-29]
UAA.I2_5p	0.0183932	-1	0.0018595	[ 0.00000000e+00 2.81150148e-29]
C.C2	0.0183758	-1	0.00185599	[ 0.00000000e+00 3.17079716e-29]
CC.I1_5p	0.0183357	-1	0.00184788	[ 0.00000000e+00 4.18455905e-29]
TUM.A	0.0181114	-1	0.00180295	[ 0.00000000e+00 1.94796553e-28]
GGT.C2	0.0180713	-1	0.00179498	[ 0.00000000e+00 2.55857148e-28]
UAU.C1	0.018056	-1	0.00179194	[ 0.00000000e+00 2.83928507e-28]
GGT.I2_3p	0.0180392	-1	0.0017886	[ 0.00000000e+00 3.18328973e-28]
GG.A	0.0179849	-1	0.00177786	[ 0.00000000e+00 4.59839917e-28]
I1_3p.cell_std_meth	0.017964	-1	0.00177373	[ 0.00000000e+00 5.29693886e-28]
UMM.C2	0.01793	-1	0.00176701	[ 0.00000000e+00 6.66594247e-28]
ACC.I2_3p	0.0179117	-1	0.00176341	[ 0.00000000e+00 7.54073498e-28]
ACG.I2_3p	0.01786	1	0.00175326	[ 0.00000000e+00 1.06755369e-27]
CTT.I1_5p	0.0178576	1	0.00175279	[ 0.00000000e+00 1.08489655e-27]
CGG.C2	0.0177529	-1	0.00173229	[ 0.00000000e+00 2.18843338e-27]
MG.A	0.0177113	1	0.00172418	[ 0.00000000e+00 2.88883985e-27]
GTG.C1	0.0176787	-1	0.00171784	[ 0.00000000e+00 3.58984194e-27]
UA.C1	0.0176237	-1	0.00170717	[ 0.00000000e+00 5.17254987e-27]
UUG.I2_3p	0.0175784	-1	0.00169839	[ 0.00000000e+00 6.98578546e-27]
TGT.I2_5p	0.017492	1	0.00168175	[ 0.00000000e+00 1.23504194e-26]
CCG.A	0.0174836	1	0.00168014	[ 0.00000000e+00 1.30546650e-26]
TAA.C1	0.0174651	1	0.00167658	[ 0.00000000e+00 1.47470761e-26]
UGG.C2	0.0174454	-1	0.00167281	[ 0.00000000e+00 1.67792936e-26]
AUU.I2_3p	0.0174266	-1	0.0016692	[ 0.00000000e+00 1.89863722e-26]
C.I2_5p	0.017389	-1	0.001662	[ 0.00000000e+00 2.42960153e-26]
UUU.I1_3p	0.0173519	-1	0.00165492	[ 0.00000000e+00 3.09610859e-26]
AM.I2_5p	0.0173138	1	0.00164765	[ 0.00000000e+00 3.97169564e-26]
CAG.A	0.017209	-1	0.00162776	[ 0.00000000e+00 7.84865618e-26]
UUG.A	0.0172054	-1	0.0016271	[ 0.00000000e+00 8.02987446e-26]
CCC.C2	0.0171792	-1	0.00162214	[ 0.00000000e+00 9.51533803e-26]
CTT.I2_5p	0.0171468	-1	0.00161603	[ 0.00000000e+00 1.17325389e-25]
CGA.I1_5p	0.0171349	-1	0.00161377	[ 0.00000000e+00 1.26732711e-25]
GMT.I1_5p	0.0171285	1	0.00161258	[ 0.00000000e+00 1.32018771e-25]
UTT.I2_3p	0.017118	-1	0.0016106	[ 0.00000000e+00 1.41282621e-25]
TUU.I1_3p	0.0171032	-1	0.00160781	[ 0.00000000e+00 1.55435642e-25]
GA.I1_5p	0.0170904	-1	0.00160541	[ 0.00000000e+00 1.68798222e-25]
CCT.I2_5p	0.017064	-1	0.00160046	[ 0.00000000e+00 1.99983439e-25]
GCG.I1_5p	0.0170352	-1	0.00159506	[ 0.00000000e+00 2.40644952e-25]
GUU.I2_3p	0.0169765	-1	0.00158409	[ 0.00000000e+00 3.50427030e-25]
GAM.A	0.0169255	1	0.00157458	[ 0.00000000e+00 4.85349044e-25]
UGA.I2_3p	0.0168886	-1	0.00156771	[ 0.00000000e+00 6.14041892e-25]
UTT.A	0.0168771	-1	0.00156559	[ 0.00000000e+00 6.60490195e-25]
TCC.C2	0.0168453	-1	0.0015597	[ 0.00000000e+00 8.08095887e-25]
GCC.C2	0.0168374	-1	0.00155823	[ 0.00000000e+00 8.49950836e-25]
GGA.I1_5p	0.0167554	-1	0.00154309	[ 0.00000000e+00 1.42776612e-24]
AMT.I1_3p	0.0167324	1	0.00153886	[ 0.00000000e+00 1.65034434e-24]
CTC.C2	0.0166102	-1	0.00151647	[ 0.00000000e+00 3.55506383e-24]
TTT.I1_5p	0.0164151	1	0.00148105	[ 0.00000000e+00 1.19679179e-23]
phastCons.I1_5p	0.0164119	-1	0.00148048	[ 0.00000000e+00 1.22069798e-23]
CC.I1_3p	0.016391	-1	0.0014767	[ 0.00000000e+00 1.38935890e-23]
logLen.I1_I2	0.016375	1	0.00147383	[ 0.00000000e+00 1.53321597e-23]
ATC.I2_5p	0.0163134	-1	0.00146276	[ 0.00000000e+00 2.24050859e-23]
UTU.I1_3p	0.0162193	-1	0.00144593	[ 0.00000000e+00 3.98945207e-23]
UGU.A	0.0161044	-1	0.00142551	[ 0.00000000e+00 8.03379281e-23]
GTU.I2_3p	0.0160519	-1	0.00141623	[ 0.00000000e+00 1.10453018e-22]
A.C2	0.0160466	1	0.00141529	[ 0.00000000e+00 1.14073108e-22]
AGA.C1	0.0160251	1	0.0014115	[ 0.00000000e+00 1.29897498e-22]
UTG.I2_3p	0.0160044	-1	0.00140786	[ 0.00000000e+00 1.47180180e-22]
C.I1_3p	0.0159667	-1	0.00140124	[ 0.00000000e+00 1.84670755e-22]
GGC.I1_5p	0.0159579	-1	0.0013997	[ 0.00000000e+00 1.94699976e-22]
UMG.I2_5p	0.0159301	-1	0.00139483	[ 0.00000000e+00 2.30096701e-22]
TAU.I2_3p	0.0159024	-1	0.00138997	[ 0.00000000e+00 2.71841308e-22]
UMT.I1_3p	0.0158541	-1	0.00138154	[ 0.00000000e+00 3.62905109e-22]
GAU.C1	0.0158386	-1	0.00137885	[ 0.00000000e+00 3.98053503e-22]
GUU.C1	0.0158364	-1	0.00137846	[ 0.00000000e+00 4.03351455e-22]
GAT.C1	0.015834	1	0.00137804	[ 0.00000000e+00 4.09303592e-22]
TTT.I1_3p	0.0158116	-1	0.00137414	[ 0.00000000e+00 4.67779581e-22]
TGU.I1_3p	0.0158058	-1	0.00137314	[ 0.00000000e+00 4.84142762e-22]
UGA.I1_3p	0.015798	-1	0.00137179	[ 0.00000000e+00 5.07069327e-22]
CGA.C2	0.0157971	1	0.00137162	[ 0.00000000e+00 5.10021758e-22]
ATU.I2_5p	0.0157858	-1	0.00136966	[ 0.00000000e+00 5.45505480e-22]
AAA.C2	0.0157618	1	0.00136551	[ 0.00000000e+00 6.28934351e-22]
TMG.I2_5p	0.015761	-1	0.00136537	[ 0.00000000e+00 6.32062686e-22]
CAT.C2	0.0157604	1	0.00136525	[ 0.00000000e+00 6.34519358e-22]
GMU.C2	0.0157577	-1	0.0013648	[ 0.00000000e+00 6.44456795e-22]
GCC.I2_5p	0.015736	-1	0.00136104	[ 0.00000000e+00 7.33126169e-22]
GMM.I2_5p	0.0155259	-1	0.00132494	[ 0.00000000e+00 2.52938932e-21]
ATU.C1	0.0155045	-1	0.00132129	[ 0.00000000e+00 2.86731181e-21]
AUG.C1	0.0155004	-1	0.00132059	[ 0.00000000e+00 2.93745975e-21]
UMA.I2_3p	0.0154604	-1	0.00131378	[ 0.00000000e+00 3.71014943e-21]
TCC.I1_3p	0.0154475	-1	0.0013116	[ 0.00000000e+00 3.99874806e-21]
AGC.I2_3p	0.0154359	1	0.00130962	[ 0.00000000e+00 4.28005247e-21]
UGM.C1	0.0153491	-1	0.00129494	[ 0.00000000e+00 7.08295984e-21]
GTC.C1	0.0153413	-1	0.00129362	[ 0.00000000e+00 7.41070810e-21]
UT.I2_3p	0.0152678	-1	0.00128125	[ 0.00000000e+00 1.13301746e-20]
UGM.I1_3p	0.0152524	-1	0.00127867	[ 0.00000000e+00 1.23806760e-20]
TU.I2_3p	0.0152485	-1	0.00127802	[ 0.00000000e+00 1.26568983e-20]
TMM.I2_3p	0.0152426	-1	0.00127703	[ 0.00000000e+00 1.30961487e-20]
TGA.I2_5p	0.015234	1	0.00127558	[ 0.00000000e+00 1.37633884e-20]
MTA.I1_3p	0.0152317	1	0.0012752	[ 0.00000000e+00 1.39447229e-20]
AUT.C2	0.015225	-1	0.00127408	[ 0.00000000e+00 1.44913724e-20]
ACT.C1	0.0151938	1	0.00126886	[ 0.00000000e+00 1.73362641e-20]
GTA.C1	0.0151492	1	0.00126143	[ 0.00000000e+00 2.23722243e-20]
U.I2_3p	0.0150936	-1	0.00125218	[ 0.00000000e+00 3.07305935e-20]
CTG.I2_5p	0.0150916	1	0.00125186	[ 0.00000000e+00 3.10742946e-20]
GG.C1	0.0150818	-1	0.00125022	[ 0.00000000e+00 3.28730165e-20]
CA.A	0.0150756	1	0.00124919	[ 0.00000000e+00 3.40515100e-20]
TTA.C1	0.0150351	1	0.00124249	[ 0.00000000e+00 4.28567954e-20]
A.cell_std_meth	0.0150203	-1	0.00124004	[ 0.00000000e+00 4.66197877e-20]
ACC.C1	0.0149623	-1	0.00123049	[ 0.00000000e+00 6.47157619e-20]
AGU.I2_5p	0.0149509	-1	0.00122861	[ 0.00000000e+00 6.90296464e-20]
CGA.I2_3p	0.0149406	-1	0.00122692	[ 0.00000000e+00 7.31400566e-20]
CTC.I1_3p	0.0149166	-1	0.00122298	[ 0.00000000e+00 8.37336282e-20]
G.I1_5p	0.0149089	-1	0.00122172	[ 0.00000000e+00 8.74647005e-20]
GCA.C1	0.0148875	-1	0.00121822	[ 0.00000000e+00 9.86245150e-20]
UUA.I1_3p	0.0148658	-1	0.00121468	[ 0.00000000e+00 1.11374865e-19]
UAT.I1_3p	0.0148407	-1	0.00121058	[ 0.00000000e+00 1.28208330e-19]
GUA.C1	0.0147918	-1	0.0012026	[ 0.00000000e+00 1.68593341e-19]
U.A	0.0147837	-1	0.00120129	[ 0.00000000e+00 1.76352882e-19]
MUT.C1	0.0147602	-1	0.00119747	[ 0.00000000e+00 2.01103034e-19]
MMM.A	0.0146684	-1	0.00118263	[ 0.00000000e+00 3.34800152e-19]
TTU.I2_3p	0.0146401	-1	0.00117807	[ 0.00000000e+00 3.91608871e-19]
GUT.I1_3p	0.0145942	-1	0.00117069	[ 0.00000000e+00 5.04616589e-19]
GCT.I2_5p	0.0145757	1	0.00116772	[ 0.00000000e+00 5.58833966e-19]
TCC.I2_3p	0.0145366	-1	0.00116146	[ 0.00000000e+00 6.92799739e-19]
TUU.I1_5p	0.0145287	-1	0.0011602	[ 0.00000000e+00 7.23461850e-19]
UU.I1_3p	0.0145285	-1	0.00116017	[ 0.00000000e+00 7.24276261e-19]
GAM.I2_5p	0.014501	1	0.00115578	[ 0.00000000e+00 8.42063338e-19]
GUA.I2_5p	0.0144836	-1	0.00115301	[ 0.00000000e+00 9.26308545e-19]
MUT.C2	0.0144714	-1	0.00115107	[ 0.00000000e+00 9.90160713e-19]
CTG.I1_5p	0.0144364	1	0.0011455	[ 0.00000000e+00 1.19875640e-18]
AUU.I1_5p	0.014374	-1	0.00113563	[ 0.00000000e+00 1.68325186e-18]
ACA.C1	0.0143279	1	0.00112836	[ 0.00000000e+00 2.16035257e-18]
GA.C2	0.0143197	1	0.00112707	[ 0.00000000e+00 2.25893062e-18]
AGT.I1_5p	0.014297	1	0.0011235	[ 0.00000000e+00 2.55369652e-18]
ATG.I1_3p	0.0142964	1	0.0011234	[ 0.00000000e+00 2.56180491e-18]
GU.C1	0.0142067	-1	0.00110935	[ 0.00000000e+00 4.15270024e-18]
AA.C2	0.014184	1	0.0011058	[ 0.00000000e+00 4.69109424e-18]
TUM.I2_5p	0.0141726	-1	0.00110403	[ 0.00000000e+00 4.98697046e-18]
UU.I1_5p	0.0141698	-1	0.00110359	[ 0.00000000e+00 5.06276128e-18]
AAU.I2_3p	0.0141665	-1	0.00110308	[ 0.00000000e+00 5.15191096e-18]
GA.I2_5p	0.0141415	1	0.00109919	[ 0.00000000e+00 5.88843950e-18]
TGA.C2	0.0141164	1	0.0010953	[ 0.00000000e+00 6.73217082e-18]
MMT.I2_3p	0.0141141	-1	0.00109493	[ 0.00000000e+00 6.81789787e-18]
MUU.I2_5p	0.0140902	-1	0.00109123	[ 0.00000000e+00 7.74210316e-18]
ATC.C2	0.0140833	1	0.00109015	[ 0.00000000e+00 8.03401209e-18]
AMM.I2_3p	0.0140804	-1	0.00108972	[ 0.00000000e+00 8.15516617e-18]
TUA.I1_3p	0.0140615	-1	0.0010868	[ 0.00000000e+00 9.01758028e-18]
UG.C1	0.0140542	-1	0.00108566	[ 0.00000000e+00 9.37786221e-18]
TTC.I1_5p	0.0140531	1	0.0010855	[ 0.00000000e+00 9.42921600e-18]
UUU.I1_5p	0.014051	-1	0.00108516	[ 0.00000000e+00 9.53832330e-18]
MT.C1	0.013994	1	0.00107638	[ 0.00000000e+00 1.28990944e-17]
AAT.I1_3p	0.0139414	1	0.0010683	[ 0.00000000e+00 1.70334277e-17]
CCG.I2_3p	0.0138909	-1	0.00106058	[ 0.00000000e+00 2.22145379e-17]
UTU.I2_3p	0.013844	-1	0.00105343	[ 0.00000000e+00 2.84085131e-17]
AM.A	0.0138431	1	0.00105329	[ 0.00000000e+00 2.85402864e-17]
UM.I1_5p	0.0138032	-1	0.00104722	[ 0.00000000e+00 3.51634894e-17]
TTG.C2	0.013796	1	0.00104613	[ 0.00000000e+00 3.65066525e-17]
GAC.I2_5p	0.0137895	1	0.00104515	[ 0.00000000e+00 3.77597760e-17]
C.I1_5p	0.0137826	-1	0.0010441	[ 0.00000000e+00 3.91477473e-17]
CT.C1	0.0137523	-1	0.00103952	[ 0.00000000e+00 4.58400079e-17]
TUG.I1_5p	0.0137387	-1	0.00103747	[ 0.00000000e+00 4.91829956e-17]
TTA.A	0.0137296	-1	0.00103609	[ 0.00000000e+00 5.15691856e-17]
UAU.C2	0.0137212	-1	0.00103482	[ 0.00000000e+00 5.38764076e-17]
MAU.I1_5p	0.0137171	-1	0.00103421	[ 0.00000000e+00 5.50186562e-17]
CGC.I2_3p	0.0137005	1	0.00103171	[ 0.00000000e+00 5.99626256e-17]
CAC.C2	0.0136894	-1	0.00103004	[ 0.00000000e+00 6.35147334e-17]
TMG.A	0.0136891	1	0.00102998	[ 0.00000000e+00 6.36309209e-17]
GG.I2_5p	0.0136675	1	0.00102673	[ 0.00000000e+00 7.11579384e-17]
ATA.C2	0.0136612	1	0.00102579	[ 0.00000000e+00 7.35137654e-17]
MTA.C1	0.0136498	1	0.00102407	[ 0.00000000e+00 7.79760335e-17]
GAG.I2_5p	0.0136429	1	0.00102304	[ 0.00000000e+00 8.08050962e-17]
CAC.C1	0.0136352	-1	0.0010219	[ 0.00000000e+00 8.40399397e-17]
TU.I1_3p	0.0136031	-1	0.00101709	[ 0.00000000e+00 9.91581432e-17]
TCT.I1_3p	0.0135514	-1	0.00100937	[ 0.00000000e+00 1.29309871e-16]
TGT.I1_5p	0.0135306	1	0.00100628	[ 0.00000000e+00 1.43856771e-16]
AMG.I2_3p	0.0134637	1	0.000996348	[ 0.00000000e+00 2.02455760e-16]
GTU.I1_3p	0.0134522	-1	0.000994644	[ 0.00000000e+00 2.14679895e-16]
AU.C1	0.0134387	-1	0.000992654	[ 0.00000000e+00 2.29901577e-16]
MTU.C1	0.0134063	1	0.000987871	[ 0.00000000e+00 2.71046851e-16]
TCG.C1	0.013405	-1	0.000987677	[ 0.00000000e+00 2.72867427e-16]
U.C1	0.0133919	-1	0.000985754	[ 0.00000000e+00 2.91537463e-16]
GMT.C2	0.0133783	1	0.000983749	[ 0.00000000e+00 3.12370475e-16]
TUU.C2	0.0133315	-1	0.000976871	[ 0.00000000e+00 3.95820529e-16]
SS5.I1	0.0132889	-1	0.000970639	[ 0.00000000e+00 4.90547172e-16]
GUT.I2_5p	0.0132617	-1	0.000966669	[ 0.00000000e+00 5.62388877e-16]
CAA.C2	0.0132477	1	0.000964638	[ 0.00000000e+00 6.03138373e-16]
TGU.I2_3p	0.0132442	-1	0.000964128	[ 0.00000000e+00 6.13821731e-16]
MAT.A	0.0132407	1	0.000963618	[ 0.00000000e+00 6.24700174e-16]
U.I1_3p	0.0132337	-1	0.000962593	[ 0.00000000e+00 6.47132187e-16]
GTG.I1_5p	0.0131934	1	0.000956739	[ 0.00000000e+00 7.91655837e-16]
CTA.I1_3p	0.0131912	1	0.000956428	[ 0.00000000e+00 8.00194802e-16]
GGA.I2_5p	0.0131786	1	0.000954599	[ 0.00000000e+00 8.52224605e-16]
UTU.C2	0.0131624	-1	0.000952255	[ 0.00000000e+00 9.23852493e-16]
ACG.I2_5p	0.0131344	1	0.000948197	[ 0.00000000e+00 1.06241912e-15]
AGU.I1_3p	0.0131049	-1	0.000943952	[ 0.00000000e+00 1.22970106e-15]
UU.C1	0.0130741	-1	0.000939514	[ 0.00000000e+00 1.43278976e-15]
UG.I1_5p	0.0130463	-1	0.000935528	[ 0.00000000e+00 1.64368413e-15]
AUM.C1	0.0129511	-1	0.000921929	[ 0.00000000e+00 2.62585541e-15]
TU.I1_5p	0.0129414	-1	0.000920536	[ 0.00000000e+00 2.75498374e-15]
MTG.C2	0.0129334	1	0.000919403	[ 0.00000000e+00 2.86467412e-15]
TUT.I1_5p	0.0129194	-1	0.000917422	[ 0.00000000e+00 3.06705330e-15]
MTG.I1_3p	0.0129018	1	0.000914923	[ 0.00000000e+00 3.34288215e-15]
MAU.A	0.0128995	-1	0.000914598	[ 0.00000000e+00 3.38054349e-15]
TGA.C1	0.0128749	1	0.000911106	[ 0.00000000e+00 3.81274356e-15]
TMM.C1	0.012874	1	0.000910984	[ 0.00000000e+00 3.82883813e-15]
CCC.I2_5p	0.0128693	-1	0.000910321	[ 0.00000000e+00 3.91726301e-15]
phastCons.I2_5p	0.012866	-1	0.000909843	[ 0.00000000e+00 3.98241920e-15]
AAG.I2_5p	0.0128649	-1	0.000909698	[ 0.00000000e+00 4.00231673e-15]
MUU.I1_3p	0.0128615	-1	0.000909213	[ 0.00000000e+00 4.06970097e-15]
TCT.I1_5p	0.0128461	1	0.000907039	[ 0.00000000e+00 4.38635679e-15]
TGT.I2_3p	0.0128315	1	0.000904977	[ 0.00000000e+00 4.70947847e-15]
GTU.I1_5p	0.0128204	-1	0.000903406	[ 0.00000000e+00 4.97146271e-15]
AAM.C2	0.0128032	-1	0.000900992	[ 0.00000000e+00 5.40277827e-15]
TGC.A	0.0127871	-1	0.000898729	[ 0.00000000e+00 5.84100928e-15]
UUA.I1_5p	0.0127685	-1	0.000896105	[ 0.00000000e+00 6.39388302e-15]
AUM.A	0.0126836	1	0.000884227	[ 0.00000000e+00 9.62900403e-15]
GGT.A	0.0126664	-1	0.00088184	[ 0.00000000e+00 1.04548430e-14]
AUG.I1_3p	0.0126382	-1	0.00087791	[ 0.00000000e+00 1.19718740e-14]
GUM.I2_3p	0.0126308	-1	0.000876884	[ 0.00000000e+00 1.24029559e-14]
GMG.C2	0.0125899	1	0.000871215	[ 0.00000000e+00 1.50808423e-14]
GTU.C1	0.012586	-1	0.000870683	[ 0.00000000e+00 1.53601411e-14]
MGA.C1	0.0125466	1	0.000865232	[ 0.00000000e+00 1.85364115e-14]
UUM.A	0.012546	-1	0.000865147	[ 0.00000000e+00 1.85907038e-14]
AGT.A	0.0125243	-1	0.000862155	[ 0.00000000e+00 2.06115663e-14]
TAA.I1_5p	0.0125111	1	0.000860339	[ 0.00000000e+00 2.19436328e-14]
UUT.I1_5p	0.012511	-1	0.000860337	[ 0.00000000e+00 2.19453998e-14]
TGM.I1_5p	0.0124921	1	0.00085773	[ 0.00000000e+00 2.40095558e-14]
MAU.I1_3p	0.0124741	-1	0.000855263	[ 0.00000000e+00 2.61421962e-14]
AGA.C2	0.0124667	1	0.000854247	[ 0.00000000e+00 2.70743198e-14]
TTU.I1_5p	0.0124581	-1	0.00085307	[ 0.00000000e+00 2.81967856e-14]
A.I1_3p	0.0124519	1	0.000852226	[ 0.00000000e+00 2.90290659e-14]
TUM.I1_5p	0.0124222	-1	0.000848163	[ 0.00000000e+00 3.33971222e-14]
CA.I1_3p	0.01242	-1	0.000847861	[ 0.00000000e+00 3.37459436e-14]
UUG.I2_5p	0.0124199	-1	0.000847843	[ 0.00000000e+00 3.37679824e-14]
UUA.I2_3p	0.012418	-1	0.00084759	[ 0.00000000e+00 3.40639902e-14]
TCC.I2_5p	0.0124154	-1	0.000847234	[ 0.00000000e+00 3.44843652e-14]
logLen.I2	0.0123661	1	0.000840521	[ 0.00000000e+00 4.34709312e-14]
AAU.I1_5p	0.0123649	-1	0.000840358	[ 0.00000000e+00 4.37154567e-14]
CTC.I2_5p	0.0123612	-1	0.000839846	[ 0.00000000e+00 4.44945707e-14]
AGU.C1	0.0123228	-1	0.00083464	[ 0.00000000e+00 5.32501031e-14]
UMT.I2_5p	0.0122932	-1	0.000830637	[ 0.00000000e+00 6.11369969e-14]
TUA.I2_5p	0.0122702	-1	0.000827532	[ 0.00000000e+00 6.80523429e-14]
MGU.I2_3p	0.0122559	1	0.000825608	[ 0.00000000e+00 7.27235629e-14]
AGU.C2	0.0122537	-1	0.000825302	[ 0.00000000e+00 7.34949122e-14]
ATT.C2	0.012215	1	0.000820102	[ 0.00000000e+00 8.79450434e-14]
TTA.I1_5p	0.0121476	1	0.000811076	[ 0.00000000e+00 1.20088747e-13]
ATU.C2	0.0121029	-1	0.00080512	[ 0.00000000e+00 1.47502064e-13]
GTG.A	0.0120698	-1	0.000800725	[ 0.00000000e+00 1.71674653e-13]
AAA.I1_5p	0.0120419	1	0.000797029	[ 0.00000000e+00 1.95044002e-13]
AAC.I1_5p	0.0120365	1	0.000796315	[ 0.00000000e+00 1.99908518e-13]
UM.A	0.0120323	-1	0.000795748	[ 0.00000000e+00 2.03865799e-13]
GUT.I2_3p	0.01202	-1	0.00079413	[ 0.00000000e+00 2.15574521e-13]
UUT.I1_3p	0.0120178	-1	0.000793838	[ 0.00000000e+00 2.17762018e-13]
UA.I1_3p	0.0120164	-1	0.000793659	[ 0.00000000e+00 2.19112578e-13]
AU.I2_3p	0.012007	-1	0.000792412	[ 0.00000000e+00 2.28756854e-13]
MUT.A	0.0119989	1	0.000791343	[ 0.00000000e+00 2.37353599e-13]
TUU.I2_5p	0.0119558	-1	0.000785667	[ 0.00000000e+00 2.88754746e-13]
AA.I1_5p	0.0119461	1	0.000784398	[ 0.00000000e+00 3.01691765e-13]
MT.I1_3p	0.0119388	1	0.000783439	[ 0.00000000e+00 3.11849135e-13]
GUU.A	0.0119381	-1	0.000783347	[ 0.00000000e+00 3.12850327e-13]
MGU.C1	0.01193	-1	0.000782275	[ 0.00000000e+00 3.24641559e-13]
ACC.A	0.0119257	1	0.000781712	[ 0.00000000e+00 3.31016800e-13]
GGM.C2	0.0119227	1	0.000781323	[ 0.00000000e+00 3.35494939e-13]
MMG.I1_3p	0.0119083	-1	0.000779441	[ 0.00000000e+00 3.58027843e-13]
MUG.I2_3p	0.0118969	-1	0.000777949	[ 0.00000000e+00 3.76969112e-13]
UTA.C2	0.011883	-1	0.000776135	[ 0.00000000e+00 4.01352640e-13]
GGU.C2	0.0117746	-1	0.000762028	[ 0.00000000e+00 6.53412242e-13]
GTA.A	0.0117186	-1	0.000754802	[ 0.00000000e+00 8.38771802e-13]
CT.C2	0.0116818	-1	0.00075007	[ 0.00000000e+00 9.87806766e-13]
UT.I1_3p	0.0116701	-1	0.000748561	[ 0.00000000e+00 1.04070485e-12]
GUG.C1	0.0116178	-1	0.000741867	[ 0.00000000e+00 1.31166385e-12]
MMG.A	0.0115631	1	0.000734899	[ 0.00000000e+00 1.66899193e-12]
GGM.C1	0.0115285	-1	0.000730508	[ 0.00000000e+00 1.94263170e-12]
U.I1_5p	0.011524	-1	0.000729939	[ 0.00000000e+00 1.98123828e-12]
ATM.C2	0.0114933	1	0.000726056	[ 0.00000000e+00 2.26596785e-12]
GU.I1_3p	0.0114821	-1	0.000724639	[ 0.00000000e+00 2.37975906e-12]
GUG.I1_5p	0.0114736	-1	0.000723566	[ 0.00000000e+00 2.46975662e-12]
UMA.A	0.0114726	-1	0.000723448	[ 0.00000000e+00 2.47985253e-12]
CGT.I2_5p	0.0114441	1	0.000719856	[ 0.00000000e+00 2.80788772e-12]
UMT.I1_5p	0.0114379	-1	0.000719076	[ 0.00000000e+00 2.88469705e-12]
MTA.A	0.011362	1	0.000709564	[ 0.00000000e+00 4.00883866e-12]
TUT.C2	0.0113535	-1	0.0007085	[ 0.00000000e+00 4.15905845e-12]
UUG.I1_5p	0.0113441	-1	0.000707325	[ 0.00000000e+00 4.33163588e-12]
TA.I2_5p	0.0113323	1	0.000705865	[ 0.00000000e+00 4.55615791e-12]
ATU.I2_3p	0.0113197	-1	0.000704284	[ 0.00000000e+00 4.81226961e-12]
TCA.I1_5p	0.0112998	1	0.000701813	[ 0.00000000e+00 5.24197701e-12]
UAA.I2_3p	0.0112761	-1	0.000698876	[ 0.00000000e+00 5.80269491e-12]
MMM.I1_3p	0.0112752	-1	0.000698768	[ 0.00000000e+00 5.82452343e-12]
TUG.I1_3p	0.0112602	-1	0.000696901	[ 0.00000000e+00 6.21319683e-12]
CCT.I2_3p	0.0112487	-1	0.000695485	[ 0.00000000e+00 6.52527504e-12]
TGM.I1_3p	0.0112445	1	0.000694967	[ 0.00000000e+00 6.64339612e-12]
TM.C1	0.0112267	1	0.000692761	[ 0.00000000e+00 7.17037447e-12]
GGA.C2	0.0112192	-1	0.000691845	[ 0.00000000e+00 7.40147125e-12]
TUT.I2_3p	0.0112053	-1	0.000690127	[ 0.00000000e+00 7.85501205e-12]
AUG.I1_5p	0.011195	-1	0.000688854	[ 0.00000000e+00 8.20873130e-12]
TCA.I1_3p	0.011188	-1	0.000687997	[ 0.00000000e+00 8.45617932e-12]
MUG.I2_5p	0.0111874	-1	0.00068792	[ 0.00000000e+00 8.47872490e-12]
MGM.C2	0.011143	-1	0.000682478	[ 0.00000000e+00 1.02363146e-11]
GUA.C2	0.0111339	-1	0.000681355	[ 0.00000000e+00 1.06423012e-11]
MGT.A	0.0111272	-1	0.000680536	[ 0.00000000e+00 1.09485586e-11]
AT.I1_3p	0.0111098	1	0.000678418	[ 0.00000000e+00 1.17813829e-11]
UMT.I2_3p	0.0111028	-1	0.000677557	[ 0.00000000e+00 1.21381235e-11]
AM.I2_3p	0.0110693	1	0.000673474	[ 0.00000000e+00 1.39814731e-11]
AUM.C2	0.0110662	-1	0.000673096	[ 0.00000000e+00 1.41656840e-11]
AAT.I1_5p	0.0110659	1	0.000673059	[ 0.00000000e+00 1.41842087e-11]
UUM.I1_5p	0.0110501	-1	0.000671142	[ 0.00000000e+00 1.51577809e-11]
UG.I2_5p	0.0110445	-1	0.000670463	[ 0.00000000e+00 1.55186778e-11]
UGM.I2_3p	0.0110343	1	0.000669223	[ 0.00000000e+00 1.61996260e-11]
GU.C2	0.0110256	-1	0.000668164	[ 0.00000000e+00 1.68046026e-11]
UAT.A	0.0110246	-1	0.000668047	[ 0.00000000e+00 1.68731916e-11]
GCT.I1_5p	0.0109917	1	0.000664071	[ 0.00000000e+00 1.93642665e-11]
CGT.C1	0.0109891	-1	0.000663755	[ 0.00000000e+00 1.95773665e-11]
GMU.C1	0.0109824	-1	0.000662946	[ 0.00000000e+00 2.01339946e-11]
UAA.A	0.0109812	1	0.000662799	[ 0.00000000e+00 2.02370918e-11]
UTU.I1_5p	0.01096	-1	0.000660243	[ 0.00000000e+00 2.21102973e-11]
UMM.I1_5p	0.0109531	-1	0.000659407	[ 0.00000000e+00 2.27606562e-11]
AAM.I1_3p	0.0109265	1	0.000656211	[ 0.00000000e+00 2.54253880e-11]
GMT.I1_3p	0.0109149	1	0.000654825	[ 0.00000000e+00 2.66767250e-11]
MMM.C2	0.0109016	-1	0.000653219	[ 0.00000000e+00 2.82033487e-11]
GCA.I2_5p	0.0109003	-1	0.00065307	[ 0.00000000e+00 2.83485453e-11]
GAA.C2	0.0108867	1	0.00065144	[ 0.00000000e+00 2.99966787e-11]
MMA.C1	0.0108748	-1	0.00065001	[ 0.00000000e+00 3.15202468e-11]
UUG.C1	0.010861	-1	0.000648363	[ 0.00000000e+00 3.33719303e-11]
UA.I2_5p	0.0108608	-1	0.000648341	[ 0.00000000e+00 3.33972751e-11]
GAG.C2	0.0108299	-1	0.000644661	[ 0.00000000e+00 3.79413595e-11]
UAU.I1_5p	0.0108206	-1	0.000643555	[ 0.00000000e+00 3.94239881e-11]
MMM.I1_5p	0.0108181	-1	0.000643255	[ 0.00000000e+00 3.98359393e-11]
TMT.I2_3p	0.0108119	1	0.000642513	[ 0.00000000e+00 4.08733578e-11]
TCT.I2_3p	0.0107748	1	0.000638117	[ 0.00000000e+00 4.76028970e-11]
TM.A	0.0107555	1	0.000635836	[ 0.00000000e+00 5.15189084e-11]
UT.C2	0.0107408	-1	0.000634094	[ 0.00000000e+00 5.47273213e-11]
CAA.I1_3p	0.0107324	-1	0.000633106	[ 0.00000000e+00 5.66341690e-11]
MGT.I2_3p	0.0107291	1	0.000632713	[ 0.00000000e+00 5.74116940e-11]
UAG.C1	0.0107217	-1	0.000631848	[ 0.00000000e+00 5.91592340e-11]
AAM.I2_3p	0.0106957	1	0.000628782	[ 0.00000000e+00 6.57968782e-11]
UTG.I1_3p	0.0106873	-1	0.000627792	[ 0.00000000e+00 6.80936626e-11]
TAT.I2_5p	0.0106856	1	0.000627594	[ 0.00000000e+00 6.85647582e-11]
AUT.A	0.010664	-1	0.000625061	[ 0.00000000e+00 7.48601720e-11]
TTA.I1_3p	0.0106435	1	0.000622664	[ 0.00000000e+00 8.13492774e-11]
AAT.C2	0.0106359	1	0.000621774	[ 0.00000000e+00 8.39005172e-11]
C1.cell_mean_meth	0.010622	1	0.000620151	[ 0.00000000e+00 8.87590078e-11]
UAG.I1_3p	0.0106182	-1	0.000619701	[ 0.00000000e+00 9.01538895e-11]
TUG.C1	0.010617	-1	0.000619561	[ 0.00000000e+00 9.05956652e-11]
AGM.I1_3p	0.0106028	1	0.000617901	[ 0.00000000e+00 9.59650343e-11]
MAG.I1_3p	0.010593	1	0.000616766	[ 0.00000000e+00 9.98175266e-11]
MAU.I2_3p	0.010578	1	0.000615021	[ 0.00000000e+00 1.06050098e-10]
UGA.I2_5p	0.0105715	-1	0.000614264	[ 0.00000000e+00 1.08869992e-10]
AAU.A	0.0105499	-1	0.000611751	[ 0.00000000e+00 1.18787804e-10]
UGM.I2_5p	0.0105484	1	0.000611581	[ 0.00000000e+00 1.19491829e-10]
CTT.I1_3p	0.0105459	-1	0.000611289	[ 0.00000000e+00 1.20710021e-10]
GGA.I2_3p	0.0105408	1	0.000610696	[ 0.00000000e+00 1.23219864e-10]
MAA.I2_5p	0.0105182	-1	0.000608085	[ 0.00000000e+00 1.34906582e-10]
MAM.A	0.0105084	-1	0.000606953	[ 0.00000000e+00 1.40311161e-10]
AAA.I2_3p	0.0104882	1	0.000604621	[ 0.00000000e+00 1.52136396e-10]
GTM.C1	0.010465	1	0.00060195	[ 0.00000000e+00 1.66915594e-10]
UGG.I2_5p	0.0104453	-1	0.000599689	[ 0.00000000e+00 1.80544330e-10]
CAG.I1_3p	0.0104034	-1	0.000594886	[ 0.00000000e+00 2.13305959e-10]
TAM.I2_3p	0.0103945	1	0.000593865	[ 0.00000000e+00 2.21004762e-10]
UMT.C2	0.0103919	-1	0.000593567	[ 0.00000000e+00 2.23299418e-10]
MG.I1_3p	0.0103911	-1	0.000593484	[ 0.00000000e+00 2.23950372e-10]
UGU.I2_5p	0.0103883	-1	0.000593155	[ 0.00000000e+00 2.26519809e-10]
MTM.I2_3p	0.0103689	1	0.000590941	[ 0.00000000e+00 2.44618585e-10]
GUA.I1_3p	0.0103499	-1	0.000588784	[ 0.00000000e+00 2.63645113e-10]
TUM.I1_3p	0.010344	-1	0.000588107	[ 0.00000000e+00 2.69923212e-10]
UTU.I2_5p	0.0103301	-1	0.000586526	[ 0.00000000e+00 2.85150420e-10]
MAG.I2_3p	0.0103175	1	0.000585106	[ 0.00000000e+00 2.99575515e-10]
MMA.I2_3p	0.0102815	-1	0.000581027	[ 0.00000000e+00 3.45169597e-10]
AA.I2_5p	0.0102505	-1	0.000577521	[ 0.00000000e+00 3.89881305e-10]
UAT.I2_5p	0.0102197	-1	0.000574057	[ 0.00000000e+00 4.39745564e-10]
UUA.I2_5p	0.0101862	-1	0.000570307	[ 0.00000000e+00 5.00940212e-10]
TAM.A	0.0101713	1	0.000568639	[ 0.00000000e+00 5.30836569e-10]
GTM.A	0.0101564	-1	0.000566968	[ 0.00000000e+00 5.62591552e-10]
GU.I2_5p	0.0101194	-1	0.000562843	[ 0.00000000e+00 6.49315944e-10]
TUA.I2_3p	0.0100208	-1	0.000551931	[ 0.00000000e+00 9.48952194e-10]
UUG.C2	0.0100059	-1	0.000550294	[ 0.00000000e+00 1.00453882e-09]
TTG.A	0.0100032	-1	0.000549993	[ 0.00000000e+00 1.01511881e-09]
ACT.I1_3p	0.00996654	1	0.000545972	[ 0.00000000e+00 1.16751101e-09]
TG.A	0.00993498	-1	0.00054252	[ 0.00000000e+00 1.31646643e-09]
GUU.I1_5p	0.00993406	-1	0.000542419	[ 0.00000000e+00 1.32109189e-09]
TMT.C1	0.0099302	1	0.000541998	[ 0.00000000e+00 1.34059400e-09]
AM.I1_3p	0.00992783	1	0.00054174	[ 0.00000000e+00 1.35270027e-09]
AUG.I2_5p	0.00990008	-1	0.000538715	[ 0.00000000e+00 1.50282024e-09]
AUU.I1_3p	0.00987123	-1	0.00053558	[ 0.00000000e+00 1.67604946e-09]
UAM.C2	0.00984524	-1	0.000532763	[ 0.00000000e+00 1.84869588e-09]
UGT.C1	0.00982412	-1	0.00053048	[ 0.00000000e+00 2.00162967e-09]
AUT.I2_3p	0.00981077	-1	0.000529039	[ 0.00000000e+00 2.10462905e-09]
AMA.I1_3p	0.00980859	1	0.000528804	[ 0.00000000e+00 2.12187350e-09]
GCC.I1_5p	0.00980833	-1	0.000528776	[ 0.00000000e+00 2.12395496e-09]
TGM.C2	0.00979442	1	0.000527277	[ 0.00000000e+00 2.23770125e-09]
AMM.I1_5p	0.00976999	-1	0.000524651	[ 0.00000000e+00 2.45201539e-09]
MGA.I1_3p	0.00976694	-1	0.000524322	[ 0.00000000e+00 2.48022568e-09]
AU.C2	0.0097401	-1	0.000521445	[ 0.00000000e+00 2.74158218e-09]
GTC.I2_3p	0.00973614	-1	0.000521021	[ 0.00000000e+00 2.78237619e-09]
CCT.I1_3p	0.00970706	-1	0.000517913	[ 0.00000000e+00 3.10042088e-09]
UUU.I2_5p	0.00970098	-1	0.000517264	[ 0.00000000e+00 3.17134029e-09]
TAC.C2	0.00969145	1	0.000516249	[ 0.00000000e+00 3.28545668e-09]
CAG.C2	0.00966881	-1	0.00051384	[ 0.00000000e+00 3.57310953e-09]
GCA.A	0.00965759	1	0.000512648	[ 0.00000000e+00 3.72462401e-09]
C.I2_3p	0.00963969	-1	0.000510749	[ 0.00000000e+00 3.97937109e-09]
TGG.I2_5p	0.00963288	1	0.000510028	[ 0.00000000e+00 4.08061744e-09]
UMG.I1_5p	0.0096311	-1	0.000509839	[ 0.00000000e+00 4.10751425e-09]
GAU.I1_3p	0.00960486	-1	0.000507065	[ 0.00000000e+00 4.52452945e-09]
TAU.I2_5p	0.00960365	-1	0.000506937	[ 0.00000000e+00 4.54462002e-09]
MUG.I1_5p	0.00958649	-1	0.000505127	[ 0.00000000e+00 4.84059518e-09]
AU.I1_3p	0.0095748	-1	0.000503897	[ 0.00000000e+00 5.05270628e-09]
UG.I1_3p	0.00957393	-1	0.000503804	[ 0.00000000e+00 5.06902803e-09]
CAG.I1_5p	0.00955753	1	0.00050208	[ 0.00000000e+00 5.38299294e-09]
GTA.I1_3p	0.00951627	1	0.000497754	[ 0.00000000e+00 6.25920341e-09]
MGG.I2_5p	0.00949713	-1	0.000495754	[ 0.00000000e+00 6.71125408e-09]
UAT.I2_3p	0.00949659	-1	0.000495698	[ 0.00000000e+00 6.72447282e-09]
U.C2	0.00948617	-1	0.00049461	[ 0.00000000e+00 6.98440631e-09]
GTT.I1_3p	0.00947966	1	0.000493931	[ 0.00000000e+00 7.15164451e-09]
GU.I2_3p	0.00945705	-1	0.000491578	[ 0.00000000e+00 7.76325495e-09]
MGG.I1_5p	0.00943705	-1	0.000489501	[ 0.00000000e+00 8.34663028e-09]
U.I2_5p	0.00940785	-1	0.000486478	[ 0.00000000e+00 9.27508880e-09]
AUM.I2_5p	0.0093978	-1	0.000485439	[ 0.00000000e+00 9.61741976e-09]
GAG.C1	0.00939265	-1	0.000484906	[ 0.00000000e+00 9.79774052e-09]
AG.C2	0.00937725	-1	0.000483318	[ 0.00000000e+00 1.03561561e-08]
UG.C2	0.00937097	-1	0.000482671	[ 0.00000000e+00 1.05925636e-08]
GMA.C1	0.00933308	-1	0.000478775	[ 0.00000000e+00 1.21351722e-08]
TMG.C1	0.00932497	1	0.000477943	[ 0.00000000e+00 1.24926474e-08]
TGU.C1	0.009315	-1	0.000476922	[ 0.00000000e+00 1.29459771e-08]
UAG.I2_3p	0.00930783	-1	0.000476188	[ 0.00000000e+00 1.32816946e-08]
AUG.C2	0.00927605	-1	0.000472942	[ 0.00000000e+00 1.48754859e-08]
CTT.C1	0.0092645	1	0.000471764	[ 0.00000000e+00 1.54997331e-08]
GUG.I2_5p	0.00926243	-1	0.000471554	[ 0.00000000e+00 1.56138649e-08]
TAT.I1_3p	0.00924088	1	0.000469363	[ 0.00000000e+00 1.68555695e-08]
UAA.I1_3p	0.00923843	-1	0.000469113	[ 0.00000000e+00 1.70030687e-08]
GM.I1_3p	0.00923843	1	0.000469113	[ 0.00000000e+00 1.70031082e-08]
AUG.A	0.00923735	1	0.000469004	[ 0.00000000e+00 1.70682433e-08]
AUU.I2_5p	0.00922922	-1	0.000468178	[ 0.00000000e+00 1.75673097e-08]
GCA.I1_3p	0.00914645	-1	0.000459819	[ 0.00000000e+00 2.35242760e-08]
MAT.C2	0.00912996	1	0.000458162	[ 0.00000000e+00 2.49261282e-08]
MA.A	0.00912424	1	0.000457589	[ 0.00000000e+00 2.54309392e-08]
GUG.I1_3p	0.0091082	-1	0.000455981	[ 0.00000000e+00 2.69008816e-08]
UA.I2_3p	0.00910211	-1	0.000455371	[ 0.00000000e+00 2.74799251e-08]
ATU.I1_3p	0.00907097	-1	0.000452261	[ 0.00000000e+00 3.06355010e-08]
TGT.I1_3p	0.00906941	1	0.000452106	[ 0.00000000e+00 3.08024494e-08]
AUT.I1_3p	0.0090592	-1	0.000451088	[ 0.00000000e+00 3.19175699e-08]
TT.I1_3p	0.00904833	-1	0.000450006	[ 0.00000000e+00 3.31481037e-08]
UTM.I1_5p	0.00903231	1	0.000448414	[ 0.00000000e+00 3.50452966e-08]
CGC.I2_5p	0.00902349	-1	0.000447539	[ 0.00000000e+00 3.61345587e-08]
UAU.I2_5p	0.00901655	-1	0.00044685	[ 0.00000000e+00 3.70149739e-08]
GAU.I2_3p	0.00901081	-1	0.000446282	[ 0.00000000e+00 3.77585464e-08]
TAU.A	0.00898243	1	0.000443475	[ 0.00000000e+00 4.16530126e-08]
CA.C1	0.00897851	-1	0.000443088	[ 0.00000000e+00 4.22206291e-08]
GAA.I1_3p	0.00895464	1	0.000440735	[ 0.00000000e+00 4.58416256e-08]
CCA.I2_3p	0.00892517	-1	0.000437839	[ 0.00000000e+00 5.07296339e-08]
MTG.C1	0.00890518	1	0.00043588	[ 0.00000000e+00 5.43280798e-08]
CAC.I1_5p	0.00889955	-1	0.000435329	[ 0.00000000e+00 5.53866820e-08]
MTA.I2_3p	0.00888012	1	0.00043343	[ 0.00000000e+00 5.91917879e-08]
TU.I2_5p	0.00884943	-1	0.000430439	[ 0.00000000e+00 6.57239433e-08]
AMG.A	0.0088337	1	0.000428911	[ 0.00000000e+00 6.93357961e-08]
UGT.I1_3p	0.00879248	-1	0.000424917	[ 0.00000000e+00 7.97425218e-08]
CA.I2_5p	0.00879039	-1	0.000424715	[ 0.00000000e+00 8.03078817e-08]
UGG.I1_5p	0.0087803	-1	0.00042374	[ 0.00000000e+00 8.30972054e-08]
ATT.I2_3p	0.00877457	-1	0.000423188	[ 0.00000000e+00 8.47204932e-08]
UMM.I2_3p	0.00873684	1	0.000419556	[ 0.00000000e+00 9.62136074e-08]
MU.I2_5p	0.00873115	-1	0.00041901	[ 0.00000000e+00 9.80703549e-08]
UAG.A	0.00871413	-1	0.000417378	[ 0.00000000e+00 1.03840826e-07]
GMM.C2	0.00870886	-1	0.000416874	[ 0.00000000e+00 1.05693176e-07]
CAA.I1_5p	0.00869793	1	0.000415827	[ 0.00000000e+00 1.09640725e-07]
MAM.I1_3p	0.0086894	1	0.000415012	[ 0.00000000e+00 1.12817423e-07]
TTU.I1_3p	0.00865544	-1	0.000411775	[ 0.00000000e+00 1.26369824e-07]
UU.I2_5p	0.00864812	-1	0.000411078	[ 0.00000000e+00 1.29493684e-07]
SS3.I2	0.00864361	-1	0.00041065	[ 0.00000000e+00 1.31454875e-07]
AA.I1_3p	0.00862592	1	0.000408971	[ 0.00000000e+00 1.39423921e-07]
CTT.C2	0.00862389	-1	0.000408778	[ 0.00000000e+00 1.40369133e-07]
ATM.I2_5p	0.00861809	-1	0.000408229	[ 0.00000000e+00 1.43098835e-07]
UA.C2	0.00860795	-1	0.000407269	[ 0.00000000e+00 1.47994882e-07]
UUA.C2	0.00859309	-1	0.000405863	[ 0.00000000e+00 1.55472436e-07]
MGT.I1_3p	0.00857391	-1	0.000404054	[ 0.00000000e+00 1.65657507e-07]
TAG.I1_5p	0.00857035	1	0.000403718	[ 0.00000000e+00 1.67617536e-07]
MGA.I2_5p	0.00856121	1	0.000402858	[ 0.00000000e+00 1.72751335e-07]
TAG.I2_3p	0.00855257	1	0.000402045	[ 0.00000000e+00 1.77751224e-07]
ATU.I1_5p	0.00854488	-1	0.000401322	[ 0.00000000e+00 1.82315441e-07]
TUA.C1	0.0085362	-1	0.000400507	[ 0.00000000e+00 1.87600032e-07]
AMG.I1_3p	0.00853561	-1	0.000400452	[ 0.00000000e+00 1.87964850e-07]
TTU.C1	0.00852751	1	0.000399692	[ 0.00000000e+00 1.93041255e-07]
TGC.C1	0.00852748	-1	0.00039969	[ 0.00000000e+00 1.93060258e-07]
GGT.I2_5p	0.00852565	1	0.000399518	[ 0.00000000e+00 1.94226844e-07]
UAU.I1_3p	0.00852366	-1	0.000399332	[ 0.00000000e+00 1.95498625e-07]
TUG.I2_3p	0.00852261	-1	0.000399233	[ 0.00000000e+00 1.96179152e-07]
GGG.C1	0.00852093	-1	0.000399076	[ 0.00000000e+00 1.97259750e-07]
ATA.I2_3p	0.00851781	1	0.000398783	[ 0.00000000e+00 1.99297510e-07]
MU.I2_3p	0.00849759	1	0.000396892	[ 0.00000000e+00 2.12968664e-07]
GCG.I2_3p	0.00849751	1	0.000396885	[ 0.00000000e+00 2.13023356e-07]
GTM.I1_3p	0.00847915	-1	0.000395172	[ 0.00000000e+00 2.26221745e-07]
MTU.I1_5p	0.00846456	1	0.000393814	[ 0.00000000e+00 2.37270058e-07]
TAU.I1_3p	0.00841555	-1	0.000389266	[ 0.00000000e+00 2.78337005e-07]
CCG.C2	0.00840964	-1	0.00038872	[ 0.00000000e+00 2.83730365e-07]
MAG.I2_5p	0.00840627	1	0.000388408	[ 0.00000000e+00 2.86850610e-07]
ACA.C2	0.00840579	-1	0.000388363	[ 0.00000000e+00 2.87301920e-07]
MTT.I1_5p	0.00838225	1	0.000386191	[ 0.00000000e+00 3.10072364e-07]
GGU.I2_3p	0.00836337	-1	0.000384454	[ 0.00000000e+00 3.29586556e-07]
MAG.A	0.0083568	-1	0.00038385	[ 0.00000000e+00 3.36647535e-07]
UGG.A	0.00834472	1	0.000382741	[ 0.00000000e+00 3.50021879e-07]
UTM.C2	0.00834115	-1	0.000382414	[ 0.00000000e+00 3.54069857e-07]
MGM.A	0.00832675	-1	0.000381094	[ 0.00000000e+00 3.70871075e-07]
TGU.I1_5p	0.00830902	1	0.000379473	[ 0.00000000e+00 3.92609411e-07]
TMG.I1_5p	0.0082839	1	0.000377182	[ 0.00000000e+00 4.25527002e-07]
AMA.I2_5p	0.0082794	1	0.000376773	[ 0.00000000e+00 4.31692576e-07]
TCG.I2_3p	0.00827156	-1	0.000376059	[ 0.00000000e+00 4.42660829e-07]
TTG.I1_5p	0.0082659	1	0.000375545	[ 0.00000000e+00 4.50740338e-07]
CTA.C2	0.00825074	-1	0.000374168	[ 0.00000000e+00 4.73083601e-07]
GCT.A	0.00824377	-1	0.000373537	[ 0.00000000e+00 4.83701606e-07]
GUA.A	0.00823529	-1	0.000372769	[ 0.00000000e+00 4.96940982e-07]
TU.C2	0.00822446	-1	0.000371789	[ 0.00000000e+00 5.14366974e-07]
UMM.I2_5p	0.00821479	-1	0.000370915	[ 0.00000000e+00 5.30421301e-07]
MTU.I1_3p	0.00820673	-1	0.000370188	[ 0.00000000e+00 5.44154917e-07]
UTG.C2	0.00818542	-1	0.000368268	[ 0.00000000e+00 5.82172580e-07]
UG.I2_3p	0.00817844	-1	0.00036764	[ 0.00000000e+00 5.95170485e-07]
TUM.I2_3p	0.00815854	-1	0.000365852	[ 0.00000000e+00 6.33803644e-07]
MTM.I1_3p	0.00815403	1	0.000365449	[ 0.00000000e+00 6.42866569e-07]
GC.I1_5p	0.00813719	-1	0.00036394	[ 0.00000000e+00 6.77909458e-07]
MT.C2	0.00812319	1	0.000362689	[ 0.00000000e+00 7.08428730e-07]
GCG.A	0.00812157	1	0.000362545	[ 0.00000000e+00 7.12029593e-07]
UT.I1_5p	0.00809549	-1	0.00036022	[ 0.00000000e+00 7.72754248e-07]
UU.C2	0.00808454	-1	0.000359246	[ 0.00000000e+00 7.99705278e-07]
MGT.I2_5p	0.00808434	1	0.000359228	[ 0.00000000e+00 8.00199275e-07]
TMA.C2	0.00808159	1	0.000358984	[ 0.00000000e+00 8.07102163e-07]
AAA.I2_5p	0.00806516	-1	0.000357526	[ 0.00000000e+00 8.49625130e-07]
MGM.I2_5p	0.00806124	-1	0.000357178	[ 0.00000000e+00 8.60103731e-07]
UTT.I1_5p	0.00805832	-1	0.00035692	[ 0.00000000e+00 8.67967806e-07]
MTM.A	0.00804354	-1	0.000355612	[ 0.00000000e+00 9.08875072e-07]
UMM.A	0.00803231	-1	0.000354619	[ 0.00000000e+00 9.41205662e-07]
AMT.I1_5p	0.00798277	1	0.000350259	[ 0.00000000e+00 1.09748773e-06]
GMU.I1_5p	0.00797514	-1	0.000349589	[ 0.00000000e+00 1.12367441e-06]
AAG.C2	0.00794641	1	0.000347075	[ 0.00000000e+00 1.22780293e-06]
AC.C1	0.00794244	1	0.000346728	[ 0.00000000e+00 1.24287698e-06]
UTM.I2_5p	0.00793409	1	0.000345999	[ 0.00000000e+00 1.27523415e-06]
GTU.I2_5p	0.0079247	-1	0.000345181	[ 0.00000000e+00 1.31255629e-06]
CGT.A	0.00789766	-1	0.00034283	[ 0.00000000e+00 1.42601462e-06]
GGA.I1_3p	0.00788649	1	0.000341861	[ 0.00000000e+00 1.47558102e-06]
CCA.A	0.00788186	-1	0.00034146	[ 0.00000000e+00 1.49660385e-06]
GGM.I2_3p	0.00787487	-1	0.000340854	[ 0.00000000e+00 1.52893091e-06]
AUT.I2_5p	0.0078649	-1	0.000339991	[ 0.00000000e+00 1.57614023e-06]
UGU.I1_3p	0.00786443	-1	0.000339951	[ 0.00000000e+00 1.57840955e-06]
AU.I2_5p	0.0078392	-1	0.000337773	[ 0.00000000e+00 1.70440926e-06]
GC.A	0.00783431	-1	0.000337352	[ 0.00000000e+00 1.72995929e-06]
AUM.I1_5p	0.00781209	-1	0.000335441	[ 0.00000000e+00 1.85063379e-06]
MMU.C1	0.00780668	-1	0.000334977	[ 0.00000000e+00 1.88118181e-06]
AGC.A	0.00777848	1	0.000332561	[ 0.00000000e+00 2.04862280e-06]
GM.I1_5p	0.00776311	1	0.000331248	[ 0.00000000e+00 2.14581672e-06]
MU.C2	0.00775436	-1	0.000330501	[ 0.00000000e+00 2.20313488e-06]
TAA.C2	0.00773875	-1	0.000329173	[ 0.00000000e+00 2.30897898e-06]
MT.I1_5p	0.00773705	1	0.000329028	[ 0.00000000e+00 2.32082929e-06]
TUG.I2_5p	0.00773478	-1	0.000328834	[ 0.00000000e+00 2.33672397e-06]
UGT.I2_3p	0.00772367	-1	0.000327891	[ 0.00000000e+00 2.41592540e-06]
TMU.C2	0.00771442	-1	0.000327106	[ 0.00000000e+00 2.48384621e-06]
TMM.A	0.00769493	-1	0.000325455	[ 0.00000000e+00 2.63300957e-06]
MGM.I1_5p	0.00768657	1	0.000324748	[ 0.00000000e+00 2.69956855e-06]
AU.I1_5p	0.00768191	-1	0.000324355	[ 0.00000000e+00 2.73733261e-06]
MA.I1_3p	0.00766559	1	0.000322978	[ 0.00000000e+00 2.87379452e-06]
UTT.I1_3p	0.00766236	-1	0.000322706	[ 0.00000000e+00 2.90155072e-06]
AUM.I2_3p	0.0076371	1	0.000320581	[ 0.00000000e+00 3.12783135e-06]
MG.C1	0.0076289	1	0.000319893	[ 0.00000000e+00 3.20487032e-06]
CAG.C1	0.0076138	-1	0.000318628	[ 0.00000000e+00 3.35145699e-06]
TM.C2	0.00760262	1	0.000317693	[ 0.00000000e+00 3.46409633e-06]
UGG.C1	0.00759569	-1	0.000317115	[ 0.00000000e+00 3.53571385e-06]
GMU.A	0.0075602	1	0.000314158	[ 0.00000000e+00 3.92547489e-06]
CAC.I2_5p	0.00755374	1	0.000313621	[ 0.00000000e+00 4.00068731e-06]
UAT.C1	0.00752929	-1	0.000311594	[ 0.00000000e+00 4.29822677e-06]
TTT.C2	0.00751177	-1	0.000310146	[ 0.00000000e+00 4.52424681e-06]
TTG.I2_3p	0.00751053	-1	0.000310044	[ 0.00000000e+00 4.54063491e-06]
TC.C2	0.00750856	-1	0.000309881	[ 0.00000000e+00 4.56683042e-06]
UMA.I1_5p	0.00749874	1	0.000309071	[ 0.00000000e+00 4.69966446e-06]
MU.A	0.0074933	1	0.000308622	[ 0.00000000e+00 4.77493028e-06]
MUU.I2_3p	0.00747777	1	0.000307344	[ 0.00000000e+00 4.99591853e-06]
MMM.I2_5p	0.007473	-1	0.000306953	[ 0.00000000e+00 5.06571017e-06]
GTC.I1_5p	0.00743686	-1	0.000303991	[ 0.00000000e+00 5.62586065e-06]
GTT.C2	0.00740964	-1	0.00030177	[ 0.00000000e+00 6.08644403e-06]
GMU.I2_5p	0.0073952	-1	0.000300595	[ 0.00000000e+00 6.34527528e-06]
MTA.I2_5p	0.00739319	1	0.000300431	[ 0.00000000e+00 6.38210431e-06]
GAC.I1_5p	0.00736597	-1	0.000298223	[ 0.00000000e+00 6.90170614e-06]
CT.I2_5p	0.00736384	-1	0.000298051	[ 0.00000000e+00 6.94385236e-06]
MU.C1	0.00735498	-1	0.000297334	[ 0.00000000e+00 7.12273855e-06]
GGM.A	0.00734104	-1	0.000296208	[ 0.00000000e+00 7.41277294e-06]
ATM.I1_5p	0.00732943	1	0.000295272	[ 0.00000000e+00 7.66294084e-06]
GCT.I1_3p	0.00728681	1	0.000291848	[ 0.00000000e+00 8.65257291e-06]
MA.I2_3p	0.0072729	1	0.000290734	[ 0.00000000e+00 9.00115790e-06]
TTA.I2_3p	0.00727204	-1	0.000290666	[ 0.00000000e+00 9.02299269e-06]
AGU.I2_3p	0.00725839	-1	0.000289576	[ 0.00000000e+00 9.37897290e-06]
TT.I2_5p	0.0072319	-1	0.000287466	[ 0.00000000e+00 1.01083270e-05]
TTA.I2_5p	0.0072064	1	0.000285442	[ 0.00000000e+00 1.08615291e-05]
ACA.I2_3p	0.00718714	1	0.000283918	[ 0.00000000e+00 1.14655031e-05]
TGU.I2_5p	0.00717727	-1	0.000283139	[ 0.00000000e+00 1.17872817e-05]
TTA.C2	0.00717582	-1	0.000283025	[ 0.00000000e+00 1.18349894e-05]
CAT.I2_5p	0.00717316	-1	0.000282815	[ 0.00000000e+00 1.19236388e-05]
ATC.I1_5p	0.00715381	-1	0.000281291	[ 0.00000000e+00 1.25870458e-05]
TCA.C2	0.00714725	1	0.000280776	[ 0.00000000e+00 1.28198014e-05]
GGU.C1	0.00709478	-1	0.000276669	[ 0.00000000e+00 1.48348404e-05]
MMU.I2_5p	0.00708248	-1	0.00027571	[ 0.00000000e+00 1.53492419e-05]
GC.I2_3p	0.00704664	1	0.000272927	[ 0.00000000e+00 1.69466370e-05]
AGT.I2_3p	0.00704169	-1	0.000272543	[ 0.00000000e+00 1.71794359e-05]
AUA.I2_3p	0.00704073	-1	0.000272469	[ 0.00000000e+00 1.72251811e-05]
MMG.C1	0.00703265	1	0.000271844	[ 0.00000000e+00 1.76122158e-05]
TU.C1	0.00701385	-1	0.000270393	[ 0.00000000e+00 1.85459666e-05]
TAG.I2_5p	0.00701359	1	0.000270373	[ 0.00000000e+00 1.85591751e-05]
UAM.I1_5p	0.00701024	-1	0.000270114	[ 0.00000000e+00 1.87307107e-05]
MAU.I2_5p	0.00700803	1	0.000269944	[ 0.00000000e+00 1.88444123e-05]
UAG.C2	0.00700716	-1	0.000269877	[ 0.00000000e+00 1.88894211e-05]
GTC.I1_3p	0.00699278	-1	0.00026877	[ 0.00000000e+00 1.96484912e-05]
UGA.C2	0.00696882	1	0.000266931	[ 0.00000000e+00 2.09782544e-05]
A.I2_3p	0.00693039	1	0.000263995	[ 0.00000000e+00 2.32910527e-05]
TG.C1	0.00692699	1	0.000263736	[ 0.00000000e+00 2.35068917e-05]
GU.I1_5p	0.00692216	-1	0.000263369	[ 0.00000000e+00 2.38164988e-05]
GMU.I1_3p	0.00688573	-1	0.000260604	[ 0.00000000e+00 2.62834229e-05]
MMA.I2_5p	0.00688429	-1	0.000260495	[ 0.00000000e+00 2.63858676e-05]
TMT.C2	0.00686658	1	0.000259157	[ 0.00000000e+00 2.76752859e-05]
GUU.I1_3p	0.0068607	-1	0.000258713	[ 0.00000000e+00 2.81168034e-05]
MGA.I2_3p	0.00685405	-1	0.000258212	[ 0.00000000e+00 2.86240387e-05]
UUT.C2	0.00684753	-1	0.000257721	[ 0.00000000e+00 2.91298780e-05]
UMT.C1	0.00684668	-1	0.000257657	[ 0.00000000e+00 2.91963594e-05]
GMT.I2_3p	0.006816	-1	0.000255353	[ 0.00000000e+00 3.16976933e-05]
TGG.I2_3p	0.00680998	-1	0.000254902	[ 0.00000000e+00 3.22116280e-05]
UGT.I2_5p	0.00679827	-1	0.000254026	[ 0.00000000e+00 3.32343635e-05]
CGT.C2	0.0067941	-1	0.000253714	[ 0.00000000e+00 3.36063070e-05]
TTT.I2_5p	0.00677756	-1	0.000252481	[ 0.00000000e+00 3.51188889e-05]
UAT.C2	0.00674674	-1	0.00025019	[ 0.00000000e+00 3.81132778e-05]
GUM.A	0.00674218	-1	0.000249852	[ 0.00000000e+00 3.85760226e-05]
CTC.I2_3p	0.00671655	1	0.000247955	[ 0.00000000e+00 4.12802590e-05]
MTG.I2_5p	0.00670625	1	0.000247196	[ 0.00000000e+00 4.24157521e-05]
AA.I2_3p	0.00668289	1	0.000245477	[ 0.00000000e+00 4.51038611e-05]
TTU.A	0.0066673	-1	0.000244333	[ 0.00000000e+00 4.69869801e-05]
AMU.I1_3p	0.00665751	1	0.000243616	[ 0.00000000e+00 4.82070411e-05]
AUA.C2	0.00665029	-1	0.000243088	[ 0.00000000e+00 4.91261152e-05]
AAC.C1	0.00664767	1	0.000242896	[ 0.00000000e+00 4.94640590e-05]
TUT.I1_3p	0.00663766	-1	0.000242165	[ 0.00000000e+00 5.07750341e-05]
MGG.I1_3p	0.00663592	-1	0.000242038	[ 0.00000000e+00 5.10055645e-05]
GGA.A	0.00662753	1	0.000241426	[ 0.00000000e+00 5.21344235e-05]
TM.I2_3p	0.0066209	1	0.000240944	[ 0.00000000e+00 5.30427290e-05]
MGG.C2	0.00660616	-1	0.000239872	[ 0.00000000e+00 5.51156225e-05]
UM.I2_3p	0.00659975	-1	0.000239407	[ 0.00000000e+00 5.60421622e-05]
MAT.C1	0.00658866	-1	0.000238603	[ 0.00000000e+00 5.76778999e-05]
TMU.I2_5p	0.00657812	-1	0.00023784	[ 0.00000000e+00 5.92741080e-05]
AGG.I2_5p	0.00657563	1	0.00023766	[ 0.00000000e+00 5.96574167e-05]
GMA.I1_3p	0.0065707	1	0.000237304	[ 0.00000000e+00 6.04237626e-05]
UTA.I2_5p	0.00655868	-1	0.000236437	[ 0.00000000e+00 6.23295426e-05]
GGU.I1_5p	0.00654366	-1	0.000235355	[ 0.00000000e+00 6.47918630e-05]
AAU.I1_3p	0.00654108	-1	0.000235169	[ 0.00000000e+00 6.52237208e-05]
UTT.I2_5p	0.0065167	-1	0.00023342	[ 0.00000000e+00 6.94436363e-05]
CT.I1_3p	0.00651487	-1	0.000233288	[ 0.00000000e+00 6.97718299e-05]
AMT.C1	0.00648534	1	0.000231178	[ 0.00000000e+00 7.52537144e-05]
TAC.I2_3p	0.0064831	-1	0.000231019	[ 0.00000000e+00 7.56850159e-05]
AM.C1	0.00642244	1	0.000226716	[ 0.00000000e+00 8.83157421e-05]
GGM.I2_5p	0.0064161	-1	0.000226268	[ 0.00000000e+00 8.97463714e-05]
GUU.C2	0.00640555	-1	0.000225525	[ 0.00000000e+00 9.21735931e-05]
AAT.I2_5p	0.00640261	-1	0.000225318	[ 0.00000000e+00 9.28608392e-05]
UUU.C1	0.00639172	-1	0.000224552	[ 0.00000000e+00 9.54491629e-05]
UGG.I1_3p	0.00637563	-1	0.000223423	[ 0.00000000e+00 9.93978414e-05]
GGG.I1_3p	0.00637384	1	0.000223297	[ 0.00000000e+00 9.98479188e-05]
GTM.C2	0.00637007	1	0.000223033	[ 0. 0.0001008]
GTM.I1_5p	0.006368	-1	0.000222888	[ 0. 0.00010133]
GT.I1_3p	0.0063513	1	0.000221721	[ 0. 0.00010566]
AUT.C1	0.00635007	1	0.000221635	[ 0. 0.00010599]
AMA.I1_5p	0.00634826	1	0.000221509	[ 0. 0.00010647]
MM.C2	0.00634662	-1	0.000221395	[ 0. 0.00010691]
UTG.I1_5p	0.00633206	-1	0.00022038	[ 0. 0.00011088]
GM.C2	0.00632206	1	0.000219684	[ 0. 0.00011369]
TCG.I2_5p	0.00631309	-1	0.000219061	[ 0. 0.00011626]
UMG.A	0.0063129	-1	0.000219048	[ 0. 0.00011632]
TTT.A	0.00629665	-1	0.000217922	[ 0. 0.00012113]
GAM.I1_3p	0.0062867	1	0.000217233	[ 0. 0.00012416]
TCA.I2_3p	0.00628315	1	0.000216988	[ 0. 0.00012526]
AMG.C1	0.00626848	1	0.000215976	[ 0. 0.00012991]
AAU.I2_5p	0.00624631	-1	0.000214451	[ 0. 0.00013723]
MUA.I2_3p	0.00622119	1	0.00021273	[ 0. 0.000146]
MUA.A	0.00619861	1	0.000211189	[ 0. 0.00015434]
TTC.C2	0.00619628	-1	0.00021103	[ 0. 0.00015522]
GTG.I2_3p	0.00619421	1	0.000210889	[ 0. 0.00015602]
MGU.I1_3p	0.00618323	-1	0.000210142	[ 0. 0.00016027]
MUA.I1_3p	0.00617537	1	0.000209608	[ 0. 0.00016338]
MGU.A	0.00616876	1	0.00020916	[ 0. 0.00016604]
UTM.A	0.00615799	-1	0.000208429	[ 0. 0.00017047]
MTG.I1_5p	0.00614192	1	0.000207343	[ 0. 0.00017728]
GCA.I2_3p	0.00614115	1	0.000207291	[ 0. 0.00017761]
UGA.C1	0.00613853	-1	0.000207114	[ 0. 0.00017875]
GCT.I2_3p	0.00613701	1	0.000207012	[ 0. 0.00017941]
TG.I1_3p	0.00613646	1	0.000206975	[ 0. 0.00017965]
TTM.I1_5p	0.00611093	1	0.000205256	[ 0. 0.00019114]
MTM.I2_5p	0.0060976	-1	0.000204362	[ 0. 0.00019741]
UUG.I1_3p	0.00609678	-1	0.000204307	[ 0. 0.0001978]
AGC.I1_3p	0.00604473	1	0.000200833	[ 0. 0.00022422]
M.I2_3p	0.00599208	-1	0.00019735	[ 0. 0.0002543]
MTA.I1_5p	0.00598129	1	0.00019664	[ 0. 0.00026091]
A.I1_5p	0.00597229	1	0.000196048	[ 0. 0.00026655]
UMA.I1_3p	0.00595901	1	0.000195177	[ 0. 0.00027508]
AMU.I2_3p	0.00595739	1	0.000195071	[ 0. 0.00027614]
UUT.C1	0.00592437	-1	0.000192915	[ 0. 0.00029855]
TMT.I2_5p	0.00591362	-1	0.000192216	[ 0. 0.00030621]
MMU.I1_5p	0.0058971	1	0.000191143	[ 0. 0.00031833]
MTU.I2_5p	0.00583802	1	0.000187333	[ 0. 0.00036547]
CTA.I2_3p	0.00581182	-1	0.000185654	[ 0. 0.00038841]
G.I1_3p	0.00580245	1	0.000185056	[ 0. 0.00039693]
GGU.A	0.00579731	1	0.000184729	[ 0. 0.00040168]
MA.C1	0.00578041	-1	0.000183653	[ 0. 0.00041767]
GUM.C1	0.005779	-1	0.000183564	[ 0. 0.00041902]
CGG.I2_5p	0.00577796	-1	0.000183498	[ 0. 0.00042003]
UGA.I1_5p	0.00577125	-1	0.000183072	[ 0. 0.00042658]
ACG.I1_3p	0.005756	-1	0.000182106	[ 0. 0.00044181]
TMU.I2_3p	0.00572246	1	0.00017999	[ 0. 0.00047712]
TA.I1_5p	0.00571782	1	0.000179698	[ 0. 0.00048221]
MTM.I1_5p	0.0057176	1	0.000179684	[ 0. 0.00048245]
GTC.I2_5p	0.00571319	-1	0.000179407	[ 0. 0.00048734]
UUM.I2_5p	0.00570871	-1	0.000179125	[ 0. 0.00049234]
GMG.C1	0.00570576	-1	0.00017894	[ 0. 0.00049566]
AUU.A	0.00569017	-1	0.000177964	[ 0. 0.00051358]
C2 .cell_std_meth	0.00568061	1	0.000177367	[ 0. 0.00052486]
GAG.I1_5p	0.0056685	-1	0.000176611	[ 0. 0.00053949]
GC.I2_5p	0.0056657	-1	0.000176437	[ 0. 0.00054292]
MM.I1_5p	0.00565485	-1	0.000175762	[ 0. 0.00055643]
TCT.C1	0.00564845	-1	0.000175364	[ 0. 0.00056455]
CAA.C1	0.00564194	1	0.00017496	[ 0. 0.00057291]
AGM.C1	0.00564105	-1	0.000174905	[ 0. 0.00057406]
TGM.A	0.00561131	1	0.000173066	[ 0. 0.00061383]
ACT.C2	0.00559782	1	0.000172234	[ 0. 0.0006327]
AGU.A	0.00559543	-1	0.000172087	[ 0. 0.00063611]
AG.I2_3p	0.00558155	1	0.000171234	[ 0. 0.00065619]
GU.A	0.00557516	-1	0.000170843	[ 0. 0.00066563]
GGU.I1_3p	0.00556601	-1	0.000170282	[ 0. 0.00067937]
TTM.I1_3p	0.00554356	1	0.000168912	[ 0. 0.00071421]
MUG.C1	0.00554197	-1	0.000168815	[ 0. 0.00071673]
MAM.I2_5p	0.00553712	1	0.000168519	[ 0. 0.00072451]
GUT.C2	0.00552695	-1	0.000167901	[ 0. 0.00074105]
CA.I2_3p	0.00552111	1	0.000167546	[ 0. 0.0007507]
GMM.I1_3p	0.00549501	1	0.000165965	[ 0. 0.00079531]
UTA.I1_3p	0.00548715	-1	0.000165492	[ 0. 0.0008092]
UTU.C1	0.00545917	-1	0.000163808	[ 0. 0.00086055]
UMG.C1	0.00545241	-1	0.000163403	[ 0. 0.0008734]
CGG.I1_3p	0.00543715	-1	0.000162489	[ 0. 0.00090308]
UGM.I1_5p	0.00543471	-1	0.000162343	[ 0. 0.00090791]
MM.I2_5p	0.00543064	-1	0.0001621	[ 0. 0.00091601]
GTA.C2	0.00539246	1	0.000159829	[ 0. 0.00099541]
TMT.I1_3p	0.00538591	1	0.000159441	[ 0. 0.00100967]
MGU.I2_5p	0.00535202	1	0.000157441	[ 0. 0.00108644]
TUM.C1	0.00534866	1	0.000157243	[ 0. 0.00109434]
MMT.I1_3p	0.00533483	1	0.000156431	[ 0. 0.00112741]
GAC.C1	0.00531586	-1	0.000155321	[ 0. 0.00117427]
CTG.C2	0.00527524	1	0.000152956	[ 0. 0.00128077]
AMG.I2_5p	0.00525721	1	0.000151912	[ 0. 0.00133081]
TAT.C2	0.00525363	1	0.000151705	[ 0. 0.00134097]
MTU.C2	0.00521432	-1	0.000149443	[ 0. 0.00145726]
MGM.C1	0.00519924	-1	0.00014858	[ 0. 0.00150428]
CCA.I1_5p	0.00519483	-1	0.000148328	[ 0. 0.00151828]
AUA.C1	0.00518057	-1	0.000147515	[ 0. 0.0015644]
GCG.C2	0.00517541	1	0.000147221	[ 0. 0.00158143]
AGG.I1_5p	0.00516978	-1	0.000146901	[ 0. 0.00160019]
AMA.I2_3p	0.00516733	1	0.000146762	[ 0. 0.00160841]
CGC.A	0.00516619	1	0.000146697	[ 0. 0.00161224]
UT.I2_5p	0.00516074	-1	0.000146388	[ 0. 0.00163073]
MUT.I2_5p	0.00512667	1	0.000144462	[ 0. 0.00175071]
GAM.C2	0.00511397	-1	0.000143747	[ 0. 0.00179747]
CA.I1_5p	0.00508828	1	0.000142306	[ 0. 0.00189559]
GM.C1	0.00508056	-1	0.000141875	[ 0. 0.00192604]
GG.I1_3p	0.00507794	1	0.000141728	[ 0. 0.00193648]
TCC.I1_5p	0.00501839	-1	0.000138424	[ 0. 0.00218798]
UUM.C2	0.0050166	1	0.000138325	[ 0. 0.00219598]
TGM.C1	0.00499985	1	0.000137403	[ 0. 0.0022722]
MAU.C2	0.00498222	-1	0.000136436	[ 0. 0.00235503]
CTG.I1_3p	0.00496764	1	0.000135638	[ 0. 0.00242563]
AC.C2	0.00496217	-1	0.000135339	[ 0. 0.0024526]
AAM.I1_5p	0.00495149	1	0.000134758	[ 0. 0.00250603]
GT.C2	0.00494116	-1	0.000134196	[ 0. 0.00255876]
MAG.C1	0.00493628	-1	0.000133931	[ 0. 0.00258403]
MMG.I2_5p	0.00493155	1	0.000133674	[ 0. 0.00260873]
TTM.I2_5p	0.00492764	1	0.000133462	[ 0. 0.00262932]
TT.C2	0.00485852	-1	0.000129745	[ 0. 0.00301846]
MGT.C2	0.00484213	-1	0.000128871	[ 0. 0.00311813]
UG.A	0.00482957	-1	0.000128203	[ 0. 0.0031965]
GAG.I2_3p	0.00480863	1	0.000127094	[ 0. 0.0033312]
AGT.I2_5p	0.00479201	1	0.000126217	[ 0. 0.00344182]
TGC.I1_3p	0.00479144	-1	0.000126187	[ 0. 0.00344562]
TMG.I2_3p	0.00476556	-1	0.000124827	[ 0. 0.00362464]
UTG.A	0.00474117	-1	0.000123553	[ 0. 0.00380108]
UTM.I1_3p	0.00473242	-1	0.000123097	[ 0. 0.00386624]
MTT.I2_3p	0.00471839	-1	0.000122368	[ 0. 0.00397287]
GUT.C1	0.00471452	-1	0.000122167	[ 0. 0.0040028]
UAG.I2_5p	0.00471095	-1	0.000121983	[ 0. 0.0040305]
TTG.I1_3p	0.00467957	-1	0.000120363	[ 0. 0.00428196]
M.I1_3p	0.0046685	1	0.000119794	[ 0. 0.00437396]
C2 .cell_mean_meth	0.00466594	1	0.000119663	[ 0. 0.00439554]
MGT.I1_5p	0.00465531	1	0.000119118	[ 0. 0.00448602]
TMT.I1_5p	0.00463277	1	0.000117968	[ 0. 0.00468344]
GAG.I1_3p	0.00462024	-1	0.000117331	[ 0. 0.00479653]
MTM.C1	0.00461696	1	0.000117164	[ 0. 0.00482654]
CCG.I2_5p	0.00460852	-1	0.000116736	[ 0. 0.00490462]
GM.I2_3p	0.00460104	-1	0.000116357	[ 0. 0.00497475]
GMA.I2_5p	0.00456718	1	0.000114651	[ 0. 0.00530349]
GM.I2_5p	0.00454262	-1	0.000113421	[ 0. 0.00555418]
UMA.I2_5p	0.00452742	1	0.000112663	[ 0. 0.00571459]
TUA.A	0.00451686	-1	0.000112139	[ 0. 0.00582849]
GTA.I2_3p	0.00451381	1	0.000111987	[ 0. 0.00586176]
TGU.A	0.00451143	-1	0.000111869	[ 0. 0.0058878]
CCA.I1_3p	0.00450377	-1	0.000111489	[ 0. 0.00597257]
MM.A	0.00449931	-1	0.000111269	[ 0. 0.00602229]
GMU.I2_3p	0.00448728	1	0.000110675	[ 0. 0.0061585]
ATG.I2_3p	0.00446784	1	0.000109718	[ 0. 0.00638449]
TMM.I2_5p	0.00445049	1	0.000108867	[ 0. 0.00659245]
TUM.C2	0.00442594	1	0.000107669	[ 0. 0.00689709]
MAU.C1	0.0044233	1	0.000107541	[ 0. 0.00693053]
TMG.C2	0.00441301	-1	0.000107042	[ 0. 0.00706251]
GCT.C1	0.00440744	-1	0.000106771	[ 0. 0.00713489]
GCA.C2	0.00440352	1	0.000106581	[ 0. 0.00718627]
UTA.A	0.00439869	-1	0.000106348	[ 0. 0.00724999]
TTC.I1_3p	0.00438009	-1	0.00010545	[ 0. 0.00750008]
AAC.I1_3p	0.00436237	1	0.000104599	[ 0. 0.00774561]
GMT.A	0.00435947	-1	0.00010446	[ 0. 0.00778645]
UAG.I1_5p	0.0043564	1	0.000104312	[ 0. 0.0078299]
TCT.C2	0.00433504	-1	0.000103292	[ 0. 0.00813826]
GMG.I1_5p	0.00433141	1	0.000103119	[ 0. 0.00819172]
CAA.I2_3p	0.00431951	1	0.000102554	[ 0. 0.0083692]
UAA.C2	0.00428834	-1	0.000101079	[ 0. 0.00885063]
M.A	0.00428676	1	0.000101004	[ 0. 0.00887563]
TUG.C2	0.00427606	1	0.000100501	[ 0. 0.00904687]
UUM.I2_3p	0.00426273	-1	9.98751e-05	[ 0. 0.00926447]
CGC.C2	0.004262	-1	9.98409e-05	[ 0. 0.0092765]
UGA.A	0.00424213	1	9.89121e-05	[ 0. 0.00960982]
TM.I1_5p	0.00422753	1	9.82325e-05	[ 0. 0.00986144]
UGM.A	0.00422331	1	9.80365e-05	[ 0. 0.00993528]
AGC.I2_5p	0.00421471	-1	9.76375e-05	[ 0. 0.01008732]
GCC.I1_3p	0.00417613	1	9.58583e-05	[ 0. 0.01079481]
TGM.I2_5p	0.00416153	-1	9.51894e-05	[ 0. 0.0110738]
TAU.I1_5p	0.00415993	-1	9.51158e-05	[ 0. 0.01110494]
GGA.C1	0.0041579	1	9.50234e-05	[ 0. 0.01114419]
AAU.C1	0.00414525	-1	9.44458e-05	[ 0. 0.01139263]
GCA.I1_5p	0.00413716	1	9.40776e-05	[ 0. 0.01155398]
ATM.I2_3p	0.00413305	1	9.38909e-05	[ 0. 0.01163671]
MMG.I2_3p	0.00412749	-1	9.36382e-05	[ 0. 0.0117496]
TAA.I2_5p	0.00410304	-1	9.2532e-05	[ 0. 0.01225728]
GC.C2	0.00409837	-1	9.23218e-05	[ 0. 0.0123563]
ATA.I2_5p	0.00407127	1	9.11047e-05	[ 0. 0.01294583]
AGG.C1	0.00406704	-1	9.09155e-05	[ 0. 0.01304004]
TGU.C2	0.00406614	-1	9.08754e-05	[ 0. 0.01306008]
AMA.A	0.00406247	1	9.07114e-05	[ 0. 0.01314248]
AMM.C1	0.00404661	1	9.00046e-05	[ 0. 0.01350358]
MTG.I2_3p	0.00402781	-1	8.917e-05	[ 0. 0.01394313]
GMM.A	0.0040151	-1	8.86081e-05	[ 0. 0.01424737]
TMM.C2	0.00399207	1	8.75948e-05	[ 0. 0.01481336]
MAG.I1_5p	0.00399101	1	8.7548e-05	[ 0. 0.01484003]
AAM.I2_5p	0.00399085	1	8.75414e-05	[ 0. 0.01484385]
UTT.C2	0.00398526	-1	8.72963e-05	[ 0. 0.01498446]
AC.I1_5p	0.00398435	-1	8.72565e-05	[ 0. 0.01500746]
TAU.C2	0.00395836	1	8.61216e-05	[ 0. 0.01567785]
UMM.C1	0.00395597	1	8.60177e-05	[ 0. 0.01574076]
MGA.I1_5p	0.00393115	1	8.49418e-05	[ 0. 0.01640756]
AAA.I1_3p	0.00392883	1	8.48414e-05	[ 0. 0.01647124]
MMG.I1_5p	0.00392683	-1	8.4755e-05	[ 0. 0.0165263]
MA.C2	0.00390961	1	8.40135e-05	[ 0. 0.01700632]
UMG.C2	0.00390824	-1	8.39547e-05	[ 0. 0.01704498]
CAC.I2_3p	0.00390786	1	8.3938e-05	[ 0. 0.01705595]
MAM.C1	0.00390735	-1	8.39165e-05	[ 0. 0.01707015]
UUA.A	0.00390209	-1	8.36904e-05	[ 0. 0.01721992]
AAC.C2	0.00389723	-1	8.34821e-05	[ 0. 0.01735914]
AGG.I1_3p	0.00389403	1	8.33452e-05	[ 0. 0.01745121]
AG.A	0.00387727	1	8.26291e-05	[ 0. 0.01794138]
MM.I1_3p	0.00385513	-1	8.16884e-05	[ 0. 0.01860688]
MMT.C2	0.00385066	-1	8.14991e-05	[ 0. 0.01874393]
UGG.I2_3p	0.00384862	-1	8.14124e-05	[ 0. 0.01880698]
GGT.I1_5p	0.00384752	1	8.13661e-05	[ 0. 0.01884077]
MTA.C2	0.00382826	1	8.05537e-05	[ 0. 0.01944381]
AG.I2_5p	0.0038258	1	8.045e-05	[ 0. 0.01952214]
UGU.C2	0.00380411	-1	7.95406e-05	[ 0. 0.02022383]
CTA.A	0.00379229	-1	7.90469e-05	[ 0. 0.02061557]
AGM.I1_5p	0.00378936	1	7.89248e-05	[ 0. 0.02071373]
GGU.I2_5p	0.00378866	-1	7.88955e-05	[ 0. 0.02073728]
TCA.C1	0.00378591	1	7.87813e-05	[ 0. 0.02082961]
GGC.I2_5p	0.00378394	-1	7.86992e-05	[ 0. 0.02089627]
ACG.C2	0.00375115	-1	7.73412e-05	[ 0. 0.02203075]
AMU.A	0.00373657	1	7.67409e-05	[ 0. 0.02255239]
MUG.A	0.00372127	-1	7.61137e-05	[ 0. 0.0231111]
GUM.I2_5p	0.00370774	1	7.55616e-05	[ 0. 0.02361483]
MTG.A	0.00370148	-1	7.53066e-05	[ 0. 0.02385123]
CCG.I1_3p	0.00369193	1	7.49182e-05	[ 0. 0.02421614]
MA.I2_5p	0.00368969	1	7.48276e-05	[ 0. 0.02430218]
TTG.I2_5p	0.00368728	1	7.47298e-05	[ 0. 0.02439531]
TUT.C1	0.00367722	-1	7.43226e-05	[ 0. 0.02478706]
AGM.C2	0.00367428	-1	7.42038e-05	[ 0. 0.02490255]
TGT.C1	0.00367409	1	7.4196e-05	[ 0. 0.02491016]
ATT.I2_5p	0.00365773	1	7.35367e-05	[ 0. 0.02556181]
CCT.I1_5p	0.00365062	-1	7.32514e-05	[ 0. 0.02584923]
TM.I1_3p	0.00362939	1	7.24016e-05	[ 0. 0.02672543]
UT.C1	0.00361997	-1	7.20262e-05	[ 0. 0.02712226]
UGM.C2	0.00360888	-1	7.15858e-05	[ 0. 0.02759558]
UTA.I2_3p	0.00360067	-1	7.12604e-05	[ 0. 0.0279509]
UMA.C2	0.00359735	1	7.1129e-05	[ 0. 0.02809576]
GCG.I1_3p	0.00357554	-1	7.02691e-05	[ 0. 0.02906282]
TC.I1_5p	0.00357292	1	7.01664e-05	[ 0. 0.02918068]
UA.A	0.00357253	-1	7.01511e-05	[ 0. 0.0291983]
CAT.I1_5p	0.00356336	1	6.97912e-05	[ 0. 0.0296153]
AUA.I1_3p	0.00353669	-1	6.87504e-05	[ 0. 0.03085657]
UUU.C2	0.00352511	-1	6.83012e-05	[ 0. 0.03140906]
GAM.I2_3p	0.00352285	1	6.82135e-05	[ 0. 0.03151811]
AMM.I2_5p	0.00351907	1	6.80669e-05	[ 0. 0.03170117]
G.C2	0.00348873	-1	6.68984e-05	[ 0. 0.0332014]
AGM.A	0.00348515	-1	6.67613e-05	[ 0. 0.03338225]
MGG.I2_3p	0.00347409	-1	6.63383e-05	[ 0. 0.03394667]
GMG.I1_3p	0.00346713	-1	6.60727e-05	[ 0. 0.03430617]
MGG.C1	0.00345931	1	6.57749e-05	[ 0. 0.03471389]
AG.I1_5p	0.00345864	1	6.57494e-05	[ 0. 0.03474907]
GCG.I2_5p	0.0034569	-1	6.56835e-05	[ 0. 0.03484007]
AGG.I2_3p	0.00345217	1	6.55038e-05	[ 0. 0.03508956]
T.C2	0.0034454	1	6.52471e-05	[ 0. 0.03544909]
AAC.I2_3p	0.00343969	1	6.50308e-05	[ 0. 0.03575512]
MGT.C1	0.00343387	1	6.4811e-05	[ 0. 0.03606898]
AG.I1_3p	0.00337149	1	6.24777e-05	[ 0. 0.03958345]
UAU.I2_3p	0.00337125	-1	6.24687e-05	[ 0. 0.0395977]
TGG.I1_3p	0.00333224	1	6.10315e-05	[ 0. 0.04194054]
AUA.I2_5p	0.00332853	-1	6.08957e-05	[ 0. 0.0421693]
UUM.I1_3p	0.00332317	-1	6.06996e-05	[ 0. 0.04250191]
MMT.C1	0.00332277	1	6.06852e-05	[ 0. 0.04252647]
TMU.C1	0.00331004	1	6.0221e-05	[ 0. 0.04332547]
MMA.A	0.00330977	-1	6.02113e-05	[ 0. 0.04334231]
TG.I2_3p	0.00330289	1	5.99612e-05	[ 0. 0.04377969]
MT.I2_5p	0.00330255	1	5.99489e-05	[ 0. 0.04380131]
AMU.I1_5p	0.00328991	-1	5.94909e-05	[ 0. 0.04461433]
MTT.C2	0.00326503	-1	5.85943e-05	[ 0. 0.04625264]
TGG.A	0.00326022	-1	5.84219e-05	[ 0. 0.0465748]
GMM.I2_3p	0.0032537	-1	5.81884e-05	[ 0. 0.04701503]
AUU.C2	0.0032514	-1	5.8106e-05	[ 0. 0.04717134]
GAA.I2_5p	0.00324695	1	5.79471e-05	[ 0. 0.04747449]
MUA.I2_5p	0.00324608	1	5.79161e-05	[ 0. 0.04753383]
MT.I2_3p	0.00323178	1	5.74071e-05	[ 0. 0.04851997]
TM.I2_5p	0.00322966	-1	5.73316e-05	[ 0. 0.0486681]
TAG.C2	0.00318802	-1	5.58631e-05	[ 0. 0.05164585]
AMU.I2_5p	0.00317112	1	5.52721e-05	[ 0. 0.05289794]
MMM.C1	0.00316997	-1	5.52321e-05	[ 0. 0.05298396]
TTC.C1	0.00313137	1	5.38953e-05	[ 0. 0.05594165]
ATT.I1_3p	0.00312923	1	5.38215e-05	[ 0. 0.05610987]
I2_3p.cell_mean_meth	0.00312744	-1	5.376e-05	[ 0. 0.05625045]
AMU.C2	0.00312702	1	5.37457e-05	[ 0. 0.05628321]
GAM.I1_5p	0.00310441	1	5.2971e-05	[ 0. 0.05808857]
GUA.I1_5p	0.00305874	1	5.1424e-05	[ 0. 0.06188067]
GMG.I2_3p	0.00304108	-1	5.08319e-05	[ 0. 0.06340077]
AMM.I1_3p	0.00303647	-1	5.06779e-05	[ 0. 0.06380276]
AGM.I2_5p	0.00303111	1	5.04993e-05	[ 0. 0.06427216]
UTM.C1	0.00303057	1	5.04813e-05	[ 0. 0.06431977]
UA.I1_5p	0.0030301	-1	5.04655e-05	[ 0. 0.0643616]
CGT.I1_3p	0.00302218	1	5.02021e-05	[ 0. 0.06506169]
TTM.A	0.00302053	1	5.01474e-05	[ 0. 0.06520804]
UAM.I1_3p	0.00299479	-1	4.92963e-05	[ 0. 0.06753253]
G.I2_3p	0.00299124	1	4.91795e-05	[ 0. 0.06785825]
UTG.C1	0.00298412	-1	4.89457e-05	[ 0. 0.06851539]
TAT.I1_5p	0.00298119	-1	4.88497e-05	[ 0. 0.06878731]
TGC.I2_3p	0.00297929	-1	4.87872e-05	[ 0. 0.06896493]
GUM.I1_5p	0.00297731	-1	4.87225e-05	[ 0. 0.0691493]
GAM.C1	0.00297206	1	4.85509e-05	[ 0. 0.06964072]
TAG.C1	0.00296145	-1	4.82047e-05	[ 0. 0.07064389]
UAA.I1_5p	0.0029539	-1	4.79593e-05	[ 0. 0.07136432]
GAU.A	0.00294905	1	4.78021e-05	[ 0. 0.07183]
AAG.I1_5p	0.00294761	-1	4.77554e-05	[ 0. 0.07196894]
CTA.I1_5p	0.00294178	1	4.75665e-05	[ 0. 0.07253372]
CGA.I1_3p	0.00293913	-1	4.74809e-05	[ 0. 0.07279154]
CG.C2	0.00291111	-1	4.65801e-05	[ 0. 0.07556246]
MG.C2	0.00291006	1	4.65465e-05	[ 0. 0.07566797]
TUA.C2	0.00289719	-1	4.61355e-05	[ 0. 0.07697154]
GTT.I2_3p	0.00289468	-1	4.60556e-05	[ 0. 0.07722788]
GM.A	0.00289231	-1	4.59803e-05	[ 0. 0.07747019]
MTU.A	0.00287664	-1	4.54833e-05	[ 0. 0.07909029]
GAA.I1_5p	0.00285903	-1	4.4928e-05	[ 0. 0.08094358]
TGA.I2_3p	0.00283198	-1	4.40821e-05	[ 0. 0.08385786]
ATM.C1	0.00282045	-1	4.37239e-05	[ 0. 0.08512582]
UAM.I2_5p	0.00281317	-1	4.34986e-05	[ 0. 0.08593384]
UGT.I1_5p	0.00281295	-1	4.34916e-05	[ 0. 0.08595887]
UTA.C1	0.00275979	1	4.18634e-05	[ 0. 0.09205393]
MUU.C2	0.00273466	1	4.11045e-05	[ 0. 0.09505371]
UAM.I2_3p	0.00271445	1	4.0499e-05	[ 0. 0.0975234]
MAA.I2_3p	0.00271397	1	4.04847e-05	[ 0. 0.09758271]
AUM.I1_3p	0.00270644	-1	4.02606e-05	[ 0. 0.09851513]
TMA.I1_5p	0.00268935	1	3.97535e-05	[ 0. 0.10066072]
TMA.I1_3p	0.00266779	1	3.91186e-05	[ 0. 0.10341967]
TCA.A	0.00266458	-1	3.90247e-05	[ 0. 0.10383482]
TUG.A	0.00264908	-1	3.8572e-05	[ 0. 0.10586128]
MTT.I2_5p	0.0026404	1	3.83197e-05	[ 0. 0.10700959]
CT.I2_3p	0.00263936	1	3.82893e-05	[ 0. 0.10714877]
UM.C1	0.00263936	1	3.82893e-05	[ 0. 0.1071488]
UTG.I2_5p	0.00263668	1	3.82118e-05	[ 0. 0.10750468]
GAU.I2_5p	0.00262151	-1	3.77733e-05	[ 0. 0.10954371]
MUT.I1_5p	0.00261919	-1	3.77066e-05	[ 0. 0.10985748]
ACG.C1	0.00260589	-1	3.73246e-05	[ 0. 0.11167378]
GGT.C1	0.00258605	-1	3.67583e-05	[ 0. 0.11442762]
M.C1	0.00257977	1	3.65801e-05	[ 0. 0.1153097]
MM.C1	0.00257715	-1	3.65058e-05	[ 0. 0.11567922]
UTT.C1	0.00257401	-1	3.64169e-05	[ 0. 0.11612387]
GA.I2_3p	0.00256992	1	3.63012e-05	[ 0. 0.11670488]
TTC.I2_3p	0.00256467	1	3.61529e-05	[ 0. 0.11745452]
TMM.I1_5p	0.00255795	1	3.59637e-05	[ 0. 0.11841877]
UUM.C1	0.00254597	-1	3.56276e-05	[ 0. 0.12015276]
MMA.I1_5p	0.00251309	-1	3.47134e-05	[ 0. 0.12501439]
MT.A	0.00249987	-1	3.43493e-05	[ 0. 0.12701085]
MGU.C2	0.00249864	1	3.43154e-05	[ 0. 0.12719832]
MMU.C2	0.00249469	1	3.42068e-05	[ 0. 0.12780157]
GGT.I1_3p	0.00249159	-1	3.4122e-05	[ 0. 0.12827541]
AMA.C1	0.00248229	1	3.38679e-05	[ 0. 0.12970535]
TCG.I1_3p	0.00248183	-1	3.38551e-05	[ 0. 0.12977788]
CAC.I1_3p	0.00248118	-1	3.38374e-05	[ 0. 0.12987829]
G.A	0.00248107	1	3.38344e-05	[ 0. 0.12989502]
MAT.I1_5p	0.00248095	1	3.38313e-05	[ 0. 0.12991291]
TGG.I1_5p	0.00248062	1	3.38221e-05	[ 0. 0.12996484]
TAA.A	0.00248054	1	3.38201e-05	[ 0. 0.12997621]
MG.I1_5p	0.00247164	1	3.35778e-05	[ 0. 0.13135952]
I1_5p.cell_std_meth	0.00244845	-1	3.29506e-05	[ 0. 0.13501772]
MUU.I1_5p	0.00244353	1	3.28184e-05	[ 0. 0.13580321]
AUA.A	0.0024318	1	3.25041e-05	[ 0. 0.13769133]
CGA.I2_5p	0.00241999	1	3.2189e-05	[ 0. 0.13961412]
AAG.I1_3p	0.00238457	1	3.12536e-05	[ 0. 0.1455009]
GAT.I2_5p	0.00237969	-1	3.11258e-05	[ 0. 0.14632701]
TCG.C2	0.00236867	1	3.08383e-05	[ 0. 0.14820395]
GAU.C2	0.00236651	-1	3.07821e-05	[ 0. 0.14857402]
phastCons.I1_3p	0.00236572	-1	3.07615e-05	[ 0. 0.14871055]
MA.I1_5p	0.00235854	1	3.05751e-05	[ 0. 0.14994664]
MU.I1_3p	0.00235336	-1	3.0441e-05	[ 0. 0.1508433]
TGA.I1_5p	0.00234693	-1	3.02749e-05	[ 0. 0.15196206]
TAT.I2_3p	0.00233582	-1	2.99888e-05	[ 0. 0.15391175]
UMG.I1_3p	0.00230909	-1	2.93064e-05	[ 0. 0.1586774]
CTC.I1_5p	0.00229437	1	2.89339e-05	[ 0. 0.16134945]
GTM.I2_3p	0.00227209	-1	2.83748e-05	[ 0. 0.16545781]
UAU.A	0.00224706	-1	2.7753e-05	[ 0. 0.17016718]
CAG.I2_5p	0.00220973	-1	2.68386e-05	[ 0. 0.17737506]
CCA.C2	0.00219618	-1	2.65104e-05	[ 0. 0.18004765]
TT.I2_3p	0.00219097	-1	2.63848e-05	[ 0. 0.18108264]
AGA.I1_3p	0.0021896	-1	2.63519e-05	[ 0. 0.18135539]
T.I1_3p	0.00217791	-1	2.60711e-05	[ 0. 0.18369786]
MMG.C2	0.00215867	1	2.56127e-05	[ 0. 0.18759916]
GMG.A	0.00213034	1	2.49449e-05	[ 0. 0.19345661]
UAT.I1_5p	0.00212695	-1	2.48653e-05	[ 0. 0.19416828]
ATC.I2_3p	0.00208946	-1	2.39966e-05	[ 0. 0.20214489]
ATA.I1_5p	0.00208696	-1	2.39391e-05	[ 0. 0.20268622]
CTG.I2_3p	0.00207633	1	2.3696e-05	[ 0. 0.20499465]
AM.I1_5p	0.00206953	1	2.35411e-05	[ 0. 0.20648144]
TAC.I1_3p	0.00206183	1	2.33662e-05	[ 0. 0.20817512]
GAT.I2_3p	0.00202755	1	2.25957e-05	[ 0. 0.21583712]
MMU.A	0.00199947	1	2.1974e-05	[ 0. 0.22226427]
GT.C1	0.001985	-1	2.16573e-05	[ 0. 0.22562732]
M.I1_5p	0.00194486	1	2.07902e-05	[ 0. 0.23515028]
AGU.I1_5p	0.00193765	1	2.06364e-05	[ 0. 0.23688985]
MUT.I1_3p	0.00192949	1	2.04629e-05	[ 0. 0.23887075]
AMG.C2	0.00192494	-1	2.03664e-05	[ 0. 0.23998088]
ACA.I1_3p	0.00191861	-1	2.02328e-05	[ 0. 0.24152931]
GAC.I2_3p	0.00191001	-1	2.00518e-05	[ 0. 0.24364593]
AAM.C1	0.0019029	1	1.99028e-05	[ 0. 0.24540513]
AMT.A	0.00189246	-1	1.9685e-05	[ 0. 0.24800415]
TGM.I2_3p	0.00188036	-1	1.94341e-05	[ 0. 0.25104148]
GTG.C2	0.00187876	-1	1.94011e-05	[ 0. 0.25144475]
GGM.I1_5p	0.0018718	1	1.92575e-05	[ 0. 0.25320617]
TTU.I2_5p	0.0018486	-1	1.87832e-05	[ 0. 0.25913495]
UAM.C1	0.00183564	-1	1.85206e-05	[ 0. 0.26249187]
TMU.A	0.00182608	1	1.83282e-05	[ 0. 0.26498447]
TUT.I2_5p	0.00181393	-1	1.80853e-05	[ 0. 0.26817552]
GUA.I2_3p	0.00180402	-1	1.78881e-05	[ 0. 0.27080056]
GUG.I2_3p	0.00179502	1	1.77101e-05	[ 0. 0.27319687]
GMA.I2_3p	0.00178038	1	1.74223e-05	[ 0. 0.27713004]
CG.I1_3p	0.00174775	-1	1.67897e-05	[ 0. 0.28602797]
TMU.I1_3p	0.0017294	1	1.64389e-05	[ 0. 0.29111863]
AC.I1_3p	0.00172467	1	1.63491e-05	[ 0. 0.2924394]
UTM.I2_3p	0.00172466	-1	1.63488e-05	[ 0. 0.29244345]
GA.I1_3p	0.0017086	1	1.60458e-05	[ 0. 0.2969603]
MMT.A	0.00169378	1	1.57687e-05	[ 0. 0.30116906]
TTT.I2_3p	0.00168674	1	1.56379e-05	[ 0. 0.30318341]
logLen.A_I2	0.00168345	-1	1.55769e-05	[ 0. 0.30412862]
GG.I2_3p	0.00167064	-1	1.53408e-05	[ 0. 0.30782147]
TMU.I1_5p	0.00166722	-1	1.52781e-05	[ 0. 0.30881233]
CAT.I2_3p	0.0016579	1	1.51076e-05	[ 0. 0.31152707]
GTA.I1_5p	0.00163433	1	1.46812e-05	[ 0. 0.31845505]
AGT.C2	0.00161647	-1	1.43621e-05	[ 0. 0.32377101]
CTA.I2_5p	0.00159836	-1	1.40421e-05	[ 0. 0.32922137]
MMT.I1_5p	0.00158997	-1	1.3895e-05	[ 0. 0.3317685]
AMM.C2	0.00158369	1	1.37854e-05	[ 0. 0.33368223]
AAG.I2_3p	0.00157002	-1	1.35485e-05	[ 0. 0.3378705]
AMU.C1	0.00155346	1	1.32641e-05	[ 0. 0.34299233]
M.C2	0.00153908	1	1.30198e-05	[ 0. 0.34747604]
GAT.I1_3p	0.00153705	-1	1.29854e-05	[ 0. 0.34811391]
CAG.I2_3p	0.0015301	1	1.28684e-05	[ 0. 0.35029636]
CGT.I2_3p	0.00152168	1	1.2727e-05	[ 0. 0.35295532]
TGG.C1	0.00152061	1	1.27092e-05	[ 0. 0.35329365]
AU.A	0.00151952	-1	1.2691e-05	[ 0. 0.35363804]
TGT.C2	0.00151277	1	1.25785e-05	[ 0. 0.35578105]
TC.I2_3p	0.00143682	1	1.13471e-05	[ 0. 0.38044829]
UMT.A	0.00141848	1	1.10593e-05	[ 0. 0.38655742]
GTM.I2_5p	0.00141834	1	1.10571e-05	[ 0. 0.38660435]
UM.C2	0.00141621	-1	1.1024e-05	[ 0. 0.38731747]
GAU.I1_5p	0.00141262	1	1.09681e-05	[ 0. 0.38852319]
T.I2_5p	0.00139735	-1	1.07323e-05	[ 0. 0.3936716]
UMG.I2_3p	0.00138599	-1	1.05584e-05	[ 0. 0.39752951]
MUA.C2	0.00136528	1	1.02452e-05	[ 0. 0.40461965]
MAA.C1	0.00136189	-1	1.01945e-05	[ 0. 0.40578477]
ATG.I1_5p	0.00136	1	1.01662e-05	[ 0. 0.40643785]
TMT.A	0.00135332	-1	1.00665e-05	[ 0. 0.40874834]
MMA.I1_3p	0.00135311	1	1.00635e-05	[ 0. 0.4088195]
CGT.I1_5p	0.00134486	-1	9.94106e-06	[ 0. 0.41168384]
TAC.I1_5p	0.00133425	-1	9.78489e-06	[ 0. 0.41538148]
MMU.I1_3p	0.00131318	-1	9.47834e-06	[ 0. 0.42278405]
MGM.I1_3p	0.00130844	-1	9.40992e-06	[ 0. 0.42446313]
UUT.I2_5p	0.00130579	1	9.37195e-06	[ 0. 0.4253993]
MAM.I2_3p	0.00128255	1	9.0413e-06	[ 0. 0.43368481]
AGM.I2_3p	0.00126664	1	8.81841e-06	[ 0. 0.43940932]
ACC.I1_3p	0.0012551	-1	8.65845e-06	[ 0. 0.44358915]
MTT.A	0.00125144	-1	8.60803e-06	[ 0. 0.44491928]
AGC.I1_5p	0.00124925	1	8.57795e-06	[ 0. 0.44571601]
CG.I2_3p	0.00124282	1	8.48981e-06	[ 0. 0.44806272]
ACA.I1_5p	0.00123954	1	8.44512e-06	[ 0. 0.44925998]
CG.I2_5p	0.00121881	-1	8.16493e-06	[ 0. 0.45688168]
GGC.I2_3p	0.0012177	1	8.15008e-06	[ 0. 0.45729135]
AMG.I1_5p	0.00121297	-1	8.08695e-06	[ 0. 0.45903908]
AT.I1_5p	0.00120702	-1	8.00771e-06	[ 0. 0.46124793]
CGG.I2_3p	0.001202	1	7.94125e-06	[ 0. 0.46311341]
TTM.C2	0.0011582	1	7.37302e-06	[ 0. 0.47957173]
MMT.I2_5p	0.00112892	-1	7.00505e-06	[ 0. 0.49074534]
MAT.I1_3p	0.00112575	-1	6.96575e-06	[ 0. 0.49196438]
ATG.I2_5p	0.00111268	-1	6.80492e-06	[ 0. 0.49700566]
GMA.I1_5p	0.00111196	1	6.79612e-06	[ 0. 0.49728425]
TAM.I1_5p	0.00111089	-1	6.78305e-06	[ 0. 0.49769811]
GMA.C2	0.00111087	1	6.78283e-06	[ 0. 0.49770503]
TA.C2	0.00110019	1	6.65293e-06	[ 0. 0.50185072]
CGA.C1	0.00109335	-1	6.57057e-06	[ 0. 0.50450993]
GAC.I1_3p	0.00109079	1	6.5398e-06	[ 0. 0.50550949]
AGA.I1_5p	0.00108916	-1	6.52024e-06	[ 0. 0.50614674]
CTT.I2_3p	0.00108308	-1	6.44761e-06	[ 0. 0.50852504]
MMU.I2_3p	0.0010794	-1	6.40388e-06	[ 0. 0.50996629]
MUA.I1_5p	0.0010493	1	6.05171e-06	[ 0. 0.52183654]
TAU.C1	0.00104142	1	5.96116e-06	[ 0. 0.52496737]
CAT.I1_3p	0.00104018	-1	5.94705e-06	[ 0. 0.5254583]
MAA.C2	0.00102375	1	5.76062e-06	[ 0. 0.53202198]
GGG.I2_3p	0.00100572	-1	5.5595e-06	[ 0. 0.53927036]
GT.I2_3p	0.00100217	1	5.52027e-06	[ 0. 0.54070525]
GAG.A	0.000997746	1	5.47169e-06	[ 0. 0.54249187]
MUG.I1_3p	0.000989142	-1	5.37772e-06	[ 0. 0.54597886]
MGU.I1_5p	0.000969835	-1	5.16984e-06	[ 0. 0.55384298]
UGU.I2_3p	0.000964354	-1	5.11158e-06	[ 0. 0.55608552]
MG.I2_5p	0.000963723	-1	5.10489e-06	[ 0. 0.55634401]
TUU.C1	0.000939768	-1	4.85426e-06	[ 0. 0.56619961]
GGC.I1_3p	0.000933719	1	4.79197e-06	[ 0. 0.56870135]
MUU.A	0.000920236	1	4.65458e-06	[ 0. 0.5742966]
TTM.I2_3p	0.000917419	1	4.62613e-06	[ 0. 0.57546887]
ATT.I1_5p	0.000907776	1	4.52938e-06	[ 0. 0.5794908]
MUA.C1	0.000896716	1	4.41969e-06	[ 0. 0.58411935]
GAA.I2_3p	0.00089461	-1	4.39895e-06	[ 0. 0.58500261]
GCT.C2	0.00089199	-1	4.37323e-06	[ 0. 0.58610232]
TGA.I1_3p	0.000887508	1	4.32938e-06	[ 0. 0.58798627]
GUT.I1_5p	0.000883868	1	4.29395e-06	[ 0. 0.58951781]
TMA.I2_5p	0.000879699	1	4.25353e-06	[ 0. 0.59127472]
UMA.C1	0.000853991	1	4.00855e-06	[ 0. 0.60215996]
AMT.C2	0.000814209	1	3.64379e-06	[ 0. 0.61917979]
MAM.C2	0.000805234	-1	3.5639e-06	[ 0. 0.62304843]
AC.I2_3p	0.000804276	1	3.55543e-06	[ 0. 0.62346176]
GMM.I1_5p	0.000797171	-1	3.49289e-06	[ 0. 0.62653274]
AAC.I2_5p	0.000776978	1	3.31818e-06	[ 0. 0.63529551]
AGT.C1	0.000757097	-1	3.15053e-06	[ 0. 0.64397357]
TGG.C2	0.000749497	1	3.0876e-06	[ 0. 0.64730368]
A.I2_5p	0.000714814	1	2.80846e-06	[ 0. 0.66259002]
AAT.I2_3p	0.000690767	1	2.62268e-06	[ 0. 0.67327242]
MAT.I2_5p	0.000684093	1	2.57224e-06	[ 0. 0.67624916]
GC.I1_3p	0.000663156	1	2.4172e-06	[ 0. 0.68561973]
AG.C1	0.000659395	1	2.38986e-06	[ 0. 0.68730808]
TMA.C1	0.000648352	1	2.31048e-06	[ 0. 0.692275]
MGM.I2_3p	0.000643625	-1	2.27692e-06	[ 0. 0.69440501]
ATM.I1_3p	0.000622877	-1	2.13248e-06	[ 0. 0.70378286]
CGC.I1_3p	0.000619336	1	2.10831e-06	[ 0. 0.70538749]
MU.I1_5p	0.000607638	-1	2.02942e-06	[ 0. 0.71069944]
GTT.I2_5p	0.000605663	-1	2.01625e-06	[ 0. 0.71159744]
AT.I2_3p	0.000576868	1	1.82909e-06	[ 0. 0.72473772]
GGC.C2	0.000562854	1	1.7413e-06	[ 0. 0.73116214]
AUT.I1_5p	0.000561092	-1	1.73041e-06	[ 0. 0.73197172]
GMG.I2_5p	0.000558042	1	1.71165e-06	[ 0. 0.73337279]
MG.I2_3p	0.000552988	1	1.68079e-06	[ 0. 0.73569668]
GUU.I2_5p	0.000548648	-1	1.65451e-06	[ 0. 0.73769466]
AGA.I2_3p	0.000543606	1	1.62424e-06	[ 0. 0.74001746]
MAG.C2	0.000533572	-1	1.56483e-06	[ 0. 0.74464743]
MTM.C2	0.00051791	1	1.47432e-06	[ 0. 0.75189254]
AUA.I1_5p	0.000511097	1	1.43578e-06	[ 0. 0.75505099]
MAA.I1_5p	0.000508029	-1	1.4186e-06	[ 0. 0.75647471]
GGM.I1_3p	0.000505162	1	1.40263e-06	[ 0. 0.75780606]
GTC.C2	0.000475531	-1	1.24291e-06	[ 0. 0.77160554]
GUT.A	0.000452209	1	1.12399e-06	[ 0. 0.78251768]
GMT.I2_5p	0.000444205	-1	1.08455e-06	[ 0. 0.7862731]
GAC.C2	0.000442637	1	1.0769e-06	[ 0. 0.78700928]
TAA.I2_3p	0.000423939	1	9.87844e-07	[ 0. 0.79580293]
CAT.C1	0.000402268	1	8.89431e-07	[ 0. 0.80602749]
AGA.I2_5p	0.000401426	1	8.85712e-07	[ 0. 0.80642535]
MUT.I2_3p	0.000395353	-1	8.59117e-07	[ 0. 0.80929685]
UTA.I1_5p	0.000395028	-1	8.57705e-07	[ 0. 0.80945061]
TTU.C2	0.000369002	-1	7.4841e-07	[ 0. 0.82178641]
MUU.C1	0.000321612	1	5.6852e-07	[ 0. 0.84436]
CA.C2	0.000317499	1	5.54072e-07	[ 0. 0.84632536]
GCC.I2_3p	0.00030179	-1	5.00602e-07	[ 0. 0.85384076]
TUA.I1_5p	0.000300665	1	4.96874e-07	[ 0. 0.85437981]
I2_3p.cell_std_meth	0.000300226	-1	4.95425e-07	[ 0. 0.85459006]
AT.I2_5p	0.00029514	-1	4.78782e-07	[ 0. 0.85702643]
GUG.A	0.000253804	1	3.54061e-07	[ 0. 0.87687815]
AUG.I2_3p	0.000252061	1	3.49214e-07	[ 0. 0.87771704]
MAT.I2_3p	0.000233547	1	2.99799e-07	[ 0. 0.88663545]
MAM.I1_5p	0.000204878	-1	2.30713e-07	[ 0. 0.90047421]
AMA.C2	0.000192908	1	2.04542e-07	[ 0. 0.90626129]
TA.I2_3p	0.000166505	-1	1.52382e-07	[ 0. 0.91904362]
T.I2_3p	0.000155477	-1	1.32866e-07	[ 0. 0.92438885]
TMM.I1_3p	0.000142863	-1	1.12182e-07	[ 0. 0.93050689]
TAM.I1_3p	0.000141762	-1	1.10459e-07	[ 0. 0.93104135]
UM.I2_5p	0.000139906	1	1.07585e-07	[ 0. 0.93194204]
GTU.C2	0.000129732	1	9.25075e-08	[ 0. 0.93688018]
M.I2_5p	0.000125215	1	8.61775e-08	[ 0. 0.93907367]
MAA.I1_3p	0.000112094	1	6.90627e-08	[ 0. 0.94544759]
MTU.I2_3p	0.000111699	1	6.85771e-08	[ 0. 0.94563943]
MMA.C2	0.000109139	-1	6.547e-08	[ 0. 0.94688332]
TA.A	0.000104768	-1	6.03308e-08	[ 0. 0.94900773]
ACT.I2_3p	8.78313e-05	-1	4.24014e-08	[ 0. 0.95724243]
ACC.C2	7.46765e-05	-1	3.06513e-08	[ 0. 0.96364158]
MTT.I1_3p	5.4892e-05	-1	1.65615e-08	[ 0. 0.97326996]
GMA.A	5.44193e-05	1	1.62775e-08	[ 0. 0.97350005]
ATU.A	4.40093e-05	1	1.06456e-08	[ 0. 0.97856792]
TMG.I1_3p	3.87307e-05	-1	8.24504e-09	[ 0. 0.98113804]
AM.C2	2.45722e-05	1	3.31872e-09	[ 0. 0.9880326]
TGC.I2_5p	2.42315e-05	-1	3.22733e-09	[ 0. 0.98819851]
ATC.C1	2.3779e-05	-1	3.10792e-09	[ 0. 0.98841887]
GTG.I1_3p	1.52447e-05	-1	1.27737e-09	[ 0. 0.99257523]
AGT.I1_3p	8.35448e-06	1	3.83636e-10	[ 0. 0.99593099]
UMU.I2_3p	0	1	0	[ nan]
UMU.I1_5p	0	1	0	[ nan]
UMU.I2_5p	0	1	0	[ nan]
UMU.I1_3p	0	1	0	[ nan]
UMU.C2	0	1	0	[ nan]
UMU.C1	0	1	0	[ nan]
MUM.A	0	1	0	[ nan]
MUM.C1	0	1	0	[ nan]
MUM.I2_5p	0	1	0	[ nan]
UMU.A	0	1	0	[ nan]
MUM.C2	0	1	0	[ nan]
MUM.I1_3p	0	1	0	[ nan]
MUM.I1_5p	0	1	0	[ nan]
MUM.I2_3p	0	1	0	[ nan]

## Sheet: g. day0_sc_meth
	effect size	sign	Pearson R	p_value
phastCons.A	0.29477	1	0.483065	[ 0. 0.]
CTC.A	0.102911	-1	0.0588792	[ 0. 0.]
CCTC.A	0.100811	-1	0.0565007	[ 0. 0.]
CTCC.A	0.0962212	-1	0.0514732	[ 0. 0.]
CT.A	0.0949968	-1	0.0501716	[ 0. 0.]
MTM.A	0.0935273	-1	0.0486313	[ 0. 0.]
CCT.A	0.0921283	-1	0.0471874	[ 0. 0.]
GCCT.A	0.0839027	-1	0.0391373	[ 0. 0.]
A.A	0.0802525	1	0.0358061	[ 0. 0.]
MMT.A	0.0787096	-1	0.0344425	[ 0. 0.]
phastCons.I1_3p	0.0772008	1	0.0331347	[ 0. 0.]
logLen.C2	0.0761029	-1	0.032199	[ 0. 0.]
TC.A	0.0756439	-1	0.0318118	[ 0. 0.]
CTCA.A	0.0749622	-1	0.031241	[ 0. 0.]
TCCC.A	0.0744057	-1	0.0307788	[ 0. 0.]
phastCons.I2_5p	0.0731884	1	0.0297799	[ 0. 0.]
SS5.I2	0.0723464	1	0.0290986	[ 0. 0.]
ATG.A	0.0722316	1	0.0290064	[ 0. 0.]
TCC.A	0.0704015	-1	0.0275552	[ 0. 0.]
GA.A	0.0702681	1	0.0274509	[ 0. 0.]
GAA.A	0.0695903	1	0.0269238	[ 0. 0.]
C.A	0.0681083	-1	0.0257893	[ 0. 0.]
TCTC.A	0.0679273	-1	0.0256524	[ 0. 0.]
AA.A	0.064521	1	0.0231441	[ 0. 0.]
MT.A	0.064443	-1	0.0230882	[ 0. 0.]
AT.A	0.0640708	1	0.0228223	[ 0. 0.]
CC.A	0.0636034	-1	0.0224906	[ 0. 0.]
TCCT.A	0.061915	-1	0.0213123	[ 0. 0.]
TMM.A	0.0582907	-1	0.0188903	[ 0. 0.]
MAA.A	0.0575932	1	0.0184409	[ 0. 0.]
ACAA.A	0.0575761	1	0.01843	[ 0. 0.]
TCAC.A	0.0562906	-1	0.0176161	[ 0. 0.]
CCCA.A	0.0555611	-1	0.0171625	[ 0. 0.]
CTG.A	0.054939	-1	0.0167803	[ 0. 0.]
CAA.A	0.0547234	1	0.0166489	[ 0. 0.]
CACT.A	0.0541016	-1	0.0162727	[ 0. 0.]
TCT.A	0.053208	-1	0.0157396	[ 0. 0.]
CCTG.A	0.052963	-1	0.015595	[ 0. 0.]
AGA.A	0.0525106	1	0.0153297	[ 0. 0.]
AMA.A	0.051809	1	0.0149228	[ 0. 0.]
TM.A	0.0516286	-1	0.014819	[ 0. 0.]
AAG.A	0.0512936	1	0.0146273	[ 0. 0.]
GCC.A	0.0487388	-1	0.0132065	[ 0. 0.]
MM.A	0.0482984	-1	0.012969	[ 0. 0.]
GTCT.A	0.0474275	-1	0.0125055	[ 0. 0.]
phastCons.C1	0.0469654	1	0.012263	[ 0. 0.]
TAT.A	0.0460068	1	0.0117675	[ 0. 0.]
AAM.A	0.0459974	1	0.0117627	[ 0. 0.]
phastCons.C2	0.04584	1	0.0116823	[ 0. 0.]
GAM.A	0.0456505	1	0.0115859	[ 0. 0.]
ACA.A	0.045194	1	0.0113553	[ 0. 0.]
AAA.A	0.0437253	1	0.0106293	[ 0. 0.]
AGGC.A	0.0435819	-1	0.0105597	[ 0. 0.]
logLen.C1	0.0434634	-1	0.0105024	[ 0. 0.]
MTG.A	0.0426967	-1	0.0101351	[ 0. 0.]
MGA.A	0.0423052	1	0.00995009	[ 0. 0.]
AAT.A	0.041897	1	0.00975899	[ 0. 0.]
CCC.A	0.0417953	-1	0.00971169	[ 0. 0.]
TMT.A	0.0412567	-1	0.00946301	[ 0. 0.]
GACA.A	0.040793	1	0.00925146	[ 0. 0.]
GAC.A	0.040744	1	0.00922925	[ 0. 0.]
GMM.A	0.0403174	-1	0.00903699	[ 0. 0.]
AAC.A	0.0399124	1	0.00885636	[ 0. 0.]
AACA.A	0.0397039	1	0.00876406	[ 0. 0.]
CAC.A	0.0396146	-1	0.00872467	[ 0. 0.]
CAAA.A	0.0392455	1	0.00856288	[ 0. 0.]
AM.A	0.0390604	1	0.00848228	[ 0. 0.]
SS3.I1	0.0389668	1	0.0084417	[ 0. 0.]
logLen.I1	0.0389265	1	0.00842425	[ 0. 0.]
ATCA.A	0.0387897	1	0.00836511	[ 0. 0.]
GTGC.A	0.0385018	-1	0.0082414	[ 0. 0.]
AGCC.A	0.038147	-1	0.00809022	[ 0. 0.]
CAGG.A	0.0380662	-1	0.00805598	[ 0. 0.]
AGT.A	0.0380657	-1	0.00805578	[ 0. 0.]
ATGC.A	0.0378581	1	0.00796815	[ 0. 0.]
CTGG.A	0.0377023	-1	0.0079027	[ 0. 0.]
CCA.I2_5p	0.037559	-1	0.00784272	[ 0. 0.]
TGCC.A	0.0374317	-1	0.00778966	[ 0. 0.]
GCTC.A	0.037413	-1	0.00778187	[ 0. 0.]
CAGA.A	0.0369649	1	0.00759657	[ 0. 0.]
CTGC.A	0.0369404	-1	0.0075865	[ 0. 0.]
GAT.A	0.036878	1	0.00756091	[ 0. 0.]
CGA.A	0.0367691	1	0.00751632	[ 0. 0.]
A.cell_mean_meth	0.0367646	1	0.0075145	[ 0. 0.]
AMG.A	0.0363216	1	0.00733449	[ 0. 0.]
TAG.A	0.0356908	-1	0.00708195	[ 0. 0.]
TCGA.A	0.0353145	1	0.0069334	[ 0. 0.]
TAGC.A	0.0346675	-1	0.00668165	[ 0. 0.]
TGA.I1_3p	0.0339983	1	0.00642619	[ 0. 0.]
A.sc_meth	0.0338849	1	0.0063834	[ 0. 0.]
ACGA.A	0.0336055	1	0.00627856	[ 0. 0.]
I1_3p.cell_mean_meth	0.0335796	1	0.00626889	[ 0. 0.]
MMM.A	0.033547	-1	0.00625671	[ 0. 0.]
M.A	0.0334651	-1	0.00622622	[ 0. 0.]
ACCT.A	0.0333308	-1	0.00617635	[ 0. 0.]
CGAA.A	0.0333143	1	0.00617023	[ 0. 0.]
AACG.A	0.0325878	1	0.00590404	[ 0. 0.]
GC.A	0.032518	-1	0.00587876	[ 0. 0.]
CAAT.A	0.0323083	1	0.00580319	[ 0. 0.]
UTT.A	0.0321385	-1	0.00574236	[ 0. 0.]
TU.I1_3p	0.0317949	-1	0.00562022	[ 0. 0.]
I2_5p.cell_std_meth	0.0317855	-1	0.00561693	[ 0. 0.]
GGCT.A	0.0313303	-1	0.00545718	[ 0. 0.]
AA.I1_3p	0.0312003	1	0.005412	[ 0. 0.]
UT.A	0.0311805	-1	0.00540513	[ 0. 0.]
TUA.I1_3p	0.0311642	-1	0.00539949	[ 0. 0.]
I1_3p.sc_meth	0.0311474	1	0.00539365	[ 0. 0.]
TTCG.A	0.0308292	1	0.005284	[ 0. 0.]
UT.I1_3p	0.030666	-1	0.00522823	[ 0. 0.]
ATM.A	0.0305025	1	0.0051726	[ 0.00000000e+000 5.40481007e-307]
TTU.I1_3p	0.0303285	-1	0.00511378	[ 0.00000000e+000 1.61469888e-303]
TATC.A	0.0302882	1	0.0051002	[ 0.00000000e+000 1.02435466e-302]
GTU.I1_3p	0.0302125	-1	0.00507473	[ 0.00000000e+000 3.27231116e-301]
CTAT.A	0.030118	1	0.00504305	[ 0.00000000e+000 2.43557058e-299]
TTTC.A	0.0299573	-1	0.00498935	[ 0.00000000e+000 3.62045290e-296]
ACG.A	0.0299383	1	0.00498305	[ 0.00000000e+000 8.53232760e-296]
UTT.I1_3p	0.0299154	-1	0.00497541	[ 0.00000000e+000 2.41189332e-295]
A.cell_std_meth	0.0299012	-1	0.0049707	[ 0.00000000e+000 4.57185146e-295]
TTT.I1_3p	0.029643	-1	0.00488522	[ 0.00000000e+000 5.12568597e-290]
CACC.A	0.0296391	-1	0.00488395	[ 0.00000000e+000 6.09271667e-290]
U.I1_3p	0.0296002	-1	0.00487113	[ 0.00000000e+000 3.47959212e-289]
logLen.I1_I2	0.0295826	1	0.00486531	[ 0.00000000e+000 7.68132509e-289]
TGC.A	0.0295727	-1	0.00486208	[ 0.00000000e+000 1.19281018e-288]
UUT.A	0.0295003	-1	0.0048383	[ 0.00000000e+000 3.02704193e-287]
MAM.A	0.0293672	-1	0.00479472	[ 0.00000000e+000 1.13403895e-284]
GUT.I1_3p	0.0293245	-1	0.00478079	[ 0.00000000e+000 7.54398490e-284]
CGAC.A	0.0292848	1	0.00476787	[ 0.00000000e+000 4.36937225e-283]
TAA.I1_3p	0.0292696	1	0.00476293	[ 0.00000000e+000 8.56332436e-283]
CTCG.A	0.029252	-1	0.00475718	[ 0.00000000e+000 1.87160606e-282]
TAA.I2_5p	0.029203	1	0.00474125	[ 0.00000000e+000 1.63182219e-281]
AAA.I1_3p	0.0291024	1	0.00470866	[ 0.00000000e+000 1.37307606e-279]
TGU.I1_3p	0.0288579	-1	0.00462987	[ 0.00000000e+000 6.17555894e-275]
ATCG.A	0.028852	1	0.00462798	[ 0.00000000e+000 7.98323049e-275]
GGTC.A	0.0288364	-1	0.00462297	[ 0.00000000e+000 1.57884218e-274]
UA.I1_3p	0.0287196	-1	0.00458559	[ 0.00000000e+000 2.54306436e-272]
AC.A	0.0286848	1	0.00457451	[ 0.00000000e+000 1.14800520e-271]
A.I1_3p	0.0286092	1	0.00455042	[ 0.00000000e+000 3.03626821e-270]
TU.A	0.0285599	-1	0.00453475	[ 0.00000000e+000 2.55726439e-269]
U1.cell_mean_meth	0.0283735	1	0.00447575	[ 0.00000000e+000 7.78985136e-266]
TUT.I1_3p	0.0282687	-1	0.00444275	[ 0.00000000e+000 6.91778791e-264]
AU.I1_3p	0.0282093	-1	0.0044241	[ 0.00000000e+000 8.72921876e-263]
ATA.A	0.0281813	1	0.0044153	[ 0.00000000e+000 2.88806650e-262]
U1.sc_meth	0.0281405	1	0.00440254	[ 0.00000000e+000 1.63639945e-261]
TAM.A	0.0280803	1	0.00438373	[ 0.00000000e+000 2.11225897e-260]
UTG.I1_3p	0.0280802	-1	0.0043837	[ 0.00000000e+000 2.12176915e-260]
logLen.A_I1	0.028008	-1	0.00436118	[ 0.00000000e+000 4.53170190e-259]
ACC.I2_5p	0.0278682	-1	0.00431776	[ 0.00000000e+000 1.65848290e-256]
MG.A	0.0278607	1	0.00431542	[ 0.00000000e+000 2.27907190e-256]
CAAC.A	0.0277887	1	0.00429314	[ 0.00000000e+000 4.70989194e-255]
CCAG.A	0.027774	-1	0.00428861	[ 0.00000000e+000 8.71666072e-255]
TUU.A	0.0277428	-1	0.00427897	[ 0.00000000e+000 3.23135927e-254]
U.A	0.0276597	-1	0.00425337	[ 0.00000000e+000 1.04959930e-252]
TUT.A	0.0274993	-1	0.0042042	[ 0.00000000e+000 8.39044156e-250]
AGTC.A	0.0274784	-1	0.00419779	[ 0.00000000e+000 2.00379030e-249]
TC.I1_3p	0.027305	-1	0.00414501	[ 0.00000000e+000 2.61867721e-246]
CTCT.A	0.0272821	-1	0.00413805	[ 0.00000000e+000 6.73828168e-246]
UUT.I1_3p	0.0272362	-1	0.00412413	[ 0.00000000e+000 4.47118968e-245]
UGA.I1_3p	0.0271933	-1	0.00411116	[ 0.00000000e+000 2.60481538e-244]
TCA.A	0.0271555	-1	0.00409973	[ 0.00000000e+000 1.23150533e-243]
AGU.I1_3p	0.0271096	-1	0.00408588	[ 0.00000000e+000 8.10041296e-243]
UAG.I1_3p	0.0270989	-1	0.00408266	[ 0.00000000e+000 1.25382683e-242]
MMA.I2_5p	0.0270139	-1	0.0040571	[ 0.00000000e+000 4.04750140e-241]
TGA.A	0.0269523	1	0.0040386	[ 0.00000000e+000 4.99795194e-240]
I1_5p.cell_mean_meth	0.0269239	1	0.00403011	[ 0.00000000e+000 1.58545634e-239]
TTCT.A	0.0269029	-1	0.0040238	[ 0.00000000e+000 3.73627206e-239]
ATU.I1_3p	0.0268871	-1	0.00401909	[ 0.00000000e+000 7.09241212e-239]
CTAG.A	0.0268762	-1	0.00401583	[ 0.00000000e+000 1.10367364e-238]
AUT.I1_3p	0.0266016	-1	0.00393417	[ 0.00000000e+000 7.29019742e-234]
I1_5p.sc_meth	0.0266014	1	0.00393413	[ 0.00000000e+000 7.33471583e-234]
GAU.I1_3p	0.0265841	-1	0.00392901	[ 0.00000000e+000 1.47094008e-233]
TUG.I1_3p	0.0265677	-1	0.00392415	[ 0.00000000e+000 2.84543263e-233]
CTTG.A	0.0265492	-1	0.00391869	[ 0.00000000e+000 5.97660812e-233]
AGU.A	0.0264047	-1	0.00387617	[ 0.00000000e+000 1.93214661e-230]
GU.I1_5p	0.0263297	-1	0.00385418	[ 0.00000000e+000 3.83406304e-229]
GUA.I1_3p	0.0262123	-1	0.00381987	[ 0.00000000e+000 4.06181500e-227]
UAU.I1_3p	0.0261989	-1	0.00381597	[ 0.00000000e+000 6.89749751e-227]
UU.A	0.0261669	-1	0.00380666	[ 0.00000000e+000 2.44379543e-226]
GAAC.A	0.0261456	1	0.00380047	[ 0.00000000e+000 5.66847363e-226]
TUU.I1_3p	0.0261406	-1	0.003799	[ 0.00000000e+000 6.91976949e-226]
GTU.I1_5p	0.0261319	-1	0.00379647	[ 0.00000000e+000 9.76510324e-226]
UTU.I1_3p	0.025974	-1	0.00375074	[ 0.00000000e+000 4.87660645e-223]
GU.I1_3p	0.0259307	-1	0.00373823	[ 0.00000000e+000 2.66851965e-222]
AAAC.A	0.0258476	1	0.00371432	[ 0.00000000e+000 6.87662891e-221]
GUU.I1_5p	0.0258021	-1	0.00370126	[ 0.00000000e+000 4.05550523e-220]
AUG.I1_3p	0.0257221	-1	0.00367835	[ 0.00000000e+000 9.11697256e-219]
TCTG.A	0.0256948	-1	0.00367055	[ 0.00000000e+000 2.63206427e-218]
TTU.A	0.0256365	-1	0.00365389	[ 0.00000000e+000 2.53063557e-217]
UGA.C1	0.0255561	-1	0.00363103	[ 0.00000000e+000 5.65623517e-216]
U.C1	0.0255411	-1	0.00362676	[ 0.00000000e+000 1.00971293e-215]
GCC.I2_5p	0.0255258	-1	0.00362242	[ 0.00000000e+000 1.82286507e-215]
UG.I1_5p	0.0254718	-1	0.0036071	[ 0.00000000e+000 1.46124826e-214]
UAU.A	0.025466	-1	0.00360546	[ 0.00000000e+000 1.82454413e-214]
GGG.A	0.0253769	-1	0.00358027	[ 0.00000000e+000 5.59353009e-213]
UU.I1_3p	0.0252931	-1	0.00355666	[ 0.00000000e+000 1.38215560e-211]
GGAC.A	0.0252625	1	0.00354808	[ 0.00000000e+000 4.43632897e-211]
UUG.C1	0.0252578	-1	0.00354675	[ 0.00000000e+000 5.31257399e-211]
TU.C1	0.0252506	-1	0.00354473	[ 0.00000000e+000 6.99190472e-211]
U.I1_5p	0.025241	-1	0.00354202	[ 0.00000000e+000 1.01060341e-210]
AUT.A	0.0251612	-1	0.00351967	[ 0.00000000e+000 2.10418190e-209]
GT.A	0.0251515	-1	0.00351695	[ 0.00000000e+000 3.04613083e-209]
UG.C1	0.0251175	-1	0.00350746	[ 0.00000000e+000 1.10595531e-208]
UTA.I1_3p	0.0250846	-1	0.00349828	[ 0.00000000e+000 3.84797302e-208]
UTA.A	0.0250692	-1	0.00349398	[ 0.00000000e+000 6.90394549e-208]
logLen.A	0.0250486	1	0.00348824	[ 1.13251149e-270 1.50472948e-207]
GTC.A	0.0250478	-1	0.00348802	[ 0.00000000e+000 1.55094988e-207]
CCCG.A	0.0249383	-1	0.00345758	[ 0.00000000e+000 9.70236432e-206]
CGCC.A	0.0248768	-1	0.00344054	[ 0.00000000e+000 9.81367182e-205]
I2_3p.cell_mean_meth	0.0247977	1	0.0034187	[ 0.00000000e+000 1.90782867e-203]
UTU.A	0.0247552	-1	0.003407	[ 0.00000000e+000 9.34587424e-203]
UA.A	0.0247509	-1	0.00340582	[ 0.00000000e+000 1.09778897e-202]
I2_5p.cell_mean_meth	0.0247326	1	0.00340079	[ 0.00000000e+000 2.17354953e-202]
UGG.I1_5p	0.0247103	-1	0.00339464	[ 0.00000000e+000 5.01001557e-202]
C.I1_3p	0.0246116	-1	0.00336758	[ 0.00000000e+000 1.97882422e-200]
T.A	0.0245672	-1	0.00335544	[ 0.00000000e+000 1.03042030e-199]
TU.I1_5p	0.0245574	-1	0.00335278	[ 0.00000000e+000 1.47875306e-199]
GCT.A	0.0245214	-1	0.00334295	[ 0.00000000e+000 5.61832926e-199]
UT.I1_5p	0.0245213	-1	0.00334292	[ 0.00000000e+000 5.63931577e-199]
UAG.C1	0.0244845	-1	0.0033329	[ 0.00000000e+000 2.20018875e-198]
UGU.I1_5p	0.0244667	-1	0.00332806	[ 0.00000000e+000 4.24797253e-198]
MAG.I1_5p	0.0243949	1	0.00330856	[ 0.00000000e+000 6.00766223e-197]
CGGA.A	0.0243879	1	0.00330664	[ 0.00000000e+000 7.78862350e-197]
TUG.I1_5p	0.0243814	-1	0.00330488	[ 0.00000000e+000 9.89520429e-197]
UAA.I1_3p	0.0243281	-1	0.00329044	[ 0.00000000e+000 7.03542754e-196]
MA.I1_5p	0.0242881	1	0.00327964	[ 0.00000000e+000 3.05008114e-195]
GGU.I1_5p	0.0242771	-1	0.00327668	[ 0.00000000e+000 4.56231713e-195]
UU.C1	0.0242578	-1	0.00327147	[ 0.00000000e+000 9.25387554e-195]
ATU.I2_5p	0.0242058	-1	0.00325744	[ 0.00000000e+000 6.22404231e-194]
AU.A	0.0241423	-1	0.00324037	[ 0.00000000e+000 6.32431726e-193]
AGU.I1_5p	0.0241353	-1	0.0032385	[ 0.00000000e+000 8.15384984e-193]
UUG.I1_5p	0.0241256	-1	0.00323591	[ 0.00000000e+000 1.15951963e-192]
ATG.I1_3p	0.0239799	1	0.00319695	[ 0.00000000e+000 2.30501792e-190]
GU.C1	0.0239701	-1	0.00319433	[ 0.00000000e+000 3.28810883e-190]
GAA.I1_3p	0.0239542	1	0.00319008	[ 0.00000000e+000 5.85944099e-190]
UAA.I2_5p	0.0239478	-1	0.00318839	[ 0.00000000e+000 7.37641164e-190]
I1_3p.cell_std_meth	0.0239405	-1	0.00318643	[ 0.00000000e+000 9.61747678e-190]
GGM.I1_5p	0.0238996	1	0.00317556	[ 0.00000000e+000 4.21221711e-189]
GUU.C1	0.0238707	-1	0.00316789	[ 0.00000000e+000 1.19367690e-188]
AM.I1_5p	0.0238296	1	0.00315698	[ 0.00000000e+000 5.25277132e-188]
UAG.A	0.0238101	-1	0.00315182	[ 0.00000000e+000 1.05840839e-187]
GUT.I1_5p	0.0238068	-1	0.00315094	[ 0.00000000e+000 1.19245263e-187]
GUG.I1_5p	0.0237636	-1	0.00313952	[ 0.00000000e+000 5.63141232e-187]
MTT.I1_3p	0.0236725	1	0.00311551	[ 0.00000000e+000 1.46785858e-185]
AUU.I1_3p	0.0236523	-1	0.00311017	[ 0.00000000e+000 3.03008093e-185]
ATM.I1_5p	0.0236368	1	0.00310612	[ 0.00000000e+000 5.25485148e-185]
UAT.I1_3p	0.0235895	-1	0.00309368	[ 0.00000000e+000 2.84667297e-184]
CTGT.A	0.0235034	-1	0.00307116	[ 0.00000000e+000 6.06278852e-183]
UUU.A	0.0234916	-1	0.00306806	[ 0.00000000e+000 9.23571830e-183]
CC.I2_5p	0.0233091	-1	0.00302059	[ 0.00000000e+000 5.83085337e-180]
AAT.I1_3p	0.0233003	1	0.00301829	[ 0.00000000e+000 7.96710392e-180]
TACG.A	0.0232792	1	0.00301283	[ 0.00000000e+000 1.67234158e-179]
TUU.C1	0.0232766	-1	0.00301216	[ 0.00000000e+000 1.83043011e-179]
UA.C1	0.0231748	-1	0.00298588	[ 0.00000000e+000 6.49598373e-178]
GGA.A	0.0231102	1	0.00296924	[ 0.00000000e+000 6.22420110e-177]
CCAA.A	0.0230887	1	0.00296372	[ 0.00000000e+000 1.31823243e-176]
GAU.C1	0.0230479	-1	0.00295325	[ 0.00000000e+000 5.45924948e-176]
UUT.I1_5p	0.0230342	-1	0.00294974	[ 0.00000000e+000 8.79839598e-176]
UUA.I1_3p	0.0229695	-1	0.00293321	[ 0.00000000e+000 8.30593999e-175]
TGC.I2_5p	0.0229365	-1	0.00292478	[ 0.00000000e+000 2.61124242e-174]
GM.I1_5p	0.0229188	1	0.00292028	[ 0.00000000e+000 4.80952514e-174]
UU.I1_5p	0.0227711	-1	0.00288276	[ 0.00000000e+000 7.85583446e-172]
CTC.I1_3p	0.0227438	-1	0.00287584	[ 0.00000000e+000 2.00813905e-171]
GUU.I1_3p	0.0227118	-1	0.00286775	[ 0.00000000e+000 6.02820270e-171]
UUA.C1	0.0226633	-1	0.00285553	[ 0.00000000e+000 3.16688293e-170]
AAU.I1_3p	0.0226451	-1	0.00285094	[ 0.00000000e+000 5.90841239e-170]
GU.A	0.0225817	-1	0.00283499	[ 0.00000000e+000 5.15267347e-169]
GUA.C1	0.0225674	-1	0.0028314	[ 0.00000000e+000 8.39367503e-169]
UTG.I1_5p	0.022542	-1	0.00282503	[ 0.00000000e+000 1.99503810e-168]
M.I1_5p	0.0225317	1	0.00282245	[ 0.00000000e+000 2.82889237e-168]
TUA.I2_5p	0.0225263	-1	0.00282111	[ 0.00000000e+000 3.39689492e-168]
UTG.A	0.0223919	-1	0.00278755	[ 0.00000000e+000 3.23663837e-166]
MT.I1_5p	0.0223876	1	0.00278647	[ 0.00000000e+000 3.74887968e-166]
I2_5p.sc_meth	0.0223352	1	0.00277344	[ 0.00000000e+000 2.19831938e-165]
AUA.I1_3p	0.0223252	-1	0.00277096	[ 0.00000000e+000 3.08172845e-165]
ATC.A	0.02232	1	0.00276966	[ 0.00000000e+000 3.67373872e-165]
UA.I2_5p	0.022319	-1	0.00276943	[ 0.00000000e+000 3.79319986e-165]
TTM.I2_5p	0.0223023	1	0.00276528	[ 0.00000000e+000 6.65966211e-165]
MGA.C1	0.0222713	1	0.0027576	[ 0.00000000e+000 1.89038905e-164]
UTT.I1_5p	0.0222058	-1	0.00274141	[ 0.00000000e+000 1.70424747e-163]
C.I2_5p	0.0221567	-1	0.00272929	[ 0.00000000e+000 8.83521873e-163]
UAT.A	0.0221439	-1	0.00272614	[ 0.00000000e+000 1.35404021e-162]
TTU.C1	0.0221332	-1	0.0027235	[ 0.00000000e+000 1.93886031e-162]
TUA.A	0.0221256	-1	0.00272163	[ 0.00000000e+000 2.49998331e-162]
CG.I1_5p	0.0220991	-1	0.00271512	[ 0.00000000e+000 6.05243452e-162]
UGU.C1	0.0220984	-1	0.00271496	[ 0.00000000e+000 6.18544523e-162]
TGCA.A	0.0220733	-1	0.00270877	[ 0.00000000e+000 1.43234793e-161]
TACC.A	0.0220556	1	0.00270445	[ 0.00000000e+000 2.57561227e-161]
AAU.I2_5p	0.0220233	-1	0.00269653	[ 0.00000000e+000 7.54918883e-161]
UGG.C1	0.0218739	-1	0.00266007	[ 0.00000000e+000 1.06730795e-158]
TTU.I2_5p	0.0218366	-1	0.002651	[ 0.00000000e+000 3.65483093e-158]
GUA.A	0.0217772	-1	0.00263658	[ 0.00000000e+000 2.58905317e-157]
TU.I2_5p	0.0217615	-1	0.0026328	[ 0.00000000e+000 4.32709659e-157]
I2_3p.sc_meth	0.0217593	1	0.00263227	[ 0.00000000e+000 4.65224669e-157]
TUT.I1_5p	0.0215937	-1	0.00259234	[ 0.00000000e+000 1.05290823e-154]
MAA.C1	0.0215766	1	0.00258825	[ 0.00000000e+000 1.83392076e-154]
MA.C1	0.0215252	1	0.00257594	[ 0.00000000e+000 9.76210677e-154]
AT.C1	0.0214207	1	0.00255098	[ 0.00000000e+000 2.89119807e-152]
TGU.I1_5p	0.0214025	-1	0.00254666	[ 0.00000000e+000 5.20260115e-152]
TAU.I1_3p	0.0213409	-1	0.00253201	[ 0.00000000e+000 3.80030495e-151]
AU.I2_5p	0.0213328	-1	0.00253009	[ 0.00000000e+000 4.93279862e-151]
GUT.A	0.0213236	-1	0.0025279	[ 0.00000000e+000 6.64541641e-151]
CAC.I1_3p	0.0212887	-1	0.00251964	[ 0.00000000e+000 2.03910234e-150]
TM.C1	0.0212729	1	0.00251589	[ 0.00000000e+000 3.39153429e-150]
UGT.I1_3p	0.0212409	-1	0.00250834	[ 0.00000000e+000 9.44970668e-150]
TGU.A	0.0212388	-1	0.00250784	[ 0.00000000e+000 1.01252460e-149]
ACCG.A	0.0212383	1	0.00250771	[ 0.00000000e+000 1.02991695e-149]
ACAT.A	0.0212359	1	0.00250715	[ 0.00000000e+000 1.11104855e-149]
TGU.I2_5p	0.0212005	-1	0.00249879	[ 0.00000000e+000 3.45621926e-149]
TUG.C1	0.0211362	-1	0.00248367	[ 0.00000000e+000 2.69571183e-148]
GGG.C1	0.0209984	-1	0.00245138	[ 0.00000000e+000 2.16109914e-146]
UTU.C1	0.0209794	-1	0.00244694	[ 0.00000000e+000 3.94485205e-146]
UUA.I2_5p	0.020971	-1	0.002445	[ 0.00000000e+000 5.13689894e-146]
GA.I1_3p	0.0209601	1	0.00244245	[ 0.00000000e+000 7.26463813e-146]
UGT.I1_5p	0.0209455	-1	0.00243905	[ 0.00000000e+000 1.15272307e-145]
TAC.A	0.0209445	1	0.00243883	[ 0.00000000e+000 1.18767017e-145]
TGG.C1	0.0208906	1	0.00242629	[ 0.00000000e+000 6.51630801e-145]
UT.I2_5p	0.0208672	-1	0.00242086	[ 0.00000000e+000 1.36234467e-144]
UUU.I1_3p	0.0208626	-1	0.00241978	[ 0.00000000e+000 1.57710246e-144]
AAM.I1_3p	0.0208555	1	0.00241813	[ 0.00000000e+000 1.97181305e-144]
AUA.I2_5p	0.0208044	-1	0.0024063	[ 0.00000000e+000 9.83330490e-144]
UTU.I1_5p	0.0207343	-1	0.00239011	[ 0.00000000e+000 8.85455080e-143]
AGU.C1	0.020674	-1	0.00237622	[ 0.00000000e+000 5.83642141e-142]
ATU.A	0.0206689	-1	0.00237507	[ 0.00000000e+000 6.82868658e-142]
TUU.I1_5p	0.0206469	-1	0.00237	[ 0.00000000e+000 1.35778214e-141]
TUT.C1	0.0206461	-1	0.00236981	[ 0.00000000e+000 1.39311681e-141]
CCG.C1	0.0206067	-1	0.00236078	[ 0.00000000e+000 4.75059573e-141]
GGU.C1	0.0206013	-1	0.00235954	[ 0.00000000e+000 5.62315762e-141]
UAT.I2_5p	0.0205851	-1	0.00235585	[ 0.00000000e+000 9.27902679e-141]
GTU.A	0.0205748	-1	0.00235348	[ 0.00000000e+000 1.28068064e-140]
TTC.A	0.0205482	-1	0.00234739	[ 0.00000000e+000 2.92631768e-140]
TMA.I1_5p	0.020488	1	0.00233366	[ 0.00000000e+000 1.88735924e-139]
AM.C1	0.0204594	1	0.00232716	[ 0.00000000e+000 4.56450206e-139]
MTT.C1	0.020371	1	0.00230708	[ 0.00000000e+000 6.97046405e-138]
CA.I1_3p	0.0203358	-1	0.00229912	[ 0.00000000e+000 2.05227773e-137]
GMM.I2_5p	0.0203195	-1	0.00229545	[ 0.00000000e+000 3.38009801e-137]
ATU.I1_5p	0.0203017	-1	0.00229142	[ 0.00000000e+000 5.84002995e-137]
GUU.A	0.0202924	-1	0.00228931	[ 0.00000000e+000 7.77989147e-137]
MTT.I2_5p	0.0202678	1	0.00228377	[ 0.00000000e+000 1.65125551e-136]
GGU.I1_3p	0.0202648	-1	0.0022831	[ 0.00000000e+000 1.80720981e-136]
UTT.I2_5p	0.0202327	-1	0.00227587	[ 0.00000000e+000 4.82057429e-136]
UG.I1_3p	0.0202107	-1	0.00227093	[ 0.00000000e+000 9.43625960e-136]
GUG.C1	0.0201638	-1	0.00226039	[ 0.00000000e+000 3.94693133e-135]
CAGC.A	0.0201617	-1	0.00225991	[ 0.00000000e+000 4.20985095e-135]
GAG.I2_3p	0.0201167	1	0.00224985	[ 0.00000000e+000 1.65125421e-134]
TGM.A	0.020113	-1	0.00224901	[ 0.00000000e+000 1.84874232e-134]
TMG.A	0.020091	1	0.0022441	[ 0.00000000e+000 3.60191341e-134]
AG.I2_3p	0.0200536	1	0.00223575	[ 0.00000000e+000 1.11899051e-133]
CGAG.A	0.02002	1	0.00222828	[ 0.00000000e+000 3.08631334e-133]
TA.A	0.0199616	1	0.0022153	[ 0.00000000e+000 1.79806103e-132]
ATG.C1	0.0199306	1	0.00220841	[ 0.00000000e+000 4.58139048e-132]
GAU.I1_5p	0.019919	-1	0.00220583	[ 0.00000000e+000 6.49981965e-132]
M.C1	0.0199142	1	0.00220477	[ 0.00000000e+000 7.50869528e-132]
CGC.C1	0.0198383	-1	0.00218801	[ 0.00000000e+000 7.30603899e-131]
TUT.I2_5p	0.0198377	-1	0.00218787	[ 0.00000000e+000 7.44675867e-131]
GGT.A	0.019837	-1	0.00218772	[ 0.00000000e+000 7.59841720e-131]
GMT.I1_5p	0.0196942	1	0.00215633	[ 0.00000000e+000 5.38975444e-129]
MTT.I1_5p	0.0196918	1	0.00215582	[ 0.00000000e+000 5.77887540e-129]
GAU.I2_5p	0.0196633	-1	0.00214957	[ 0.00000000e+000 1.34942400e-128]
TGCG.A	0.0196586	1	0.00214855	[ 0.00000000e+000 1.54937857e-128]
UT.C1	0.0196515	-1	0.002147	[ 0.00000000e+000 1.91372405e-128]
MA.A	0.0196403	1	0.00214455	[ 0.00000000e+000 2.66882338e-128]
TM.I1_5p	0.0195251	1	0.00211946	[ 0.00000000e+000 8.04535409e-127]
UUU.C1	0.0194778	-1	0.00210921	[ 0.00000000e+000 3.23431868e-126]
ACCA.A	0.019469	1	0.00210731	[ 0.00000000e+000 4.18817001e-126]
ATA.I1_3p	0.0194532	1	0.00210388	[ 0.00000000e+000 6.66857831e-126]
TAU.A	0.0194352	-1	0.0021	[ 0.00000000e+000 1.13009213e-125]
UAU.C1	0.0194016	-1	0.00209274	[ 0.00000000e+000 3.02556504e-125]
AMM.I2_5p	0.0193904	-1	0.00209033	[ 0.00000000e+000 4.20005074e-125]
TTU.I1_5p	0.0193286	-1	0.00207701	[ 0.00000000e+000 2.56018995e-124]
AU.C1	0.0193149	-1	0.00207407	[ 0.00000000e+000 3.81767354e-124]
AUT.I2_5p	0.0193074	-1	0.00207246	[ 0.00000000e+000 4.74949141e-124]
CG.A	0.019307	1	0.00207238	[ 0.00000000e+000 4.80448499e-124]
GCC.C1	0.0192572	-1	0.00206171	[ 0.00000000e+000 2.04481227e-123]
GTU.C1	0.0192549	-1	0.00206121	[ 0.00000000e+000 2.18882192e-123]
MTG.I1_5p	0.0192509	1	0.00206036	[ 0.00000000e+000 2.45583874e-123]
GGG.I1_5p	0.0192299	-1	0.00205586	[ 0.00000000e+000 4.52116897e-123]
U.I2_5p	0.0192246	-1	0.00205472	[ 0.00000000e+000 5.28239454e-123]
TAM.I1_5p	0.019211	1	0.00205181	[ 0.00000000e+000 7.83388105e-123]
UTG.I2_5p	0.0191733	-1	0.00204377	[ 0.00000000e+000 2.33641262e-122]
AAGC.A	0.0191657	1	0.00204216	[ 0.00000000e+000 2.90454946e-122]
UUA.A	0.0191399	-1	0.00203665	[ 0.00000000e+000 6.13803554e-122]
MMA.I1_5p	0.0191174	1	0.00203189	[ 0.00000000e+000 1.17220928e-121]
ACT.A	0.0191165	-1	0.00203169	[ 0.00000000e+000 1.20406484e-121]
GCTG.A	0.0191074	-1	0.00202975	[ 0.00000000e+000 1.56679645e-121]
CC.I1_3p	0.0190278	-1	0.00201287	[ 0.00000000e+000 1.54939173e-120]
UAG.I2_5p	0.0189313	-1	0.0019925	[ 0.00000000e+000 2.46125861e-119]
TMT.I1_5p	0.0189256	1	0.00199131	[ 0.00000000e+000 2.89351152e-119]
CGG.C1	0.0189136	-1	0.00198878	[ 0.00000000e+000 4.07644147e-119]
GTAC.A	0.0188779	1	0.00198128	[ 0.00000000e+000 1.12869912e-118]
CG.C1	0.0188475	-1	0.00197491	[ 0.00000000e+000 2.68080871e-118]
T.I2_3p	0.0187984	-1	0.00196463	[ 0.00000000e+000 1.08175220e-117]
AUA.A	0.018772	-1	0.00195913	[ 0.00000000e+000 2.28451425e-117]
AUG.C1	0.0187256	-1	0.00194944	[ 0.00000000e+000 8.50840234e-117]
TCAG.A	0.0187137	-1	0.00194696	[ 0.00000000e+000 1.19095306e-116]
TMA.C1	0.0187048	1	0.00194512	[ 0.00000000e+000 1.52929445e-116]
TUU.I2_5p	0.0186954	-1	0.00194316	[ 0.00000000e+000 1.99687409e-116]
TGU.C1	0.0186858	-1	0.00194118	[ 0.00000000e+000 2.61331031e-116]
UA.I1_5p	0.0186414	-1	0.00193195	[ 0.00000000e+000 9.14251115e-116]
UTA.I1_5p	0.0186318	-1	0.00192996	[ 0.00000000e+000 1.19852670e-115]
GC.C1	0.0186105	-1	0.00192554	[ 0.00000000e+000 2.18208743e-115]
TCC.I1_3p	0.0186091	-1	0.00192526	[ 0.00000000e+000 2.26909712e-115]
UTA.I2_5p	0.0185962	-1	0.00192259	[ 0.00000000e+000 3.26054140e-115]
GAG.C1	0.0185734	-1	0.00191789	[ 0.00000000e+000 6.16826020e-115]
TCGT.A	0.0185255	1	0.001908	[ 0.00000000e+000 2.36064935e-114]
AMT.I1_5p	0.0184759	1	0.0018978	[ 0.00000000e+000 9.43272225e-114]
ACC.I1_3p	0.0184758	-1	0.00189778	[ 0.00000000e+000 9.45896027e-114]
MG.C1	0.0184267	1	0.00188771	[ 0.00000000e+000 3.71358857e-113]
[truncated: 1,135 more rows]

## Sheet: h. day3_sc_meth
	effect size	sign	Pearson R	p_value
[truncated: 1,541 more rows]

[truncated: 1 more sheets: i. day3_sc_meth]
