# Supplementary material for: Combined single-cell profiling of expression and DNA methylation reveals splicing regulation and heterogeneity
Source: Genome Biol. 2019 Feb 11;20:30. doi: 10.1186/s13059-019-1644-0 (PMC6371455; doi:10.1186/s13059-019-1644-0)
Supplement: Supplementary file 7 — Table S6. Contributions of features to the PCs in the PCA on all cell-specific feature weights that are used for splicing prediction in iPS and endoderm cells. a. PC1. b. PC2. (XLSX 83 kb) [file 13059_2019_1644_MOESM7_ESM.xlsx]

## Sheet: a. PC1
	contribution
MA.I2_5p	0.0745651
M.I2_5p	0.063531
AM.I2_5p	0.0627548
TMA.I2_5p	0.0615217
MAG.I2_5p	0.0600331
A.sc_meth	0.059713
GGM.I2_5p	0.0579096
GMG.I2_5p	0.0565029
A.cell_mean_meth	0.0545431
TM.I2_5p	0.0525385
I2_5p.sc_meth	0.0520075
GM.I2_5p	0.05189
MTG.I2_5p	0.0501706
MGG.I2_5p	0.0499247
TAG.C1	0.0499119
MTT.I1_3p	0.049474
GA.C2	0.0481334
MG.I2_5p	0.0476226
GAM.I2_5p	0.0475848
MT.I2_5p	0.0466185
ATA.I1_5p	0.0458111
AMA.I2_5p	0.0452205
AAM.I2_5p	0.0450188
SS3.I1	0.04481
AMM.I2_5p	0.0446256
GTM.I2_5p	0.0443781
U1.cell_std_meth	0.0442998
TAT.I1_5p	0.0435072
U2.cell_mean_meth	0.043314
U2.sc_meth	0.0430301
I2_3p.sc_meth	0.042773
MA.A	0.042447
I2_5p.cell_mean_meth	0.0424293
MMT.I2_5p	0.0422576
MAM.I2_5p	0.0421279
AMA.A	0.0414194
MMA.I2_5p	0.0411139
GAM.I1_3p	0.0409772
GTA.C1	0.0409635
MAA.I2_5p	0.0409401
MAA.A	0.0399114
AG.C1	0.0397555
MA.I1_3p	0.0396978
MGA.I2_5p	0.0381023
GMA.I2_5p	0.0378803
MM.I2_5p	0.0377791
A.A	0.0376799
AGA.C2	0.037488
SS5.I2	0.0369003
AM.I1_3p	0.0363756
I1_3p.sc_meth	0.036236
AT.I1_5p	0.0358181
GMM.I2_5p	0.0357746
TMM.I2_5p	0.035604
GMA.I1_3p	0.0351318
I2_3p.cell_mean_meth	0.0350454
phastCons.C2	0.0347715
MAT.I1_3p	0.0345468
GMA.A	0.0344747
TA.I1_5p	0.0343985
MGG.I1_3p	0.0342868
ACAA.A	0.0341981
TTG.I1_3p	0.0337742
GTA.I1_5p	0.0336709
GM.A	0.033659
AGG.C1	0.033471
TGM.I2_5p	0.0332043
TMT.I1_3p	0.0331158
CGCA.A	0.0330567
AMA.I1_3p	0.0330233
TM.I1_3p	0.032826
MAM.I2_3p	0.0327607
AAG.A	0.0327484
M.A	0.0325589
AT.A	0.0325179
MAT.I2_5p	0.0324422
AA.A	0.0323997
MTM.I2_5p	0.0323687
MMT.C2	0.0323506
ATG.A	0.032286
TTM.I1_3p	0.0322451
TGM.A	0.0322395
GAM.C2	0.0322117
AMT.C1	0.0322071
MTM.C2	0.032087
I1_3p.cell_mean_meth	0.032055
GCG.I2_5p	0.0316637
MT.C2	0.031635
GMT.I2_5p	0.031592
GGC.I2_5p	0.0312875
ATM.I1_3p	0.0312873
MAT.I1_5p	0.0311632
MGG.I2_3p	0.0311141
AMG.I1_5p	0.0310883
MAG.I1_3p	0.0310502
AMM.I2_3p	0.0308499
A.C1	0.0306531
M.C2	0.0306494
GAT.A	0.0305438
TGM.I1_3p	0.0305196
AM.C2	0.0302354
GMT.A	0.0300106
TGM.I2_3p	0.0297737
A.I1_5p	0.0296297
AAM.C2	0.0295533
ATG.I1_5p	0.029544
GTA.I1_3p	0.0293814
TTM.I2_5p	0.0293088
M.I2_3p	0.0291689
AMG.I1_3p	0.0287934
GAA.C2	0.0287486
AMT.I2_5p	0.0286845
TMA.I1_5p	0.028314
TA.C1	0.0282477
ATM.A	0.0282073
AMT.I1_3p	0.0281661
GTM.I1_3p	0.0280958
AT.I1_3p	0.0279369
MGM.I2_5p	0.0278087
MMG.I2_5p	0.0277702
GMT.I2_3p	0.0275346
AAM.A	0.027511
MT.I1_3p	0.0274217
ATM.I2_5p	0.0273645
GMT.I1_5p	0.0273387
AAM.I1_5p	0.0273041
M.I1_3p	0.0270458
TAG.I1_5p	0.0270431
CTC.C2	0.0270259
MAG.C2	0.0269982
MGG.C2	0.0268285
AAG.C1	0.0267552
AAA.I1_5p	0.026754
MTG.I2_3p	0.0267076
CGG.I2_5p	0.0266046
GGA.I2_5p	0.0264535
AGG.I2_5p	0.0264267
AM.A	0.0262759
MGT.I1_5p	0.0262503
GA.C1	0.0261823
GM.I2_3p	0.0261582
AAA.A	0.0260998
A.I1_3p	0.0260514
MTG.I1_5p	0.0260434
MMG.I2_3p	0.0255604
MAA.I1_5p	0.025547
TCA.I2_5p	0.0253831
MA.I2_3p	0.0252517
CACA.A	0.0252246
MAA.I1_3p	0.0252112
TGM.I1_5p	0.0250977
ATG.C1	0.0249301
TMA.I1_3p	0.0249182
U1.sc_meth	0.0248159
TAA.A	0.0246622
MG.C2	0.024615
MM.I2_3p	0.0245322
CAG.I2_5p	0.0245252
AAT.I1_3p	0.0243759
MAG.A	0.0243602
GAG.C1	0.0243499
I1_5p.cell_std_meth	0.0243312
GG.I2_5p	0.0243016
TAM.I1_3p	0.0242271
I1_3p.cell_std_meth	0.0242159
TMG.I2_5p	0.0241865
ATT.I1_3p	0.0241367
AA.I1_5p	0.0241248
T.I1_5p	0.024111
GAG.C2	0.0239502
MG.I1_5p	0.0239365
AG.C2	0.0239176
CAA.A	0.0238582
I1_5p.sc_meth	0.0238046
MTA.A	0.0237951
TGA.I1_3p	0.0237708
MTG.C2	0.0237489
GGA.C1	0.0237196
ACA.A	0.0236046
ATT.I1_5p	0.0235718
ACAG.A	0.0235622
ATA.I1_3p	0.0234926
GA.I1_3p	0.0233173
CA.I2_5p	0.0232954
MGG.I1_5p	0.0231849
GAC.C2	0.0230997
MT.A	0.0230474
MMA.I2_3p	0.0229843
U1.cell_mean_meth	0.0229669
CCT.C2	0.0228953
MT.C1	0.022854
AMG.I2_5p	0.0228529
GAA.I1_3p	0.0228055
TMA.I2_3p	0.0227809
AMT.C2	0.0227599
MGA.C2	0.022414
AUA.C1	0.0223902
AA.I1_3p	0.0222486
GGA.C2	0.0220574
CAA.C1	0.0220091
MG.I1_3p	0.0219376
GAT.C2	0.0219136
MGM.I2_3p	0.0218884
I1_5p.cell_mean_meth	0.0218759
AGM.C1	0.0217348
GAA.C1	0.0214457
GMG.C2	0.0213774
MMT.I2_3p	0.0213197
AAC.C2	0.0213121
GM.I1_3p	0.0212925
MG.I2_3p	0.0212753
TATC.A	0.0212675
MMG.C2	0.0212482
MMT.C1	0.02123
AGA.C1	0.0210822
AGM.A	0.0210292
AMA.I1_5p	0.0210028
GAT.I1_3p	0.0209083
TMM.I2_3p	0.0207906
G.I2_5p	0.0207319
TA.A	0.0206126
MT.I2_3p	0.0205911
AA.C1	0.0205054
GM.I1_5p	0.0204797
TGA.I1_5p	0.0204506
MA.I1_5p	0.0203932
ACT.C1	0.0203005
TTA.C1	0.0201797
TMG.I2_3p	0.0201474
MTA.I2_5p	0.0201079
TAA.I1_5p	0.0201072
GM.C2	0.0200721
AM.I1_5p	0.0200689
ATCT.A	0.0200326
MMG.I1_3p	0.0200042
MM.C2	0.0199952
ATA.A	0.0199398
GMA.I1_5p	0.0199153
AAM.I1_3p	0.0198177
MTG.C1	0.0197553
AMM.C2	0.019626
GAC.I2_5p	0.0195689
CAAG.A	0.0195654
GGM.I1_3p	0.0194972
TAT.A	0.0194933
TCGC.A	0.0194814
GCTA.A	0.0193822
AAA.I1_3p	0.0193556
MAA.C2	0.019341
TMM.C2	0.0193108
MGA.I1_3p	0.019287
GGM.C1	0.0191493
UAM.I1_5p	0.0189931
phastCons.C1	0.0189371
TMG.C2	0.0187703
GM.C1	0.0187328
AAT.I1_5p	0.0187157
AM.I2_3p	0.0187047
GMM.C1	0.0186723
TMM.A	0.0186718
AGM.I1_5p	0.0186646
MTM.C1	0.0186145
TTA.I1_5p	0.0185806
AM.C1	0.0183939
GMG.I1_5p	0.01837
GAT.I1_5p	0.0183121
MGM.C2	0.0182774
TTM.I1_5p	0.0182059
A.C2	0.0181615
GCAA.A	0.0181434
MAA.C1	0.0181146
GGM.I2_3p	0.0180275
MTA.I1_5p	0.0179762
GCCG.A	0.0178584
TM.A	0.0178558
TGT.I1_5p	0.017784
CGA.C2	0.0176563
TMT.I2_5p	0.017621
AGT.I1_5p	0.0176193
CTAA.A	0.0175792
GTCG.A	0.017567
MT.I1_5p	0.0175286
MAM.C1	0.0174958
TT.I1_3p	0.0174543
MAM.A	0.0174488
M.C1	0.017381
TM.I2_3p	0.0173084
MMG.A	0.0172905
AGT.C1	0.0171989
GAM.I1_5p	0.0171756
AGM.I2_5p	0.0171421
ACGC.A	0.0171401
GMM.C2	0.0170764
AMA.C2	0.017043
CGA.I2_5p	0.0169726
TT.I1_5p	0.016837
TM.I1_5p	0.0168252
CT.C2	0.0167744
CAAA.A	0.0167721
TAA.I1_3p	0.016722
GMM.I2_3p	0.016718
M.I1_5p	0.0166642
MTG.I1_3p	0.0166565
AAA.C2	0.0166482
TMM.C1	0.0166232
MMM.I2_3p	0.0165854
AAT.C1	0.0165278
UMM.I1_5p	0.0164778
MGM.A	0.0164745
UM.I1_5p	0.0162834
CAG.C2	0.0161848
G.C2	0.0161782
AAT.A	0.0161077
TTT.I1_5p	0.0160936
MGG.C1	0.0159875
TGCA.A	0.0158221
MTA.C1	0.0158079
TGM.C2	0.0157826
GGT.I1_3p	0.0157558
TA.I1_3p	0.0157159
T.I1_3p	0.0156565
CG.I2_5p	0.0156549
TG.I1_5p	0.0156394
ATG.I1_3p	0.0156342
MTM.I2_3p	0.0156252
TGCG.A	0.0155891
ACT.C2	0.0155289
GMG.I2_3p	0.0154811
ACC.I2_5p	0.0154355
AGA.I1_3p	0.0154148
CAC.I2_5p	0.0153591
MTG.A	0.015333
GCTT.A	0.0152545
CTT.I1_3p	0.0151793
AC.C2	0.0151617
AA.C2	0.0150885
MTA.C2	0.0149675
AGA.I1_5p	0.0149356
MMA.A	0.0148588
AGT.I2_5p	0.0148301
MGA.I1_5p	0.0147702
GMA.C1	0.0146891
TMM.I1_3p	0.0146376
TGA.A	0.0145728
CGG.C2	0.014564
AG.I2_5p	0.0144087
TAM.A	0.0141997
GGG.I2_5p	0.0141409
TAT.I1_3p	0.0140614
AMT.I1_5p	0.0140083
CCG.C2	0.0139983
GMA.I2_3p	0.0138873
TMA.C1	0.0138221
GTT.A	0.0137749
GCG.C2	0.0137014
TACA.A	0.0136886
GC.I2_3p	0.0136864
GGG.I2_3p	0.0136443
TGG.I2_5p	0.0136293
CAT.I1_3p	0.0135096
MGA.A	0.0134801
AGA.A	0.0134414
MGT.I1_3p	0.0134344
TAG.I2_3p	0.0134317
TTM.I2_3p	0.013251
TTT.I1_3p	0.0132077
CTG.C2	0.013132
TAA.C1	0.0130923
GTM.I1_5p	0.0130521
GCA.A	0.0130299
TTG.C1	0.0130061
GGM.I1_5p	0.012974
AAM.C1	0.0129579
GG.I2_3p	0.0129493
TGA.C1	0.01279
GMT.I1_3p	0.0127059
TMG.I1_5p	0.0126108
GTM.C1	0.0125615
TM.C2	0.0124725
TAGC.A	0.0124481
MA.C1	0.0124453
CG.C2	0.0124014
TGA.C2	0.0123907
CTG.I2_5p	0.0123129
GGA.I2_3p	0.0122957
AAG.I1_3p	0.0121316
GAA.A	0.0121028
AMT.I2_3p	0.0120944
GTT.I1_5p	0.0120815
GMG.I1_3p	0.0120594
MGT.I2_5p	0.0120443
AMG.C1	0.0120265
ATM.I1_5p	0.0120018
MMA.I1_3p	0.0119873
ACC.C2	0.0119646
CTA.C1	0.0119484
AGT.I2_3p	0.0117606
MMM.I2_5p	0.0117314
CATT.A	0.0117034
MM.A	0.0115919
MMG.I1_5p	0.0115845
GA.I2_5p	0.0115304
MG.A	0.011477
GT.I1_5p	0.0114339
C.I2_3p	0.011358
MMA.C1	0.0113515
TAM.I1_5p	0.0113482
AT.C1	0.0113284
MM.C1	0.0112753
C.C2	0.0112206
CGC.C2	0.0110719
MA.C2	0.0109905
TCC.C2	0.0109905
TG.A	0.0109822
CGC.I2_5p	0.0109564
AAGC.A	0.010852
TMT.C2	0.0107139
AC.I2_5p	0.0107012
GAG.I2_5p	0.0106541
MTM.I1_5p	0.0106504
MAA.I2_3p	0.010638
CC.I2_3p	0.0106371
TAM.I2_5p	0.0105335
GGM.C2	0.0105084
AAAC.A	0.0104488
ACA.I2_5p	0.010423
ACA.C1	0.0104039
CGAT.A	0.0103195
GUM.I1_5p	0.0103094
AACT.A	0.0102736
T.C1	0.0102454
CAAC.A	0.0102396
TGT.A	0.0102235
ACTA.A	0.0101919
ATM.C1	0.0101079
TTG.A	0.010083
AAG.C2	0.0100674
AAC.A	0.0100221
UAM.I2_5p	0.0100169
CGAA.A	0.00996837
AG.A	0.00995307
MMT.I1_5p	0.00993446
CG.I2_3p	0.00986194
TMT.I1_5p	0.00982415
GAM.C1	0.0097475
UUM.I1_5p	0.00974045
TMU.I1_5p	0.00970383
TMG.A	0.00964726
GMT.C1	0.00955067
TGT.C1	0.00953266
GC.I2_5p	0.00948347
TM.C1	0.00944032
CC.C2	0.00939025
CAA.C2	0.00928465
AUM.I1_3p	0.00920645
GAT.I2_5p	0.00919231
TAT.I2_3p	0.00917285
MGT.C1	0.00915978
CCCA.A	0.00914417
GCC.C2	0.00914206
GTC.I2_5p	0.00912323
CTA.A	0.00910521
G.I2_3p	0.00908665
MAT.A	0.00906424
TGC.C2	0.00896395
MTT.I2_5p	0.0089539
CCT.I2_5p	0.00880864
TAM.C1	0.00870402
CA.I2_3p	0.00868103
TGM.C1	0.0086747
CCA.I2_5p	0.00861975
GTA.A	0.00857726
MG.C1	0.00857053
AGM.C2	0.00856371
GMA.C2	0.00855639
MAG.I2_3p	0.00850062
TCG.I2_5p	0.00846246
TG.C1	0.00837412
MTT.C1	0.00835386
MMA.C2	0.00830902
AAA.C1	0.00828019
GTG.I2_5p	0.00823445
CTTC.A	0.0081717
AMM.C1	0.00810586
AGG.I1_3p	0.00802741
GGM.A	0.00802205
TTA.I1_3p	0.00799972
CCT.C1	0.00798196
CAA.I2_5p	0.00792708
MAU.C1	0.00789029
TAT.C1	0.00784273
MAM.I1_5p	0.00783818
SS5.I1	0.00781741
TTA.I2_3p	0.00781538
AAC.C1	0.00780369
UMA.A	0.00778056
MGT.I2_3p	0.00758799
MUA.A	0.00758317
TCG.C2	0.00757667
TGG.C1	0.00757325
MAM.I1_3p	0.00752041
GMM.A	0.00750855
GAA.I1_5p	0.0073646
GA.A	0.00733074
MGU.C2	0.00730927
AAM.I2_3p	0.00724446
TTA.A	0.00700643
MMU.A	0.00700132
TCCT.A	0.00699923
TG.I1_3p	0.00689262
C.I2_5p	0.00685505
CCAT.A	0.00684095
MAU.I2_5p	0.00682224
CCTA.A	0.00681364
GCGA.A	0.00681119
GAT.I2_3p	0.00680375
AGM.I2_3p	0.00674808
MAT.I2_3p	0.00669796
GCC.I2_5p	0.00667929
AAC.I2_5p	0.00659901
TMM.I1_5p	0.00641484
CTGC.A	0.00640279
ACCA.A	0.00633184
MUU.I1_3p	0.0063282
GGA.I1_3p	0.0063011
GCA.I1_3p	0.00626232
TTM.A	0.00623694
ATT.I2_3p	0.0062078
MM.I1_3p	0.00618408
GGT.A	0.00616527
TGC.A	0.00614734
MTT.A	0.00613987
GGCT.A	0.00613228
MAG.I1_5p	0.00613106
ACA.C2	0.00612765
UTM.C2	0.00608845
AMM.I1_5p	0.00605695
AMT.A	0.00605597
MM.I1_5p	0.00604255
MMG.C1	0.00603521
GTM.I2_3p	0.00603359
AACA.A	0.00602438
AC.C1	0.00598227
AGM.I1_3p	0.00590844
TTT.C1	0.00587383
CT.C1	0.00578219
ATT.A	0.005727
MUU.C2	0.0057195
UUM.A	0.00571919
UAA.C1	0.00569214
TTM.C2	0.00566454
MTT.I1_5p	0.00566173
GMG.C1	0.00564856
GCAC.A	0.00554079
TGG.I2_3p	0.00547841
UM.A	0.00534691
GMM.I1_5p	0.00534134
MUU.I1_5p	0.00517578
TGG.C2	0.00512454
UTM.I1_5p	0.0050901
ATGC.A	0.00505693
AMM.I1_3p	0.00503776
CTAC.A	0.00490111
MGA.C1	0.00488466
phastCons.I1_5p	0.0048775
CTC.I2_5p	0.00486494
MAG.C1	0.00484076
UMG.C2	0.00481501
CTG.C1	0.00481104
TUM.I1_5p	0.00480047
AUM.C2	0.00479285
CTA.C2	0.00478335
TAG.I1_3p	0.00467529
UUM.I2_3p	0.00466368
UMT.C1	0.00466192
ATC.A	0.0046594
TMA.A	0.00464022
GMM.I1_3p	0.00463672
MMT.A	0.00462647
UTM.I1_3p	0.00456786
ACGA.A	0.00454396
CT.I2_3p	0.00450548
TT.C1	0.00449569
MGM.I1_5p	0.00446959
GTM.A	0.00442909
UMA.I2_5p	0.0044107
TAC.C1	0.00440347
TMT.A	0.00438273
TAG.I2_5p	0.00432323
MU.A	0.00429617
TTG.I1_5p	0.00428372
GUM.A	0.00427475
MAT.C1	0.0042451
MGU.I2_3p	0.00419863
AACG.A	0.00419045
phastCons.I1_3p	0.00416538
MMM.I1_5p	0.00415686
CAGG.A	0.00415334
AMU.C1	0.00410018
MTU.I1_5p	0.00407597
GG.C2	0.00401789
AAT.I2_5p	0.00399007
MGU.I2_5p	0.0039225
UMA.I1_5p	0.00390968
GMT.C2	0.00388328
GACA.A	0.00384742
GCAG.A	0.00383462
TMU.A	0.00382675
TUM.C2	0.00376518
AGG.I2_3p	0.00371888
GTT.I2_3p	0.00365673
CCGA.A	0.00362382
GGT.I2_3p	0.00359172
AG.I2_3p	0.00353664
MU.I1_5p	0.00349251
AMM.A	0.00348193
CA.C1	0.00340671
CA.A	0.00338119
GMU.C1	0.00336233
CA.I1_5p	0.00331602
TGGC.A	0.00327797
TGCT.A	0.00327259
TUM.C1	0.00325252
TAAC.A	0.00320875
TCT.C2	0.00316612
GC.C2	0.00315045
ACA.I1_3p	0.00314167
TMU.I1_3p	0.00312218
TCA.C1	0.00310497
GGTC.A	0.00303194
GCA.I2_5p	0.0030009
GMU.I1_3p	0.00294114
TTAC.A	0.00293973
AMU.A	0.00289467
A.I2_5p	0.00288942
GTT.C1	0.00280014
ATC.I1_3p	0.00279388
UAM.C1	0.00277818
UMT.I1_5p	0.00275229
AC.I2_3p	0.00270838
UUM.I2_5p	0.00270495
UMG.A	0.00265086
GATC.A	0.00250001
TMU.I2_5p	0.00245753
UMA.I1_3p	0.00238944
logLen.I2	0.00238942
ATA.I2_5p	0.00233233
MMU.I2_3p	0.00232072
MUA.C2	0.00231565
TCAA.A	0.00221624
UGM.C1	0.00214142
logLen.I1	0.00208628
ATM.I2_3p	0.00207196
TCC.I2_5p	0.00204716
GAC.I1_3p	0.00201808
CAAT.A	0.00198099
MTU.I1_3p	0.00185676
ATG.C2	0.00184187
MAU.I1_3p	0.00183566
CGA.A	0.00177704
MMU.I1_5p	0.00177041
UAM.I1_3p	0.00177025
CCGT.A	0.00175699
AUM.C1	0.00174853
MUA.I2_3p	0.00174231
MUT.A	0.00171484
MAU.A	0.00166869
CC.I2_5p	0.00165526
UGM.I2_3p	0.001614
CTT.C1	0.0015767
GT.C1	0.00157146
ATT.C1	0.00153731
UUM.C1	0.00153245
MMT.I1_3p	0.00151092
MTU.I2_5p	0.0014643
GGC.C2	0.00138308
TMU.C2	0.00135193
CAC.C1	0.00134386
GCT.A	0.00128809
MUG.I1_3p	0.0012609
AUM.I2_5p	0.00119908
UTM.C1	0.00117354
GUM.I2_5p	0.00116227
AMA.C1	0.00116056
ATCA.A	0.0011465
CCGC.A	0.00111961
TC.I2_3p	0.00108926
AC.I1_5p	0.00108606
MAU.I1_5p	0.00102743
AAG.I1_5p	0.000960496
MUG.I2_5p	0.000957101
UMG.I1_5p	0.000916549
TC.I2_5p	0.000906836
TAG.A	0.000881801
GT.A	0.000853532
UMG.I2_3p	0.000845574
CCG.I2_5p	0.000827125
TTT.A	0.000826218
UMT.I2_3p	0.000819827
GMU.I2_3p	0.000815919
GT.I1_3p	0.000771852
AMU.I1_5p	0.000764748
AGG.C2	0.000762504
CCAC.A	0.000751991
TT.A	0.000749892
UMG.C1	0.000746439
GTC.C1	0.000584145
AG.I1_5p	0.000579525
MUG.I1_5p	0.000573282
UMM.I1_3p	0.000562131
MTM.I1_3p	0.000542603
MUG.I2_3p	0.000474478
TAA.I2_5p	0.000455532
MU.I1_3p	0.000451975
CAGA.A	0.000445497
AMU.I2_3p	0.000366889
MU.I2_3p	0.000340643
UMM.C2	0.000295973
AGC.C1	0.000293661
GAM.A	0.000261959
CCA.C2	0.000212957
AUM.I2_3p	0.000182645
MMA.I1_5p	0.000172484
MGT.A	0.000165257
CATC.A	0.000103051
AG.I1_3p	9.40901e-05
T.A	8.50577e-05
UMU.I2_3p	0
MUM.I2_3p	0
MUM.I1_5p	0
UMU.I1_3p	0
UMU.I1_5p	0
MUM.C1	0
MUM.I1_3p	0
MUM.C2	0
UMU.I2_5p	0
UMU.C1	0
MUM.A	0
UMU.A	0
UMU.C2	0
MUM.I2_5p	0
MUG.C1	-3.58077e-05
CAT.C1	-4.0918e-05
AMA.I2_3p	-5.02998e-05
MUT.I1_5p	-0.000101572
MAU.I2_3p	-0.000118063
GMU.I1_5p	-0.000120359
MMM.C2	-0.000154078
GAT.C1	-0.000233793
CGC.A	-0.000238888
GA.I1_5p	-0.000269628
AMU.C2	-0.000275212
UGM.A	-0.000293478
ACG.I2_5p	-0.000293627
MTT.I2_3p	-0.000308534
MUT.I2_3p	-0.000317753
MUA.I1_5p	-0.000332816
UMT.I2_5p	-0.000333525
MTA.I2_3p	-0.000527874
TCAC.A	-0.000539219
TAM.C2	-0.000540087
UMA.C1	-0.000562583
ATCC.A	-0.000566513
GMG.A	-0.000603711
TMG.I1_3p	-0.000660247
ACGG.A	-0.000734307
MGG.A	-0.000735164
GUM.I1_3p	-0.00076244
MTA.I1_3p	-0.000764078
MTM.A	-0.000785845
AACC.A	-0.00080297
GT.I2_5p	-0.000807623
MTU.A	-0.000847407
MGU.I1_3p	-0.00086231
TAC.A	-0.000901712
AGCC.A	-0.000918499
MUU.A	-0.000951171
UGM.C2	-0.000960251
GAM.I2_3p	-0.000992519
MMU.I1_3p	-0.00106294
GAG.I1_3p	-0.00110179
GGT.I2_5p	-0.00115089
MTU.I2_3p	-0.00115871
TGG.I1_3p	-0.00116483
GAG.I2_3p	-0.00118558
GTA.I2_3p	-0.00120911
MUG.A	-0.00130248
UM.C1	-0.00130929
MUT.I1_3p	-0.00130987
MMU.C1	-0.00135721
AMG.C2	-0.00136457
UGT.I2_3p	-0.00137862
MMM.A	-0.00142105
GCAT.A	-0.00146759
CGGA.A	-0.00147388
MMM.I1_3p	-0.00148425
UMM.A	-0.00151046
UMA.C2	-0.00151981
MMU.C2	-0.00153437
GUM.C1	-0.00174678
TGT.I1_3p	-0.00177464
AAA.I2_5p	-0.00177776
TAC.I1_3p	-0.001818
ATC.I2_5p	-0.00183068
AMU.I1_3p	-0.00183751
UMM.C1	-0.00183809
MUA.C1	-0.00186184
AGCA.A	-0.00186505
UMG.I2_5p	-0.00186612
AMG.A	-0.00189508
TACC.A	-0.00190598
AGCT.A	-0.0019255
UM.I1_3p	-0.00194844
AUM.A	-0.00195808
UMG.I1_3p	-0.00198649
TA.I2_3p	-0.00203025
GT.I2_3p	-0.00203049
MUU.I2_3p	-0.00203505
TC.C2	-0.00203935
MAU.C2	-0.00208078
UGM.I2_5p	-0.00221005
AA.I2_5p	-0.00222368
TUM.I1_3p	-0.00223613
CAC.A	-0.00225512
UMM.I2_5p	-0.00225705
UMT.I1_3p	-0.0022975
AGA.I2_5p	-0.00231684
GCGT.A	-0.00231721
AGT.I1_3p	-0.00231921
GUM.C2	-0.00239254
MGU.I1_5p	-0.0023969
TTC.I1_3p	-0.00242393
AGT.C2	-0.00244314
GCCT.A	-0.00247402
UM.I2_5p	-0.00247971
ATA.C1	-0.0026269
CTAT.A	-0.00273391
GTGC.A	-0.00286236
GTG.I2_3p	-0.00287491
MUG.C2	-0.00294957
GAC.C1	-0.00297594
TTCG.A	-0.00298302
TCCG.A	-0.00301484
MUU.I2_5p	-0.00304567
TMG.C1	-0.00305814
CTTA.A	-0.00307521
UMT.A	-0.00308631
ACCG.A	-0.00309267
TT.I2_3p	-0.00315482
ACCC.A	-0.00320844
MUT.C1	-0.00327599
ATAC.A	-0.00338814
AGT.A	-0.00342929
TMU.I2_3p	-0.00356001
TUM.A	-0.00361713
AGG.A	-0.00363061
MUU.C1	-0.00363418
ATG.I2_5p	-0.00365242
TMT.C1	-0.00366748
TCT.I1_3p	-0.00372537
MGM.I1_3p	-0.00373364
AUG.I2_3p	-0.00373721
MTU.C1	-0.00374311
GTA.I2_5p	-0.00382734
GTM.C2	-0.00384027
CTCC.A	-0.00386584
CGCG.A	-0.00390791
GTG.A	-0.00393382
UMM.I2_3p	-0.00395177
TG.I2_5p	-0.00398003
UTM.I2_5p	-0.00403459
AUM.I1_5p	-0.00405783
GCA.C1	-0.00408287
CTC.C1	-0.0041063
CGTG.A	-0.00414055
MAM.C2	-0.00415308
TCTG.A	-0.00416469
UM.I2_3p	-0.00416631
UAM.I2_3p	-0.00429828
MTT.C2	-0.00432901
GTTC.A	-0.0043464
GACG.A	-0.00441656
CGAC.A	-0.00442106
CAGT.A	-0.00444567
TACT.A	-0.00444874
MUA.I2_5p	-0.00447318
TTCC.A	-0.0044817
TUM.I2_5p	-0.00453502
T.I2_3p	-0.00462069
CTAG.A	-0.004627
UUM.C2	-0.00466383
GUM.I2_3p	-0.00466638
UMT.C2	-0.00470537
CCG.A	-0.00479981
UTA.C1	-0.00485184
ATC.C1	-0.0048934
UUM.I1_3p	-0.00489802
MUA.I1_3p	-0.00499643
CCA.C1	-0.00501089
GCA.C2	-0.00502606
TAM.I2_3p	-0.00503306
MTU.C2	-0.0051423
GG.I1_3p	-0.00521681
logLen.I1_I2	-0.0052226
AGC.C2	-0.00529479
GAAC.A	-0.00535924
GCT.I2_5p	-0.00546381
UGM.I1_3p	-0.00557639
MU.C1	-0.0055769
TTT.I2_3p	-0.00568069
CCAA.A	-0.00568687
MUT.C2	-0.00573792
CCC.C2	-0.00586678
AT.I2_5p	-0.00593525
ACG.C2	-0.00593597
CGG.I1_3p	-0.00597952
CAG.A	-0.00598548
GTT.I1_3p	-0.00600867
CAA.I1_3p	-0.00609336
phastCons.A	-0.00610674
GMU.C2	-0.00610965
logLen.C1	-0.00612447
AMU.I2_5p	-0.00617905
TGT.I2_5p	-0.0061886
CGGG.A	-0.00618916
G.I1_3p	-0.00628188
TG.I2_3p	-0.00631464
AAG.I2_3p	-0.00633786
GGT.C1	-0.00638201
SS3.I2	-0.00640851
GTG.I1_5p	-0.00646994
UAM.C2	-0.00654839
GMU.I2_5p	-0.00665612
CACG.A	-0.00666645
TCGT.A	-0.00668273
MMU.I2_5p	-0.00670409
GCT.C2	-0.00672734
CTCG.A	-0.0067636
MGU.A	-0.00676737
MMM.C1	-0.00683212
ACT.I1_3p	-0.00697685
UTM.I2_3p	-0.00708618
AAC.I1_3p	-0.00713492
UGM.I1_5p	-0.00728143
AMG.I2_3p	-0.00730262
CAT.I2_5p	-0.00734051
GC.A	-0.00734112
AT.I2_3p	-0.00745766
CCA.A	-0.0074782
UMA.I2_3p	-0.00758436
ACTG.A	-0.00759908
GGT.C2	-0.00762494
TGAC.A	-0.00762967
MGU.C1	-0.00770533
TTCA.A	-0.00776456
TGC.I1_3p	-0.00783342
AGAC.A	-0.00783742
GMU.A	-0.00788825
CTGA.A	-0.00789528
MGM.C1	-0.00791702
TTGC.A	-0.00795061
GTCT.A	-0.00795909
CGAG.A	-0.00796147
UTT.C1	-0.00798508
GCGG.A	-0.00800828
TTC.I2_5p	-0.00816463
phastCons.I2_5p	-0.00823969
AGC.A	-0.00827353
ACAT.A	-0.00827972
TGA.I2_5p	-0.00832368
CCG.I1_3p	-0.00840203
CA.C2	-0.00840716
UM.C2	-0.00840926
phastCons.I2_3p	-0.00848751
GTC.I1_3p	-0.00850742
TAU.C1	-0.0086911
ATA.I2_3p	-0.00871799
ACG.I1_3p	-0.00872461
GCT.C1	-0.00878316
MUT.I2_5p	-0.0088403
ATT.I2_5p	-0.00888975
TTC.C2	-0.00889677
TCC.C1	-0.00890732
TMT.I2_3p	-0.00899649
GTU.C1	-0.00905209
UAT.C1	-0.00909776
TAT.C2	-0.00911773
CATA.A	-0.00912368
UAM.A	-0.0091411
TUT.C1	-0.00916533
AGGC.A	-0.00930098
AGA.I2_3p	-0.00934931
TMU.C1	-0.00937664
AATC.A	-0.00938758
TG.C2	-0.00938933
TTM.C1	-0.00940087
TCG.A	-0.00945789
CAC.C2	-0.00968378
G.A	-0.00978758
GGCA.A	-0.00984511
TUM.I2_3p	-0.00989117
GTG.I1_3p	-0.00993915
ACT.I2_5p	-0.00995384
GGCC.A	-0.0100472
MU.C2	-0.0100855
CTGT.A	-0.0101308
GAU.C1	-0.0102345
TCGA.A	-0.0102806
AC.A	-0.0102909
ATM.C2	-0.0104714
TAC.C2	-0.0105479
GGG.C2	-0.01077
ATTC.A	-0.010777
TGTC.A	-0.0108055
AUT.I1_5p	-0.0108405
CAG.C1	-0.0108945
TCC.A	-0.0109962
TCTT.A	-0.0110121
CGA.I1_3p	-0.0110502
TA.I2_5p	-0.011138
ACAC.A	-0.011154
TGC.I2_5p	-0.0112022
TTG.I2_3p	-0.0113278
CGTC.A	-0.0113606
GTC.C2	-0.011368
CCGG.A	-0.011404
AAU.C1	-0.0114074
GAA.I2_5p	-0.0114486
TGC.C1	-0.0114529
GA.I2_3p	-0.011479
CCC.I2_5p	-0.0115905
CAT.A	-0.0116921
GAG.I1_5p	-0.0117787
MGA.I2_3p	-0.0118005
ACC.C1	-0.0119549
UTM.A	-0.0119589
G.C1	-0.0120375
ACG.A	-0.0120494
U2.cell_std_meth	-0.0120546
GCTC.A	-0.0120561
CAG.I1_3p	-0.0120564
TCT.C1	-0.0120892
GAGC.A	-0.0121566
UAG.I1_5p	-0.0121575
AUG.I1_5p	-0.0121981
AAA.I2_3p	-0.0122728
TCA.I1_3p	-0.012312
MU.I2_5p	-0.0123173
TCTC.A	-0.0123563
GGGC.A	-0.0125055
GTAC.A	-0.0125156
CA.I1_3p	-0.0127063
GAG.A	-0.0127391
ATA.C2	-0.0127498
CT.I2_5p	-0.0127656
CGCC.A	-0.0127859
GACC.A	-0.0128067
UUT.C1	-0.0129748
UGA.I1_5p	-0.0130341
GG.C1	-0.0132536
GUG.I2_3p	-0.0132731
GCTG.A	-0.013342
CGCT.A	-0.0134105
GGC.I1_3p	-0.0134808
TCCA.A	-0.0135601
CTT.A	-0.0136665
ATT.C2	-0.0136791
CCCC.A	-0.0138327
TAU.I1_5p	-0.0138731
TAG.C2	-0.0140116
GGG.I1_3p	-0.0140386
AGC.I2_5p	-0.0141913
CTA.I2_5p	-0.0142035
CCAG.A	-0.0142491
AAG.I2_5p	-0.0143399
CACC.A	-0.0143521
CT.I1_5p	-0.0143638
GTCA.A	-0.0143697
GAU.I2_3p	-0.0143832
TMA.C2	-0.0143971
CTT.C2	-0.0144493
UA.C1	-0.0145075
TGT.I2_3p	-0.0145987
UUU.I1_5p	-0.0146814
TTG.C2	-0.014723
GTT.I2_5p	-0.0148105
GGC.A	-0.014866
A.I2_3p	-0.0149239
MGT.C2	-0.0150439
I2_5p.cell_std_meth	-0.0150653
TGG.I1_5p	-0.0151429
AC.I1_3p	-0.0153692
CGT.I2_5p	-0.0154482
ATC.C2	-0.0154552
CCTT.A	-0.0154641
GGC.C1	-0.0154715
UTT.I1_5p	-0.0155075
UGG.I2_3p	-0.0156659
TGCC.A	-0.0157407
TTC.A	-0.01578
GGG.A	-0.0158064
CTTG.A	-0.0159288
AAU.I1_5p	-0.0159659
TAA.I2_3p	-0.0159983
TTA.I2_5p	-0.0160718
CGT.I1_3p	-0.0161721
TAT.I2_5p	-0.0162435
TTCT.A	-0.0163525
CAGC.A	-0.0164007
logLen.A_I1	-0.0164634
TGG.A	-0.0164652
CGT.C1	-0.0164937
TCCC.A	-0.0165234
ACC.A	-0.0167584
GCC.A	-0.016789
AGU.I2_3p	-0.0168084
GUT.C1	-0.0168116
AAT.C2	-0.0168817
ACG.C1	-0.0169499
ATU.C2	-0.0170299
TCGG.A	-0.0170716
UAG.C1	-0.0170859
GGA.A	-0.017124
A.cell_std_meth	-0.0171347
TCTA.A	-0.0171621
ATG.I2_3p	-0.0175414
GCC.C1	-0.0175441
GUT.I1_5p	-0.0175682
UG.I2_3p	-0.0176247
AT.C2	-0.0176274
UUG.I1_5p	-0.0176379
CGTA.A	-0.0177265
CTTT.A	-0.0178327
UTG.C1	-0.0178354
GTU.I2_3p	-0.0179498
TUA.C2	-0.0179553
GAU.I1_5p	-0.0179974
CGGT.A	-0.0180397
TUU.I1_5p	-0.0183045
TGA.I2_3p	-0.0183255
AU.C1	-0.0183698
CGGC.A	-0.0183912
GGT.I1_5p	-0.0183964
CGTT.A	-0.0184544
UT.C1	-0.0185208
CACT.A	-0.0185547
GCG.I1_3p	-0.0185592
GC.I1_5p	-0.018564
GTG.C2	-0.0186183
CG.A	-0.0186343
AA.I2_3p	-0.0186778
TC.C1	-0.0187872
UTU.C2	-0.0187912
UGT.I1_5p	-0.0188874
TTU.I1_5p	-0.0188881
CGG.A	-0.0189298
logLen.A_I2	-0.0189487
AGU.C1	-0.0189905
GTA.C2	-0.0192885
TUA.I1_5p	-0.019298
TC.I1_5p	-0.0193579
UTA.I2_3p	-0.0193626
UAU.C2	-0.0193712
GCG.A	-0.0195037
TCT.A	-0.0195261
UUG.I2_3p	-0.0196373
GCCA.A	-0.0197151
GTCC.A	-0.0197525
CCTC.A	-0.0197697
UTT.I2_3p	-0.0197709
TGU.I1_5p	-0.0198124
UGU.I2_5p	-0.0199005
UTU.C1	-0.0199352
UTU.I2_3p	-0.019943
CAC.I1_3p	-0.0199486
UTG.I1_5p	-0.019977
ACTT.A	-0.0200018
CG.I1_5p	-0.0200051
TUT.I2_3p	-0.0201161
CG.I1_3p	-0.0201464
GTC.A	-0.0201759
AGU.I1_5p	-0.020215
TCC.I1_3p	-0.0203009
TUA.I2_3p	-0.0203616
AUG.C2	-0.0204949
GAA.I2_3p	-0.0204988
TUG.I2_3p	-0.0206665
TCT.I2_5p	-0.020684
GUA.C1	-0.0207855
TGU.C1	-0.0207898
CGT.C2	-0.0208447
TCA.C2	-0.0209202
TUA.C1	-0.0209355
ACTC.A	-0.0210584
UU.I1_5p	-0.0210762
ACC.I1_3p	-0.0211408
TAC.I2_5p	-0.0212168
UUU.C1	-0.0212664
CCC.A	-0.0213718
AGG.I1_5p	-0.0213996
TTU.C1	-0.0214936
GUA.I1_5p	-0.0215135
UGU.I1_5p	-0.0215205
AGCG.A	-0.0215307
TCAT.A	-0.021725
AUT.I2_3p	-0.0218054
AUU.C2	-0.0218182
GUU.I1_5p	-0.0218385
GGU.I1_5p	-0.0218475
TUG.C1	-0.0218966
CCA.I1_3p	-0.021906
UGU.I2_3p	-0.0220186
GUG.C2	-0.0220979
GUG.I1_5p	-0.0221011
TACG.A	-0.0222974
AUG.A	-0.0223204
GUG.I2_5p	-0.0223745
ACT.A	-0.022562
UUA.C1	-0.0226464
UGU.C2	-0.0228057
GG.A	-0.0228308
TTT.I2_5p	-0.0228866
UUA.I1_5p	-0.0229969
UGT.C2	-0.0229974
ATCG.A	-0.0230091
CC.I1_5p	-0.0230278
TC.I1_3p	-0.0230404
CGT.A	-0.0232083
GU.I1_5p	-0.023353
UAG.I2_3p	-0.0233808
TUU.C1	-0.0234231
TCA.A	-0.0234752
CC.A	-0.0234988
UG.I1_5p	-0.0235572
CTG.I1_3p	-0.0236295
ATU.I2_3p	-0.0237131
GCC.I1_3p	-0.0238177
TGU.I2_3p	-0.0238343
UAU.I2_3p	-0.0239505
TU.C1	-0.024004
UGA.C2	-0.0240437
AUT.C1	-0.0242264
UUG.C2	-0.0243012
GUU.I2_3p	-0.0243506
AAT.I2_3p	-0.0243633
UT.I1_5p	-0.0244475
GUT.I2_3p	-0.0246178
UAU.C1	-0.0246513
UTU.I1_5p	-0.0246582
UGG.I1_5p	-0.0246937
UGA.I2_3p	-0.0247554
UUA.C2	-0.0247726
GGU.C1	-0.0248661
TUT.C2	-0.0249955
UUT.I1_5p	-0.0250299
TCG.C1	-0.025112
TTTC.A	-0.025127
UT.I2_3p	-0.0251886
GCCC.A	-0.0252964
G.I1_5p	-0.0254831
CATG.A	-0.0255167
TU.I2_3p	-0.0255252
U.I1_5p	-0.0255725
GGA.I1_5p	-0.0256131
GAC.A	-0.0256349
GC.I1_3p	-0.0256357
UUT.I2_3p	-0.0256847
AGTC.A	-0.0257036
TAU.I2_3p	-0.0258502
UGU.A	-0.0258628
CCC.C1	-0.0259132
AU.I1_5p	-0.0259664
TCG.I1_3p	-0.0260013
CC.C1	-0.0260719
TTU.I2_3p	-0.0260799
CTCA.A	-0.0260815
CCT.A	-0.0261795
UGT.C1	-0.0264095
TGU.C2	-0.0266222
C.I1_5p	-0.0266485
AUA.I1_5p	-0.0266585
UUU.C2	-0.0266618
CGG.C1	-0.0266888
AUU.C1	-0.0266912
AUA.I2_3p	-0.0267669
TTC.C1	-0.0268249
GTG.C1	-0.0268363
CGC.I1_3p	-0.0268498
CTG.A	-0.0268674
UGG.I2_5p	-0.026926
CCC.I1_3p	-0.0269277
TUT.I1_5p	-0.0269303
GUA.I2_3p	-0.0269365
TCAG.A	-0.026944
GU.I2_3p	-0.0270218
UA.I1_5p	-0.0270487
AU.I2_3p	-0.0271491
T.I2_5p	-0.0271559
TA.C2	-0.0271778
GC.C1	-0.027554
TT.I2_5p	-0.0275811
UTA.I1_5p	-0.0277553
UAA.I1_5p	-0.0278164
GTU.I1_5p	-0.0280386
AUT.C2	-0.0281217
TU.I1_5p	-0.0282187
TTG.I2_5p	-0.0282194
CTC.A	-0.0282561
AGC.I1_3p	-0.0282968
UAT.I1_5p	-0.0284427
UAA.C2	-0.028558
TUU.I2_3p	-0.0287912
ATU.C1	-0.0288029
CCTG.A	-0.0289145
GTU.C2	-0.0289401
GGCG.A	-0.0289445
MAT.C2	-0.0289527
CTA.I1_3p	-0.0290211
TAA.C2	-0.0291789
AAU.I2_3p	-0.0291825
UAA.I2_3p	-0.029236
UTG.I2_3p	-0.0292898
GUU.C1	-0.0293499
GUG.I1_3p	-0.0293892
CCCG.A	-0.0294768
UU.C1	-0.0295589
ATU.I1_5p	-0.0295714
GGAC.A	-0.0296328
AUU.I2_3p	-0.0296358
AAU.C2	-0.0296457
UA.I2_3p	-0.0296868
CGA.C1	-0.0297165
C.A	-0.0297168
UGA.A	-0.0297419
U.C1	-0.0297477
CCT.I1_3p	-0.0298525
GGU.I2_3p	-0.0298637
GTT.C2	-0.0298673
CT.A	-0.0299118
UUG.I1_3p	-0.0299648
TC.A	-0.0299757
GUG.C1	-0.0300085
GCT.I1_3p	-0.0300086
U.I2_3p	-0.0300948
GUA.C2	-0.0301437
CC.I1_3p	-0.0302209
UAG.C2	-0.0302474
AUG.C1	-0.0302654
GU.C1	-0.0302916
CTC.I1_3p	-0.0302974
GCG.C1	-0.0307948
AUU.I1_5p	-0.0308787
UAT.I2_3p	-0.0310029
GUU.C2	-0.0310262
GGU.C2	-0.0311504
TUU.C2	-0.031326
UGG.C1	-0.0313836
GGG.C1	-0.0316059
UAU.I1_5p	-0.0316305
GG.I1_5p	-0.0317381
UGU.I1_3p	-0.0319563
UGG.I1_3p	-0.0319624
CTCT.A	-0.0321763
C.C1	-0.0322746
TUG.I2_5p	-0.0323313
TU.C2	-0.0323455
UTG.C2	-0.0324009
logLen.A	-0.0325303
UTT.C2	-0.0325835
UU.I2_3p	-0.0326049
UA.C2	-0.0328039
UU.C2	-0.0328998
UUA.I2_3p	-0.0329231
GCGC.A	-0.0330861
CT.I1_3p	-0.0334363
GGG.I1_5p	-0.033511
UGA.C1	-0.0336671
CTT.I2_5p	-0.0337126
UTT.A	-0.0337285
GAU.C2	-0.0337566
TUG.I1_3p	-0.0337919
UUT.C2	-0.0345052
UUU.I2_3p	-0.0346987
TAU.C2	-0.034861
AU.C2	-0.0349104
GUT.C2	-0.0353187
UT.C2	-0.0353962
UGU.C1	-0.0354309
ACCT.A	-0.0354801
UG.C2	-0.0355085
C.I1_3p	-0.035642
TTA.C2	-0.0356895
GUG.A	-0.0357216
CCCT.A	-0.0361331
UGG.A	-0.0361914
ACGT.A	-0.0362802
UAT.C2	-0.0364689
TUG.I1_5p	-0.0367678
UUG.A	-0.0368198
UUG.I2_5p	-0.0368719
AGU.C2	-0.0371709
U.C2	-0.0373605
UG.I2_5p	-0.0376118
UTA.C2	-0.0376847
GACT.A	-0.0380411
GU.C2	-0.0381248
UG.C1	-0.0382682
UGA.I1_3p	-0.0385676
AUA.C2	-0.0388464
UTA.A	-0.0392757
UG.I1_3p	-0.0393232
UGG.C2	-0.0393264
CGC.C1	-0.0393969
CCG.C1	-0.0395434
UGA.I2_5p	-0.0397357
GUA.A	-0.0398674
UUU.I1_3p	-0.0399275
logLen.C2	-0.0402399
CG.C1	-0.0403185
I2_3p.cell_std_meth	-0.0403576
AAU.A	-0.0410752
CAT.C2	-0.0410799
GT.C2	-0.041404
CTGG.A	-0.0415138
UUG.C1	-0.0417043
UGT.I1_3p	-0.0422651
TAU.A	-0.0424927
GGU.I1_3p	-0.0430913
TUG.C2	-0.04324
UAA.A	-0.0433392
TTU.C2	-0.0441221
TGT.C2	-0.0446723
AUG.I2_5p	-0.0458606
UAU.A	-0.0459249
UG.A	-0.0459882
TTU.A	-0.0461235
T.C2	-0.0466274
UUU.A	-0.047893
TT.C2	-0.0479814
TUG.A	-0.0481864
GUU.A	-0.0489124
UUU.I2_5p	-0.0490077
UUT.I1_3p	-0.0491193
AUA.A	-0.0498013
UTU.I1_3p	-0.0501013
AAU.I1_3p	-0.0501268
GUU.I1_3p	-0.0501915
UAT.I1_3p	-0.0504451
AUU.A	-0.0507472
TUT.A	-0.0511885
UU.I1_3p	-0.05158
AGU.A	-0.0519069
AUU.I1_3p	-0.0522251
TAU.I1_3p	-0.0522417
TUU.I1_3p	-0.0525614
UTT.I1_3p	-0.0527521
TGU.A	-0.0529067
TTT.C2	-0.0534236
UTA.I1_3p	-0.0534888
GUA.I1_3p	-0.0537645
UUA.A	-0.053805
TTU.I1_3p	-0.0539816
GGU.A	-0.0544105
GU.I1_3p	-0.0547967
ATU.A	-0.0548448
AGU.I1_3p	-0.0559568
UAU.I1_3p	-0.0566081
TUT.I1_3p	-0.0569398
AUT.A	-0.0570394
GGU.I2_5p	-0.0574493
AUT.I1_3p	-0.0577746
GUT.A	-0.0578548
GU.A	-0.0579678
GAU.A	-0.0587864
GTU.I1_3p	-0.0590797
UAG.A	-0.0592961
UTU.I2_5p	-0.0593298
AUG.I1_3p	-0.0595248
GUU.I2_5p	-0.0596542
GUT.I1_3p	-0.0598404
UAT.A	-0.0598883
AUA.I1_3p	-0.0600036
TUA.I1_3p	-0.0601578
UGT.I2_5p	-0.0604555
UU.A	-0.0605208
UTU.A	-0.0607076
AU.A	-0.060805
UUT.A	-0.0612336
ATU.I1_3p	-0.0612892
TU.I1_3p	-0.0615431
UT.I1_3p	-0.0616924
GAU.I2_5p	-0.0618648
TUU.A	-0.0619967
U.I1_3p	-0.0620834
UAA.I1_3p	-0.0622941
UA.A	-0.062849
UGT.A	-0.0634608
UTG.I1_3p	-0.0639161
GTU.A	-0.0643374
ATU.I2_5p	-0.0652137
AGU.I2_5p	-0.0653145
UU.I2_5p	-0.0654181
GAU.I1_3p	-0.0662454
AU.I1_3p	-0.0664297
GU.I2_5p	-0.0666798
U.A	-0.0667977
TTU.I2_5p	-0.0670954
TUA.A	-0.0672776
TAU.I2_5p	-0.0675553
UAG.I1_3p	-0.0676215
UT.A	-0.0680265
TUU.I2_5p	-0.0684916
UUT.I2_5p	-0.0684952
TUT.I2_5p	-0.0688363
TGU.I1_3p	-0.0689778
UA.I1_3p	-0.0690785
UTA.I2_5p	-0.0694769
GUT.I2_5p	-0.0697892
UUA.I1_3p	-0.0702086
AUU.I2_5p	-0.0704395
TU.A	-0.0704622
UTT.I2_5p	-0.0704777
AUA.I2_5p	-0.0715373
TUA.I2_5p	-0.0723815
UAU.I2_5p	-0.0725821
UTG.I2_5p	-0.0740735
TU.I2_5p	-0.0744411
UAT.I2_5p	-0.0752442
UAA.I2_5p	-0.0753386
U.I2_5p	-0.0754653
UAG.I2_5p	-0.0757832
AUT.I2_5p	-0.0761779
AAU.I2_5p	-0.0762176
UTG.A	-0.0768408
GUA.I2_5p	-0.0770039
UT.I2_5p	-0.0771021
GTU.I2_5p	-0.0787502
UUA.I2_5p	-0.07926
AU.I2_5p	-0.0800168
TGU.I2_5p	-0.0807773
UA.I2_5p	-0.0844578

## Sheet: b. PC2
	contribution
TTA.C2	0.0917948
TT.C2	0.0896253
TTT.C2	0.0818909
T.C2	0.0794908
TT.C1	0.0710409
AT.C2	0.0628081
MGG.I2_3p	0.0624877
T.C1	0.0624319
GAG.C1	0.0610796
ATT.C2	0.0605721
G.C1	0.0605378
TTM.C1	0.059903
phastCons.A	0.0595769
MMT.I2_3p	0.0593517
GTG.I1_5p	0.0592427
TA.C2	0.058728
AAT.C2	0.0584352
MTG.I2_5p	0.0581871
TTA.A	0.0581263
TAA.C2	0.057854
TAM.I1_5p	0.0576963
CC.I2_3p	0.0572472
TTC.C1	0.0572205
TA.I1_3p	0.0572141
ATT.C1	0.0572109
AAT.I2_3p	0.0572007
GC.C1	0.0571213
AT.I2_3p	0.0570753
CTTA.A	0.0568315
UAG.I1_5p	0.0568281
TAM.A	0.056731
TTG.I2_5p	0.0565047
MM.I2_3p	0.0562537
C.I2_3p	0.0561867
MM.I2_5p	0.0552492
C.I2_5p	0.0551874
TTA.C1	0.0550517
GUT.C1	0.054206
G.C2	0.054172
GCT.C1	0.0540998
CC.I2_5p	0.0539864
GMG.I2_5p	0.0539432
MMT.I2_5p	0.0539086
TMM.I2_3p	0.0538387
GTT.C1	0.0537997
GTA.I2_5p	0.0537746
ATT.I2_3p	0.0533821
CTG.I2_5p	0.053108
A.I2_3p	0.0530943
G.I2_3p	0.0528512
TA.I2_5p	0.0526998
phastCons.I2_5p	0.0526116
GTT.C2	0.0525567
GTU.C1	0.0524162
ATM.I1_5p	0.0522127
GG.I2_3p	0.0521904
TAA.I2_5p	0.0520448
AA.I2_3p	0.0515582
MG.C2	0.0514884
TTA.I1_5p	0.0509367
GC.I2_3p	0.0509003
TA.I2_3p	0.0508487
T.I2_3p	0.0507685
MMM.I2_3p	0.0507464
AAT.I2_5p	0.0504764
AGU.C1	0.0504637
MGG.I2_5p	0.0504142
ACC.C2	0.0499557
AM.I1_5p	0.0498949
GU.C1	0.0494623
TGT.C2	0.0492718
TT.I2_3p	0.0492613
MA.C1	0.049223
TMM.I2_5p	0.0490822
GGM.I2_5p	0.0490064
TTG.C2	0.0489515
AUG.I1_5p	0.0489025
AT.I2_5p	0.0488306
M.I2_5p	0.0487553
GCC.C1	0.0486992
GUA.I1_5p	0.0484531
logLen.C2	0.048355
ACT.C1	0.0482122
AAM.I1_3p	0.0481368
GGM.I2_3p	0.0479861
AMA.I1_5p	0.0479729
AAT.C1	0.0479547
UUA.I1_5p	0.0479533
CTA.I1_3p	0.0478935
T.I2_5p	0.0476085
ATA.I2_3p	0.0475561
CG.C2	0.0475047
TGU.C1	0.0474573
AUA.C1	0.0474273
UTG.C1	0.0474006
MTA.I1_3p	0.0473146
CCT.I2_5p	0.0472675
TM.C1	0.0472332
GAG.C2	0.0471652
TAC.A	0.0471446
TMA.C1	0.047134
CTC.C2	0.0469373
GGT.A	0.0468453
TAM.C1	0.0468279
AMM.I2_3p	0.0466927
AU.I1_5p	0.0464658
UA.C1	0.0464042
GCG.I2_5p	0.0462659
MGG.I1_3p	0.0461416
AAA.I2_3p	0.0460787
CGG.I2_5p	0.0459511
AGC.C1	0.0458894
M.I2_3p	0.0458071
GGC.I2_5p	0.0457496
AMM.C2	0.045724
MG.I2_5p	0.0456536
UA.I1_5p	0.0455768
TTT.I2_3p	0.045571
AT.C1	0.0455452
TTA.I1_3p	0.0454289
AAC.C2	0.04537
GU.I1_5p	0.0453693
AAM.C2	0.045323
TTA.I2_3p	0.0453039
UAA.C1	0.0451979
GC.I1_5p	0.0451369
GGC.C1	0.0451309
U2.cell_std_meth	0.045064
CCA.I2_5p	0.0447462
U.I1_5p	0.0445854
CAT.C2	0.0445653
MMM.I2_5p	0.0445042
G.I1_5p	0.0444254
GAT.I1_5p	0.0444205
MAA.C1	0.0443385
GUU.C1	0.0443003
TCC.I2_5p	0.0442824
MTM.C2	0.0442371
UGA.I1_5p	0.0442228
CGG.C1	0.0441464
GGG.I2_3p	0.0440995
ATA.I1_3p	0.0440523
AT.I1_3p	0.0439124
TUU.I1_5p	0.0438429
MAA.I1_5p	0.043812
MTT.A	0.0437394
AUU.I1_5p	0.0436941
GGU.I1_5p	0.0436677
MMA.I2_5p	0.0434558
TAA.I2_3p	0.0433204
UU.I1_5p	0.0432955
A.I1_5p	0.0432877
TA.A	0.0432792
CG.C1	0.0432285
AMT.C1	0.043097
MTT.C1	0.043086
CCC.I2_5p	0.0430316
GMM.I2_5p	0.0428069
C.C2	0.0427789
AGG.I2_3p	0.0427168
TAU.I1_5p	0.0427044
TAT.I2_3p	0.0426767
U.C1	0.042657
TAG.I1_5p	0.0426386
GG.C1	0.0425642
TTT.C1	0.0425509
AAM.I1_5p	0.0423593
GM.I2_3p	0.042296
MAG.I2_3p	0.0422264
TAA.I1_3p	0.0421903
GAU.I1_5p	0.0421822
ATT.I1_5p	0.0418607
CG.I2_5p	0.041609
TAT.I1_3p	0.0415736
TAM.I1_3p	0.0415731
UAG.C1	0.0414981
GUU.I1_5p	0.0414847
UTG.I1_5p	0.0414666
GCG.C1	0.0414465
GG.C2	0.0414132
AG.C1	0.0413915
UAT.C1	0.0413874
AAT.I1_3p	0.0413657
GUA.C1	0.0413395
GG.I2_5p	0.0411751
UT.C1	0.0411537
MGA.C2	0.0411061
GCC.I2_5p	0.0409914
ATT.I1_3p	0.0409143
MAT.C2	0.0406905
AAC.I1_3p	0.0405764
TT.I2_5p	0.040565
GM.I2_5p	0.0405054
logLen.A	0.0404963
AGG.C1	0.0404036
MAM.I2_3p	0.0403482
MA.I1_5p	0.0403118
MTM.I2_3p	0.040305
MAG.I2_5p	0.0402914
TTAC.A	0.0402126
GGG.I1_5p	0.0400829
UGU.I1_5p	0.0400705
AAU.I1_5p	0.0400696
AGG.I2_5p	0.0400655
UTA.C1	0.0400624
TGU.I1_5p	0.040044
ATTC.A	0.0399813
GGU.C1	0.0399475
MMG.A	0.0398942
GUT.I1_5p	0.0398697
UUT.I1_5p	0.0396208
UUG.I1_5p	0.0395434
AMT.I2_3p	0.0393872
MAA.I2_3p	0.0391579
SS5.I2	0.0391267
AMT.I1_5p	0.0390604
CTG.C2	0.0390291
CCC.C1	0.0389624
M.C2	0.0389564
UG.I1_5p	0.0388148
T.A	0.0387821
I1_5p.cell_mean_meth	0.0387743
ATA.I2_5p	0.038731
logLen.A_I2	0.0387188
ACGG.A	0.0387006
CC.I1_3p	0.0386707
GGT.I2_3p	0.0386332
GGT.I1_3p	0.0386053
GC.I2_5p	0.0385447
CTT.A	0.0385091
CAAT.A	0.0384593
MTG.C2	0.0384575
ATT.A	0.038457
MGM.C2	0.0384384
CG.I1_5p	0.0383461
phastCons.I2_3p	0.0383049
TA.I1_5p	0.0382865
AGU.I1_5p	0.0382675
CGG.A	0.0382584
TAC.I1_3p	0.0380685
UGT.I1_5p	0.0380574
AT.A	0.0379669
CAG.I2_5p	0.0379665
GMA.C1	0.0379276
A.I1_3p	0.0378855
A.I2_5p	0.0377614
CCG.A	0.0377535
G.I1_3p	0.0377411
AAG.A	0.0377065
GM.C2	0.037638
TTCA.A	0.0374536
CGA.C2	0.0374496
GG.I1_5p	0.0374353
GC.I1_3p	0.0373869
MTM.I2_5p	0.0373517
MMG.C2	0.0373383
GMT.C2	0.0372662
TTA.I2_5p	0.0372337
UUT.C1	0.037182
UUU.C1	0.037172
AMM.I2_5p	0.037142
GA.C2	0.0371308
U1.cell_mean_meth	0.037114
CCG.C2	0.0369782
CCA.I1_3p	0.0367902
TU.C1	0.0367095
M.I1_5p	0.0366505
TAT.I2_5p	0.0366264
GTCG.A	0.0365222
AM.C1	0.0364857
MMG.I2_3p	0.0364734
UG.C1	0.0364426
I1_5p.sc_meth	0.0364182
G.A	0.0363844
AT.I1_5p	0.0362683
TGC.I1_3p	0.0361624
UGG.C1	0.0361598
G.I2_5p	0.0361255
U1.sc_meth	0.0360922
GUG.C1	0.0360678
UU.C1	0.0360379
UT.I1_5p	0.0359605
GUG.I1_5p	0.0359318
C.I1_3p	0.0358527
CAG.I1_3p	0.0358341
MAA.I1_3p	0.0358193
MTT.I1_5p	0.035709
CCT.C2	0.0356655
UMM.I1_5p	0.0355891
AA.I1_5p	0.0355651
UGU.C1	0.0355111
ATAC.A	0.035495
ATG.I2_5p	0.0354379
TAG.I1_3p	0.0354267
ATT.I2_5p	0.0354081
AG.I2_3p	0.0353476
AAM.I2_3p	0.0353232
UUU.I1_5p	0.0353217
TT.A	0.0352771
MGG.A	0.0352362
TGT.I1_5p	0.035077
TG.I1_5p	0.0350244
GMT.I2_3p	0.0350168
TUA.C1	0.034891
CGC.C2	0.0348038
AUG.C1	0.034735
TAT.C2	0.0346854
GC.C2	0.0346851
GCT.C2	0.0346113
I1_3p.cell_std_meth	0.0345996
GMG.C2	0.0345242
MG.I2_3p	0.0344466
MTA.I1_5p	0.0343328
GGA.I2_5p	0.034114
MAT.I1_5p	0.0340128
CC.C2	0.0340051
CT.C2	0.0338087
MAT.A	0.0336913
GGA.C2	0.0336256
logLen.I1_I2	0.0336156
GMM.I2_3p	0.0335996
CGC.C1	0.0335693
UGA.I2_3p	0.0334884
CCC.A	0.0333681
TM.I1_5p	0.033349
ACC.I2_5p	0.0333385
AA.I2_5p	0.0332989
ATM.C1	0.0332738
TACT.A	0.0332353
AUT.I1_5p	0.0332272
AGM.I2_3p	0.033216
CG.A	0.0331323
TT.I1_5p	0.0331206
MT.C2	0.0331065
GG.I1_3p	0.0330531
MMT.C2	0.0329843
TMT.C1	0.0329758
MAT.C1	0.0329698
TMA.I1_5p	0.032942
TMM.I1_3p	0.0328998
CTT.C1	0.0328379
TCC.I1_3p	0.0327594
CT.I2_3p	0.0327389
AA.C1	0.0327103
CCC.I1_3p	0.0326996
TTT.I2_5p	0.0326723
TTG.C1	0.0326481
MM.C2	0.032631
GTU.I1_5p	0.0325853
MT.I1_5p	0.032538
AGC.I1_3p	0.0325083
CA.I2_3p	0.0322973
MM.I1_3p	0.0322726
CCCG.A	0.0322424
CCGG.A	0.032176
I1_5p.cell_std_meth	0.032163
TAU.C1	0.0321407
MMA.I1_5p	0.0321281
TMM.C1	0.0321103
MAG.C1	0.0320724
CGG.I1_3p	0.0320714
MMA.I1_3p	0.0319853
MMA.I2_3p	0.0319428
T.I1_5p	0.0319396
AMM.I1_5p	0.0319153
MTG.I2_3p	0.0318968
TCA.C1	0.0317834
AGT.I1_3p	0.031747
MT.I2_5p	0.0317337
CATA.A	0.0317114
TC.I2_5p	0.0317044
TAT.A	0.0316873
phastCons.I1_3p	0.0315091
AGCG.A	0.0314978
TUG.C1	0.0313939
GCG.C2	0.0313296
TTG.I2_3p	0.0313142
M.C1	0.0312561
TM.I2_5p	0.0312017
CGCG.A	0.0311844
phastCons.C1	0.0311415
T.I1_3p	0.0311127
C.C1	0.0310378
GAC.I1_3p	0.0310228
UAU.I1_5p	0.030828
CAGG.A	0.0307798
TAC.C1	0.0307305
GTG.I2_3p	0.0307269
CAA.I1_3p	0.0306849
TAG.C1	0.0306345
GGG.C2	0.0306281
CATG.A	0.0305142
TU.I1_5p	0.0304959
CGC.A	0.0304179
AAT.I1_5p	0.0303773
TAA.I1_5p	0.0303554
GGCC.A	0.0303277
MG.A	0.0303144
GTCC.A	0.03027
TCG.I2_5p	0.0302394
ACG.C1	0.0302186
CG.I2_3p	0.0301281
TAM.I2_3p	0.0301037
CGCA.A	0.0300933
GGG.I2_5p	0.0298564
MGA.I2_3p	0.0298543
UTT.I1_5p	0.029759
TUT.C1	0.0296708
GATC.A	0.0296223
MAG.C2	0.029608
AA.I1_3p	0.0295881
A.C1	0.0295657
GM.I1_3p	0.0295415
CAG.C2	0.0293653
MTA.A	0.0293491
C.I1_5p	0.0292445
MM.I1_5p	0.0292426
CAAG.A	0.0292197
TMG.C2	0.0291786
TGCG.A	0.0291316
MMM.I1_3p	0.0290995
CGGA.A	0.0290277
ACTT.A	0.0290206
CA.I2_5p	0.0289811
CTGC.A	0.0289788
AMG.C2	0.0289127
MAM.I2_5p	0.028909
MT.C1	0.0288253
ATU.C1	0.0288138
AAG.I1_5p	0.0287983
TG.I1_3p	0.0287716
TMT.A	0.0286991
UGT.C1	0.0286511
UAA.I1_5p	0.0286232
CA.C1	0.0286114
GGC.I1_3p	0.028386
GTT.I1_5p	0.0283564
AMT.I1_3p	0.0283479
GGA.I2_3p	0.0283361
UTU.I1_5p	0.0283192
AUA.I1_5p	0.0283076
CCTG.A	0.0282951
MGM.A	0.0282814
ATG.A	0.0282233
U2.sc_meth	0.0282149
TCTA.A	0.0281945
MGM.I2_5p	0.0281778
CC.C1	0.0280316
UAT.I1_3p	0.0279454
CGGG.A	0.0279294
UGG.I1_5p	0.0279268
TGG.I2_3p	0.0279254
TGM.I1_3p	0.027856
TCCG.A	0.0278013
AAA.I1_5p	0.027784
GCC.I1_3p	0.0277766
MMG.I1_3p	0.0277711
MGG.C2	0.0277679
TGG.I1_3p	0.0277409
ACT.I1_3p	0.0277056
AU.C1	0.027693
I2_3p.cell_std_meth	0.0276806
TMG.I2_5p	0.0276065
CGT.C1	0.0275755
GCA.I1_3p	0.0275591
CCT.I1_3p	0.0274896
GTM.I2_5p	0.0274676
GGA.C1	0.027437
CTC.I2_5p	0.0274014
CTT.C2	0.0274012
AAT.A	0.0273638
TUU.C1	0.0273595
CGC.I2_5p	0.027319
CC.I1_5p	0.0272593
AUA.C2	0.0272281
GMG.I2_3p	0.0272046
GTG.A	0.0271999
AGM.C2	0.027162
CTG.I1_3p	0.027128
AGT.I1_5p	0.0271204
CCCA.A	0.0271118
AAA.C1	0.0271103
GGM.C2	0.0270989
MMM.A	0.027083
TTG.I1_5p	0.0270236
CCGC.A	0.0269239
AAU.A	0.0268965
MAG.I1_3p	0.026853
CCG.C1	0.0268436
CAT.A	0.0268031
TGG.C2	0.0267994
ATA.C2	0.0267794
UTU.C1	0.0267113
TAA.C1	0.0266958
MMA.C1	0.0266733
CTT.I1_3p	0.0265958
GCCC.A	0.0265539
MMM.I1_5p	0.0265271
AG.C2	0.0265081
AM.C2	0.0264842
ACC.I1_3p	0.026421
CTT.I2_5p	0.0264105
GTM.C1	0.0262882
TCG.C1	0.0261684
GGM.I1_3p	0.0261545
TAG.C2	0.026057
CT.I2_5p	0.026021
TACA.A	0.0259234
GGG.I1_3p	0.0259136
CCCC.A	0.0259088
TCGC.A	0.0259018
GMM.C2	0.0258668
AAM.C1	0.0258344
TGA.I1_5p	0.0258319
AC.C1	0.0258152
ACT.I2_5p	0.0257747
TTU.I1_5p	0.0257404
GT.I1_5p	0.0257399
TAC.I2_5p	0.0256764
CAC.I1_3p	0.0255946
TGT.C1	0.0255856
AMA.C1	0.0255628
GMT.I1_3p	0.0255518
GCT.I1_3p	0.0255298
U1.cell_std_meth	0.0255287
TGG.I1_5p	0.0255131
TTM.A	0.0253921
AUG.A	0.0253064
ACG.I2_5p	0.025283
CAC.I2_5p	0.0252403
TCG.C2	0.025213
GAC.I2_5p	0.0251092
MGM.I2_3p	0.0250879
CGTG.A	0.0250134
CGA.I2_5p	0.0249999
ATA.A	0.0249796
TUA.I1_5p	0.024972
GT.A	0.0249106
UUG.C1	0.0249068
MAM.I1_3p	0.0248699
TMT.I1_5p	0.0248579
ACG.C2	0.0248088
TTM.I1_5p	0.0248048
MGA.I2_5p	0.0247919
TMG.I2_3p	0.0247653
CC.A	0.0245465
MA.I2_5p	0.0245107
AGC.C2	0.0244521
MG.I1_3p	0.0244133
MTA.I2_3p	0.0243265
U2.cell_mean_meth	0.0243144
CTTT.A	0.0242188
AGM.I1_3p	0.0241608
ATM.C2	0.0241451
MAM.I1_5p	0.0241446
CGAA.A	0.0240873
CAA.C1	0.0240762
CTG.C1	0.0239429
AC.C2	0.0239246
TGM.C1	0.0239202
TTCC.A	0.0239163
AMA.I1_3p	0.0238636
GAG.I1_3p	0.0238635
ATGC.A	0.0238416
TMM.I1_5p	0.0237878
CGG.C2	0.0237708
GG.A	0.023679
TCCC.A	0.0234876
MMG.I2_5p	0.0234651
TCCA.A	0.0234644
AGG.I1_3p	0.0234396
CTCT.A	0.0234038
TTGC.A	0.0233551
AGGC.A	0.0233126
UAT.I1_5p	0.0232836
TA.C1	0.0232538
GCC.C2	0.023215
GMA.I2_3p	0.0232058
TCTT.A	0.0231757
TMM.A	0.0231585
TGT.I2_5p	0.0231245
GGAC.A	0.0230479
CTA.A	0.0230096
TCT.A	0.0229316
GGC.C2	0.022917
AGG.A	0.0228667
GMM.I1_3p	0.0228483
MT.I2_3p	0.0228269
GGC.A	0.0227087
TCCT.A	0.0227078
AMG.I2_5p	0.0226513
I2_5p.cell_std_meth	0.0226403
CAGA.A	0.0225288
AGC.A	0.022514
GAU.C1	0.0224786
GTT.I1_3p	0.0224086
CCG.I1_3p	0.0224026
GMG.I1_3p	0.0223903
ATG.C2	0.0223787
MUU.I1_5p	0.0223647
ATC.C2	0.0223598
AGA.I1_5p	0.0222948
TTU.A	0.0222699
MAT.I1_3p	0.0221669
AC.I1_5p	0.0221475
MTG.A	0.022145
TAU.A	0.022071
GTC.I2_5p	0.0220525
MAG.I1_5p	0.0220505
TT.I1_3p	0.0220465
TC.I2_3p	0.021961
TACC.A	0.0219186
GACG.A	0.0218919
GCGT.A	0.0218776
GA.I1_3p	0.0218648
AAU.I1_3p	0.021856
GTA.A	0.0218433
GTA.C1	0.0218324
UTT.C2	0.0217992
UGA.C2	0.0216109
AAC.A	0.0215937
GAM.C2	0.0215904
GAAC.A	0.0215792
GUU.A	0.0215513
UUA.C1	0.0214718
GT.C2	0.0214199
TCAG.A	0.0214039
ACAG.A	0.0213432
MTT.C2	0.0212651
GTA.I1_5p	0.0212519
MA.I2_3p	0.0211724
CAT.I2_5p	0.0211156
GAA.I1_5p	0.0210222
GTG.I1_3p	0.0210177
GACA.A	0.0209522
TMA.I1_3p	0.0209311
ACC.C1	0.0208947
logLen.I2	0.0208782
TC.C1	0.0208733
MTT.I2_5p	0.0208624
ATA.C1	0.0207911
CGGT.A	0.0207196
MAM.C1	0.0206912
UTT.C1	0.0206734
MTG.I1_3p	0.0206581
AAG.I2_3p	0.0206336
M.I1_3p	0.020492
CGT.C2	0.0204871
AMM.C1	0.020478
TAG.I2_3p	0.0204521
TUA.I1_3p	0.0204429
AG.A	0.0203815
GAT.C1	0.0202496
GAM.I2_3p	0.0202392
GCAT.A	0.0202007
UUU.A	0.0201719
GGG.C1	0.0201642
GAM.I2_5p	0.0200871
ACG.A	0.020062
ATC.C1	0.0199986
AMT.I2_5p	0.0199786
CA.I1_3p	0.0199125
GTM.I2_3p	0.0198867
GMU.I1_5p	0.0198598
AG.I1_3p	0.0198425
GCTG.A	0.0197432
UTA.I1_5p	0.0196901
TTT.I1_5p	0.0196725
CAGC.A	0.0195847
TGG.I2_5p	0.0195727
TAG.I2_5p	0.0195033
MGT.C2	0.0194626
GTG.C2	0.0194253
GGCT.A	0.0194154
GAT.I2_3p	0.0193928
TGU.A	0.0193904
MTM.I1_5p	0.0193861
AAG.I2_5p	0.0193846
ATCG.A	0.0193615
CTCC.A	0.0193584
TCC.A	0.019238
GMT.I1_5p	0.0191784
MMT.I1_3p	0.0191778
GTT.I2_3p	0.0191563
UM.I1_5p	0.0191489
MGM.I1_5p	0.0191379
MAT.I2_5p	0.0191353
MTT.I1_3p	0.0191309
GAG.I2_5p	0.0191072
CTG.A	0.0190154
AAA.I2_5p	0.0190085
GUA.I2_3p	0.0189846
TAM.I2_5p	0.018939
GUA.I1_3p	0.0189298
GAG.I1_5p	0.0188856
CG.I1_3p	0.0188771
AUU.I1_3p	0.0188252
MMT.I1_5p	0.018781
MM.A	0.0187634
ACA.I1_3p	0.0187357
GAC.C2	0.0187242
ATG.I2_3p	0.0187009
UGM.I1_5p	0.0186956
AUG.C2	0.0186881
GAM.I1_3p	0.0186782
TTC.I2_5p	0.0186634
AGU.I2_3p	0.018618
GMA.I2_5p	0.0186152
CGAG.A	0.0186113
AGT.I2_5p	0.0186112
MAU.I1_3p	0.0186057
TAT.C1	0.0186013
MGT.I2_3p	0.0184465
GTTC.A	0.0183436
GGU.A	0.0183373
TM.I2_3p	0.0182897
GT.I2_5p	0.01825
AACG.A	0.0182488
GTCA.A	0.0182381
GTC.C1	0.0182303
AGCT.A	0.018123
CGT.I1_3p	0.018108
GTU.A	0.0180893
GAU.I1_3p	0.0180711
ACCT.A	0.0180146
AAU.C1	0.0180129
UAU.C1	0.0179922
UGT.I1_3p	0.0179773
CCA.C2	0.0179621
A.cell_std_meth	0.017959
GMA.I1_3p	0.01794
TTG.A	0.0179195
GCC.A	0.0178897
TTT.I1_3p	0.0178344
TTU.C2	0.0178276
UUT.I1_3p	0.0178144
CCG.I2_5p	0.0177748
GTA.I1_3p	0.0177597
CCGT.A	0.0177507
AM.I1_3p	0.0177379
AM.A	0.0176461
MTG.C1	0.0175849
TMT.I2_5p	0.0175069
GUU.I2_3p	0.0174296
CTGA.A	0.0173984
GAM.I1_5p	0.0173593
GAA.I2_5p	0.0173331
GCAG.A	0.0173256
MU.I1_5p	0.0173072
AGM.A	0.0173057
CGT.A	0.0171973
TUG.C2	0.01716
GMT.I2_5p	0.0171343
AU.A	0.0171186
GTA.I2_3p	0.0170433
AUU.I2_5p	0.0170408
UGA.C1	0.0170355
GCCG.A	0.0170135
UGU.C2	0.0169647
UA.A	0.0169639
AAC.C1	0.0169179
ACGC.A	0.0169167
TCGT.A	0.0168226
AGG.I1_5p	0.0168159
TTCT.A	0.0167992
TG.I2_3p	0.0167305
TCGA.A	0.0166517
GTC.I1_3p	0.0166442
TAT.I1_5p	0.0166359
GM.I1_5p	0.016601
MTU.C1	0.0165451
UAU.A	0.0165412
AUA.A	0.0164601
MA.A	0.0164458
AMM.I1_3p	0.0162761
ATCA.A	0.0162527
GAA.A	0.0162279
MMA.C2	0.0162251
GAA.C1	0.01613
MGU.C2	0.01612
CAC.C2	0.0160959
CTAC.A	0.0160944
GTM.I1_3p	0.0160309
TGU.I2_3p	0.0159924
CCT.C1	0.0159491
AUG.I1_3p	0.0159301
GU.I2_3p	0.0158524
logLen.C1	0.0158496
GCG.I1_3p	0.0158381
UGM.C2	0.0158102
GA.C1	0.0157897
ATU.I1_5p	0.0157724
UAT.A	0.0157565
GU.A	0.0157515
GGA.I1_5p	0.0157315
UAA.I1_3p	0.0157224
AGU.I1_3p	0.0156981
CT.I1_3p	0.0156865
U.A	0.0156814
GGM.A	0.0156381
TTCG.A	0.0155752
UU.A	0.0155358
UA.I1_3p	0.0154965
CCA.C1	0.015451
UUM.I1_5p	0.01539
ATM.I2_3p	0.0153784
GMM.I1_5p	0.0153599
TGM.I2_5p	0.0153149
GUA.A	0.015311
AMU.I1_3p	0.0153042
GTT.I2_5p	0.0152821
CTC.C1	0.0152787
GGT.I2_5p	0.0152569
TC.I1_3p	0.0152289
AMA.A	0.0152133
MGA.I1_5p	0.0152056
MGU.I2_5p	0.0151899
AGM.I2_5p	0.0151874
UAM.I2_5p	0.0151177
AGM.I1_5p	0.0151176
TGM.I1_5p	0.0150665
ATU.I1_3p	0.0150232
GGU.C2	0.0150145
CTA.I2_5p	0.0150123
MGT.A	0.0149928
CGA.C1	0.0149623
GCTA.A	0.0149618
AGA.I1_3p	0.0149452
TCAC.A	0.0148838
GGTC.A	0.0148469
CCTT.A	0.0147793
TCT.C1	0.0147662
GMG.C1	0.0147458
GCA.I2_5p	0.0147254
TGC.C1	0.0146816
AAU.C2	0.0146794
CATC.A	0.0145791
TATC.A	0.0145625
GCTT.A	0.0145157
GGT.C2	0.0144807
MMT.C1	0.01444
ACTC.A	0.0144224
AG.I2_5p	0.0143731
CAAC.A	0.014363
CCTA.A	0.0143428
CTA.C1	0.0142781
AGT.I2_3p	0.0142781
MGT.I2_5p	0.0142653
MMM.C2	0.0142237
ATA.I1_5p	0.0142157
AMU.C1	0.0141702
TTM.I2_5p	0.0141452
AGA.A	0.0141374
CACA.A	0.014082
TGA.I2_5p	0.0140446
AM.I2_5p	0.0140412
GAU.C2	0.0140242
AU.I1_3p	0.014016
TTC.A	0.0139981
GGCG.A	0.0139771
AACT.A	0.0139223
CCGA.A	0.0138856
TGT.I1_3p	0.0138844
AUT.I2_3p	0.0138806
GUT.C2	0.0138708
GUA.C2	0.0138584
UTA.C2	0.0138575
GUT.I2_5p	0.0137908
MAM.C2	0.0137779
UUA.A	0.0137515
logLen.I1	0.0137327
ACG.I1_3p	0.0136982
GGG.A	0.0135872
UAG.I2_3p	0.0135799
TUT.C2	0.0135739
MUT.C1	0.0134733
TAC.C2	0.0134615
CGGC.A	0.013448
TCAT.A	0.013444
UAG.I1_3p	0.0133908
ATM.I1_3p	0.0133676
MT.A	0.0132938
AAA.I1_3p	0.0132724
GAC.A	0.0132665
SS3.I1	0.0132597
GGCA.A	0.0132343
UAA.A	0.0132037
TUT.I1_5p	0.0131328
GA.A	0.0130966
AGG.C2	0.0130739
MAG.A	0.0130736
GTGC.A	0.0130372
UMT.C2	0.0129373
TMT.I2_3p	0.0129313
GTG.I2_5p	0.0129168
UG.A	0.0129062
ATCC.A	0.0128447
TGCC.A	0.0128198
CAC.A	0.0127783
MTG.I1_5p	0.0127168
ACA.C2	0.0126836
GTM.C2	0.0126218
CAT.C1	0.0126204
UU.I1_3p	0.0126021
U.I1_3p	0.0125917
GCG.A	0.0125559
MM.C1	0.0125118
CTAG.A	0.012499
UGT.I2_5p	0.012487
TACG.A	0.0124708
MAT.I2_3p	0.0124674
TMA.C2	0.0124369
GGA.I1_3p	0.0124097
MTT.I2_3p	0.0124019
C.A	0.0123771
AACC.A	0.0123532
AC.I2_5p	0.0123439
TAU.I2_5p	0.0122182
UTU.I2_5p	0.01219
CA.I1_5p	0.0121507
CT.C1	0.0121373
AGC.I2_5p	0.0121186
GU.I1_3p	0.0120964
GU.C2	0.0120387
GAG.A	0.012023
A.cell_mean_meth	0.0120036
UTT.A	0.0119877
UUU.I1_3p	0.0119817
CCC.C2	0.011977
AAA.C2	0.011958
AATC.A	0.0119357
I1_3p.cell_mean_meth	0.0119145
CGTC.A	0.0118346
CAC.C1	0.0118333
TGA.I1_3p	0.0118092
TTT.A	0.0118065
AMG.A	0.0118043
TCT.I2_5p	0.0117974
MTU.I2_5p	0.0117722
UGT.I2_3p	0.011755
UGG.C2	0.0117547
UAM.I1_3p	0.0117378
UGG.A	0.0117171
TAG.A	0.0116963
TAU.C2	0.0116937
GCTC.A	0.0116608
TCC.C2	0.0116423
CTAA.A	0.0116338
UTG.I1_3p	0.0116018
AUA.I1_3p	0.0115941
GTU.I2_5p	0.0115904
TUM.C2	0.0115847
AMT.A	0.0115701
GTCT.A	0.0115624
TUG.I2_5p	0.0115605
I1_3p.sc_meth	0.0115499
CTC.I1_3p	0.0115486
TGTC.A	0.0115432
MTM.I1_3p	0.0115348
GMG.A	0.0115048
AGA.I2_5p	0.0115046
TUM.I1_5p	0.011494
GACC.A	0.0114541
GGU.I1_3p	0.011451
UGU.A	0.0114059
MGG.C1	0.0114009
TMA.I2_3p	0.0113468
MU.C1	0.0113309
GTC.C2	0.0113256
UAG.C2	0.0113207
CATT.A	0.0113189
TTU.C1	0.0113136
UGM.A	0.0112426
GAGC.A	0.01124
TGCT.A	0.0111802
GUA.I2_5p	0.011093
MUT.I2_3p	0.0110864
MTU.A	0.0110736
TCAA.A	0.0110703
SS3.I2	0.0110039
GAU.I2_3p	0.0109928
TGA.A	0.01099
MMG.I1_5p	0.0109773
TGU.I2_5p	0.0109723
AUG.I2_5p	0.0109432
ACAT.A	0.0108454
UTM.I2_5p	0.010845
AAM.A	0.0108445
TUG.I1_5p	0.0108354
AGU.C2	0.0107987
ATG.C1	0.0107918
GAG.I2_3p	0.0107822
GUU.I1_3p	0.0107768
GGA.A	0.0107557
CAGT.A	0.0107548
TUT.A	0.0107371
ACGA.A	0.0107302
GUU.C2	0.0107199
CCT.A	0.0106964
AMG.I1_3p	0.0106935
UUT.I2_5p	0.010667
GC.A	0.0106505
AGA.C2	0.0106445
UAU.I2_5p	0.0106147
UTT.I2_3p	0.0106126
AMM.A	0.0105697
UMM.A	0.010563
MGT.I1_3p	0.0105113
CT.A	0.0105113
CACG.A	0.0104588
GA.I2_5p	0.0104502
AU.C2	0.010433
TGT.I2_3p	0.0103516
AUU.A	0.0103424
AC.I1_3p	0.0103255
AGU.I2_5p	0.0103126
MTA.I2_5p	0.0102164
TCA.I1_3p	0.0101791
CTAT.A	0.0101544
ACGT.A	0.0101434
ACAC.A	0.010094
MMT.A	0.0100866
AAG.C2	0.0100668
MMM.C1	0.0100138
UTA.I2_5p	0.00999427
GM.C1	0.00996916
UMA.I2_3p	0.00996521
TAM.C2	0.0099195
UTG.I2_3p	0.0098514
UTG.I2_5p	0.00980852
CGCT.A	0.00976718
UT.I2_5p	0.00976342
UAG.A	0.00973328
ACT.A	0.009727
ACTA.A	0.00968921
CTCG.A	0.00966421
TC.C2	0.00960748
TTC.I1_3p	0.00960223
TMU.C2	0.00958523
MGU.C1	0.0095756
TUU.C2	0.00953639
TGAC.A	0.00953601
TCA.C2	0.00948742
UUA.I2_3p	0.00946187
UAG.I2_5p	0.00945473
SS5.I1	0.00938912
TGM.I2_3p	0.00936977
ATC.A	0.0093685
MG.I1_5p	0.00935973
UG.C2	0.00933783
GCT.I2_5p	0.00933271
GT.I2_3p	0.00932484
GCA.C1	0.00931609
TTM.I2_3p	0.00931151
CGT.I2_5p	0.00923468
UAA.I2_3p	0.00920618
AUU.C2	0.0091628
TCA.I2_5p	0.00914753
GMM.A	0.00912367
UUM.I2_3p	0.00912222
AGT.C2	0.0091211
UAT.C2	0.00906769
GTG.C1	0.00905178
MGU.I1_5p	0.00902579
UTM.I1_5p	0.00901581
ACCC.A	0.00901495
A.C2	0.0089981
GAU.I2_5p	0.00894045
GUM.I2_5p	0.00893744
UGU.I2_5p	0.00887902
UTU.A	0.00886131
TGU.I1_3p	0.00877972
UA.C2	0.00877325
MT.I1_3p	0.00869891
AUM.I1_3p	0.00867126
TUU.I2_5p	0.00866619
TCC.C1	0.00864922
AC.A	0.00862052
GGU.I2_3p	0.00860442
MTA.C1	0.00858246
MAA.C2	0.00853806
UAA.C2	0.00853628
GAU.A	0.00848702
AACA.A	0.00845695
CAG.A	0.00839639
UUA.I2_5p	0.008362
UT.I1_3p	0.00836035
ACTG.A	0.00832595
GUM.A	0.00832356
GAA.C2	0.00831273
A.sc_meth	0.00827748
TMA.A	0.00826582
UA.I2_3p	0.00826286
MUG.I1_3p	0.00825605
UM.I1_3p	0.0082341
TM.I1_3p	0.00821113
TGGC.A	0.00814125
UT.A	0.00813932
GMU.I2_5p	0.00811404
GCGG.A	0.00811074
GUM.C2	0.00807471
TM.C2	0.00807301
CGCC.A	0.00797798
GUT.I2_3p	0.00797162
AUT.C2	0.00796959
UMG.C2	0.00795685
CCAT.A	0.0079506
AUT.I2_5p	0.00792934
UGA.I2_5p	0.00792344
UT.C2	0.00783473
TMM.C2	0.00781821
CAA.A	0.00777649
TCG.A	0.00776054
TUG.I2_3p	0.00773723
GMU.I1_3p	0.00773178
GCCT.A	0.00772247
MUT.C2	0.007694
MU.I2_5p	0.00763842
AGCC.A	0.00762155
TMA.I2_5p	0.00761252
MUU.I2_5p	0.00756696
UMA.C1	0.00752721
TG.C1	0.0075202
ACT.C2	0.00751252
TU.I1_3p	0.0074797
AUM.C2	0.00746701
ACA.A	0.00744568
UT.I2_3p	0.00741569
TAU.I1_3p	0.00740223
AMT.C2	0.00739179
ATM.I2_5p	0.00738363
UUT.I2_3p	0.00735811
TGCA.A	0.00734333
CA.A	0.00730472
I2_3p.cell_mean_meth	0.007282
UMA.C2	0.0072674
UGA.I1_3p	0.00726047
CAA.C2	0.0072521
GA.I1_5p	0.00725194
U.I2_3p	0.00719266
UUG.I2_3p	0.00708084
TGA.C2	0.00707586
AGTC.A	0.00706969
UTT.I1_3p	0.00705966
GTU.I2_3p	0.00705463
TUA.A	0.0070488
UGG.I2_3p	0.00703744
GAM.C1	0.00701862
UAU.C2	0.00698438
UG.I2_5p	0.00697386
TM.A	0.00696787
MUU.C1	0.00696639
TUA.C2	0.00694319
TTU.I2_5p	0.00691209
GA.I2_3p	0.00685928
AMA.I2_5p	0.00685922
CAAA.A	0.00684324
UGU.I2_3p	0.00684197
GMA.I1_5p	0.00683781
TGC.I2_5p	0.00683408
UMM.C2	0.00682282
ATM.A	0.00681793
GCA.C2	0.00678012
UTA.I2_3p	0.00675908
ACC.A	0.00672883
ATC.I2_5p	0.00672167
TCTG.A	0.00671368
GMA.A	0.00667186
UMT.I1_5p	0.00664584
AAGC.A	0.00664183
ACCA.A	0.00663365
UTM.I1_3p	0.00663077
I2_5p.cell_mean_meth	0.00662922
MMU.I2_3p	0.00659524
TMG.A	0.00658012
TUM.I1_3p	0.00657357
AUT.I1_3p	0.00655291
CTTC.A	0.00652542
UTA.A	0.00650762
TMG.I1_5p	0.00650378
CGTA.A	0.00648414
GGT.C1	0.00647477
MAM.A	0.00647007
UU.I2_3p	0.0064595
GUG.I2_5p	0.00645819
MGM.C1	0.00644543
MUU.I1_3p	0.00644102
GGM.I1_5p	0.00643997
TUU.I2_3p	0.00640336
ACAA.A	0.00639702
GAM.A	0.00630103
MUA.C2	0.00629002
GACT.A	0.00628323
GUG.A	0.00625002
UGG.I2_5p	0.00624421
TTM.I1_3p	0.00619282
MAU.C2	0.00618186
MUA.I2_5p	0.00613348
UUG.A	0.00613036
GUG.C2	0.00612623
MTM.C1	0.00612574
AMG.I1_5p	0.00609789
TU.A	0.0060539
ATU.C2	0.00604139
UMA.I2_5p	0.00603038
ATG.I1_5p	0.00602885
AU.I2_5p	0.00602603
A.A	0.00601014
phastCons.I1_5p	0.00600896
UMA.I1_5p	0.00588764
UA.I2_5p	0.00587315
MMA.A	0.00587227
GUM.C1	0.00585606
GTU.I1_3p	0.00582951
UMT.I2_5p	0.00582628
MMU.I1_3p	0.00582078
TGA.C1	0.00578847
MGM.I1_3p	0.0057798
UUM.A	0.00569871
AAG.I1_3p	0.00569718
U.C2	0.00568318
AGAC.A	0.00567291
UMG.A	0.00565014
TG.C2	0.00564247
MU.C2	0.00561031
UTM.I2_3p	0.0055366
CGA.I1_3p	0.00551556
TCGG.A	0.00545223
UMT.I2_3p	0.00545208
UGT.A	0.00545166
CGAT.A	0.00542105
TGM.C2	0.00541223
UMA.I1_3p	0.0053618
CAG.C1	0.00535234
MGT.I1_5p	0.00533506
MUA.I2_3p	0.00530419
TGC.C2	0.00527696
TUU.I1_3p	0.00526599
TMT.C2	0.00526077
AAA.A	0.00525478
UUT.A	0.00524947
UM.C1	0.00523026
MTU.C2	0.00518634
AUT.C1	0.00516977
CCCT.A	0.0051641
UMM.C1	0.0051353
TGT.A	0.00513439
MAU.I2_5p	0.00511704
ATC.I1_3p	0.0051119
UUU.C2	0.00510814
CAT.I1_3p	0.00508718
AMU.C2	0.00507832
AGT.C1	0.00507177
UM.C2	0.00506694
TGM.A	0.00503443
UTU.C2	0.00493492
ACCG.A	0.00489815
UAM.A	0.00489343
UTU.I1_3p	0.00487941
TAA.A	0.00487491
MAU.C1	0.00485923
TG.I2_5p	0.0048527
GMU.C2	0.00484992
GUT.I1_3p	0.00482127
UMT.A	0.00481543
UTA.I1_3p	0.00479856
MUT.A	0.00475365
AU.I2_3p	0.00474774
GAC.C1	0.00473344
TGG.C1	0.00458345
AUU.I2_3p	0.00458186
AAU.I2_5p	0.00457092
UUT.C2	0.00454678
GT.C1	0.00451668
UTM.C2	0.00450213
AA.A	0.00447945
AUT.A	0.00447642
TUT.I2_5p	0.00443398
CACC.A	0.00442145
UU.I2_5p	0.00441919
UM.I2_5p	0.0044137
MUT.I2_5p	0.00440426
ACA.I2_5p	0.00438582
CA.C2	0.00436643
MG.C1	0.004365
UUA.I1_3p	0.00433958
AAU.I2_3p	0.00433809
MUG.C2	0.00432938
UGM.C1	0.00432817
CCAG.A	0.00432724
TAAC.A	0.00431328
GTM.A	0.00429634
TC.I1_5p	0.00427665
GAT.I1_3p	0.00427659
AAC.I2_5p	0.00426421
UMM.I2_5p	0.00425636
MGU.A	0.00422293
GCAA.A	0.00417746
MU.A	0.00416974
TUG.I1_3p	0.00416068
CCAA.A	0.00415906
MUU.I2_3p	0.00412119
MGU.I1_3p	0.00411157
MGT.C1	0.00410735
UMT.C1	0.00409674
TCG.I1_3p	0.00407535
TMU.I1_5p	0.00404177
U.I2_5p	0.00402579
MGU.I2_3p	0.00401858
AG.I1_5p	0.00399227
GMU.C1	0.0039898
ATU.A	0.00398593
MMU.I2_5p	0.00396352
AAG.C1	0.00395961
UM.A	0.0039509
MMU.I1_5p	0.00395073
AMA.C2	0.00394773
GMT.C1	0.00392368
AMU.I2_3p	0.00391301
UUU.I2_3p	0.00390978
CTTG.A	0.00390418
MAU.I1_5p	0.00389585
TG.A	0.00389419
GGGC.A	0.00388104
GMM.C1	0.00386982
TUU.A	0.00386247
UMG.I2_3p	0.00383427
TTU.I1_3p	0.00383061
TTM.C2	0.00379694
TMU.I2_3p	0.00379036
AC.I2_3p	0.00376715
GAA.I1_3p	0.00376574
UG.I2_3p	0.00373848
UTT.I2_5p	0.00373021
GTM.I1_5p	0.00372827
UG.I1_3p	0.00372723
TUM.I2_5p	0.0037046
CTGT.A	0.00369055
UGM.I2_3p	0.00367325
logLen.A_I1	0.00361357
CGC.I1_3p	0.0036095
CTA.C2	0.00360801
CTCA.A	0.00355908
TGC.A	0.00354051
GM.A	0.00348474
MUT.I1_5p	0.00346323
GMU.A	0.00344821
AUM.I2_3p	0.0034478
ATU.I2_3p	0.00344709
AGU.A	0.00341949
GUG.I1_3p	0.00339758
TMT.I1_3p	0.00339726
AUM.I2_5p	0.00338556
UGG.I1_3p	0.0033212
GAA.I2_3p	0.00331716
UMT.I1_3p	0.00331448
CT.I1_5p	0.0032725
TTG.I1_3p	0.00322202
TU.I2_5p	0.00317156
GMA.C2	0.00315571
TC.A	0.00308129
UUG.I1_3p	0.00307845
GMU.I2_3p	0.00307037
UAU.I2_3p	0.00306897
ATG.I1_3p	0.00304425
TGU.C2	0.00300657
UM.I2_3p	0.00299378
TMU.A	0.00298963
AUM.I1_5p	0.00293276
MTU.I1_3p	0.00287907
TMU.C1	0.0028579
GU.I2_5p	0.00285657
UAA.I2_5p	0.0028465
MUG.C1	0.00281963
MMU.C1	0.00281775
AGT.A	0.0027506
AGM.C1	0.00274579
MA.I1_3p	0.00273588
MGA.I1_3p	0.00271609
AUU.C1	0.00270908
MTM.A	0.00270648
UUM.I1_3p	0.00268232
MMU.A	0.00265916
MTU.I2_3p	0.00264508
AMU.A	0.00263759
TGG.A	0.00257943
MAU.I2_3p	0.00256687
AUA.I2_5p	0.0025655
AUM.A	0.00253775
UMG.C1	0.0025262
GGM.C1	0.00249011
UTG.C2	0.00247207
CCTC.A	0.00246622
GCT.A	0.00244993
GCGC.A	0.00241789
AGA.I2_3p	0.00240854
TCT.I1_3p	0.00234582
GGU.I2_5p	0.00232515
UTG.A	0.00230627
UMG.I2_5p	0.00226918
UGM.I2_5p	0.00225854
MUA.I1_5p	0.00224741
UGT.C2	0.0022348
UU.C2	0.00221499
ACA.C1	0.00220399
M.A	0.00216081
phastCons.C2	0.00214696
TCA.A	0.00213513
TCT.C2	0.00212167
GAT.A	0.00206879
MAA.I2_5p	0.00205834
AGCA.A	0.0020297
AMG.C1	0.00200365
CGTT.A	0.00200122
MUA.A	0.0019834
AMU.I1_5p	0.00198121
I2_5p.sc_meth	0.00197914
GMT.A	0.0019185
GAT.I2_5p	0.00191591
UMM.I2_3p	0.00188174
TMG.C1	0.00184918
TUG.A	0.0018421
AUA.I2_3p	0.00181606
UAU.I1_3p	0.00180694
CCAC.A	0.00180469
TU.I2_3p	0.00176258
CAA.I2_5p	0.00174797
AUM.C1	0.0017256
CGAC.A	0.00172263
GTAC.A	0.00171284
AMU.I2_5p	0.00170014
MGA.C1	0.0016893
MTA.C2	0.00168589
GUM.I1_5p	0.00167804
GCAC.A	0.00167643
AAM.I2_5p	0.00167208
GT.I1_3p	0.00161866
GAT.C2	0.00161593
MUT.I1_3p	0.00160625
UAM.C2	0.00158086
MUG.I1_5p	0.00157483
UAM.I2_3p	0.00156567
UGM.I1_3p	0.00154033
MUG.I2_5p	0.00152326
I2_3p.sc_meth	0.00148813
UMG.I1_5p	0.00148043
UMM.I1_3p	0.0014517
UUM.C1	0.0014464
UGA.A	0.00139491
UTM.C1	0.00136631
UMA.A	0.00133563
MUA.C1	0.00131067
TUA.I2_5p	0.00131026
UUM.C2	0.00128298
TAGC.A	0.00128298
TGA.I2_3p	0.00125469
MTU.I1_5p	0.00125246
GTC.A	0.00122984
TTC.C2	0.00122464
GCA.A	0.00120213
UAM.I1_5p	0.00120039
GUT.A	0.00115698
AUG.I2_3p	0.00114883
TU.C2	0.00114649
TTTC.A	0.00114308
MAA.A	0.00111674
MGG.I1_5p	0.00111652
GGT.I1_5p	0.00110772
GUG.I2_3p	0.00108322
GTA.C2	0.00107637
AA.C2	0.00106607
UAT.I2_3p	0.00101512
MUG.I2_3p	0.000997584
MU.I1_3p	0.000993176
MAU.A	0.000972595
TMU.I2_5p	0.000962626
MMG.C1	0.000955895
TUT.I2_3p	0.000929628
AGA.C1	0.000917878
TUM.A	0.000909675
GTU.C2	0.000906611
UUA.C2	0.00087734
MUG.A	0.000874103
UUG.C2	0.000870294
TCTC.A	0.00086228
TUM.C1	0.000829423
MUA.I1_3p	0.00082221
UUG.I2_5p	0.000816752
GMG.I1_5p	0.000799994
TAU.I2_3p	0.000786819
MUU.A	0.000778747
AM.I2_3p	0.000778229
TMG.I1_3p	0.000770696
TUA.I2_3p	0.000748338
AAAC.A	0.00067303
UAT.I2_5p	0.000638087
MU.I2_3p	0.000630735
AMG.I2_3p	0.00062261
TUM.I2_3p	0.000603685
CTC.A	0.000575953
GCCA.A	0.000568279
TMU.I1_3p	0.000514166
UMG.I1_3p	0.000498925
TTU.I2_3p	0.00044732
TUT.I1_3p	0.000382358
CACT.A	0.000355353
MGA.A	0.000341855
CGA.A	0.000328965
GTT.A	0.000275012
UTM.A	0.000257174
GCGA.A	0.000253976
MA.C2	0.000230599
MMU.C2	0.000215351
ATCT.A	0.000208428
UAM.C1	0.000206417
GUM.I2_3p	0.000184514
CCA.A	0.000159494
UTU.I2_3p	0.000158868
UUU.I2_5p	0.000140755
UGU.I1_3p	0.000131561
MUU.C2	9.88395e-05
GUU.I2_5p	7.46548e-05
GUM.I1_3p	7.12914e-05
UUM.I2_5p	6.31758e-05
ATU.I2_5p	5.36091e-05
AMA.I2_3p	4.60425e-05
CTGG.A	1.11529e-06
MUM.I2_5p	0
MUM.I1_3p	0
MUM.I2_3p	0
MUM.I1_5p	0
UMU.A	0
MUM.C2	0
MUM.C1	0
MUM.A	0
UMU.C1	0
UMU.C2	0
UMU.I1_3p	0
UMU.I1_5p	0
UMU.I2_5p	0
UMU.I2_3p	0
