# Supplementary material for: Combined single-cell profiling of expression and DNA methylation reveals splicing regulation and heterogeneity
Source: Genome Biol. 2019 Feb 11;20:30. doi: 10.1186/s13059-019-1644-0 (PMC6371455; doi:10.1186/s13059-019-1644-0)
Supplement: Supplementary file 8 — Table S7. Assignment of splicing categories to cassette exons for both tissue types. a. Splicing categories in iPS cells. b. Splicing categories in endoderm cells. c. Splicing category changes between iPS and endoderm cells. d. Splicing categories in mouse serum cells. (XLSX 297 kb) [file 13059_2019_1644_MOESM8_ESM.xlsx]

## Sheet: a. day 0
ENSG00000101363	overdispersed
ENSG00000163867	included
ENSG00000159063	excluded
ENSG00000048740	included
ENSG00000167977	included
ENSG00000168137	multimodal
ENSG00000179915	excluded
ENSG00000104723	included
ENSG00000121904	excluded
ENSG00000147439	excluded
ENSG00000251022	multimodal
ENSG00000204574	included
ENSG00000123374	included
ENSG00000100796	overdispersed
ENSG00000128908	included
ENSG00000078018	multimodal
ENSG00000204604	overdispersed
ENSG00000001629	excluded
ENSG00000153113	included
ENSG00000118762	included
ENSG00000138613	excluded
ENSG00000125686	excluded
ENSG00000124782	underdispersed
ENSG00000070081	excluded
ENSG00000132356	included
ENSG00000134744	included
ENSG00000163714	excluded
ENSG00000100106	underdispersed
ENSG00000075711	multimodal
ENSG00000189308	multimodal
ENSG00000034152	included
ENSG00000168827	included
ENSG00000157326	excluded
ENSG00000141127	excluded
ENSG00000134333	excluded
ENSG00000144827	included
ENSG00000173226	included
ENSG00000168288	excluded
ENSG00000071626	included
ENSG00000114956	included
ENSG00000136738	excluded
ENSG00000145293	included
ENSG00000115355	included
ENSG00000197343	multimodal
ENSG00000170364	overdispersed
ENSG00000102595	excluded
ENSG00000169398	included
ENSG00000167325	excluded
ENSG00000132142	multimodal
ENSG00000111641	excluded
ENSG00000130818	overdispersed
ENSG00000165533	excluded
ENSG00000104205	excluded
ENSG00000078124	included
ENSG00000109686	underdispersed
ENSG00000146021	overdispersed
ENSG00000197312	included
ENSG00000121413	excluded
ENSG00000123600	included
ENSG00000138443	included
ENSG00000101464	excluded
ENSG00000138759	included
ENSG00000100151	included
ENSG00000010404	excluded
ENSG00000151148	included
ENSG00000133812	overdispersed
ENSG00000116198	included
ENSG00000115425	included
ENSG00000130429	excluded
ENSG00000114302	included
ENSG00000146776	multimodal
ENSG00000217128	included
ENSG00000133030	included
ENSG00000135916	included
ENSG00000241468	included
ENSG00000003756	included
ENSG00000028203	excluded
ENSG00000063046	included
ENSG00000121775	excluded
ENSG00000126226	included
ENSG00000240682	included
ENSG00000175581	included
ENSG00000166529	multimodal
ENSG00000204628	included
ENSG00000137814	included
ENSG00000005483	excluded
ENSG00000136021	excluded
ENSG00000100284	included
ENSG00000085365	included
ENSG00000122550	included
ENSG00000143207	excluded
ENSG00000166128	overdispersed
ENSG00000138698	included
ENSG00000132716	included
ENSG00000134802	included
ENSG00000131845	excluded
ENSG00000164024	included
ENSG00000163214	included
ENSG00000166411	included
ENSG00000197548	included
ENSG00000047315	included
ENSG00000148834	included
ENSG00000101199	included
ENSG00000115756	excluded
ENSG00000085415	included
ENSG00000184216	included
ENSG00000135541	multimodal
ENSG00000120253	included
ENSG00000225190	multimodal
ENSG00000198088	overdispersed
ENSG00000106723	included
ENSG00000166479	included
ENSG00000039068	included
ENSG00000123636	multimodal
ENSG00000140937	excluded
ENSG00000162639	excluded
ENSG00000150471	multimodal
ENSG00000152782	included
ENSG00000173692	included
ENSG00000168883	included
ENSG00000103226	included
ENSG00000159128	included
ENSG00000136280	included
ENSG00000143624	excluded
ENSG00000109171	excluded
ENSG00000116001	included
ENSG00000119414	included
ENSG00000166435	included
ENSG00000181938	excluded
ENSG00000177302	included
ENSG00000151348	included
ENSG00000189067	included
ENSG00000007168	included
ENSG00000141756	included
ENSG00000080845	excluded
ENSG00000158234	excluded
ENSG00000124571	included
ENSG00000102900	included
ENSG00000183010	included
ENSG00000100129	included
ENSG00000144395	included
ENSG00000198270	overdispersed
ENSG00000187109	included
ENSG00000157426	overdispersed
ENSG00000129116	excluded
ENSG00000196396	included
ENSG00000132485	multimodal
ENSG00000173575	included
ENSG00000130775	overdispersed
ENSG00000244509	multimodal
ENSG00000069966	included
ENSG00000005194	included
ENSG00000144559	excluded
ENSG00000228716	included
ENSG00000173575.AS2	included
ENSG00000144366	excluded
ENSG00000140463	included
ENSG00000111358	included
ENSG00000112977	excluded
ENSG00000135317	included
ENSG00000131773	included
ENSG00000143324	included
ENSG00000156110	included
ENSG00000157796	included
ENSG00000163946	multimodal
ENSG00000134371	included
ENSG00000088826	excluded
ENSG00000105053	included
ENSG00000103042	excluded
ENSG00000136051	excluded
ENSG00000128829	included
ENSG00000100354	multimodal
ENSG00000073578	excluded
ENSG00000164081	excluded
ENSG00000151327	excluded
ENSG00000140400	multimodal
ENSG00000151665	multimodal
ENSG00000172530	overdispersed
ENSG00000168522	included
ENSG00000042317	excluded
ENSG00000096717	excluded
ENSG00000138814	included
ENSG00000119772	included
ENSG00000129351	included
ENSG00000106609	included
ENSG00000113456	excluded
ENSG00000077348	excluded
ENSG00000156398	excluded
ENSG00000108848	included
ENSG00000114867	underdispersed
ENSG00000164111	included
ENSG00000135541.AS2	included
ENSG00000130349	multimodal
ENSG00000135951	overdispersed
ENSG00000083896	included
ENSG00000136770	included
ENSG00000090989	excluded
ENSG00000180304	excluded
ENSG00000144306	included
ENSG00000112033	included
ENSG00000127603	included
ENSG00000163002	included
ENSG00000165525	excluded
ENSG00000110921	excluded
ENSG00000163964	excluded
ENSG00000154144	included
ENSG00000163939	included
ENSG00000054118	excluded
ENSG00000082641	excluded
ENSG00000214113	excluded
ENSG00000082212	included
ENSG00000071564	multimodal
ENSG00000104312	multimodal
ENSG00000160746	included
ENSG00000130803	included
ENSG00000167721	included
ENSG00000108587	excluded
ENSG00000176406	multimodal
ENSG00000118965	multimodal
ENSG00000161267	included
ENSG00000022976	overdispersed
ENSG00000167004	excluded
ENSG00000147316	included
ENSG00000145907	included
ENSG00000122970	included
ENSG00000183023	underdispersed
ENSG00000186866	overdispersed
ENSG00000168769	multimodal
ENSG00000133961	included
ENSG00000112304	excluded
ENSG00000138036	excluded
ENSG00000108883	included
ENSG00000052126	included
ENSG00000129691	included
ENSG00000149016	excluded
ENSG00000153975	included
ENSG00000107949	included
ENSG00000267855	excluded
ENSG00000040341	included
ENSG00000085382	excluded
ENSG00000123815	included
ENSG00000125731	included
ENSG00000115760	included
ENSG00000121766	multimodal
ENSG00000249437	multimodal
ENSG00000102572	included
ENSG00000166263	included
ENSG00000062822	multimodal
ENSG00000138382	included
ENSG00000164291	included
ENSG00000069998	included
ENSG00000157107	included
ENSG00000109016	included
ENSG00000143612	included
ENSG00000168734	excluded
ENSG00000134744.AS2	included
ENSG00000010270	excluded
ENSG00000082146	included
ENSG00000147180	overdispersed
ENSG00000128928	included
ENSG00000088833	excluded
ENSG00000259066	included
ENSG00000136436	included
ENSG00000198399	excluded
ENSG00000164465	included
ENSG00000064115	included
ENSG00000132549	included
ENSG00000100902	included
ENSG00000175198	included
ENSG00000143514	excluded
ENSG00000118482	included
ENSG00000117682	included
ENSG00000131778	multimodal
ENSG00000137497	excluded
ENSG00000198707	included
ENSG00000041988	included
ENSG00000025770	included
ENSG00000132716.AS2	excluded
ENSG00000159579	included
ENSG00000070501	included
ENSG00000065717	included
ENSG00000183530	included
ENSG00000023330	included
ENSG00000198513	included
ENSG00000104299	included
ENSG00000188343	excluded
ENSG00000204406	overdispersed
ENSG00000136560	excluded
ENSG00000177156	excluded
ENSG00000183726	included
ENSG00000108264	multimodal
ENSG00000132780	excluded
ENSG00000183337	multimodal
ENSG00000162927	overdispersed
ENSG00000138760	excluded
ENSG00000089022	excluded
ENSG00000108406	included
ENSG00000120727	included
ENSG00000171103	included
ENSG00000114098	included
ENSG00000134463	excluded
ENSG00000047849	excluded
ENSG00000167384	included
ENSG00000104517	excluded
ENSG00000112419	multimodal
ENSG00000189067.AS2	excluded
ENSG00000164024.AS2	excluded
ENSG00000196937	excluded
ENSG00000141252	included
ENSG00000138030	excluded
ENSG00000162769	included
ENSG00000198160	included
ENSG00000117151	overdispersed
ENSG00000141580	excluded
ENSG00000103051	excluded
ENSG00000101161	included
ENSG00000143401	included
ENSG00000128513	included
ENSG00000111653	excluded
ENSG00000186866.AS2	excluded
ENSG00000074319	included
ENSG00000137713	included
ENSG00000184216.AS2	included
ENSG00000135597	included
ENSG00000148019	included
ENSG00000133731	included
ENSG00000070950	included
ENSG00000088305	included
ENSG00000128656	multimodal
ENSG00000164808	included
ENSG00000154001	included
ENSG00000134324	excluded
ENSG00000124164	included
ENSG00000214189	multimodal
ENSG00000082781	included
ENSG00000082996	included
ENSG00000157426.AS2	included
ENSG00000163608	multimodal
ENSG00000116191	included
ENSG00000137845	included
ENSG00000125877	included
ENSG00000147419	included
ENSG00000166199	included
ENSG00000119487	overdispersed
ENSG00000103544	included
ENSG00000100532	included
ENSG00000134352	included
ENSG00000242086.AS2	included
ENSG00000111319	excluded
ENSG00000112062	included
ENSG00000136147	excluded
ENSG00000213066	multimodal
ENSG00000131724	excluded
ENSG00000157107.AS2	included
ENSG00000187741	included
ENSG00000108423	multimodal
ENSG00000099991	included
ENSG00000065802	included
ENSG00000151422	excluded
ENSG00000125629	included
ENSG00000006468	excluded
ENSG00000159210	excluded
ENSG00000069966.AS2	included
ENSG00000101493	underdispersed
ENSG00000111224	excluded
ENSG00000155561	excluded
ENSG00000123560	excluded
ENSG00000022840	excluded
ENSG00000142192	included
ENSG00000186063	included
ENSG00000233461	excluded
ENSG00000164045	included
ENSG00000237649	excluded
ENSG00000142657	included
ENSG00000132906	included
ENSG00000077942	excluded
ENSG00000198088.AS2	overdispersed
ENSG00000064726	included
ENSG00000167491	underdispersed
ENSG00000198814	included
ENSG00000103194	included
ENSG00000188603	excluded
ENSG00000113597	included
ENSG00000168958	included
ENSG00000157764	excluded
ENSG00000104870	excluded
ENSG00000148680	excluded
ENSG00000169905	included
ENSG00000156256	excluded
ENSG00000103429	multimodal
ENSG00000164941	included
ENSG00000147439.AS2	excluded
ENSG00000121073	excluded
ENSG00000082213	excluded
ENSG00000146872	excluded
ENSG00000164074	included
ENSG00000145725	overdispersed
ENSG00000116580	included
ENSG00000089597	multimodal
ENSG00000116353	included
ENSG00000243156	included
ENSG00000134982	excluded
ENSG00000149970	overdispersed
ENSG00000012048	excluded
ENSG00000149313	included
ENSG00000143486	excluded
ENSG00000120948	included
ENSG00000093183	multimodal
ENSG00000213614	included
ENSG00000173889	included
ENSG00000185842.AS2	included
ENSG00000102796	overdispersed
ENSG00000129534	included
ENSG00000149150	included
ENSG00000116062	included
ENSG00000165914.AS2	included
ENSG00000120915	included
ENSG00000166166	included
ENSG00000158296	included
ENSG00000157349	included
ENSG00000173120	included
ENSG00000177030	included
ENSG00000137806	excluded
ENSG00000127152	underdispersed
ENSG00000110921.AS2	included
ENSG00000171861	included
ENSG00000168389	included
ENSG00000176986	included
ENSG00000153214	overdispersed
ENSG00000081154	included
ENSG00000155368	excluded
ENSG00000149483	included
ENSG00000077238	included
ENSG00000116918	included
ENSG00000123219	excluded
ENSG00000109046	included
ENSG00000186111	underdispersed
ENSG00000240682.AS2	excluded
ENSG00000050748	overdispersed
ENSG00000145730	overdispersed
ENSG00000177181	excluded
ENSG00000163694	excluded
ENSG00000115760.AS2	excluded
ENSG00000112186	included
ENSG00000166136	included
ENSG00000144724	overdispersed
ENSG00000163832	excluded
ENSG00000111271	included
ENSG00000182670	included
ENSG00000099219	included
ENSG00000102900.AS2	included
ENSG00000169570	included
ENSG00000070413	excluded
ENSG00000164292	included
ENSG00000104331	excluded
ENSG00000158161	included
ENSG00000112237	included
ENSG00000003756.AS2	excluded
ENSG00000131966	excluded
ENSG00000167720	excluded
ENSG00000134014	included
ENSG00000120860	excluded
ENSG00000156017	included
ENSG00000173821	multimodal
ENSG00000147421	included
ENSG00000221887	included
ENSG00000072849	included
ENSG00000138592	included
ENSG00000187079	included
ENSG00000184465	overdispersed
ENSG00000109184	excluded
ENSG00000114054	excluded
ENSG00000121578	excluded
ENSG00000144040.AS3	included
ENSG00000088970	included
ENSG00000070018	included
ENSG00000125952	excluded
ENSG00000163960	included
ENSG00000168297	included
ENSG00000134352.AS2	included
ENSG00000005302	included
ENSG00000111450	multimodal
ENSG00000163681	included
ENSG00000184154	multimodal
ENSG00000114316	included
ENSG00000073584	excluded
ENSG00000156795	excluded
ENSG00000115239	excluded
ENSG00000090686	included
ENSG00000169193	multimodal
ENSG00000102172	included
ENSG00000141971	included
ENSG00000103429.AS2	multimodal
ENSG00000174227	excluded
ENSG00000175322	excluded
ENSG00000088325	excluded
ENSG00000144935	overdispersed
ENSG00000144283	overdispersed
ENSG00000180376	overdispersed
ENSG00000092208	excluded
ENSG00000198663	overdispersed
ENSG00000173947	overdispersed
ENSG00000010810	included
ENSG00000109572	underdispersed
ENSG00000164904	included
ENSG00000006468.AS2	included
ENSG00000136161.AS2	included
ENSG00000127022	excluded
ENSG00000151491	included
ENSG00000198301	included
ENSG00000164111.AS2	included
ENSG00000067715	excluded
ENSG00000137770	excluded
ENSG00000144043	included
ENSG00000079134	included
ENSG00000046651	multimodal
ENSG00000115541	included
ENSG00000101247	included
ENSG00000129455	overdispersed
ENSG00000116062.AS2	included
ENSG00000071189	included
ENSG00000143363	included
ENSG00000188321	included
ENSG00000101639	included
ENSG00000073111	excluded
ENSG00000169599	excluded
ENSG00000151287	included
ENSG00000115966	excluded
ENSG00000133466	excluded
ENSG00000057663	included
ENSG00000118961	included
ENSG00000135083	excluded
ENSG00000129351.AS2	excluded
ENSG00000105705	included
ENSG00000115840	included
ENSG00000154889	overdispersed
ENSG00000082269	overdispersed
ENSG00000185651	included
ENSG00000161960	included
ENSG00000141141	included
ENSG00000102024	excluded
ENSG00000004866	included
ENSG00000049167	excluded
ENSG00000169621	included
ENSG00000110619	included
ENSG00000114030	excluded
ENSG00000104671	included
ENSG00000159921	multimodal
ENSG00000100883	included
ENSG00000157600	included
ENSG00000107938	excluded
ENSG00000121236	included
ENSG00000180376.AS2	excluded
ENSG00000075131	included
ENSG00000176142	excluded
ENSG00000198736	included
ENSG00000170899	included
ENSG00000113851	included
ENSG00000138777	included
ENSG00000169169	included
ENSG00000133731.AS2	included
ENSG00000120948.AS2	excluded
ENSG00000100629	included
ENSG00000175354	excluded
ENSG00000104299.AS2	included
ENSG00000138757	excluded
ENSG00000148950	overdispersed
ENSG00000136560.AS2	excluded
ENSG00000025293	included
ENSG00000166780	excluded
ENSG00000035403	excluded
ENSG00000182718	included
ENSG00000132664	included
ENSG00000047621	included
ENSG00000110274	included
ENSG00000205937	included
ENSG00000140105	excluded
ENSG00000079974	excluded
ENSG00000255448	included
ENSG00000140157	included
ENSG00000110429	included
ENSG00000140463.AS2	included
ENSG00000143486.AS2	included
ENSG00000039319	overdispersed
ENSG00000120837	excluded
ENSG00000113522	included
ENSG00000111670	excluded
ENSG00000130768	included
ENSG00000167930	excluded
ENSG00000034677	excluded
ENSG00000103544.AS2	included
ENSG00000110955	included
ENSG00000184203	included
ENSG00000123297	excluded
ENSG00000188612	included
ENSG00000197056	multimodal
ENSG00000064225	included
ENSG00000175354.AS2	excluded
ENSG00000135968	excluded
ENSG00000144395.AS2	excluded
ENSG00000157800.AS2	included
ENSG00000097046	multimodal
ENSG00000134901	included
ENSG00000012660	excluded
ENSG00000154642	overdispersed
ENSG00000167232	multimodal
ENSG00000171792	excluded
ENSG00000112096	included
ENSG00000033867	excluded
ENSG00000136861	excluded
ENSG00000108825	included
ENSG00000088970.AS2	included
ENSG00000165934	included
ENSG00000135549	excluded
ENSG00000179046.AS2	excluded
ENSG00000125818	included
ENSG00000123908	included
ENSG00000161800	included
ENSG00000175221	included
ENSG00000177302.AS2	included
ENSG00000131791	included
ENSG00000110801	included
ENSG00000135597.AS2	overdispersed
ENSG00000123737	included
ENSG00000156170	included
ENSG00000215472	included
ENSG00000173715	excluded
ENSG00000182670.AS2	included
ENSG00000109572.AS2	excluded
ENSG00000182944	included
ENSG00000134108	excluded
ENSG00000011405	included
ENSG00000198780	included
ENSG00000185187	included
ENSG00000115947	included
ENSG00000163719	included
ENSG00000087111	included
ENSG00000067606	included
ENSG00000137700	included
ENSG00000126581	included
ENSG00000105993	excluded
ENSG00000116750	included
ENSG00000167642	included
ENSG00000122779	excluded
ENSG00000138092	overdispersed
ENSG00000130540	overdispersed
ENSG00000138303	included
ENSG00000133739	included
ENSG00000203705	included
ENSG00000105699	multimodal
ENSG00000128487	included
ENSG00000176715	underdispersed
ENSG00000214253	included
ENSG00000182646	excluded
ENSG00000113966	excluded
ENSG00000132640	overdispersed
ENSG00000180376.AS3	excluded
ENSG00000101019	included
ENSG00000165156	excluded
ENSG00000109079	included
ENSG00000166206	excluded
ENSG00000134825	included
ENSG00000244005	included
ENSG00000099956	included
ENSG00000162444	excluded
ENSG00000136932	excluded
ENSG00000118564	excluded
ENSG00000178078	included
ENSG00000135747	excluded
ENSG00000142794	overdispersed
ENSG00000104112	included
ENSG00000198920	multimodal
ENSG00000011260	included
ENSG00000141252.AS2	excluded
ENSG00000137821	excluded
ENSG00000009413	overdispersed
ENSG00000110063	included
ENSG00000089820	included
ENSG00000100297	excluded
ENSG00000109466.AS3	overdispersed
ENSG00000170632	overdispersed
ENSG00000154889.AS2	excluded
ENSG00000245958	excluded
ENSG00000134294	included
ENSG00000258890	excluded
ENSG00000145868	excluded
ENSG00000143164	multimodal
ENSG00000163281	included
ENSG00000140181	overdispersed
ENSG00000148187	included
ENSG00000141380	excluded
ENSG00000167615	included
ENSG00000110713	included
ENSG00000136699.AS2	included
ENSG00000122966	included
ENSG00000106459	included
ENSG00000111300	excluded
ENSG00000100023	excluded
ENSG00000032219	included
ENSG00000130768.AS2	excluded
ENSG00000164306	included
ENSG00000114439	excluded
ENSG00000184178	included
ENSG00000186812	multimodal
ENSG00000197798	included
ENSG00000110660	included
ENSG00000071794	excluded
ENSG00000249624	multimodal
ENSG00000164221	excluded
ENSG00000011376	overdispersed
ENSG00000070367	included
ENSG00000106608	excluded
ENSG00000104529	overdispersed
ENSG00000176974	included
ENSG00000135083.AS2	excluded
ENSG00000054654	included
ENSG00000198042	included
ENSG00000140950	excluded
ENSG00000079246	excluded
ENSG00000007923	included
ENSG00000015568	included
ENSG00000257103	included
ENSG00000266992	included
ENSG00000003756.AS3	included
ENSG00000129197	included
ENSG00000147854.AS2	included
ENSG00000260916	excluded
ENSG00000011454	included
ENSG00000101974	excluded
ENSG00000254004	excluded
ENSG00000196792	overdispersed
ENSG00000143641	included
ENSG00000177479	excluded
ENSG00000073849	included
ENSG00000006576	excluded
ENSG00000105185	included
ENSG00000166783	included
ENSG00000017797	excluded
ENSG00000205726	excluded
ENSG00000092445	included
ENSG00000185515	included
ENSG00000116977	included
ENSG00000198089	overdispersed
ENSG00000182670.AS3	excluded
ENSG00000168014	overdispersed
ENSG00000133424	included
ENSG00000166377.AS2	included
ENSG00000115806	excluded
ENSG00000171466	overdispersed
ENSG00000135365	excluded
ENSG00000157637	included
ENSG00000177565	excluded
ENSG00000136279	included
ENSG00000198064	excluded
ENSG00000117543	included
ENSG00000175581.AS2	excluded
ENSG00000087087	excluded
ENSG00000102189	included
ENSG00000169621.AS2	excluded
ENSG00000126749	excluded
ENSG00000115421	included
ENSG00000033867.AS2	included
ENSG00000135930	included
ENSG00000125877.AS2	included
ENSG00000115421.AS2	included
ENSG00000085832	included
ENSG00000163608.AS2	multimodal
ENSG00000112992	included
ENSG00000065243	included
ENSG00000156931	excluded
ENSG00000164073	included
ENSG00000042088	excluded
ENSG00000197586	included
ENSG00000086619	included
ENSG00000099968	included
ENSG00000127481	included
ENSG00000166900	included
ENSG00000180182	included
ENSG00000087299	excluded
ENSG00000113761	included
ENSG00000124588	overdispersed
ENSG00000176225	included
ENSG00000166908	excluded
ENSG00000140153	included
ENSG00000256053	included
ENSG00000157456	included
ENSG00000133961.AS2	multimodal
ENSG00000099250	included
ENSG00000099246	excluded
ENSG00000091136	excluded
ENSG00000037474	excluded
ENSG00000167720.AS2	included
ENSG00000184967	excluded
ENSG00000101558	excluded
ENSG00000143156	excluded
ENSG00000198363	included
ENSG00000244754	excluded
ENSG00000135365.AS2	excluded
ENSG00000138101.AS2	included
ENSG00000055917	included
ENSG00000130508	included
ENSG00000171634	overdispersed
ENSG00000119383	excluded
ENSG00000174720	excluded
ENSG00000089818	included
ENSG00000039068.AS2	included
ENSG00000143157	multimodal
ENSG00000105483.AS2	excluded
ENSG00000136936	excluded
ENSG00000138698.AS2	included
ENSG00000213742	included
ENSG00000067369	excluded
ENSG00000171793	included
ENSG00000180376.AS4	included
ENSG00000152942	underdispersed
ENSG00000132780.AS2	included
ENSG00000125462	underdispersed
ENSG00000184677	excluded
ENSG00000137171	included
ENSG00000126858	overdispersed
ENSG00000143374	included
ENSG00000204344	included
ENSG00000145715	excluded
ENSG00000151276.AS2	excluded
ENSG00000066027	excluded
ENSG00000164180	multimodal
ENSG00000135297	excluded
ENSG00000105676	multimodal
ENSG00000168137.AS2	included
ENSG00000044115	included
ENSG00000102172.AS2	included
ENSG00000151881	excluded
ENSG00000132676	included
ENSG00000132561	included
ENSG00000118276	included
ENSG00000151150	excluded
ENSG00000131828	excluded
ENSG00000115271	excluded
ENSG00000110422	excluded
ENSG00000173681	excluded
ENSG00000204569	excluded
ENSG00000152240	included
ENSG00000138592.AS2	multimodal
ENSG00000168916	included
ENSG00000111879	excluded
ENSG00000218739	overdispersed
ENSG00000183137	excluded
ENSG00000114805	multimodal
ENSG00000120948.AS3	excluded
ENSG00000168066	excluded
ENSG00000119720	overdispersed
ENSG00000183833	included
ENSG00000110429.AS2	excluded
ENSG00000185515.AS2	excluded
ENSG00000172795	included
ENSG00000133835	excluded
ENSG00000176261	included
ENSG00000113593	included
ENSG00000129691.AS2	included
ENSG00000113712	excluded
ENSG00000173065	excluded
ENSG00000004866.AS2	overdispersed
ENSG00000133961.AS3	multimodal
ENSG00000114544	excluded
ENSG00000106009	included
ENSG00000183137.AS2	included
ENSG00000118260	included
ENSG00000108039	included
ENSG00000166086	included
ENSG00000008130	included
ENSG00000164941.AS2	excluded
ENSG00000151718	included
ENSG00000154978	included
ENSG00000106078	excluded
ENSG00000104412	excluded
ENSG00000140598	included
ENSG00000111785	excluded
ENSG00000152620	included
ENSG00000135525	included
ENSG00000172888	overdispersed
ENSG00000117360	excluded
ENSG00000223546	included
ENSG00000120949	included
ENSG00000033170	included
ENSG00000118260.AS2	excluded
ENSG00000011021	included
ENSG00000140463.AS3	excluded
ENSG00000196372	included
ENSG00000108591	excluded
ENSG00000072832	included
ENSG00000139372	excluded
ENSG00000080345	included
ENSG00000013573	multimodal
ENSG00000166478	included
ENSG00000163719.AS2	included
ENSG00000159023	included
ENSG00000149179	excluded
ENSG00000173889.AS2	included
ENSG00000140992	excluded
ENSG00000123600.AS2	included
ENSG00000048028	excluded
ENSG00000155096	included
ENSG00000172965.AS2	excluded
ENSG00000140950.AS2	overdispersed
ENSG00000151065	excluded
ENSG00000197619	multimodal
ENSG00000145979	multimodal
ENSG00000048991	included
ENSG00000104613	included
ENSG00000138621	included
ENSG00000146535	included
ENSG00000188227	included
ENSG00000168803	included
ENSG00000145907.AS2	included
ENSG00000117054	included
ENSG00000108039.AS2	excluded
ENSG00000125247	excluded
ENSG00000106459.AS2	excluded
ENSG00000092036	included
ENSG00000186866.AS3	included
ENSG00000204611	excluded
ENSG00000133226	excluded
ENSG00000058091	excluded
ENSG00000173588	excluded
ENSG00000156735	underdispersed
ENSG00000118600	overdispersed
ENSG00000060138	included
ENSG00000062485	excluded
ENSG00000151422.AS2	overdispersed
ENSG00000183765	included
ENSG00000164291.AS2	excluded
ENSG00000138640	included
ENSG00000039560	included
ENSG00000066027.AS2	excluded
ENSG00000175324	excluded
ENSG00000171163	included
ENSG00000008283	multimodal
ENSG00000127314	included
ENSG00000135083.AS3	excluded
ENSG00000171307	included
ENSG00000147274	included
ENSG00000183323	included
ENSG00000103351	included
ENSG00000140943	included
ENSG00000169599.AS2	included
ENSG00000172671	excluded
ENSG00000068305	included
ENSG00000140497	excluded
ENSG00000131828.AS2	included
ENSG00000100554	included
ENSG00000170632.AS2	overdispersed
ENSG00000206053	included
ENSG00000145833	included
ENSG00000136021.AS2	included
ENSG00000137501	included
ENSG00000105983	included
ENSG00000106078.AS2	multimodal
ENSG00000104164	excluded
ENSG00000116001.AS2	overdispersed
ENSG00000136758	multimodal
ENSG00000150593	included
ENSG00000183506	included
ENSG00000172244	overdispersed
ENSG00000119812	included
ENSG00000105968	included
ENSG00000058799	multimodal
ENSG00000146872.AS2	overdispersed
ENSG00000088888	included
ENSG00000197555	overdispersed
ENSG00000198919	included
ENSG00000114439.AS2	included
ENSG00000164144	overdispersed
ENSG00000164307	included
ENSG00000135049	included
ENSG00000106635	included
ENSG00000103194.AS2	excluded
ENSG00000101773	excluded
ENSG00000101019.AS2	included
ENSG00000160688	multimodal
ENSG00000180488	included
ENSG00000141380.AS2	included
ENSG00000145247	included
ENSG00000160588	included
ENSG00000042317.AS2	overdispersed
ENSG00000149196	included
ENSG00000187446	included
ENSG00000151883	included
ENSG00000127603.AS2	excluded
ENSG00000184117	excluded
ENSG00000115841	excluded
ENSG00000197712	included
ENSG00000106723.AS2	included
ENSG00000137492	overdispersed
ENSG00000121775.AS2	multimodal
ENSG00000169045	multimodal
ENSG00000187109.AS2	excluded
ENSG00000014641	included
ENSG00000067113	multimodal
ENSG00000145996	included
ENSG00000136874	excluded
ENSG00000054983	included
ENSG00000108669	excluded
ENSG00000101391	included
ENSG00000117625	excluded
ENSG00000052841	included
ENSG00000145912	included
ENSG00000101773.AS2	included
ENSG00000183765.AS2	excluded
ENSG00000185787	included
ENSG00000093183.AS2	excluded
ENSG00000065665	included
ENSG00000120159	included
ENSG00000136802	multimodal
ENSG00000023228	included
ENSG00000102606	included
ENSG00000256591	included
ENSG00000177119	excluded
ENSG00000233024	multimodal
ENSG00000120798	included
ENSG00000072210	excluded
ENSG00000135749	overdispersed
ENSG00000143156.AS2	included
ENSG00000114120	multimodal
ENSG00000126106	included
ENSG00000152700	excluded
ENSG00000023287	excluded
ENSG00000171735	included
ENSG00000128833	included
ENSG00000139624	included
ENSG00000255663	included
ENSG00000134265	included
ENSG00000113734	included
ENSG00000102858	included
ENSG00000101346	included
ENSG00000198814.AS3	included
ENSG00000062194	multimodal
ENSG00000008311	included
ENSG00000007341	included
ENSG00000151116	included
ENSG00000163754	excluded
ENSG00000138709	underdispersed
ENSG00000111843	included
ENSG00000139354	excluded
ENSG00000152952	excluded
ENSG00000134056	included
ENSG00000100354.AS2	overdispersed
ENSG00000205758	included
ENSG00000156931.AS2	excluded
ENSG00000115548	included
ENSG00000144554	included
ENSG00000138614	included
ENSG00000099783	included
ENSG00000176783	included
ENSG00000130844	included
ENSG00000060971.AS2	included
ENSG00000063978	included
ENSG00000118762.AS2	overdispersed
ENSG00000168393	excluded
ENSG00000128656.AS2	included
ENSG00000134198	included
ENSG00000165675	overdispersed
ENSG00000151503	included
ENSG00000164975	included
ENSG00000106397	included
ENSG00000049618	excluded
ENSG00000117697.AS2	multimodal
ENSG00000197006	included
ENSG00000177873	included
ENSG00000143156.AS3	included
ENSG00000156697	included
ENSG00000116478	included
ENSG00000166575	included
ENSG00000077254	included
ENSG00000146918	included
ENSG00000168802	excluded
ENSG00000101639.AS2	included
ENSG00000104299.AS3	included
ENSG00000111364	included
ENSG00000143207.AS2	included
ENSG00000124440	excluded
ENSG00000104164.AS2	multimodal
ENSG00000114544.AS2	excluded
ENSG00000147164	multimodal
ENSG00000155304	multimodal
ENSG00000152240.AS2	excluded
ENSG00000136732	included
ENSG00000166908.AS2	included
ENSG00000108423.AS2	included
ENSG00000135931	excluded
ENSG00000144560	excluded
ENSG00000123600.AS3	included
ENSG00000166377.AS3	excluded
ENSG00000116688	excluded
ENSG00000132589	included
ENSG00000101019.AS3	included
ENSG00000134779	excluded
ENSG00000138303.AS2	excluded
ENSG00000173517	multimodal
ENSG00000174093	excluded
ENSG00000151779	included
ENSG00000029364	included
ENSG00000105058	excluded
ENSG00000187672	excluded
ENSG00000131116	excluded
ENSG00000088970.AS4	multimodal
ENSG00000136536	included
ENSG00000165813	included
ENSG00000121236.AS2	multimodal
ENSG00000116030	included
ENSG00000221926	underdispersed
ENSG00000089234	included
ENSG00000118985	included
ENSG00000168818	included
ENSG00000137161	included
ENSG00000136280.AS2	included
ENSG00000051825	included
ENSG00000125462.AS2	excluded
ENSG00000169084	included
ENSG00000115827	included
ENSG00000176018	excluded
ENSG00000172020	excluded
ENSG00000145495	included
ENSG00000222011	included
ENSG00000135164	included
ENSG00000093000	overdispersed
ENSG00000156475.AS2	excluded
ENSG00000141219	multimodal
ENSG00000170242	included
ENSG00000011258	excluded
ENSG00000143156.AS4	excluded
ENSG00000018699	excluded
ENSG00000165525.AS3	included
ENSG00000079277.AS2	multimodal
ENSG00000117054.AS2	included
ENSG00000163931	excluded
ENSG00000173744	excluded
ENSG00000003987	included
ENSG00000100372	excluded
ENSG00000108061	overdispersed
ENSG00000110921.AS3	included
ENSG00000172331	excluded
ENSG00000079277.AS3	included
ENSG00000073111.AS2	included
ENSG00000184164	included
ENSG00000176049	multimodal
ENSG00000091732	excluded
ENSG00000197121	included
ENSG00000184708	included
ENSG00000136026	excluded
ENSG00000012963	included
ENSG00000197128	excluded
ENSG00000132300	included
ENSG00000028310	included
ENSG00000120992	included
ENSG00000093144	multimodal
ENSG00000010270.AS2	multimodal
ENSG00000138814.AS2	excluded
ENSG00000139910	multimodal
ENSG00000110172.AS2	included
ENSG00000166900.AS2	included
ENSG00000166833.AS2	underdispersed
ENSG00000173611	excluded
ENSG00000113407	included
ENSG00000115020	included
ENSG00000131979	excluded
ENSG00000146574	included
ENSG00000182534	multimodal
ENSG00000133943	included
ENSG00000172785.AS3	included
ENSG00000153113.AS2	included
ENSG00000139436	included
ENSG00000153207	excluded
ENSG00000167779	excluded
ENSG00000152527	excluded
ENSG00000185033	included
ENSG00000102606.AS2	excluded
ENSG00000110768	included
ENSG00000164073.AS2	included
ENSG00000087302	included
ENSG00000106692	excluded
ENSG00000003509	included
ENSG00000136153	excluded
ENSG00000137776	included
ENSG00000151502	excluded
ENSG00000162604	included
ENSG00000124493	included
ENSG00000118655	multimodal
ENSG00000105143	included
ENSG00000188917	included
ENSG00000169062	multimodal
ENSG00000131069	excluded
ENSG00000142949	included
ENSG00000150787	included
ENSG00000184752	excluded
ENSG00000006715	included
ENSG00000102078	overdispersed
ENSG00000241484.AS2	included
ENSG00000147382	included
ENSG00000090612	excluded
ENSG00000005889	included
ENSG00000162885	included
ENSG00000101391.AS2	included
ENSG00000074603	included
ENSG00000021574	included
ENSG00000078674	included
ENSG00000032389	excluded
ENSG00000120265	excluded
ENSG00000112559	included
ENSG00000127804	excluded
ENSG00000172262	included
ENSG00000104714	excluded
ENSG00000166913	excluded
ENSG00000155508	excluded
ENSG00000144895	included
ENSG00000109854	included
ENSG00000100697	excluded
ENSG00000102595.AS2	included
ENSG00000169398.AS2	included
ENSG00000197555.AS3	multimodal
ENSG00000099256	included
ENSG00000185658	included
ENSG00000109790	included
ENSG00000129292	excluded
ENSG00000225648	multimodal
ENSG00000070718	included
ENSG00000016864	excluded
ENSG00000138592.AS3	included
ENSG00000203705.AS2	included
ENSG00000055044	included
ENSG00000024048	included
ENSG00000160058	excluded
ENSG00000055332	included
ENSG00000184154.AS2	overdispersed
ENSG00000171757	included
ENSG00000166734	included
ENSG00000138297	included
ENSG00000152348	overdispersed
ENSG00000074603.AS2	excluded
ENSG00000114745	included
ENSG00000165271	included
ENSG00000136051.AS2	included
ENSG00000131373	included
ENSG00000144674	multimodal
ENSG00000100209	included
ENSG00000055917.AS2	included
ENSG00000152104	included
ENSG00000131238	included
ENSG00000101019.AS4	included
ENSG00000005483.AS2	excluded
ENSG00000172661	included
ENSG00000196236	excluded
ENSG00000015475	excluded
ENSG00000249319	included
ENSG00000130309	included
ENSG00000079215	excluded
ENSG00000100320	included
ENSG00000066032	excluded
ENSG00000184014	excluded
ENSG00000134697	excluded
ENSG00000198862	excluded
ENSG00000125149	included
ENSG00000116984	included
ENSG00000100485	included
ENSG00000090316	excluded
ENSG00000116809	included
ENSG00000135315	excluded
ENSG00000163608.AS3	excluded
ENSG00000149582.AS2	included
ENSG00000214078	included
ENSG00000106462	excluded
ENSG00000162144	included
ENSG00000096060	included
ENSG00000182389	underdispersed
ENSG00000161526.AS2	included
ENSG00000177697	included
ENSG00000198231	included
ENSG00000138162.AS2	excluded
ENSG00000167615.AS2	included
ENSG00000125450	included
ENSG00000159459	included
ENSG00000100577	included
ENSG00000172731	included
ENSG00000203880	excluded
ENSG00000141140	included
ENSG00000163644	multimodal
ENSG00000110721	included
ENSG00000075856	included
ENSG00000182247	included
ENSG00000134287	excluded
ENSG00000123609	included
ENSG00000163539	included
ENSG00000145687	included
ENSG00000012963.AS2	included
ENSG00000151092	excluded
ENSG00000060339	included
ENSG00000185187.AS2	excluded
ENSG00000073584.AS2	excluded
ENSG00000138593	included
ENSG00000100281	multimodal
ENSG00000153982	included
ENSG00000215114	multimodal
ENSG00000076067	included
ENSG00000116830	included
ENSG00000065665.AS2	included
ENSG00000150593.AS2	excluded
ENSG00000181315	multimodal
ENSG00000053254	excluded
ENSG00000125505	included
ENSG00000150477	included
ENSG00000142002	excluded
ENSG00000091009	multimodal
ENSG00000136699.AS3	multimodal
ENSG00000163597	excluded
ENSG00000131876	excluded
ENSG00000182149	excluded
ENSG00000175581.AS3	multimodal
ENSG00000136238	excluded
ENSG00000181090	multimodal
ENSG00000130164	included
ENSG00000065559	included
ENSG00000139644	excluded
ENSG00000254413	multimodal
ENSG00000115641	included
ENSG00000183474	included
ENSG00000127054	included
ENSG00000163110	included
ENSG00000183137.AS3	excluded
ENSG00000171204	multimodal
ENSG00000137500	included
ENSG00000091039	included
ENSG00000122642	excluded
ENSG00000138078	multimodal
ENSG00000183077	overdispersed
ENSG00000182220	included
ENSG00000106346	included
ENSG00000164142	excluded
ENSG00000134759	included
ENSG00000189308.AS2	included
ENSG00000033178	included
ENSG00000067141	included
ENSG00000141562	included
ENSG00000138698.AS3	excluded
ENSG00000169744	excluded
ENSG00000122008	included
ENSG00000150961	included
ENSG00000164941.AS3	included
ENSG00000172661.AS2	included
ENSG00000170464.AS2	excluded
ENSG00000196967	included
ENSG00000111731	overdispersed
ENSG00000240344	excluded
ENSG00000127995.AS2	included
ENSG00000140105.AS2	included
ENSG00000137821.AS3	included
ENSG00000175567	included
ENSG00000149179.AS2	included
ENSG00000134982.AS2	included
ENSG00000007392	excluded
ENSG00000154710	included
ENSG00000072071	excluded
ENSG00000077463	included
ENSG00000078142	included
ENSG00000076242.AS2	excluded
ENSG00000089094	excluded
ENSG00000128708	included
ENSG00000124831	multimodal
ENSG00000197937	included
ENSG00000168003	excluded
ENSG00000145833.AS2	included
ENSG00000137822	excluded
ENSG00000140543	included
ENSG00000185236	included
ENSG00000138399	included
ENSG00000136448	excluded
ENSG00000168137.AS3	excluded
ENSG00000197323	excluded
ENSG00000140598.AS2	included
ENSG00000171827	overdispersed
ENSG00000017260	included
ENSG00000227500	included
ENSG00000155744	excluded
ENSG00000151725	included
ENSG00000102189.AS2	excluded
ENSG00000197969	excluded
ENSG00000172661.AS3	multimodal
ENSG00000164808.AS2	included
ENSG00000169814	excluded
ENSG00000119596	included
ENSG00000136193	included
ENSG00000114302.AS2	multimodal
ENSG00000163681.AS2	included
ENSG00000051825.AS2	excluded
ENSG00000135912	included
ENSG00000168495	included
ENSG00000075151	included
ENSG00000151835	included
ENSG00000088305.AS2	included
ENSG00000183576	included
ENSG00000214050	multimodal
ENSG00000080815	excluded
ENSG00000165501	excluded
ENSG00000053371	included
ENSG00000226752	multimodal
ENSG00000170266	included
ENSG00000182973	included
ENSG00000115504	included
ENSG00000149557	included
ENSG00000184640	underdispersed
ENSG00000115761	included
ENSG00000104325	excluded
ENSG00000109184.AS2	included
ENSG00000164114	included
ENSG00000163913.AS3	included
ENSG00000048740.AS2	included
ENSG00000169169.AS2	multimodal
ENSG00000167264	excluded
ENSG00000106123	included
ENSG00000117569	included
ENSG00000106853	included
ENSG00000034693	included
ENSG00000198046	excluded
ENSG00000179750	included
ENSG00000215114.AS2	included
ENSG00000102125	overdispersed
ENSG00000129158	excluded
ENSG00000143457	excluded
ENSG00000185480	included
ENSG00000165533.AS2	included
ENSG00000156504	multimodal
ENSG00000067334	multimodal
ENSG00000180376.AS5	included
ENSG00000121005	included
ENSG00000156162	included
ENSG00000102081.AS2	excluded
ENSG00000134882	excluded
ENSG00000005893	multimodal
ENSG00000090013	included
ENSG00000137955	included
ENSG00000182150	excluded
ENSG00000143457.AS2	included
ENSG00000259900	underdispersed
ENSG00000135249	excluded
ENSG00000141367	excluded
ENSG00000115942	included
ENSG00000081913	included
ENSG00000132471	included
ENSG00000162735	excluded
ENSG00000178150	excluded
ENSG00000115966.AS2	overdispersed
ENSG00000140694	included
ENSG00000175970	excluded
ENSG00000171843	included
ENSG00000143845	included
ENSG00000157796.AS2	included
ENSG00000169118	overdispersed
ENSG00000146733	excluded
ENSG00000152767	included
ENSG00000152117	included
ENSG00000157538	included
ENSG00000162063	included
ENSG00000156709	excluded
ENSG00000050405	excluded
ENSG00000111540	included
ENSG00000169764	excluded
ENSG00000249859	multimodal
ENSG00000092531	included
ENSG00000226259	multimodal
ENSG00000082269.AS2	overdispersed
ENSG00000168952	excluded
ENSG00000163697	excluded
ENSG00000163636	included
ENSG00000163002.AS3	excluded
ENSG00000119004	included
ENSG00000196914	overdispersed
ENSG00000103707	included
ENSG00000118007	included
ENSG00000006744	included
ENSG00000184182.AS2	excluded
ENSG00000175221.AS2	included
ENSG00000078142.AS2	excluded
ENSG00000014641.AS2	included
ENSG00000005194.AS2	included
ENSG00000152359	included
ENSG00000111832	excluded
ENSG00000164329	excluded
ENSG00000165304	multimodal
ENSG00000122958	included
ENSG00000148498	multimodal
ENSG00000130177	included
ENSG00000172939	excluded
ENSG00000144645	included
ENSG00000088888.AS2	included
ENSG00000009307	included
ENSG00000106665	underdispersed
ENSG00000089094.AS2	included
ENSG00000164142.AS2	multimodal
ENSG00000164944	included
ENSG00000147162	included
ENSG00000023734	included
ENSG00000108039.AS3	included
ENSG00000164934	included
ENSG00000089006	included
ENSG00000136425	included
ENSG00000101745	included
ENSG00000164828	included
ENSG00000125304	excluded
ENSG00000105778	included
ENSG00000254986	excluded
ENSG00000145916	excluded
ENSG00000122417.AS2	included
ENSG00000119866	excluded
ENSG00000108423.AS3	excluded
ENSG00000066468	included
ENSG00000120662	excluded
ENSG00000126602	included
ENSG00000117859.AS2	included
ENSG00000168393.AS2	included
ENSG00000149187	included
ENSG00000106245	included
ENSG00000102786	excluded
ENSG00000166225	overdispersed
ENSG00000076770	underdispersed
ENSG00000206562	included
ENSG00000090060	included
ENSG00000109920	included
ENSG00000074935	included
ENSG00000149970.AS2	overdispersed
ENSG00000115641.AS2	excluded
ENSG00000120963	excluded
ENSG00000140386.AS2	excluded
ENSG00000133027	excluded
ENSG00000115414.AS2	included
ENSG00000134986	excluded
ENSG00000119471	included
ENSG00000107186	included
ENSG00000112655	included
ENSG00000139620	overdispersed
ENSG00000127022.AS2	excluded
ENSG00000136014	overdispersed
ENSG00000015171	included
ENSG00000150401	included
ENSG00000196712	included
ENSG00000119004.AS2	included
ENSG00000055163.AS2	excluded
ENSG00000109381	included
ENSG00000007923.AS2	included
ENSG00000163719.AS3	included
ENSG00000135541.AS3	excluded
ENSG00000151502.AS2	included
ENSG00000155330	multimodal
ENSG00000091436	included
ENSG00000141759	excluded
ENSG00000104343	excluded
ENSG00000142230	included
ENSG00000187741.AS3	included
ENSG00000104299.AS4	included
ENSG00000105968.AS2	included
ENSG00000167614	included
ENSG00000155189	included
ENSG00000109184.AS3	included
ENSG00000111319.AS2	included
ENSG00000119812.AS2	included
ENSG00000049759	included
ENSG00000178741	included
ENSG00000176915	excluded
ENSG00000069974	excluded
ENSG00000104660	included
ENSG00000170917	included
ENSG00000072415	multimodal
ENSG00000185238	excluded
ENSG00000147050	multimodal
ENSG00000009844	included
ENSG00000144451.AS2	included
ENSG00000112877	included
ENSG00000132963	excluded
ENSG00000171307.AS2	excluded
ENSG00000166888	excluded
ENSG00000189077	included
ENSG00000181827	excluded
ENSG00000117481	multimodal
ENSG00000105993.AS2	excluded
ENSG00000198836	excluded
ENSG00000138074	excluded
ENSG00000177830.AS2	included
ENSG00000141401	excluded
ENSG00000111879.AS3	included
ENSG00000172493	included
ENSG00000138796	excluded
ENSG00000147996.AS2	included
ENSG00000105676.AS2	excluded
ENSG00000163719.AS4	excluded
ENSG00000151849	included
ENSG00000131149	included
ENSG00000115866	included
ENSG00000176623	included
ENSG00000101695	included
ENSG00000198730	included
ENSG00000126226.AS2	included
ENSG00000103064	included
ENSG00000068878.AS2	included
ENSG00000102393	excluded
ENSG00000123636.AS2	included
ENSG00000157796.AS3	included
ENSG00000110696	included
ENSG00000138443.AS2	excluded
ENSG00000121964	multimodal
ENSG00000119661.AS2	included
ENSG00000189223	multimodal
ENSG00000146963	underdispersed
ENSG00000142188	multimodal
ENSG00000004534	included
ENSG00000118363	excluded
ENSG00000174306	underdispersed
ENSG00000023287.AS2	included
ENSG00000087274	excluded
ENSG00000151012	included
ENSG00000181090.AS2	excluded
ENSG00000141447.AS2	included
ENSG00000143748	overdispersed
ENSG00000065665.AS3	included
ENSG00000241553	included
ENSG00000081760	excluded
ENSG00000197548.AS2	included
ENSG00000181555	included
ENSG00000162687.AS3	included
ENSG00000100568	included
ENSG00000174891	excluded
ENSG00000147601	included
ENSG00000135535	multimodal
ENSG00000122958.AS2	included
ENSG00000119640	excluded
ENSG00000267750	excluded
ENSG00000145725.AS2	overdispersed
ENSG00000223546.AS2	included
ENSG00000140526	excluded
ENSG00000173611.AS2	overdispersed
ENSG00000133812.AS2	included
ENSG00000078246	included
ENSG00000186625	included
ENSG00000176049.AS2	included
ENSG00000144535	excluded
ENSG00000144741	included
ENSG00000067560	excluded
ENSG00000145349	excluded
ENSG00000049618.AS2	included
ENSG00000082258	included
ENSG00000076650	excluded
ENSG00000144354	included
ENSG00000143776.AS3	included
ENSG00000119522	included
ENSG00000162385	included
ENSG00000167081	overdispersed
ENSG00000146776.AS2	included
ENSG00000101457	included
ENSG00000100578	included
ENSG00000132561.AS2	included
ENSG00000091129.AS2	overdispersed
ENSG00000049759.AS2	included
ENSG00000138942	excluded
ENSG00000164081.AS2	included
ENSG00000140463.AS4	included
ENSG00000161813	included
ENSG00000122958.AS3	included
ENSG00000079459	included
ENSG00000103415	excluded
ENSG00000136280.AS3	included
ENSG00000116138.AS2	excluded
ENSG00000186716	included
ENSG00000151338.AS2	excluded
ENSG00000112851	included
ENSG00000166896	included
ENSG00000070269	included
ENSG00000090487.AS2	included
ENSG00000105486	included
ENSG00000143469	overdispersed
ENSG00000184203.AS2	excluded
ENSG00000137942	excluded
ENSG00000060339.AS2	included
ENSG00000186532	excluded
ENSG00000145901	underdispersed
ENSG00000121350	excluded
ENSG00000214113.AS2	excluded
ENSG00000160392	excluded
ENSG00000123213	excluded
ENSG00000256053.AS2	excluded
ENSG00000165060	included
ENSG00000077782	excluded
ENSG00000160410.AS2	included
ENSG00000107262	excluded
ENSG00000108799	included
ENSG00000168172	excluded
ENSG00000125772	included
ENSG00000138674	included
ENSG00000169189	excluded
ENSG00000105819	included
ENSG00000004897	included
ENSG00000104833	excluded
ENSG00000068724.AS2	excluded
ENSG00000165304.AS2	included
ENSG00000108064	included
ENSG00000156795.AS2	included
ENSG00000013561	included
ENSG00000111481	included
ENSG00000136738.AS2	included
ENSG00000127445	excluded
ENSG00000166669	included
ENSG00000004866.AS3	included
ENSG00000123352	excluded
ENSG00000114859	multimodal
ENSG00000052802	included
ENSG00000118518	overdispersed
ENSG00000078618	included
ENSG00000104946	excluded
ENSG00000142168	excluded
ENSG00000087460	included
ENSG00000113391	excluded
ENSG00000196683	excluded
ENSG00000182606	included
ENSG00000132964	included
ENSG00000118007.AS2	excluded
ENSG00000116251	overdispersed
ENSG00000184635	excluded
ENSG00000241472	multimodal
ENSG00000104723.AS2	included
ENSG00000108423.AS4	included
ENSG00000104427	included
ENSG00000127603.AS3	included
ENSG00000072958	included
ENSG00000003147	excluded
ENSG00000115966.AS3	included
ENSG00000174093.AS2	excluded
ENSG00000153827	multimodal
ENSG00000099968.AS2	excluded
ENSG00000100167	included
ENSG00000152944	included
ENSG00000144455	included
ENSG00000104808	overdispersed
ENSG00000151292	excluded
ENSG00000076554	excluded
ENSG00000111647	included
ENSG00000008311.AS2	underdispersed
ENSG00000196204	excluded
ENSG00000144895.AS2	included
ENSG00000132740	included
ENSG00000057294	excluded
ENSG00000183647	multimodal
ENSG00000104375	excluded
ENSG00000049167.AS2	included
ENSG00000048052	overdispersed
ENSG00000107938.AS2	included
ENSG00000107020	excluded
ENSG00000135677	included
ENSG00000102024.AS2	included
ENSG00000198089.AS2	excluded
ENSG00000177885	included
ENSG00000115970.AS2	included
ENSG00000187531	multimodal
ENSG00000159063.AS2	excluded
ENSG00000164535	included
ENSG00000153310	included
ENSG00000128609	excluded
ENSG00000092871	multimodal
ENSG00000149269	included
ENSG00000185630	multimodal
ENSG00000204152	included
ENSG00000090316.AS2	excluded
ENSG00000136628	included
ENSG00000166974	included
ENSG00000167705	underdispersed
ENSG00000015171.AS2	included
ENSG00000139636	included
ENSG00000155975	included
ENSG00000087274.AS2	included
ENSG00000131725	multimodal
ENSG00000172766	overdispersed
ENSG00000182150.AS2	excluded
ENSG00000141252.AS3	included
ENSG00000198464	included
ENSG00000136280.AS4	included
ENSG00000204406.AS2	excluded
ENSG00000171984	excluded
ENSG00000011376.AS2	included
ENSG00000180257	excluded
ENSG00000134758	included
ENSG00000163320	multimodal
ENSG00000129515	excluded
ENSG00000100902.AS2	excluded
ENSG00000185624	included
ENSG00000119471.AS2	included
ENSG00000167840	multimodal
ENSG00000135052	included
ENSG00000138796.AS2	excluded
ENSG00000172661.AS4	included
ENSG00000101337	excluded
ENSG00000182199	included
ENSG00000122390	included
ENSG00000198668	excluded
ENSG00000163933	included
ENSG00000234545	underdispersed
ENSG00000005436	included
ENSG00000140367	included
ENSG00000078403	included
ENSG00000138032	excluded
ENSG00000063761	excluded
ENSG00000129158.AS2	included
ENSG00000152056	multimodal
ENSG00000131374	included
ENSG00000137075	excluded
ENSG00000135018	overdispersed
ENSG00000135148	excluded
ENSG00000130508.AS2	excluded
ENSG00000111596	excluded
ENSG00000182378	included
ENSG00000153044	included
ENSG00000108679	included
ENSG00000163964.AS2	excluded
ENSG00000198707.AS2	included
ENSG00000122034	included
ENSG00000127603.AS4	excluded
ENSG00000176623.AS2	excluded
ENSG00000240849	included
ENSG00000088766	included
ENSG00000132740.AS2	included
ENSG00000125124	included
ENSG00000154727	included
ENSG00000092199	excluded
ENSG00000135837	excluded
ENSG00000120306	included
ENSG00000115421.AS3	included
ENSG00000138674.AS2	included
ENSG00000134152	included
ENSG00000175354.AS3	excluded
ENSG00000102893.AS2	excluded
ENSG00000136238.AS2	excluded
ENSG00000011260.AS2	included
ENSG00000122591	excluded
ENSG00000127952	multimodal
ENSG00000110497	multimodal
ENSG00000127314.AS2	included
ENSG00000119446	excluded
ENSG00000180229	overdispersed
ENSG00000177917	excluded
ENSG00000102606.AS3	excluded
ENSG00000174796	multimodal
ENSG00000099204	overdispersed
ENSG00000148090	included
ENSG00000115825	included
ENSG00000149311	excluded
ENSG00000074657	excluded
ENSG00000160404	multimodal
ENSG00000122390.AS2	excluded
ENSG00000147140	included
ENSG00000184752.AS2	included
ENSG00000113719	included
ENSG00000036054	included
ENSG00000132424	included
ENSG00000175054	excluded
ENSG00000132964.AS2	included
ENSG00000134014.AS2	included
ENSG00000121579	included
ENSG00000215769	excluded
ENSG00000184047	excluded
ENSG00000080815.AS2	excluded
ENSG00000179151	multimodal
ENSG00000154710.AS2	excluded
ENSG00000131051	included
ENSG00000164053	included
ENSG00000268362	overdispersed
ENSG00000136271	included
ENSG00000111481.AS2	included
ENSG00000113163	overdispersed
ENSG00000158019	excluded
ENSG00000120594	included
ENSG00000131503	overdispersed
ENSG00000179476	multimodal
ENSG00000137522	excluded
ENSG00000040341.AS2	excluded
ENSG00000011376.AS3	included
ENSG00000100934	included
ENSG00000103245	included
ENSG00000092531.AS2	included
ENSG00000087087.AS2	excluded
ENSG00000166452	overdispersed
ENSG00000137434	overdispersed
ENSG00000175832	included
ENSG00000189144.AS2	excluded
ENSG00000114423	excluded
ENSG00000120798.AS2	included
ENSG00000186908	excluded
ENSG00000198836.AS2	included
ENSG00000132623	multimodal
ENSG00000149932	included
ENSG00000064225.AS2	included
ENSG00000155330.AS2	excluded
ENSG00000122786	multimodal
ENSG00000047849.AS2	included
ENSG00000173744.AS2	included
ENSG00000171311	included
ENSG00000073009	included
ENSG00000124493.AS2	included
ENSG00000136758.AS2	excluded
ENSG00000196505	excluded
ENSG00000079335	included
ENSG00000148153	excluded
ENSG00000169062.AS2	included
ENSG00000065427	included
ENSG00000108384	included
ENSG00000243943	multimodal
ENSG00000068796	excluded
ENSG00000106105	excluded
ENSG00000149809	underdispersed
ENSG00000103540	multimodal
ENSG00000131236	excluded
ENSG00000132424.AS2	excluded
ENSG00000165304.AS3	included
ENSG00000170185	excluded
ENSG00000181789	excluded
ENSG00000223546.AS3	included
ENSG00000112237.AS2	excluded
ENSG00000225190.AS2	excluded
ENSG00000134283	multimodal
ENSG00000143436	included
ENSG00000186001	included
ENSG00000135749.AS2	multimodal
ENSG00000106692.AS2	multimodal
ENSG00000157110	excluded
ENSG00000135720	excluded
ENSG00000110435	included
ENSG00000147457	included
ENSG00000198911	excluded
ENSG00000145604	included
ENSG00000198625	included
ENSG00000174574	included
ENSG00000078140	included
ENSG00000166913.AS2	excluded
ENSG00000198089.AS3	included
ENSG00000180228	excluded
ENSG00000152520	overdispersed
ENSG00000135549.AS2	included
ENSG00000163104	excluded
ENSG00000164237	multimodal
ENSG00000173517.AS2	overdispersed
ENSG00000101911	included
ENSG00000086758	excluded
ENSG00000184787	excluded
ENSG00000131508	excluded
ENSG00000086848	excluded
ENSG00000166261	excluded
ENSG00000187446.AS2	excluded
ENSG00000130935	included
ENSG00000130939	excluded
ENSG00000146729	included
ENSG00000174371	included
ENSG00000116288	included
ENSG00000163430	included
ENSG00000256525	included
ENSG00000049323	included
ENSG00000143612.AS2	excluded
ENSG00000137821.AS4	included
ENSG00000035681	excluded
ENSG00000157800.AS3	included
ENSG00000177885.AS2	included
ENSG00000109920.AS2	overdispersed
ENSG00000205583	overdispersed
ENSG00000169607	multimodal
ENSG00000138640.AS3	excluded
ENSG00000123545	excluded
ENSG00000150093	excluded
ENSG00000143702	excluded
ENSG00000181350	excluded
ENSG00000005884	included
ENSG00000167904	included
ENSG00000196922	multimodal
ENSG00000123352.AS2	excluded
ENSG00000154874.AS2	multimodal
ENSG00000177082	included
ENSG00000149212	included
ENSG00000143761	excluded
ENSG00000092853	multimodal
ENSG00000166169	multimodal
ENSG00000141562.AS2	included
ENSG00000243335	included
ENSG00000173889.AS3	excluded
ENSG00000143401.AS2	included
ENSG00000146776.AS3	excluded
ENSG00000011304	underdispersed
ENSG00000022840.AS2	included
ENSG00000175029	excluded
ENSG00000137413	overdispersed
ENSG00000101773.AS3	included
ENSG00000169045.AS2	included
ENSG00000154328	included
ENSG00000110075	included
ENSG00000147099	included
ENSG00000181396	multimodal
ENSG00000168883.AS2	included
ENSG00000233184	overdispersed
ENSG00000118096	overdispersed
ENSG00000162688	excluded
ENSG00000163788.AS2	multimodal
[truncated: 4,281 more rows]

## Sheet: b. day 3
ENSG00000163867	included
ENSG00000159063	excluded
ENSG00000048740	included
ENSG00000167977	included
ENSG00000168137	multimodal
ENSG00000104723	included
ENSG00000147439	excluded
ENSG00000251022	multimodal
ENSG00000204574	included
ENSG00000123374	included
ENSG00000100796	excluded
ENSG00000204604	overdispersed
ENSG00000153113	included
ENSG00000152969	excluded
ENSG00000125686	excluded
ENSG00000124782	underdispersed
ENSG00000070081	excluded
ENSG00000132356	included
ENSG00000134744	included
ENSG00000163714	excluded
ENSG00000100106	underdispersed
ENSG00000075711	multimodal
ENSG00000189308	multimodal
ENSG00000141127	excluded
ENSG00000134333	excluded
ENSG00000144827	included
ENSG00000173226	included
ENSG00000168288	excluded
ENSG00000114956	included
ENSG00000136738	excluded
ENSG00000145293	included
ENSG00000197343	multimodal
ENSG00000225241	excluded
ENSG00000167325	excluded
ENSG00000132142	excluded
ENSG00000111641	excluded
ENSG00000130818	multimodal
ENSG00000121413	excluded
ENSG00000138443	included
ENSG00000101464	excluded
ENSG00000010404	excluded
ENSG00000151148	included
ENSG00000130429	excluded
ENSG00000135916	included
ENSG00000241468	included
ENSG00000003756	included
ENSG00000028203	excluded
ENSG00000063046	included
ENSG00000126226	included
ENSG00000175581	included
ENSG00000115414	included
ENSG00000204628	included
ENSG00000137814	included
ENSG00000005483	excluded
ENSG00000136021	excluded
ENSG00000100284	included
ENSG00000085365	included
ENSG00000122550	included
ENSG00000138698	included
ENSG00000164024	included
ENSG00000047315	included
ENSG00000148834	included
ENSG00000153071	excluded
ENSG00000085415	included
ENSG00000120253	included
ENSG00000106723	included
ENSG00000166479	included
ENSG00000123636	multimodal
ENSG00000140937	excluded
ENSG00000173692	included
ENSG00000168883	included
ENSG00000103226	included
ENSG00000159128	included
ENSG00000143624	excluded
ENSG00000119414	included
ENSG00000189067	included
ENSG00000007168	included
ENSG00000141756	included
ENSG00000080845	excluded
ENSG00000102900	included
ENSG00000183010	multimodal
ENSG00000100129	included
ENSG00000187109	included
ENSG00000129116	excluded
ENSG00000196396	included
ENSG00000132485	multimodal
ENSG00000173575	included
ENSG00000244509	included
ENSG00000005194	included
ENSG00000144559	excluded
ENSG00000228716	included
ENSG00000173575.AS2	included
ENSG00000140463	overdispersed
ENSG00000111358	included
ENSG00000112977	excluded
ENSG00000135317	included
ENSG00000156110	included
ENSG00000163946	multimodal
ENSG00000136051	excluded
ENSG00000100354	multimodal
ENSG00000164081	excluded
ENSG00000151327	excluded
ENSG00000151665	excluded
ENSG00000168522	included
ENSG00000119772	included
ENSG00000129351	included
ENSG00000106609	included
ENSG00000113456	excluded
ENSG00000077348	excluded
ENSG00000108848	included
ENSG00000130349	excluded
ENSG00000083896	included
ENSG00000136770	included
ENSG00000090989	excluded
ENSG00000180304	excluded
ENSG00000144306	multimodal
ENSG00000127603	included
ENSG00000163002	included
ENSG00000165525	excluded
ENSG00000140557	included
ENSG00000154144	included
ENSG00000163939	included
ENSG00000054118	excluded
ENSG00000214113	excluded
ENSG00000082212	included
ENSG00000071564	multimodal
ENSG00000104312	overdispersed
ENSG00000160746	included
ENSG00000108587	excluded
ENSG00000167004	excluded
ENSG00000013619	multimodal
ENSG00000145907	included
ENSG00000122970	included
ENSG00000183023	underdispersed
ENSG00000133961	included
ENSG00000112304	excluded
ENSG00000138036	excluded
ENSG00000108883	included
ENSG00000052126	included
ENSG00000129691	included
ENSG00000107949	included
ENSG00000267855	excluded
ENSG00000040341	included
ENSG00000115760	included
ENSG00000121766	excluded
ENSG00000249437	multimodal
ENSG00000166263	included
ENSG00000138382	included
ENSG00000164291	included
ENSG00000069998	overdispersed
ENSG00000143612	included
ENSG00000168734	excluded
ENSG00000134744.AS2	included
ENSG00000010270	excluded
ENSG00000082146	included
ENSG00000147180	excluded
ENSG00000088833	excluded
ENSG00000259066	included
ENSG00000136436	included
ENSG00000100902	included
ENSG00000175198	included
ENSG00000143514	excluded
ENSG00000118482	overdispersed
ENSG00000025770	included
ENSG00000183569	included
ENSG00000159579	included
ENSG00000070501	included
ENSG00000065717	included
ENSG00000188343	excluded
ENSG00000136560	excluded
ENSG00000177156	excluded
ENSG00000183726	included
ENSG00000132780	excluded
ENSG00000183337	multimodal
ENSG00000138760	excluded
ENSG00000120727	included
ENSG00000171103	included
ENSG00000047849	excluded
ENSG00000104517	excluded
ENSG00000112419	excluded
ENSG00000189067.AS2	excluded
ENSG00000164024.AS2	excluded
ENSG00000196937	excluded
ENSG00000141252	included
ENSG00000198160	included
ENSG00000117151	overdispersed
ENSG00000166839	multimodal
ENSG00000103051	excluded
ENSG00000143401	included
ENSG00000128513	multimodal
ENSG00000111653	excluded
ENSG00000186866.AS2	excluded
ENSG00000074319	included
ENSG00000137713	included
ENSG00000135597	included
ENSG00000133731	included
ENSG00000088305	overdispersed
ENSG00000164808	included
ENSG00000154001	included
ENSG00000134324	excluded
ENSG00000124164	included
ENSG00000082781	multimodal
ENSG00000082996	included
ENSG00000157426.AS2	included
ENSG00000163608	multimodal
ENSG00000116191	overdispersed
ENSG00000137845	included
ENSG00000177335	excluded
ENSG00000147419	included
ENSG00000119487	overdispersed
ENSG00000100532	included
ENSG00000134352	included
ENSG00000242086.AS2	included
ENSG00000213066	overdispersed
ENSG00000205853	excluded
ENSG00000131724	excluded
ENSG00000065802	included
ENSG00000151422	excluded
ENSG00000125629	included
ENSG00000159210	excluded
ENSG00000101493	multimodal
ENSG00000111224	excluded
ENSG00000022840	excluded
ENSG00000142192	included
ENSG00000186063	multimodal
ENSG00000142657	included
ENSG00000077942	excluded
ENSG00000103194	included
ENSG00000113597	included
ENSG00000168958	multimodal
ENSG00000169905	included
ENSG00000156256	excluded
ENSG00000103429	multimodal
ENSG00000164941	included
ENSG00000147439.AS2	excluded
ENSG00000121073	excluded
ENSG00000082213	excluded
ENSG00000164074	included
ENSG00000089597	excluded
ENSG00000183569.AS2	included
ENSG00000134982	excluded
ENSG00000149313	included
ENSG00000143486	excluded
ENSG00000120948	multimodal
ENSG00000093183	multimodal
ENSG00000173209	excluded
ENSG00000213614	included
ENSG00000173889	included
ENSG00000185842.AS2	included
ENSG00000155893	overdispersed
ENSG00000102796	included
ENSG00000129534	included
ENSG00000116062	multimodal
ENSG00000165914.AS2	underdispersed
ENSG00000173120	included
ENSG00000137806	excluded
ENSG00000127152	excluded
ENSG00000171861	included
ENSG00000081154	included
ENSG00000155368	excluded
ENSG00000116918	included
ENSG00000109046	multimodal
ENSG00000186111	underdispersed
ENSG00000240682.AS2	excluded
ENSG00000115760.AS2	excluded
ENSG00000112186	multimodal
ENSG00000166136	included
ENSG00000163832	excluded
ENSG00000182670	included
ENSG00000102900.AS2	included
ENSG00000070413	excluded
ENSG00000164292	included
ENSG00000104331	excluded
ENSG00000112237	included
ENSG00000003756.AS2	excluded
ENSG00000131966	excluded
ENSG00000167720	excluded
ENSG00000134014	included
ENSG00000120860	excluded
ENSG00000173821	multimodal
ENSG00000072849	included
ENSG00000138592	multimodal
ENSG00000187079	included
ENSG00000109184	excluded
ENSG00000114054	excluded
ENSG00000121578	excluded
ENSG00000088970	included
ENSG00000070018	included
ENSG00000125952	excluded
ENSG00000163960	included
ENSG00000134352.AS2	included
ENSG00000005302	included
ENSG00000111450	multimodal
ENSG00000114316	included
ENSG00000073584	excluded
ENSG00000156795	excluded
ENSG00000115239	excluded
ENSG00000090686	included
ENSG00000169193	underdispersed
ENSG00000102172	included
ENSG00000141971	included
ENSG00000103429.AS2	multimodal
ENSG00000174227	multimodal
ENSG00000088325	excluded
ENSG00000144935	multimodal
ENSG00000092208	excluded
ENSG00000198663	overdispersed
ENSG00000109572	multimodal
ENSG00000164904	included
ENSG00000006468.AS2	included
ENSG00000127022	excluded
ENSG00000164111.AS2	included
ENSG00000067715	excluded
ENSG00000079134	included
ENSG00000046651	excluded
ENSG00000115541	included
ENSG00000116062.AS2	included
ENSG00000071189	included
ENSG00000143363	included
ENSG00000169599	excluded
ENSG00000151287	included
ENSG00000115966	excluded
ENSG00000133466	excluded
ENSG00000057663	included
ENSG00000118961	overdispersed
ENSG00000129351.AS2	excluded
ENSG00000154889	excluded
ENSG00000185651	included
ENSG00000161960	included
ENSG00000141141	included
ENSG00000102024	excluded
ENSG00000049167	excluded
ENSG00000104671	included
ENSG00000159921	multimodal
ENSG00000100883	included
ENSG00000121236	included
ENSG00000180376.AS2	overdispersed
ENSG00000075131	included
ENSG00000198736	included
ENSG00000170899	included
ENSG00000113851	multimodal
ENSG00000138777	included
ENSG00000133731.AS2	included
ENSG00000120948.AS2	excluded
ENSG00000138757	multimodal
ENSG00000106829.AS2	multimodal
ENSG00000136560.AS2	excluded
ENSG00000025293	included
ENSG00000035403	excluded
ENSG00000182718	included
ENSG00000132664	included
ENSG00000110274	included
ENSG00000205937	multimodal
ENSG00000140105	excluded
ENSG00000255448	included
ENSG00000140157	overdispersed
ENSG00000143486.AS2	included
ENSG00000039319	multimodal
ENSG00000120837	excluded
ENSG00000113522	included
ENSG00000167930	excluded
ENSG00000034677	excluded
ENSG00000110955	included
ENSG00000184203	included
ENSG00000188612	included
ENSG00000197056	multimodal
ENSG00000175354.AS2	excluded
ENSG00000135968	excluded
ENSG00000012660	excluded
ENSG00000154642	multimodal
ENSG00000167232	multimodal
ENSG00000171792	excluded
ENSG00000112096	included
ENSG00000136861	excluded
ENSG00000088970.AS2	included
ENSG00000165934	included
ENSG00000175221	included
ENSG00000131791	included
ENSG00000110801	included
ENSG00000135597.AS2	included
ENSG00000123737	included
ENSG00000215472	included
ENSG00000182670.AS2	included
ENSG00000109572.AS2	excluded
ENSG00000182944	included
ENSG00000134108	excluded
ENSG00000011405	included
ENSG00000115947	included
ENSG00000087111	included
ENSG00000137700	included
ENSG00000105993	excluded
ENSG00000116750	included
ENSG00000167642	included
ENSG00000122779	excluded
ENSG00000138092	excluded
ENSG00000138303	overdispersed
ENSG00000133739	included
ENSG00000203705	included
ENSG00000105699	excluded
ENSG00000214253	included
ENSG00000182646	excluded
ENSG00000132640	overdispersed
ENSG00000180376.AS3	excluded
ENSG00000165156	excluded
ENSG00000109079	included
ENSG00000166206	excluded
ENSG00000134825	included
ENSG00000099956	included
ENSG00000256995	multimodal
ENSG00000118564	excluded
ENSG00000198920	multimodal
ENSG00000011260	included
ENSG00000110063	included
ENSG00000100297	excluded
ENSG00000170632	overdispersed
ENSG00000245958	excluded
ENSG00000134294	included
ENSG00000258890	excluded
ENSG00000145868	excluded
ENSG00000163281	included
ENSG00000148187	included
ENSG00000141380	excluded
ENSG00000167615	multimodal
ENSG00000111300	overdispersed
ENSG00000114439	excluded
ENSG00000186812	multimodal
ENSG00000197798	included
ENSG00000071794	excluded
ENSG00000249624	multimodal
ENSG00000164221	excluded
ENSG00000069431	multimodal
ENSG00000070367	included
ENSG00000106608	excluded
ENSG00000176974	included
ENSG00000198042	included
ENSG00000079246	excluded
ENSG00000007923	included
ENSG00000015568	included
ENSG00000257103	included
ENSG00000003756.AS3	included
ENSG00000129197	included
ENSG00000260916	excluded
ENSG00000011454	multimodal
ENSG00000101974	excluded
ENSG00000254004	excluded
ENSG00000143641	included
ENSG00000177479	excluded
ENSG00000073849	included
ENSG00000243452	multimodal
ENSG00000105185	included
ENSG00000017797	excluded
ENSG00000205726	excluded
ENSG00000182472	included
ENSG00000182670.AS3	excluded
ENSG00000166377.AS2	included
ENSG00000171466	multimodal
ENSG00000177565	excluded
ENSG00000117543	included
ENSG00000175581.AS2	excluded
ENSG00000087087	excluded
ENSG00000102189	included
ENSG00000115421	included
ENSG00000135930	included
ENSG00000125877.AS2	included
ENSG00000085832	included
ENSG00000163608.AS2	multimodal
ENSG00000065243	included
ENSG00000156931	excluded
ENSG00000099968	included
ENSG00000127481	included
ENSG00000124588	overdispersed
ENSG00000140153	multimodal
ENSG00000256053	included
ENSG00000157456	included
ENSG00000133961.AS2	multimodal
ENSG00000099250	included
ENSG00000099246	excluded
ENSG00000091136	excluded
ENSG00000158560	overdispersed
ENSG00000167720.AS2	included
ENSG00000101558	excluded
ENSG00000143156	excluded
ENSG00000135365.AS2	excluded
ENSG00000138101.AS2	included
ENSG00000055917	included
ENSG00000130508	included
ENSG00000171634	overdispersed
ENSG00000119383	excluded
ENSG00000174720	excluded
ENSG00000143157	multimodal
ENSG00000136936	excluded
ENSG00000138698.AS2	included
ENSG00000152942	underdispersed
ENSG00000132780.AS2	included
ENSG00000125462	multimodal
ENSG00000184677	excluded
ENSG00000126858	overdispersed
ENSG00000204344	included
ENSG00000164180	multimodal
ENSG00000105676	multimodal
ENSG00000168137.AS2	included
ENSG00000044115	included
ENSG00000102172.AS2	included
ENSG00000151881	multimodal
ENSG00000132676	included
ENSG00000131828	excluded
ENSG00000115271	excluded
ENSG00000174640	included
ENSG00000204569	excluded
ENSG00000152240	included
ENSG00000138592.AS2	multimodal
ENSG00000111879	excluded
ENSG00000218739	excluded
ENSG00000183137	excluded
ENSG00000120948.AS3	excluded
ENSG00000168066	excluded
ENSG00000172795	included
ENSG00000133835	excluded
ENSG00000176261	included
ENSG00000113593	included
ENSG00000129691.AS2	included
ENSG00000113712	excluded
ENSG00000173065	excluded
ENSG00000133961.AS3	underdispersed
ENSG00000106009	underdispersed
ENSG00000239713	included
ENSG00000183137.AS2	included
ENSG00000118260	included
ENSG00000108039	included
ENSG00000166086	included
ENSG00000164941.AS2	excluded
ENSG00000151718	included
ENSG00000104412	excluded
ENSG00000140598	included
ENSG00000117360	excluded
ENSG00000162738	included
ENSG00000033170	included
ENSG00000118260.AS2	excluded
ENSG00000108591	excluded
ENSG00000072832	included
ENSG00000139372	excluded
ENSG00000166478	included
ENSG00000163719.AS2	included
ENSG00000149179	excluded
ENSG00000173889.AS2	included
ENSG00000048028	excluded
ENSG00000155096	included
ENSG00000197619	multimodal
ENSG00000145979	overdispersed
ENSG00000048991	included
ENSG00000104613	included
ENSG00000146535	included
ENSG00000168803	included
ENSG00000145907.AS2	included
ENSG00000117054	included
ENSG00000108039.AS2	excluded
ENSG00000204611	excluded
ENSG00000133226	excluded
ENSG00000156735	multimodal
ENSG00000060138	included
ENSG00000062485	excluded
ENSG00000151422.AS2	overdispersed
ENSG00000164291.AS2	overdispersed
ENSG00000175324	excluded
ENSG00000171163	multimodal
ENSG00000127314	included
ENSG00000135083.AS3	excluded
ENSG00000147274	included
ENSG00000183323	included
ENSG00000103351	included
ENSG00000169599.AS2	included
ENSG00000068305	included
ENSG00000078070	overdispersed
ENSG00000131828.AS2	included
ENSG00000100554	included
ENSG00000170632.AS2	included
ENSG00000206053	included
ENSG00000145833	included
ENSG00000136021.AS2	included
ENSG00000105983	included
ENSG00000104164	excluded
ENSG00000116001.AS2	excluded
ENSG00000136758	overdispersed
ENSG00000150593	multimodal
ENSG00000183506	overdispersed
ENSG00000119812	included
ENSG00000105968	included
ENSG00000058799	multimodal
ENSG00000146872.AS2	overdispersed
ENSG00000088888	included
ENSG00000197555	included
ENSG00000114439.AS2	included
ENSG00000164144	overdispersed
ENSG00000103194.AS2	excluded
ENSG00000101773	excluded
ENSG00000141380.AS2	included
ENSG00000145247	included
ENSG00000149196	included
ENSG00000187446	included
ENSG00000127603.AS2	excluded
ENSG00000184117	excluded
ENSG00000197712	included
ENSG00000106723.AS2	included
ENSG00000137492	excluded
ENSG00000169045	excluded
ENSG00000187109.AS2	excluded
ENSG00000014641	included
ENSG00000067113	multimodal
ENSG00000136874	excluded
ENSG00000054983	included
ENSG00000108669	excluded
ENSG00000101391	included
ENSG00000052841	multimodal
ENSG00000145912	included
ENSG00000185787	included
ENSG00000093183.AS2	excluded
ENSG00000065665	overdispersed
ENSG00000120159	included
ENSG00000136802	multimodal
ENSG00000023228	included
ENSG00000102606	included
ENSG00000256591	included
ENSG00000233024	multimodal
ENSG00000072210	excluded
ENSG00000143156.AS2	included
ENSG00000114120	overdispersed
ENSG00000165948	excluded
ENSG00000023287	excluded
ENSG00000171735	included
ENSG00000139624	included
ENSG00000255663	included
ENSG00000134265	included
ENSG00000062194	excluded
ENSG00000008311	included
ENSG00000111843	included
ENSG00000152952	excluded
ENSG00000134056	included
ENSG00000205758	included
ENSG00000138614	multimodal
ENSG00000099783	included
ENSG00000063978	included
ENSG00000168393	excluded
ENSG00000198400	included
ENSG00000135317.AS2	included
ENSG00000151503	included
ENSG00000164975	included
ENSG00000106397	included
ENSG00000117697.AS2	multimodal
ENSG00000197006	included
ENSG00000143156.AS3	included
ENSG00000116478	included
ENSG00000166575	included
ENSG00000077254	included
ENSG00000168802	excluded
ENSG00000111364	included
ENSG00000104164.AS2	multimodal
ENSG00000147164	multimodal
ENSG00000155304	multimodal
ENSG00000152240.AS2	excluded
ENSG00000136732	included
ENSG00000132589	included
ENSG00000134779	excluded
ENSG00000138303.AS2	excluded
ENSG00000174093	excluded
ENSG00000029364	included
ENSG00000197555.AS2	overdispersed
ENSG00000105058	excluded
ENSG00000131116	excluded
ENSG00000088970.AS4	multimodal
ENSG00000136536	included
ENSG00000121236.AS2	underdispersed
ENSG00000116030	included
ENSG00000221926	underdispersed
ENSG00000118985	included
ENSG00000137161	included
ENSG00000125462.AS2	excluded
ENSG00000176018	excluded
ENSG00000145495	included
ENSG00000135164	included
ENSG00000141219	multimodal
ENSG00000170242	included
ENSG00000143156.AS4	excluded
ENSG00000165525.AS3	included
ENSG00000117054.AS2	included
ENSG00000163931	excluded
ENSG00000108061	overdispersed
ENSG00000172331	excluded
ENSG00000079277.AS3	included
ENSG00000184164	included
ENSG00000176049	multimodal
ENSG00000136026	excluded
ENSG00000012963	included
ENSG00000197128	excluded
ENSG00000132300	included
ENSG00000120992	included
ENSG00000093144	overdispersed
ENSG00000010270.AS2	multimodal
ENSG00000139910	overdispersed
ENSG00000110172.AS2	included
ENSG00000166900.AS2	included
ENSG00000113407	included
ENSG00000146574	included
ENSG00000182534	underdispersed
ENSG00000172785.AS3	included
ENSG00000153113.AS2	included
ENSG00000139436	included
ENSG00000110768	included
ENSG00000087302	included
ENSG00000137776	included
ENSG00000162604	included
ENSG00000169062	multimodal
ENSG00000131069	excluded
ENSG00000184752	excluded
ENSG00000006715	included
ENSG00000090612	excluded
ENSG00000021574	included
ENSG00000078674	included
ENSG00000120265	excluded
ENSG00000112559	included
ENSG00000172262	included
ENSG00000104714	excluded
ENSG00000166913	excluded
ENSG00000155508	excluded
ENSG00000144895	included
ENSG00000109854	included
ENSG00000100697	excluded
ENSG00000169398.AS2	included
ENSG00000185658	included
ENSG00000109790	included
ENSG00000138592.AS3	included
ENSG00000203705.AS2	included
ENSG00000055044	included
ENSG00000160058	excluded
ENSG00000055332	included
ENSG00000166734	included
ENSG00000138297	included
ENSG00000152348	overdispersed
ENSG00000136051.AS2	included
ENSG00000144674	multimodal
ENSG00000100209	included
ENSG00000055917.AS2	multimodal
ENSG00000152104	included
ENSG00000131238	multimodal
ENSG00000005483.AS2	excluded
ENSG00000015475	excluded
ENSG00000249319	included
ENSG00000100320	included
ENSG00000184014	excluded
ENSG00000198862	excluded
ENSG00000125149	included
ENSG00000090316	excluded
ENSG00000163608.AS3	excluded
ENSG00000214078	included
ENSG00000106462	overdispersed
ENSG00000096060	included
ENSG00000161526.AS2	included
ENSG00000177697	included
ENSG00000198231	included
ENSG00000167615.AS2	included
ENSG00000100577	included
ENSG00000203880	excluded
ENSG00000163644	underdispersed
ENSG00000068878	excluded
ENSG00000075856	included
ENSG00000182247	included
ENSG00000134287	excluded
ENSG00000145687	multimodal
ENSG00000060339	included
ENSG00000073584.AS2	excluded
ENSG00000138593	included
ENSG00000100281	multimodal
ENSG00000153982	included
ENSG00000215114	overdispersed
ENSG00000076067	included
ENSG00000065665.AS2	included
ENSG00000150593.AS2	excluded
ENSG00000181315	multimodal
ENSG00000125505	included
ENSG00000150477	included
ENSG00000091009	multimodal
ENSG00000163597	excluded
ENSG00000175581.AS3	included
ENSG00000136238	excluded
ENSG00000181090	underdispersed
ENSG00000065559	included
ENSG00000139644	excluded
ENSG00000183474	included
ENSG00000168734.AS2	excluded
ENSG00000127054	included
ENSG00000163110	included
ENSG00000171204	included
ENSG00000137500	included
ENSG00000122642	excluded
ENSG00000138078	multimodal
ENSG00000182220	included
ENSG00000106346	included
ENSG00000164142	excluded
ENSG00000134759	included
ENSG00000230805	included
ENSG00000033178	included
ENSG00000067141	included
ENSG00000141562	included
ENSG00000138698.AS3	excluded
ENSG00000169744	excluded
ENSG00000243452.AS2	multimodal
ENSG00000150961	included
ENSG00000164941.AS3	included
ENSG00000172661.AS2	included
ENSG00000170464.AS2	excluded
ENSG00000196967	included
ENSG00000240344	excluded
ENSG00000140105.AS2	included
ENSG00000175567	included
ENSG00000134982.AS2	included
ENSG00000007392	overdispersed
ENSG00000128708	included
ENSG00000124831	excluded
ENSG00000168003	excluded
ENSG00000145833.AS2	included
ENSG00000185236	included
ENSG00000138399	included
ENSG00000168137.AS3	excluded
ENSG00000197323	excluded
ENSG00000140598.AS2	included
ENSG00000171827	included
ENSG00000017260	included
ENSG00000227500	included
ENSG00000155744	excluded
ENSG00000102189.AS2	excluded
ENSG00000169814	excluded
ENSG00000136193	included
ENSG00000114302.AS2	multimodal
ENSG00000051825.AS2	excluded
ENSG00000168495	included
ENSG00000075151	included
ENSG00000088305.AS2	included
ENSG00000183576	included
ENSG00000080815	excluded
ENSG00000053371	included
ENSG00000161677	included
ENSG00000226752	multimodal
ENSG00000170266	included
ENSG00000182973	included
ENSG00000149557	included
ENSG00000184640	underdispersed
ENSG00000198795	excluded
ENSG00000115761	included
ENSG00000104325	excluded
ENSG00000164114	included
ENSG00000048740.AS2	included
ENSG00000117569	included
ENSG00000106853	included
ENSG00000198046	excluded
ENSG00000215114.AS2	included
ENSG00000185480	included
ENSG00000156504	multimodal
ENSG00000067334	multimodal
ENSG00000134882	excluded
ENSG00000005893	multimodal
ENSG00000090013	included
ENSG00000137955	included
ENSG00000259900	underdispersed
ENSG00000135249	excluded
ENSG00000141367	excluded
ENSG00000115942	included
ENSG00000132471	included
ENSG00000162735	excluded
ENSG00000115966.AS2	included
ENSG00000140694	included
ENSG00000171843	multimodal
ENSG00000146733	excluded
ENSG00000152767	included
ENSG00000156709	excluded
ENSG00000111540	included
ENSG00000169764	excluded
ENSG00000092531	included
ENSG00000226259	multimodal
ENSG00000163697	excluded
ENSG00000163636	included
ENSG00000119004	overdispersed
ENSG00000165895.AS2	excluded
ENSG00000006744	included
ENSG00000184182.AS2	excluded
ENSG00000175221.AS2	included
ENSG00000014641.AS2	included
ENSG00000005194.AS2	multimodal
ENSG00000152359	included
ENSG00000111832	excluded
ENSG00000164329	excluded
ENSG00000122958	included
ENSG00000148498	multimodal
ENSG00000130177	included
ENSG00000172939	excluded
ENSG00000088888.AS2	included
ENSG00000009307	included
ENSG00000106665	underdispersed
ENSG00000164142.AS2	included
ENSG00000147162	included
ENSG00000023734	included
ENSG00000108039.AS3	included
ENSG00000164934	included
ENSG00000089006	included
ENSG00000136425	included
ENSG00000101745	included
ENSG00000164828	included
ENSG00000125304	excluded
ENSG00000122417.AS2	included
ENSG00000119866	excluded
ENSG00000120662	excluded
ENSG00000126602	included
ENSG00000117859.AS2	included
ENSG00000168393.AS2	overdispersed
ENSG00000149187	included
ENSG00000106245	included
ENSG00000206562	included
ENSG00000090060	included
ENSG00000109920	included
ENSG00000120963	excluded
ENSG00000133027	excluded
ENSG00000115414.AS2	included
ENSG00000134986	excluded
ENSG00000119471	included
ENSG00000112655	included
ENSG00000127022.AS2	excluded
ENSG00000119004.AS2	overdispersed
ENSG00000109381	overdispersed
ENSG00000151502.AS2	included
ENSG00000155330	multimodal
ENSG00000091436	included
ENSG00000141759	excluded
ENSG00000104343	excluded
ENSG00000142230	included
ENSG00000105968.AS2	included
ENSG00000109184.AS3	included
ENSG00000178741	included
ENSG00000104660	included
ENSG00000170917	included
ENSG00000072415	multimodal
ENSG00000147050	multimodal
ENSG00000009844	included
ENSG00000132963	excluded
ENSG00000166888	excluded
ENSG00000189077	included
ENSG00000181827	excluded
ENSG00000117481	excluded
ENSG00000105993.AS2	excluded
ENSG00000198836	excluded
ENSG00000138074	excluded
ENSG00000177830.AS2	overdispersed
ENSG00000111879.AS3	included
ENSG00000172493	included
ENSG00000138796	excluded
ENSG00000147996.AS2	included
ENSG00000163719.AS4	excluded
ENSG00000115866	included
ENSG00000176623	included
ENSG00000101695	included
ENSG00000198730	included
ENSG00000126226.AS2	included
ENSG00000068878.AS2	included
ENSG00000123636.AS2	multimodal
ENSG00000110696	included
ENSG00000138443.AS2	excluded
ENSG00000119661.AS2	included
ENSG00000142188	overdispersed
ENSG00000004534	included
ENSG00000118363	excluded
ENSG00000023287.AS2	included
ENSG00000087274	excluded
ENSG00000141447.AS2	included
ENSG00000065665.AS3	included
ENSG00000241553	included
ENSG00000081760	excluded
ENSG00000197548.AS2	included
ENSG00000100568	multimodal
ENSG00000174891	excluded
ENSG00000147601	included
ENSG00000135535	multimodal
ENSG00000122958.AS2	included
ENSG00000119640	excluded
ENSG00000078246	multimodal
ENSG00000186625	overdispersed
ENSG00000144741	overdispersed
ENSG00000067560	excluded
ENSG00000145349	excluded
ENSG00000082258	included
ENSG00000144354	included
ENSG00000119522	included
ENSG00000033122	overdispersed
ENSG00000162385	included
ENSG00000167081	overdispersed
ENSG00000101457	included
ENSG00000164081.AS2	included
ENSG00000161813	overdispersed
ENSG00000122958.AS3	included
ENSG00000079459	included
ENSG00000151338.AS2	excluded
ENSG00000166896	included
ENSG00000070269	overdispersed
ENSG00000090487.AS2	included
ENSG00000184203.AS2	excluded
ENSG00000137942	excluded
ENSG00000060339.AS2	included
ENSG00000214113.AS2	excluded
ENSG00000123213	excluded
ENSG00000256053.AS2	excluded
ENSG00000165060	included
ENSG00000077782	excluded
ENSG00000107262	excluded
ENSG00000168172	excluded
ENSG00000138674	included
ENSG00000169189	excluded
ENSG00000105819	included
ENSG00000004897	included
ENSG00000108064	multimodal
ENSG00000156795.AS2	included
ENSG00000013561	included
ENSG00000111481	included
ENSG00000136738.AS2	included
ENSG00000127445	excluded
ENSG00000164733	underdispersed
ENSG00000166669	overdispersed
ENSG00000123352	excluded
ENSG00000052802	included
ENSG00000078618	included
ENSG00000142168	excluded
ENSG00000087460	included
ENSG00000113391	excluded
ENSG00000196683	excluded
ENSG00000175309	included
ENSG00000184635	excluded
ENSG00000104723.AS2	included
ENSG00000104427	included
ENSG00000115966.AS3	included
ENSG00000174093.AS2	excluded
ENSG00000153827	overdispersed
ENSG00000099968.AS2	excluded
ENSG00000152944	included
ENSG00000151292	excluded
ENSG00000008311.AS2	multimodal
ENSG00000196204	excluded
ENSG00000144895.AS2	included
ENSG00000109339.AS2	included
ENSG00000104375	excluded
ENSG00000107020	excluded
ENSG00000135677	included
ENSG00000102024.AS2	included
ENSG00000177885	included
ENSG00000159063.AS2	excluded
ENSG00000164535	included
ENSG00000153310	included
ENSG00000128609	excluded
ENSG00000092871	multimodal
ENSG00000149269	included
ENSG00000185630	overdispersed
ENSG00000204152	included
ENSG00000136628	included
ENSG00000166974	included
ENSG00000139636	multimodal
ENSG00000155975	included
ENSG00000087274.AS2	included
ENSG00000131725	underdispersed
ENSG00000172766	excluded
ENSG00000141252.AS3	overdispersed
ENSG00000198464	included
ENSG00000011376.AS2	included
ENSG00000134758	included
ENSG00000163320	excluded
ENSG00000129515	excluded
ENSG00000100902.AS2	excluded
ENSG00000185624	included
ENSG00000119471.AS2	included
ENSG00000167840	excluded
ENSG00000138796.AS2	excluded
ENSG00000101337	excluded
ENSG00000182199	included
ENSG00000122390	included
ENSG00000198668	excluded
ENSG00000163933	included
ENSG00000234545	underdispersed
ENSG00000140367	included
ENSG00000078403	included
ENSG00000138032	excluded
ENSG00000131374	included
ENSG00000135018	included
ENSG00000135148	excluded
ENSG00000130508.AS2	excluded
ENSG00000182183	excluded
ENSG00000182378	included
ENSG00000153044	included
ENSG00000108679	included
ENSG00000122034	included
ENSG00000127603.AS4	excluded
ENSG00000176623.AS2	excluded
ENSG00000240849	included
ENSG00000164093	multimodal
ENSG00000088766	included
ENSG00000154727	included
ENSG00000092199	excluded
ENSG00000164733.AS2	excluded
ENSG00000120306	included
ENSG00000078403.AS2	excluded
ENSG00000138674.AS2	overdispersed
ENSG00000134152	included
ENSG00000102893.AS2	excluded
ENSG00000136238.AS2	excluded
ENSG00000011260.AS2	included
ENSG00000122591	excluded
ENSG00000127952	overdispersed
ENSG00000127314.AS2	included
ENSG00000119446	excluded
ENSG00000177917	excluded
ENSG00000102606.AS3	excluded
ENSG00000174796	overdispersed
ENSG00000115825	included
ENSG00000172575	included
ENSG00000149311	excluded
ENSG00000074657	excluded
ENSG00000160404	multimodal
ENSG00000122390.AS2	excluded
ENSG00000147140	included
ENSG00000184752.AS2	included
ENSG00000168734.AS3	multimodal
ENSG00000113719	included
ENSG00000036054	included
ENSG00000132424	multimodal
ENSG00000175054	excluded
ENSG00000169071	overdispersed
ENSG00000134014.AS2	included
ENSG00000121579	included
ENSG00000184047	excluded
ENSG00000080815.AS2	excluded
ENSG00000179151	multimodal
ENSG00000131051	included
ENSG00000268362	multimodal
ENSG00000136271	included
ENSG00000111481.AS2	included
ENSG00000113163	excluded
ENSG00000137522	excluded
ENSG00000040341.AS2	excluded
ENSG00000011376.AS3	included
ENSG00000100934	included
ENSG00000092531.AS2	included
ENSG00000087087.AS2	excluded
ENSG00000166452	overdispersed
ENSG00000189144.AS2	excluded
ENSG00000120798.AS2	included
ENSG00000198836.AS2	included
ENSG00000149932	included
ENSG00000155330.AS2	excluded
ENSG00000122786	excluded
ENSG00000047849.AS2	included
ENSG00000171311	included
ENSG00000136758.AS2	excluded
ENSG00000169062.AS2	included
ENSG00000065427	included
ENSG00000108384	included
ENSG00000068796	excluded
ENSG00000106105	excluded
ENSG00000132424.AS2	excluded
ENSG00000112237.AS2	excluded
ENSG00000134283	overdispersed
ENSG00000143436	included
ENSG00000106692.AS2	multimodal
ENSG00000157110	excluded
ENSG00000135720	excluded
ENSG00000110435	included
ENSG00000147457	included
ENSG00000198911	excluded
ENSG00000145604	included
ENSG00000198625	included
ENSG00000174574	included
ENSG00000078140	included
ENSG00000166913.AS2	excluded
ENSG00000180228	excluded
ENSG00000163104	excluded
ENSG00000164237	multimodal
ENSG00000173517.AS2	overdispersed
ENSG00000184787	excluded
ENSG00000086848	excluded
ENSG00000187446.AS2	excluded
ENSG00000130935	included
ENSG00000146729	included
ENSG00000116288	included
ENSG00000163430	included
ENSG00000256525	included
ENSG00000152969.AS2	included
ENSG00000143612.AS2	excluded
ENSG00000157800.AS3	included
ENSG00000177885.AS2	included
ENSG00000205583	multimodal
ENSG00000123545	excluded
ENSG00000150093	excluded
ENSG00000143702	excluded
ENSG00000181350	excluded
ENSG00000167904	included
ENSG00000196922	multimodal
ENSG00000123352.AS2	excluded
ENSG00000177082	included
ENSG00000147912	included
ENSG00000143761	excluded
ENSG00000021645	multimodal
ENSG00000166169	multimodal
ENSG00000141562.AS2	included
ENSG00000143401.AS2	included
ENSG00000011304	multimodal
ENSG00000022840.AS2	included
ENSG00000169045.AS2	overdispersed
ENSG00000154328	included
ENSG00000110075	included
ENSG00000181396	overdispersed
ENSG00000168883.AS2	included
ENSG00000162688	excluded
ENSG00000142687	included
ENSG00000160570	excluded
ENSG00000121897	included
ENSG00000088448	excluded
ENSG00000198046.AS2	excluded
ENSG00000150510	excluded
ENSG00000221914	excluded
ENSG00000138385	included
ENSG00000256771	included
ENSG00000119787	included
ENSG00000033627	included
ENSG00000244754.AS2	multimodal
ENSG00000165006	included
ENSG00000148468	multimodal
ENSG00000090487.AS3	included
ENSG00000130935.AS2	excluded
ENSG00000113282	included
ENSG00000119383.AS2	included
ENSG00000181192	included
ENSG00000168385	included
ENSG00000183605	overdispersed
ENSG00000196628.AS2	included
ENSG00000003402	included
ENSG00000137513	included
ENSG00000092020	multimodal
ENSG00000143252	excluded
ENSG00000112576	multimodal
ENSG00000092931	included
ENSG00000122786.AS2	excluded
ENSG00000066135	excluded
ENSG00000095380	excluded
ENSG00000163069	multimodal
ENSG00000149187.AS2	multimodal
ENSG00000048740.AS3	included
ENSG00000147649	included
ENSG00000153207.AS2	excluded
ENSG00000028203.AS2	multimodal
ENSG00000122882	included
ENSG00000065150.AS4	included
ENSG00000170248	excluded
ENSG00000058272	included
ENSG00000204843	excluded
ENSG00000151881.AS2	multimodal
ENSG00000164134	excluded
ENSG00000113558	excluded
ENSG00000110756.AS2	excluded
ENSG00000198561	included
ENSG00000167004.AS2	excluded
ENSG00000138600	included
ENSG00000138629	included
ENSG00000240344.AS2	overdispersed
ENSG00000188732	multimodal
ENSG00000165219	included
ENSG00000100129.AS2	excluded
ENSG00000138138	included
ENSG00000167088	included
ENSG00000119328	included
ENSG00000101972	excluded
ENSG00000054611.AS2	included
ENSG00000182220.AS2	included
ENSG00000100526	included
ENSG00000170633	excluded
ENSG00000065559.AS2	included
ENSG00000170242.AS2	excluded
ENSG00000134375	excluded
ENSG00000037474.AS2	included
ENSG00000145495.AS2	included
ENSG00000063046.AS2	included
ENSG00000078668	included
ENSG00000186106	excluded
ENSG00000263212	included
ENSG00000134910	included
ENSG00000204650	excluded
ENSG00000121989	underdispersed
ENSG00000076685	included
ENSG00000136425.AS2	included
ENSG00000255663.AS2	included
ENSG00000163939.AS2	included
ENSG00000108039.AS4	included
ENSG00000140650	included
ENSG00000101150	overdispersed
ENSG00000033327	multimodal
ENSG00000204152.AS2	excluded
ENSG00000155229	excluded
ENSG00000123106	excluded
ENSG00000187742	excluded
ENSG00000197965	included
ENSG00000076067.AS2	included
ENSG00000095139	included
ENSG00000122299	included
ENSG00000091140	included
ENSG00000157110.AS2	excluded
ENSG00000136536.AS2	excluded
ENSG00000033627.AS2	included
ENSG00000138036.AS2	excluded
ENSG00000133703	excluded
ENSG00000175354.AS4	included
ENSG00000175582.AS2	included
ENSG00000110717	excluded
ENSG00000159322	underdispersed
ENSG00000065057	excluded
ENSG00000147224	included
ENSG00000147548	included
ENSG00000143228	included
ENSG00000123130	included
ENSG00000122068	included
ENSG00000134717	included
ENSG00000163683	multimodal
ENSG00000121864	multimodal
ENSG00000131375	excluded
ENSG00000051825.AS3	included
ENSG00000065978	included
ENSG00000144451.AS3	included
ENSG00000154144.AS2	included
ENSG00000015479	included
ENSG00000128915	included
ENSG00000165525.AS4	included
ENSG00000169057	excluded
ENSG00000113712.AS2	excluded
ENSG00000155508.AS2	included
ENSG00000152726	included
ENSG00000176890	included
ENSG00000165688	included
ENSG00000119866.AS2	overdispersed
ENSG00000159445	overdispersed
ENSG00000180747	excluded
ENSG00000108474	included
ENSG00000012061	included
ENSG00000118046	excluded
ENSG00000162378	excluded
ENSG00000068305.AS2	included
ENSG00000119760	multimodal
ENSG00000126581.AS2	multimodal
ENSG00000092203	excluded
ENSG00000112186.AS2	included
ENSG00000120647	multimodal
ENSG00000101464.AS2	included
ENSG00000159131	excluded
ENSG00000092108	excluded
ENSG00000114021	included
ENSG00000078070.AS2	included
ENSG00000085719	excluded
ENSG00000133657	multimodal
ENSG00000164466	excluded
ENSG00000125166	included
ENSG00000196236.AS2	excluded
ENSG00000113971.AS2	multimodal
ENSG00000116752	included
ENSG00000138078.AS2	included
ENSG00000082996.AS2	excluded
ENSG00000115091	included
ENSG00000146476	included
ENSG00000143442	overdispersed
ENSG00000129295.AS2	excluded
ENSG00000135597.AS3	excluded
ENSG00000196214.AS2	included
ENSG00000174796.AS2	multimodal
ENSG00000141140.AS2	excluded
ENSG00000114956.AS2	excluded
ENSG00000078747	excluded
ENSG00000108578	included
ENSG00000135775	excluded
ENSG00000119414.AS2	included
ENSG00000138107	included
ENSG00000086232	included
ENSG00000171530	excluded
ENSG00000161249	included
ENSG00000072134	excluded
ENSG00000169519	excluded
ENSG00000057935	included
ENSG00000122705	included
ENSG00000159023.AS2	excluded
ENSG00000175220	included
ENSG00000119912	overdispersed
ENSG00000092020.AS2	included
ENSG00000090905	excluded
ENSG00000253729	overdispersed
ENSG00000196290	included
ENSG00000077254.AS2	included
ENSG00000029725	included
ENSG00000164331	included
ENSG00000127989	excluded
ENSG00000135698	excluded
ENSG00000134982.AS3	overdispersed
ENSG00000135336	included
ENSG00000148950.AS2	overdispersed
ENSG00000101290	included
ENSG00000090061	excluded
ENSG00000182446.AS2	excluded
ENSG00000060237	included
ENSG00000117859.AS3	included
ENSG00000109046.AS2	included
ENSG00000104388	excluded
ENSG00000122417.AS3	overdispersed
ENSG00000171202	included
ENSG00000133789	included
ENSG00000182796	multimodal
ENSG00000154814	included
ENSG00000104388.AS2	included
ENSG00000133641	included
ENSG00000068912	overdispersed
ENSG00000090266	excluded
ENSG00000167863	included
ENSG00000152904	included
ENSG00000211460	included
ENSG00000004534.AS2	overdispersed
ENSG00000165916	included
ENSG00000134602	included
ENSG00000149196.AS2	excluded
ENSG00000122033	multimodal
ENSG00000114439.AS3	overdispersed
ENSG00000224078.AS2	included
ENSG00000120662.AS2	multimodal
ENSG00000134851	excluded
ENSG00000151116.AS3	multimodal
ENSG00000214783	overdispersed
ENSG00000164904.AS2	included
ENSG00000164253	included
ENSG00000164024.AS3	excluded
ENSG00000132199.AS2	included
ENSG00000106400	excluded
ENSG00000119820	included
ENSG00000117602	included
ENSG00000187446.AS3	included
ENSG00000181192.AS2	included
ENSG00000171723.AS2	excluded
ENSG00000213186	excluded
ENSG00000143502	included
ENSG00000005339	included
ENSG00000113328	included
ENSG00000079819.AS2	excluded
ENSG00000198945	included
ENSG00000111358.AS2	included
ENSG00000136378	underdispersed
ENSG00000133302	included
ENSG00000137100	included
ENSG00000131374.AS2	included
ENSG00000138777.AS2	included
ENSG00000133026	excluded
ENSG00000079277.AS4	excluded
ENSG00000116747	included
ENSG00000204842	multimodal
ENSG00000159110	excluded
ENSG00000149179.AS3	included
ENSG00000147649.AS2	included
ENSG00000152256	included
ENSG00000112130	excluded
ENSG00000105701	included
ENSG00000100813	excluded
ENSG00000135503	excluded
ENSG00000089050	underdispersed
ENSG00000186716.AS2	included
ENSG00000171988	overdispersed
ENSG00000005194.AS3	included
ENSG00000197712.AS2	excluded
ENSG00000013619.AS2	multimodal
ENSG00000078304	excluded
ENSG00000105393	included
ENSG00000128253	underdispersed
ENSG00000124795	excluded
ENSG00000151665.AS2	included
ENSG00000159579.AS2	excluded
ENSG00000064933	excluded
ENSG00000092108.AS2	included
ENSG00000179912	excluded
ENSG00000105699.AS2	included
ENSG00000170653	included
ENSG00000127947.AS3	excluded
ENSG00000131504	excluded
ENSG00000221978	excluded
ENSG00000185721	included
ENSG00000127914	included
ENSG00000101558.AS2	excluded
ENSG00000048028.AS2	included
ENSG00000135945	excluded
ENSG00000179344	multimodal
ENSG00000171530.AS2	included
ENSG00000175581.AS5	excluded
ENSG00000198589	multimodal
ENSG00000104442	included
ENSG00000119638	included
ENSG00000171097	excluded
ENSG00000165119	included
ENSG00000128915.AS2	multimodal
ENSG00000182718.AS2	included
ENSG00000145934	included
ENSG00000107643	included
ENSG00000138663	excluded
ENSG00000163320.AS2	multimodal
ENSG00000165895.AS3	included
ENSG00000099290	included
ENSG00000104529.AS3	included
ENSG00000214046	included
ENSG00000085491	included
ENSG00000100600	included
ENSG00000164024.AS4	included
ENSG00000140455	included
ENSG00000109083	included
ENSG00000104325.AS2	included
ENSG00000130939.AS2	excluded
ENSG00000135049.AS2	included
ENSG00000147677	excluded
ENSG00000204628.AS2	included
ENSG00000075188	excluded
ENSG00000087470	included
ENSG00000105750	included
ENSG00000105699.AS3	included
ENSG00000065057.AS2	included
ENSG00000144674.AS2	excluded
ENSG00000166233.AS2	included
ENSG00000134146	included
ENSG00000141002	excluded
ENSG00000110958	included
ENSG00000105808.AS3	multimodal
ENSG00000005483.AS3	multimodal
ENSG00000138190	included
ENSG00000108219.AS3	included
ENSG00000067369.AS2	multimodal
ENSG00000085760	multimodal
ENSG00000169131	excluded
ENSG00000119446.AS2	excluded
ENSG00000114423.AS3	included
ENSG00000150403	overdispersed
ENSG00000154380	excluded
ENSG00000166451	multimodal
ENSG00000033627.AS3	included
ENSG00000164163	included
ENSG00000085365.AS2	excluded
ENSG00000165996	included
ENSG00000119979	included
ENSG00000087274.AS3	included
ENSG00000062716	included
ENSG00000182973.AS2	included
ENSG00000103051.AS2	included
ENSG00000020426	included
ENSG00000133302.AS2	excluded
ENSG00000020922	included
ENSG00000187118	included
ENSG00000116857	excluded
ENSG00000157869	included
ENSG00000167283	underdispersed
ENSG00000177830.AS3	included
ENSG00000124214	multimodal
ENSG00000100226	multimodal
ENSG00000132698	overdispersed
ENSG00000148180	excluded
ENSG00000136068	excluded
ENSG00000062716.AS2	included
ENSG00000111196	excluded
ENSG00000123106.AS3	excluded
ENSG00000105323	included
ENSG00000228065	included
ENSG00000110801.AS2	excluded
ENSG00000182400	included
ENSG00000088992	included
ENSG00000007168.AS2	multimodal
ENSG00000121022	excluded
ENSG00000170310	included
ENSG00000141698	multimodal
ENSG00000152556.AS3	excluded
ENSG00000157557	excluded
ENSG00000017260.AS2	overdispersed
ENSG00000203791	overdispersed
ENSG00000137804	included
ENSG00000165629	excluded
ENSG00000122741	included
ENSG00000172869.AS2	included
ENSG00000122085	multimodal
ENSG00000078674.AS2	excluded
ENSG00000061794	included
ENSG00000125954	included
ENSG00000187210	multimodal
ENSG00000104320	excluded
ENSG00000197548.AS3	included
ENSG00000118965.AS2	overdispersed
ENSG00000185917	included
ENSG00000111596.AS2	included
ENSG00000124155	included
ENSG00000041357	included
ENSG00000107897	included
ENSG00000105793	excluded
ENSG00000108960	included
ENSG00000134138	included
ENSG00000112531	excluded
ENSG00000148484	excluded
ENSG00000162298	included
ENSG00000123472	excluded
ENSG00000105953	included
ENSG00000151135	multimodal
ENSG00000146918.AS2	included
ENSG00000197548.AS4	excluded
ENSG00000128923	included
ENSG00000144566	excluded
ENSG00000119661.AS3	excluded
ENSG00000272869	included
ENSG00000137692	included
ENSG00000154845.AS2	included
ENSG00000122257	multimodal
ENSG00000060982	included
ENSG00000102908	included
ENSG00000130714	included
ENSG00000103005	included
ENSG00000078070.AS3	excluded
ENSG00000119707	included
ENSG00000054611.AS3	included
ENSG00000166394	excluded
ENSG00000136521	included
ENSG00000106460	excluded
ENSG00000157193.AS3	multimodal
ENSG00000082269.AS3	overdispersed
ENSG00000120925	included
ENSG00000141380.AS3	overdispersed
ENSG00000103855.AS2	underdispersed
ENSG00000197111	included
ENSG00000119185	included
ENSG00000035928	excluded
ENSG00000137710	included
ENSG00000235954.AS3	included
ENSG00000145781	included
ENSG00000148153.AS2	multimodal
ENSG00000167522	excluded
ENSG00000198231.AS2	excluded
ENSG00000073921	excluded
ENSG00000175582.AS3	included
ENSG00000132406	included
ENSG00000112701	included
ENSG00000013619.AS3	multimodal
ENSG00000189180	included
ENSG00000198015	excluded
ENSG00000140105.AS3	included
ENSG00000138032.AS2	included
ENSG00000138074.AS2	excluded
ENSG00000168066.AS2	included
ENSG00000120860.AS2	excluded
ENSG00000029363	multimodal
ENSG00000137500.AS2	excluded
ENSG00000165775	included
ENSG00000144895.AS3	excluded
ENSG00000106609.AS2	excluded
ENSG00000038274	included
ENSG00000257923.AS3	included
ENSG00000038219	multimodal
ENSG00000213782	included
ENSG00000152256.AS2	multimodal
ENSG00000147649.AS3	included
ENSG00000188092	included
ENSG00000047849.AS3	included
ENSG00000151665.AS3	excluded
ENSG00000100523	excluded
ENSG00000025293.AS2	excluded
ENSG00000170234	underdispersed
ENSG00000082996.AS3	excluded
ENSG00000022840.AS3	included
ENSG00000143933	excluded
ENSG00000140941	excluded
ENSG00000198380	excluded
ENSG00000105894	excluded
ENSG00000237296	excluded
ENSG00000090054	excluded
ENSG00000185480.AS2	excluded
ENSG00000175354.AS5	included
ENSG00000125447	included
ENSG00000112339	included
ENSG00000151116.AS4	included
ENSG00000115484	included
ENSG00000087502	included
ENSG00000130164.AS2	included
ENSG00000109079.AS2	included
ENSG00000089472	included
ENSG00000172239	included
ENSG00000245958.AS2	multimodal
ENSG00000156411	excluded
ENSG00000147324	excluded
ENSG00000070501.AS2	multimodal
ENSG00000163946.AS2	included
ENSG00000138386	included
ENSG00000170464.AS3	included
ENSG00000115414.AS3	included
ENSG00000066468.AS2	included
ENSG00000178741.AS2	included
ENSG00000111726	included
ENSG00000204856	included
ENSG00000136754	included
ENSG00000112339.AS2	overdispersed
ENSG00000135837.AS2	included
ENSG00000136448.AS2	included
ENSG00000129353	included
ENSG00000112078	multimodal
ENSG00000185900	included
ENSG00000173517.AS3	multimodal
ENSG00000149179.AS4	included
ENSG00000197226	included
ENSG00000144118	excluded
ENSG00000163531.AS4	multimodal
ENSG00000167283.AS2	excluded
ENSG00000063046.AS3	included
ENSG00000133027.AS2	included
ENSG00000111790	excluded
ENSG00000087053	overdispersed
ENSG00000136068.AS2	excluded
ENSG00000110958.AS2	included
ENSG00000123636.AS3	overdispersed
ENSG00000002330	excluded
ENSG00000157181	included
ENSG00000151743	included
ENSG00000104325.AS3	excluded
ENSG00000166847	included
ENSG00000256646	included
ENSG00000188343.AS2	included
ENSG00000119979.AS2	included
ENSG00000164733.AS3	overdispersed
ENSG00000072042	included
ENSG00000100142	excluded
ENSG00000140557.AS2	overdispersed
ENSG00000112249	multimodal
ENSG00000117153	multimodal
ENSG00000102606.AS5	included
ENSG00000083937	included
ENSG00000113407.AS2	excluded
ENSG00000188938	multimodal
ENSG00000130779	multimodal
ENSG00000174628.AS4	multimodal
ENSG00000126777	excluded
ENSG00000056097	included
ENSG00000164347	included
ENSG00000114120.AS2	included
ENSG00000136404.AS2	included
ENSG00000164253.AS2	included
ENSG00000102910	included
ENSG00000158864	included
ENSG00000232956	multimodal
ENSG00000159063.AS3	included
ENSG00000115464	multimodal
ENSG00000055044.AS2	included
ENSG00000167642.AS2	included
ENSG00000169189.AS2	included
ENSG00000127952.AS2	included
ENSG00000066117	included
ENSG00000010404.AS2	excluded
ENSG00000065621	multimodal
ENSG00000184182.AS3	excluded
ENSG00000258984	included
ENSG00000214413	excluded
ENSG00000006530	included
ENSG00000122008.AS2	included
ENSG00000150712	multimodal
ENSG00000217555	overdispersed
ENSG00000133106	excluded
ENSG00000161939	included
ENSG00000124243	overdispersed
ENSG00000155506	excluded
ENSG00000125868	excluded
ENSG00000112290	overdispersed
ENSG00000136710	excluded
ENSG00000204842.AS2	excluded
ENSG00000132952	overdispersed
ENSG00000100567	included
ENSG00000140455.AS2	overdispersed
ENSG00000082269.AS4	included
ENSG00000142687.AS2	included
ENSG00000213390	excluded
ENSG00000120805	excluded
ENSG00000172113	multimodal
ENSG00000198498	included
ENSG00000260643	included
ENSG00000062716.AS3	included
ENSG00000113552	included
ENSG00000214135	included
ENSG00000155849	included
ENSG00000134717.AS2	included
ENSG00000001631	included
ENSG00000167325.AS2	included
ENSG00000102572.AS2	included
ENSG00000151116.AS5	overdispersed
ENSG00000123240	multimodal
ENSG00000132463	included
ENSG00000140632.AS2	included
ENSG00000159720	excluded
ENSG00000106554	excluded
ENSG00000131943	excluded
ENSG00000112096.AS2	included
ENSG00000171055	excluded
ENSG00000128708.AS2	included
ENSG00000126653	excluded
ENSG00000211445	included
ENSG00000132676.AS3	included
ENSG00000172500	included
ENSG00000124357	included
ENSG00000038002	included
ENSG00000167220	multimodal
ENSG00000084234	excluded
ENSG00000132640.AS2	included
ENSG00000135778	overdispersed
ENSG00000039319.AS2	overdispersed
ENSG00000182718.AS3	multimodal
ENSG00000188343.AS3	excluded
ENSG00000175324.AS2	included
ENSG00000155508.AS3	excluded
ENSG00000128585.AS2	included
ENSG00000106415	included
ENSG00000187051	excluded
ENSG00000151835.AS2	overdispersed
ENSG00000110931	included
ENSG00000165525.AS5	included
ENSG00000140157.AS2	overdispersed
ENSG00000139684	excluded
ENSG00000096717.AS2	included
ENSG00000175274	overdispersed
ENSG00000136874.AS2	excluded
ENSG00000160563	included
ENSG00000174953	included
ENSG00000157456.AS2	included
ENSG00000070269.AS2	overdispersed
ENSG00000186001.AS2	included
ENSG00000100865	excluded
ENSG00000076685.AS2	included
ENSG00000103423	excluded
ENSG00000122359.AS2	excluded
ENSG00000187446.AS4	excluded
ENSG00000136930	included
ENSG00000136504	overdispersed
ENSG00000115828	excluded
ENSG00000167985	excluded
ENSG00000078246.AS2	included
ENSG00000182628	excluded
ENSG00000198324	multimodal
ENSG00000067369.AS3	multimodal
ENSG00000145020	included
ENSG00000136436.AS2	excluded
ENSG00000132950	included
ENSG00000143641.AS2	included
ENSG00000196588	multimodal
ENSG00000115129	included
ENSG00000169599.AS3	excluded
ENSG00000130779.AS2	multimodal
ENSG00000158201	multimodal
ENSG00000106799	included
ENSG00000119707.AS2	excluded
ENSG00000070785	excluded
ENSG00000129691.AS3	included
ENSG00000131941	included
ENSG00000087274.AS4	included
ENSG00000092199.AS2	excluded
ENSG00000152242	excluded
ENSG00000054118.AS2	excluded
ENSG00000177335.AS2	included
ENSG00000198015.AS2	included
ENSG00000174100	included
ENSG00000070961	included
ENSG00000134954	included
ENSG00000011454.AS2	overdispersed
ENSG00000138081	included
ENSG00000101310	included
ENSG00000241685	excluded
ENSG00000123179	excluded
ENSG00000087470.AS2	excluded
ENSG00000134884	excluded
ENSG00000120992.AS2	included
ENSG00000114126	included
ENSG00000125107	included
ENSG00000100554.AS2	included
ENSG00000142230.AS2	included
ENSG00000143033	included
ENSG00000065243.AS2	multimodal
ENSG00000136810	included
ENSG00000138629.AS2	included
ENSG00000170266.AS2	excluded
ENSG00000181690	multimodal
ENSG00000112701.AS2	overdispersed
ENSG00000108039.AS6	included
ENSG00000010278	excluded
ENSG00000136436.AS3	included
ENSG00000171766	excluded
ENSG00000175193	included
ENSG00000178761	excluded
ENSG00000134186	overdispersed
ENSG00000107290	excluded
ENSG00000139496	multimodal
ENSG00000078140.AS2	included
ENSG00000117262	included
ENSG00000198860	excluded
ENSG00000149273	included
ENSG00000165322	overdispersed
ENSG00000122958.AS4	excluded
ENSG00000100813.AS2	overdispersed
ENSG00000144744	included
ENSG00000100462	included
ENSG00000174574.AS2	included
ENSG00000111361	included
ENSG00000079459.AS2	excluded
ENSG00000267645	included
ENSG00000135049.AS3	included
ENSG00000145907.AS3	excluded
ENSG00000127616	excluded
ENSG00000164741	included
ENSG00000144354.AS2	multimodal
ENSG00000126602.AS2	excluded
ENSG00000113269	multimodal
ENSG00000116679	overdispersed
ENSG00000136381	included
ENSG00000085224	excluded
ENSG00000109685.AS3	excluded
ENSG00000078902	included
ENSG00000115091.AS2	included
ENSG00000182446.AS3	excluded
ENSG00000100300	included
ENSG00000101745.AS2	overdispersed
ENSG00000133835.AS2	included
ENSG00000131503.AS2	multimodal
ENSG00000257218	excluded
ENSG00000134058	included
ENSG00000108384.AS2	included
ENSG00000114126.AS2	excluded
ENSG00000072042.AS2	included
ENSG00000197121.AS2	multimodal
ENSG00000087884	excluded
ENSG00000101040	overdispersed
ENSG00000145247.AS2	included
ENSG00000087470.AS3	included
ENSG00000261771	overdispersed
ENSG00000078070.AS4	included
ENSG00000168883.AS3	included
ENSG00000155158	excluded
ENSG00000120860.AS3	excluded
ENSG00000172954	included
ENSG00000138363	included
ENSG00000075711.AS2	included
ENSG00000198130	included
ENSG00000173226.AS2	included
ENSG00000120860.AS4	excluded
ENSG00000067225	included
ENSG00000122591.AS2	included
ENSG00000125971	excluded
ENSG00000155893.AS2	excluded
ENSG00000073614	included
ENSG00000101608	excluded
ENSG00000175581.AS6	included
ENSG00000181704	included
ENSG00000171843.AS2	underdispersed
ENSG00000184640.AS2	underdispersed
ENSG00000156136	included
ENSG00000125651	included
ENSG00000188732.AS2	excluded
ENSG00000140307	included
ENSG00000087470.AS4	excluded
ENSG00000242372	included
ENSG00000141030	included
ENSG00000139746	excluded
ENSG00000143401.AS3	included
ENSG00000172954.AS2	excluded
ENSG00000117543.AS2	included
ENSG00000123124	multimodal
ENSG00000114982	included
ENSG00000006695	multimodal
ENSG00000078747.AS2	included
ENSG00000182149.AS2	multimodal
ENSG00000092199.AS3	excluded
ENSG00000197302	multimodal
ENSG00000113758	excluded
ENSG00000136068.AS3	excluded
ENSG00000144895.AS4	included
ENSG00000133706	included
ENSG00000168461	included
ENSG00000102024.AS3	excluded
ENSG00000106346.AS2	excluded
ENSG00000119333	included
ENSG00000087008	included
ENSG00000106052	included
ENSG00000067596	included
ENSG00000138041	included
ENSG00000166352	excluded
ENSG00000100532.AS2	excluded
ENSG00000138382.AS2	included
ENSG00000082996.AS4	included
ENSG00000163697.AS2	excluded
ENSG00000100568.AS2	multimodal
ENSG00000120963.AS2	included
ENSG00000172062	included
ENSG00000266173.AS2	included
ENSG00000162174	included
ENSG00000114686	included
ENSG00000071243	overdispersed
ENSG00000131966.AS2	included
ENSG00000135269	included
ENSG00000173085	excluded
ENSG00000109919	included
ENSG00000198408	included
[truncated: 1,873 more rows]

## Sheet: c. switches
	iPSC	Endoderm	Switch
ENSG00000159063	excluded	excluded	no
ENSG00000147439	excluded	excluded	no
ENSG00000125686	excluded	excluded	no
ENSG00000070081	excluded	excluded	no
ENSG00000163714	excluded	excluded	no
ENSG00000141127	excluded	excluded	no
ENSG00000134333	excluded	excluded	no
ENSG00000168288	excluded	excluded	no
ENSG00000136738	excluded	excluded	no
ENSG00000167325	excluded	excluded	no
ENSG00000111641	excluded	excluded	no
ENSG00000121413	excluded	excluded	no
ENSG00000101464	excluded	excluded	no
ENSG00000010404	excluded	excluded	no
ENSG00000130429	excluded	excluded	no
ENSG00000028203	excluded	excluded	no
ENSG00000005483	excluded	excluded	no
ENSG00000136021	excluded	excluded	no
ENSG00000140937	excluded	excluded	no
ENSG00000143624	excluded	excluded	no
ENSG00000080845	excluded	excluded	no
ENSG00000129116	excluded	excluded	no
ENSG00000144559	excluded	excluded	no
ENSG00000112977	excluded	excluded	no
ENSG00000136051	excluded	excluded	no
ENSG00000164081	excluded	excluded	no
ENSG00000151327	excluded	excluded	no
ENSG00000113456	excluded	excluded	no
ENSG00000077348	excluded	excluded	no
ENSG00000090989	excluded	excluded	no
ENSG00000180304	excluded	excluded	no
ENSG00000165525	excluded	excluded	no
ENSG00000054118	excluded	excluded	no
ENSG00000214113	excluded	excluded	no
ENSG00000108587	excluded	excluded	no
ENSG00000167004	excluded	excluded	no
ENSG00000112304	excluded	excluded	no
ENSG00000138036	excluded	excluded	no
ENSG00000267855	excluded	excluded	no
ENSG00000168734	excluded	excluded	no
ENSG00000010270	excluded	excluded	no
ENSG00000088833	excluded	excluded	no
ENSG00000143514	excluded	excluded	no
ENSG00000188343	excluded	excluded	no
ENSG00000136560	excluded	excluded	no
ENSG00000177156	excluded	excluded	no
ENSG00000132780	excluded	excluded	no
ENSG00000138760	excluded	excluded	no
ENSG00000047849	excluded	excluded	no
ENSG00000104517	excluded	excluded	no
ENSG00000189067.AS2	excluded	excluded	no
ENSG00000164024.AS2	excluded	excluded	no
ENSG00000196937	excluded	excluded	no
ENSG00000103051	excluded	excluded	no
ENSG00000111653	excluded	excluded	no
ENSG00000186866.AS2	excluded	excluded	no
ENSG00000134324	excluded	excluded	no
ENSG00000131724	excluded	excluded	no
ENSG00000151422	excluded	excluded	no
ENSG00000159210	excluded	excluded	no
ENSG00000111224	excluded	excluded	no
ENSG00000022840	excluded	excluded	no
ENSG00000077942	excluded	excluded	no
ENSG00000156256	excluded	excluded	no
ENSG00000147439.AS2	excluded	excluded	no
ENSG00000121073	excluded	excluded	no
ENSG00000082213	excluded	excluded	no
ENSG00000134982	excluded	excluded	no
ENSG00000143486	excluded	excluded	no
ENSG00000137806	excluded	excluded	no
ENSG00000155368	excluded	excluded	no
ENSG00000240682.AS2	excluded	excluded	no
ENSG00000115760.AS2	excluded	excluded	no
ENSG00000163832	excluded	excluded	no
ENSG00000070413	excluded	excluded	no
ENSG00000104331	excluded	excluded	no
ENSG00000003756.AS2	excluded	excluded	no
ENSG00000131966	excluded	excluded	no
ENSG00000167720	excluded	excluded	no
ENSG00000120860	excluded	excluded	no
ENSG00000109184	excluded	excluded	no
ENSG00000114054	excluded	excluded	no
ENSG00000121578	excluded	excluded	no
ENSG00000125952	excluded	excluded	no
ENSG00000073584	excluded	excluded	no
ENSG00000156795	excluded	excluded	no
ENSG00000115239	excluded	excluded	no
ENSG00000174227	excluded	multimodal	yes
ENSG00000088325	excluded	excluded	no
ENSG00000092208	excluded	excluded	no
ENSG00000127022	excluded	excluded	no
ENSG00000067715	excluded	excluded	no
ENSG00000169599	excluded	excluded	no
ENSG00000115966	excluded	excluded	no
ENSG00000133466	excluded	excluded	no
ENSG00000129351.AS2	excluded	excluded	no
ENSG00000102024	excluded	excluded	no
ENSG00000049167	excluded	excluded	no
ENSG00000180376.AS2	excluded	overdispersed	yes
ENSG00000120948.AS2	excluded	excluded	no
ENSG00000138757	excluded	multimodal	yes
ENSG00000136560.AS2	excluded	excluded	no
ENSG00000035403	excluded	excluded	no
ENSG00000140105	excluded	excluded	no
ENSG00000120837	excluded	excluded	no
ENSG00000167930	excluded	excluded	no
ENSG00000034677	excluded	excluded	no
ENSG00000175354.AS2	excluded	excluded	no
ENSG00000135968	excluded	excluded	no
ENSG00000012660	excluded	excluded	no
ENSG00000171792	excluded	excluded	no
ENSG00000136861	excluded	excluded	no
ENSG00000109572.AS2	excluded	excluded	no
ENSG00000134108	excluded	excluded	no
ENSG00000105993	excluded	excluded	no
ENSG00000122779	excluded	excluded	no
ENSG00000182646	excluded	excluded	no
ENSG00000180376.AS3	excluded	excluded	no
ENSG00000165156	excluded	excluded	no
ENSG00000166206	excluded	excluded	no
ENSG00000118564	excluded	excluded	no
ENSG00000100297	excluded	excluded	no
ENSG00000245958	excluded	excluded	no
ENSG00000258890	excluded	excluded	no
ENSG00000145868	excluded	excluded	no
ENSG00000141380	excluded	excluded	no
ENSG00000111300	excluded	overdispersed	yes
ENSG00000114439	excluded	excluded	no
ENSG00000071794	excluded	excluded	no
ENSG00000164221	excluded	excluded	no
ENSG00000106608	excluded	excluded	no
ENSG00000079246	excluded	excluded	no
ENSG00000260916	excluded	excluded	no
ENSG00000101974	excluded	excluded	no
ENSG00000254004	excluded	excluded	no
ENSG00000177479	excluded	excluded	no
ENSG00000017797	excluded	excluded	no
ENSG00000205726	excluded	excluded	no
ENSG00000182670.AS3	excluded	excluded	no
ENSG00000177565	excluded	excluded	no
ENSG00000175581.AS2	excluded	excluded	no
ENSG00000087087	excluded	excluded	no
ENSG00000156931	excluded	excluded	no
ENSG00000099246	excluded	excluded	no
ENSG00000091136	excluded	excluded	no
ENSG00000101558	excluded	excluded	no
ENSG00000143156	excluded	excluded	no
ENSG00000135365.AS2	excluded	excluded	no
ENSG00000119383	excluded	excluded	no
ENSG00000174720	excluded	excluded	no
ENSG00000136936	excluded	excluded	no
ENSG00000184677	excluded	excluded	no
ENSG00000151881	excluded	multimodal	yes
ENSG00000131828	excluded	excluded	no
ENSG00000115271	excluded	excluded	no
ENSG00000204569	excluded	excluded	no
ENSG00000111879	excluded	excluded	no
ENSG00000183137	excluded	excluded	no
ENSG00000120948.AS3	excluded	excluded	no
ENSG00000168066	excluded	excluded	no
ENSG00000133835	excluded	excluded	no
ENSG00000113712	excluded	excluded	no
ENSG00000173065	excluded	excluded	no
ENSG00000164941.AS2	excluded	excluded	no
ENSG00000104412	excluded	excluded	no
ENSG00000117360	excluded	excluded	no
ENSG00000118260.AS2	excluded	excluded	no
ENSG00000108591	excluded	excluded	no
ENSG00000139372	excluded	excluded	no
ENSG00000149179	excluded	excluded	no
ENSG00000048028	excluded	excluded	no
ENSG00000108039.AS2	excluded	excluded	no
ENSG00000204611	excluded	excluded	no
ENSG00000133226	excluded	excluded	no
ENSG00000062485	excluded	excluded	no
ENSG00000164291.AS2	excluded	overdispersed	yes
ENSG00000175324	excluded	excluded	no
ENSG00000135083.AS3	excluded	excluded	no
ENSG00000104164	excluded	excluded	no
ENSG00000103194.AS2	excluded	excluded	no
ENSG00000101773	excluded	excluded	no
ENSG00000127603.AS2	excluded	excluded	no
ENSG00000184117	excluded	excluded	no
ENSG00000187109.AS2	excluded	excluded	no
ENSG00000136874	excluded	excluded	no
ENSG00000108669	excluded	excluded	no
ENSG00000093183.AS2	excluded	excluded	no
ENSG00000072210	excluded	excluded	no
ENSG00000023287	excluded	excluded	no
ENSG00000152952	excluded	excluded	no
ENSG00000168393	excluded	excluded	no
ENSG00000168802	excluded	excluded	no
ENSG00000152240.AS2	excluded	excluded	no
ENSG00000134779	excluded	excluded	no
ENSG00000138303.AS2	excluded	excluded	no
ENSG00000174093	excluded	excluded	no
ENSG00000105058	excluded	excluded	no
ENSG00000131116	excluded	excluded	no
ENSG00000125462.AS2	excluded	excluded	no
ENSG00000176018	excluded	excluded	no
ENSG00000143156.AS4	excluded	excluded	no
ENSG00000163931	excluded	excluded	no
ENSG00000172331	excluded	excluded	no
ENSG00000136026	excluded	excluded	no
ENSG00000197128	excluded	excluded	no
ENSG00000131069	excluded	excluded	no
ENSG00000184752	excluded	excluded	no
ENSG00000090612	excluded	excluded	no
ENSG00000120265	excluded	excluded	no
ENSG00000104714	excluded	excluded	no
ENSG00000166913	excluded	excluded	no
ENSG00000155508	excluded	excluded	no
ENSG00000100697	excluded	excluded	no
ENSG00000160058	excluded	excluded	no
ENSG00000005483.AS2	excluded	excluded	no
ENSG00000015475	excluded	excluded	no
ENSG00000184014	excluded	excluded	no
ENSG00000198862	excluded	excluded	no
ENSG00000090316	excluded	excluded	no
ENSG00000163608.AS3	excluded	excluded	no
ENSG00000106462	excluded	overdispersed	yes
ENSG00000203880	excluded	excluded	no
ENSG00000134287	excluded	excluded	no
ENSG00000073584.AS2	excluded	excluded	no
ENSG00000150593.AS2	excluded	excluded	no
ENSG00000163597	excluded	excluded	no
ENSG00000136238	excluded	excluded	no
ENSG00000139644	excluded	excluded	no
ENSG00000122642	excluded	excluded	no
ENSG00000164142	excluded	excluded	no
ENSG00000138698.AS3	excluded	excluded	no
ENSG00000169744	excluded	excluded	no
ENSG00000170464.AS2	excluded	excluded	no
ENSG00000240344	excluded	excluded	no
ENSG00000007392	excluded	overdispersed	yes
ENSG00000168003	excluded	excluded	no
ENSG00000168137.AS3	excluded	excluded	no
ENSG00000197323	excluded	excluded	no
ENSG00000155744	excluded	excluded	no
ENSG00000102189.AS2	excluded	excluded	no
ENSG00000169814	excluded	excluded	no
ENSG00000051825.AS2	excluded	excluded	no
ENSG00000080815	excluded	excluded	no
ENSG00000104325	excluded	excluded	no
ENSG00000198046	excluded	excluded	no
ENSG00000134882	excluded	excluded	no
ENSG00000135249	excluded	excluded	no
ENSG00000141367	excluded	excluded	no
ENSG00000162735	excluded	excluded	no
ENSG00000146733	excluded	excluded	no
ENSG00000156709	excluded	excluded	no
ENSG00000169764	excluded	excluded	no
ENSG00000163697	excluded	excluded	no
ENSG00000184182.AS2	excluded	excluded	no
ENSG00000111832	excluded	excluded	no
ENSG00000164329	excluded	excluded	no
ENSG00000172939	excluded	excluded	no
ENSG00000125304	excluded	excluded	no
ENSG00000119866	excluded	excluded	no
ENSG00000120662	excluded	excluded	no
ENSG00000120963	excluded	excluded	no
ENSG00000133027	excluded	excluded	no
ENSG00000134986	excluded	excluded	no
ENSG00000127022.AS2	excluded	excluded	no
ENSG00000141759	excluded	excluded	no
ENSG00000104343	excluded	excluded	no
ENSG00000132963	excluded	excluded	no
ENSG00000166888	excluded	excluded	no
ENSG00000181827	excluded	excluded	no
ENSG00000105993.AS2	excluded	excluded	no
ENSG00000198836	excluded	excluded	no
ENSG00000138074	excluded	excluded	no
ENSG00000138796	excluded	excluded	no
ENSG00000163719.AS4	excluded	excluded	no
ENSG00000138443.AS2	excluded	excluded	no
ENSG00000118363	excluded	excluded	no
ENSG00000087274	excluded	excluded	no
ENSG00000081760	excluded	excluded	no
ENSG00000174891	excluded	excluded	no
ENSG00000119640	excluded	excluded	no
ENSG00000067560	excluded	excluded	no
ENSG00000145349	excluded	excluded	no
ENSG00000151338.AS2	excluded	excluded	no
ENSG00000184203.AS2	excluded	excluded	no
ENSG00000137942	excluded	excluded	no
ENSG00000214113.AS2	excluded	excluded	no
ENSG00000123213	excluded	excluded	no
ENSG00000256053.AS2	excluded	excluded	no
ENSG00000077782	excluded	excluded	no
ENSG00000107262	excluded	excluded	no
ENSG00000168172	excluded	excluded	no
ENSG00000169189	excluded	excluded	no
ENSG00000127445	excluded	excluded	no
ENSG00000123352	excluded	excluded	no
ENSG00000142168	excluded	excluded	no
ENSG00000113391	excluded	excluded	no
ENSG00000196683	excluded	excluded	no
ENSG00000184635	excluded	excluded	no
ENSG00000174093.AS2	excluded	excluded	no
ENSG00000099968.AS2	excluded	excluded	no
ENSG00000151292	excluded	excluded	no
ENSG00000196204	excluded	excluded	no
ENSG00000104375	excluded	excluded	no
ENSG00000107020	excluded	excluded	no
ENSG00000159063.AS2	excluded	excluded	no
ENSG00000128609	excluded	excluded	no
ENSG00000129515	excluded	excluded	no
ENSG00000100902.AS2	excluded	excluded	no
ENSG00000138796.AS2	excluded	excluded	no
ENSG00000101337	excluded	excluded	no
ENSG00000198668	excluded	excluded	no
ENSG00000138032	excluded	excluded	no
ENSG00000135148	excluded	excluded	no
ENSG00000130508.AS2	excluded	excluded	no
ENSG00000127603.AS4	excluded	excluded	no
ENSG00000176623.AS2	excluded	excluded	no
ENSG00000092199	excluded	excluded	no
ENSG00000102893.AS2	excluded	excluded	no
ENSG00000136238.AS2	excluded	excluded	no
ENSG00000122591	excluded	excluded	no
ENSG00000119446	excluded	excluded	no
ENSG00000177917	excluded	excluded	no
ENSG00000102606.AS3	excluded	excluded	no
ENSG00000149311	excluded	excluded	no
ENSG00000074657	excluded	excluded	no
ENSG00000122390.AS2	excluded	excluded	no
ENSG00000175054	excluded	excluded	no
ENSG00000184047	excluded	excluded	no
ENSG00000080815.AS2	excluded	excluded	no
ENSG00000137522	excluded	excluded	no
ENSG00000040341.AS2	excluded	excluded	no
ENSG00000087087.AS2	excluded	excluded	no
ENSG00000189144.AS2	excluded	excluded	no
ENSG00000155330.AS2	excluded	excluded	no
ENSG00000136758.AS2	excluded	excluded	no
ENSG00000068796	excluded	excluded	no
ENSG00000106105	excluded	excluded	no
ENSG00000132424.AS2	excluded	excluded	no
ENSG00000112237.AS2	excluded	excluded	no
ENSG00000157110	excluded	excluded	no
ENSG00000135720	excluded	excluded	no
ENSG00000198911	excluded	excluded	no
ENSG00000166913.AS2	excluded	excluded	no
ENSG00000180228	excluded	excluded	no
ENSG00000163104	excluded	excluded	no
ENSG00000184787	excluded	excluded	no
ENSG00000086848	excluded	excluded	no
ENSG00000187446.AS2	excluded	excluded	no
ENSG00000143612.AS2	excluded	excluded	no
ENSG00000123545	excluded	excluded	no
ENSG00000150093	excluded	excluded	no
ENSG00000143702	excluded	excluded	no
ENSG00000181350	excluded	excluded	no
ENSG00000123352.AS2	excluded	excluded	no
ENSG00000143761	excluded	excluded	no
ENSG00000162688	excluded	excluded	no
ENSG00000160570	excluded	excluded	no
ENSG00000198046.AS2	excluded	excluded	no
ENSG00000150510	excluded	excluded	no
ENSG00000221914	excluded	excluded	no
ENSG00000130935.AS2	excluded	excluded	no
ENSG00000143252	excluded	excluded	no
ENSG00000122786.AS2	excluded	excluded	no
ENSG00000066135	excluded	excluded	no
ENSG00000095380	excluded	excluded	no
ENSG00000163069	excluded	multimodal	yes
ENSG00000153207.AS2	excluded	excluded	no
ENSG00000170248	excluded	excluded	no
ENSG00000204843	excluded	excluded	no
ENSG00000164134	excluded	excluded	no
ENSG00000113558	excluded	excluded	no
ENSG00000110756.AS2	excluded	excluded	no
ENSG00000167004.AS2	excluded	excluded	no
ENSG00000100129.AS2	excluded	excluded	no
ENSG00000101972	excluded	excluded	no
ENSG00000170633	excluded	excluded	no
ENSG00000170242.AS2	excluded	excluded	no
ENSG00000134375	excluded	excluded	no
ENSG00000186106	excluded	excluded	no
ENSG00000204650	excluded	excluded	no
ENSG00000204152.AS2	excluded	excluded	no
ENSG00000187742	excluded	excluded	no
ENSG00000157110.AS2	excluded	excluded	no
ENSG00000136536.AS2	excluded	excluded	no
ENSG00000138036.AS2	excluded	excluded	no
ENSG00000110717	excluded	excluded	no
ENSG00000065057	excluded	excluded	no
ENSG00000131375	excluded	excluded	no
ENSG00000169057	excluded	excluded	no
ENSG00000113712.AS2	excluded	excluded	no
ENSG00000180747	excluded	excluded	no
ENSG00000118046	excluded	excluded	no
ENSG00000162378	excluded	excluded	no
ENSG00000092203	excluded	excluded	no
ENSG00000159131	excluded	excluded	no
ENSG00000092108	excluded	excluded	no
ENSG00000085719	excluded	excluded	no
ENSG00000164466	excluded	excluded	no
ENSG00000196236.AS2	excluded	excluded	no
ENSG00000082996.AS2	excluded	excluded	no
ENSG00000135597.AS3	excluded	excluded	no
ENSG00000141140.AS2	excluded	excluded	no
ENSG00000114956.AS2	excluded	excluded	no
ENSG00000078747	excluded	excluded	no
ENSG00000135775	excluded	excluded	no
ENSG00000171530	excluded	excluded	no
ENSG00000072134	excluded	excluded	no
ENSG00000169519	excluded	excluded	no
ENSG00000159023.AS2	excluded	excluded	no
ENSG00000119912	excluded	overdispersed	yes
ENSG00000090905	excluded	excluded	no
ENSG00000127989	excluded	excluded	no
ENSG00000135698	excluded	excluded	no
ENSG00000090061	excluded	excluded	no
ENSG00000182446.AS2	excluded	excluded	no
ENSG00000104388	excluded	excluded	no
ENSG00000090266	excluded	excluded	no
ENSG00000149196.AS2	excluded	excluded	no
ENSG00000134851	excluded	excluded	no
ENSG00000164024.AS3	excluded	excluded	no
ENSG00000106400	excluded	excluded	no
ENSG00000171723.AS2	excluded	excluded	no
ENSG00000213186	excluded	excluded	no
ENSG00000079819.AS2	excluded	excluded	no
ENSG00000133026	excluded	excluded	no
ENSG00000079277.AS4	excluded	excluded	no
ENSG00000159110	excluded	excluded	no
ENSG00000112130	excluded	excluded	no
ENSG00000100813	excluded	excluded	no
ENSG00000197712.AS2	excluded	excluded	no
ENSG00000078304	excluded	excluded	no
ENSG00000124795	excluded	excluded	no
ENSG00000159579.AS2	excluded	excluded	no
ENSG00000179912	excluded	excluded	no
ENSG00000127947.AS3	excluded	excluded	no
ENSG00000131504	excluded	excluded	no
ENSG00000221978	excluded	excluded	no
ENSG00000101558.AS2	excluded	excluded	no
ENSG00000135945	excluded	excluded	no
ENSG00000175581.AS5	excluded	excluded	no
ENSG00000171097	excluded	excluded	no
ENSG00000138663	excluded	excluded	no
ENSG00000130939.AS2	excluded	excluded	no
ENSG00000147677	excluded	excluded	no
ENSG00000075188	excluded	excluded	no
ENSG00000144674.AS2	excluded	excluded	no
ENSG00000169131	excluded	excluded	no
ENSG00000119446.AS2	excluded	excluded	no
ENSG00000154380	excluded	excluded	no
ENSG00000085365.AS2	excluded	excluded	no
ENSG00000133302.AS2	excluded	excluded	no
ENSG00000116857	excluded	excluded	no
ENSG00000148180	excluded	excluded	no
ENSG00000111196	excluded	excluded	no
ENSG00000123106.AS3	excluded	excluded	no
ENSG00000110801.AS2	excluded	excluded	no
ENSG00000121022	excluded	excluded	no
ENSG00000152556.AS3	excluded	excluded	no
ENSG00000157557	excluded	excluded	no
ENSG00000165629	excluded	excluded	no
ENSG00000078674.AS2	excluded	excluded	no
ENSG00000105793	excluded	excluded	no
ENSG00000112531	excluded	excluded	no
ENSG00000148484	excluded	excluded	no
ENSG00000123472	excluded	excluded	no
ENSG00000144566	excluded	excluded	no
ENSG00000119661.AS3	excluded	excluded	no
ENSG00000078070.AS3	excluded	excluded	no
ENSG00000166394	excluded	excluded	no
ENSG00000106460	excluded	excluded	no
ENSG00000141380.AS3	excluded	overdispersed	yes
ENSG00000035928	excluded	excluded	no
ENSG00000073921	excluded	excluded	no
ENSG00000198015	excluded	excluded	no
ENSG00000138074.AS2	excluded	excluded	no
ENSG00000120860.AS2	excluded	excluded	no
ENSG00000137500.AS2	excluded	excluded	no
ENSG00000144895.AS3	excluded	excluded	no
ENSG00000106609.AS2	excluded	excluded	no
ENSG00000151665.AS3	excluded	excluded	no
ENSG00000025293.AS2	excluded	excluded	no
ENSG00000082996.AS3	excluded	excluded	no
ENSG00000143933	excluded	excluded	no
ENSG00000140941	excluded	excluded	no
ENSG00000198380	excluded	excluded	no
ENSG00000105894	excluded	excluded	no
ENSG00000237296	excluded	excluded	no
ENSG00000090054	excluded	excluded	no
ENSG00000185480.AS2	excluded	excluded	no
ENSG00000156411	excluded	excluded	no
ENSG00000147324	excluded	excluded	no
ENSG00000144118	excluded	excluded	no
ENSG00000167283.AS2	excluded	excluded	no
ENSG00000111790	excluded	excluded	no
ENSG00000087053	excluded	overdispersed	yes
ENSG00000136068.AS2	excluded	excluded	no
ENSG00000002330	excluded	excluded	no
ENSG00000104325.AS3	excluded	excluded	no
ENSG00000100142	excluded	excluded	no
ENSG00000113407.AS2	excluded	excluded	no
ENSG00000010404.AS2	excluded	excluded	no
ENSG00000184182.AS3	excluded	excluded	no
ENSG00000214413	excluded	excluded	no
ENSG00000155506	excluded	excluded	no
ENSG00000125868	excluded	excluded	no
ENSG00000136710	excluded	excluded	no
ENSG00000204842.AS2	excluded	excluded	no
ENSG00000140455.AS2	excluded	overdispersed	yes
ENSG00000213390	excluded	excluded	no
ENSG00000120805	excluded	excluded	no
ENSG00000159720	excluded	excluded	no
ENSG00000106554	excluded	excluded	no
ENSG00000131943	excluded	excluded	no
ENSG00000171055	excluded	excluded	no
ENSG00000126653	excluded	excluded	no
ENSG00000084234	excluded	excluded	no
ENSG00000039319.AS2	excluded	overdispersed	yes
ENSG00000188343.AS3	excluded	excluded	no
ENSG00000155508.AS3	excluded	excluded	no
ENSG00000187051	excluded	excluded	no
ENSG00000139684	excluded	excluded	no
ENSG00000136874.AS2	excluded	excluded	no
ENSG00000100865	excluded	excluded	no
ENSG00000103423	excluded	excluded	no
ENSG00000122359.AS2	excluded	excluded	no
ENSG00000187446.AS4	excluded	excluded	no
ENSG00000167985	excluded	excluded	no
ENSG00000182628	excluded	excluded	no
ENSG00000198324	excluded	multimodal	yes
ENSG00000136436.AS2	excluded	excluded	no
ENSG00000169599.AS3	excluded	excluded	no
ENSG00000119707.AS2	excluded	excluded	no
ENSG00000070785	excluded	excluded	no
ENSG00000092199.AS2	excluded	excluded	no
ENSG00000054118.AS2	excluded	excluded	no
ENSG00000011454.AS2	excluded	overdispersed	yes
ENSG00000241685	excluded	excluded	no
ENSG00000123179	excluded	excluded	no
ENSG00000087470.AS2	excluded	excluded	no
ENSG00000134884	excluded	excluded	no
ENSG00000170266.AS2	excluded	excluded	no
ENSG00000010278	excluded	excluded	no
ENSG00000171766	excluded	excluded	no
ENSG00000178761	excluded	excluded	no
ENSG00000107290	excluded	excluded	no
ENSG00000139496	excluded	multimodal	yes
ENSG00000198860	excluded	excluded	no
ENSG00000122958.AS4	excluded	excluded	no
ENSG00000079459.AS2	excluded	excluded	no
ENSG00000145907.AS3	excluded	excluded	no
ENSG00000127616	excluded	excluded	no
ENSG00000126602.AS2	excluded	excluded	no
ENSG00000116679	excluded	overdispersed	yes
ENSG00000085224	excluded	excluded	no
ENSG00000109685.AS3	excluded	excluded	no
ENSG00000182446.AS3	excluded	excluded	no
ENSG00000257218	excluded	excluded	no
ENSG00000114126.AS2	excluded	excluded	no
ENSG00000087884	excluded	excluded	no
ENSG00000155158	excluded	excluded	no
ENSG00000120860.AS3	excluded	excluded	no
ENSG00000120860.AS4	excluded	excluded	no
ENSG00000125971	excluded	excluded	no
ENSG00000155893.AS2	excluded	excluded	no
ENSG00000101608	excluded	excluded	no
ENSG00000188732.AS2	excluded	excluded	no
ENSG00000087470.AS4	excluded	excluded	no
ENSG00000139746	excluded	excluded	no
ENSG00000172954.AS2	excluded	excluded	no
ENSG00000092199.AS3	excluded	excluded	no
ENSG00000113758	excluded	excluded	no
ENSG00000136068.AS3	excluded	excluded	no
ENSG00000102024.AS3	excluded	excluded	no
ENSG00000106346.AS2	excluded	excluded	no
ENSG00000166352	excluded	excluded	no
ENSG00000100532.AS2	excluded	excluded	no
ENSG00000163697.AS2	excluded	excluded	no
ENSG00000100568.AS2	excluded	multimodal	yes
ENSG00000173085	excluded	excluded	no
ENSG00000141627	excluded	excluded	no
ENSG00000106853.AS2	excluded	excluded	no
ENSG00000174891.AS2	excluded	excluded	no
ENSG00000073584.AS3	excluded	excluded	no
ENSG00000140374	excluded	excluded	no
ENSG00000104671.AS2	excluded	excluded	no
ENSG00000100916	excluded	excluded	no
ENSG00000141141.AS2	excluded	excluded	no
ENSG00000185565	excluded	excluded	no
ENSG00000144224	excluded	excluded	no
ENSG00000167986	excluded	excluded	no
ENSG00000142230.AS3	excluded	excluded	no
ENSG00000040341.AS3	excluded	excluded	no
ENSG00000117500	excluded	excluded	no
ENSG00000165209.AS2	excluded	excluded	no
ENSG00000070081.AS2	excluded	excluded	no
ENSG00000127452	excluded	excluded	no
ENSG00000136731	excluded	excluded	no
ENSG00000065600	excluded	excluded	no
ENSG00000205765	excluded	excluded	no
ENSG00000245694	excluded	excluded	no
ENSG00000136021.AS3	excluded	excluded	no
ENSG00000176533	excluded	excluded	no
ENSG00000004897.AS2	excluded	excluded	no
ENSG00000049541	excluded	excluded	no
ENSG00000066136	excluded	excluded	no
ENSG00000170946.AS2	excluded	excluded	no
ENSG00000198551.AS2	excluded	excluded	no
ENSG00000111850	excluded	excluded	no
ENSG00000100227	excluded	excluded	no
ENSG00000068885	excluded	excluded	no
ENSG00000183020	excluded	excluded	no
ENSG00000115239.AS2	excluded	excluded	no
ENSG00000061936	excluded	excluded	no
ENSG00000026652	excluded	excluded	no
ENSG00000178053	excluded	excluded	no
ENSG00000136273	excluded	excluded	no
ENSG00000011454.AS3	excluded	excluded	no
ENSG00000184752.AS3	excluded	excluded	no
ENSG00000128059	excluded	excluded	no
ENSG00000154845.AS3	excluded	overdispersed	yes
ENSG00000105879	excluded	excluded	no
ENSG00000122068.AS2	excluded	excluded	no
ENSG00000164074.AS2	excluded	excluded	no
ENSG00000132792	excluded	excluded	no
ENSG00000113013	excluded	excluded	no
ENSG00000145354	excluded	excluded	no
ENSG00000196730	excluded	excluded	no
ENSG00000137720	excluded	excluded	no
ENSG00000111596.AS3	excluded	excluded	no
ENSG00000197747	excluded	excluded	no
ENSG00000198690	excluded	excluded	no
ENSG00000075413	excluded	excluded	no
ENSG00000112983	excluded	excluded	no
ENSG00000174738	excluded	excluded	no
ENSG00000126858.AS3	excluded	excluded	no
ENSG00000119782	excluded	excluded	no
ENSG00000137845.AS2	excluded	excluded	no
ENSG00000182446.AS4	excluded	excluded	no
ENSG00000067057	excluded	excluded	no
ENSG00000184182.AS4	excluded	excluded	no
ENSG00000240344.AS3	excluded	excluded	no
ENSG00000161813.AS2	excluded	excluded	no
ENSG00000108848.AS2	excluded	excluded	no
ENSG00000147457.AS2	excluded	excluded	no
ENSG00000111596.AS5	excluded	excluded	no
ENSG00000124164.AS2	excluded	excluded	no
ENSG00000243244	excluded	excluded	no
ENSG00000115514	excluded	excluded	no
ENSG00000141759.AS2	excluded	excluded	no
ENSG00000170448	excluded	excluded	no
ENSG00000196204.AS2	excluded	excluded	no
ENSG00000205726.AS5	excluded	excluded	no
ENSG00000117859.AS4	excluded	excluded	no
ENSG00000172009	excluded	excluded	no
ENSG00000168958.AS2	excluded	excluded	no
ENSG00000082805.AS3	excluded	excluded	no
ENSG00000145388	excluded	excluded	no
ENSG00000132300.AS2	excluded	excluded	no
ENSG00000010270.AS3	excluded	excluded	no
ENSG00000181852	excluded	excluded	no
ENSG00000165417	excluded	excluded	no
ENSG00000085511	excluded	excluded	no
ENSG00000156831	excluded	excluded	no
ENSG00000149311.AS3	excluded	excluded	no
ENSG00000114354	excluded	excluded	no
ENSG00000108591.AS2	excluded	excluded	no
ENSG00000114416	excluded	excluded	no
ENSG00000166579	excluded	excluded	no
ENSG00000149179.AS5	excluded	excluded	no
ENSG00000121989.AS2	excluded	excluded	no
ENSG00000105700	excluded	excluded	no
ENSG00000167081.AS2	excluded	excluded	no
ENSG00000112186.AS3	excluded	excluded	no
ENSG00000022277	excluded	excluded	no
ENSG00000063046.AS4	excluded	excluded	no
ENSG00000012660.AS3	excluded	excluded	no
ENSG00000164253.AS3	excluded	excluded	no
ENSG00000146414	excluded	excluded	no
ENSG00000118260.AS3	excluded	excluded	no
ENSG00000197124	excluded	excluded	no
ENSG00000065154	excluded	excluded	no
ENSG00000119778.AS2	excluded	excluded	no
ENSG00000093144.AS2	excluded	excluded	no
ENSG00000070214	excluded	excluded	no
ENSG00000083444	excluded	excluded	no
ENSG00000100804	excluded	excluded	no
ENSG00000155363	excluded	excluded	no
ENSG00000162980	excluded	excluded	no
ENSG00000116473.AS2	excluded	excluded	no
ENSG00000138443.AS4	excluded	excluded	no
ENSG00000103121	excluded	excluded	no
ENSG00000163001	excluded	excluded	no
ENSG00000109046.AS3	excluded	excluded	no
ENSG00000085063.AS2	excluded	excluded	no
ENSG00000125970	excluded	excluded	no
ENSG00000169045.AS3	excluded	excluded	no
ENSG00000071189.AS2	excluded	excluded	no
ENSG00000095139.AS2	excluded	excluded	no
ENSG00000165650	excluded	excluded	no
ENSG00000135679	excluded	excluded	no
ENSG00000132341	excluded	excluded	no
ENSG00000120705	excluded	excluded	no
ENSG00000134910.AS2	excluded	excluded	no
ENSG00000133318	excluded	excluded	no
ENSG00000118482.AS2	excluded	excluded	no
ENSG00000151500	excluded	excluded	no
ENSG00000110651	excluded	excluded	no
ENSG00000149196.AS3	excluded	excluded	no
ENSG00000143013	excluded	excluded	no
ENSG00000139624.AS3	excluded	excluded	no
ENSG00000010270.AS4	excluded	excluded	no
ENSG00000138071	excluded	excluded	no
ENSG00000088833.AS2	excluded	overdispersed	yes
ENSG00000155313.AS3	excluded	excluded	no
ENSG00000213923	excluded	excluded	no
ENSG00000093144.AS3	excluded	excluded	no
ENSG00000198860.AS2	excluded	excluded	no
ENSG00000161547	excluded	excluded	no
ENSG00000021355	excluded	excluded	no
ENSG00000136156	excluded	excluded	no
ENSG00000152683.AS3	excluded	excluded	no
ENSG00000134717.AS3	excluded	excluded	no
ENSG00000198046.AS3	excluded	excluded	no
ENSG00000169567	excluded	excluded	no
ENSG00000114982.AS2	excluded	excluded	no
ENSG00000104852	excluded	excluded	no
ENSG00000104047	excluded	excluded	no
ENSG00000119707.AS3	excluded	excluded	no
ENSG00000028528.AS2	excluded	excluded	no
ENSG00000171490	excluded	excluded	no
ENSG00000136874.AS3	excluded	excluded	no
ENSG00000140612.AS2	excluded	excluded	no
ENSG00000139372.AS2	excluded	excluded	no
ENSG00000154719	excluded	excluded	no
ENSG00000117139	excluded	excluded	no
ENSG00000128294	excluded	excluded	no
ENSG00000131966.AS3	excluded	excluded	no
ENSG00000168883.AS5	excluded	excluded	no
ENSG00000166128.AS2	excluded	excluded	no
ENSG00000113649.AS2	excluded	excluded	no
ENSG00000104067	excluded	excluded	no
ENSG00000149485	excluded	excluded	no
ENSG00000085871	excluded	excluded	no
ENSG00000099954	excluded	excluded	no
ENSG00000086475	excluded	excluded	no
ENSG00000115825.AS2	excluded	excluded	no
ENSG00000134313.AS2	excluded	excluded	no
ENSG00000139112.AS2	excluded	excluded	no
ENSG00000170871	excluded	excluded	no
ENSG00000117419	excluded	excluded	no
ENSG00000143891	excluded	excluded	no
ENSG00000025293.AS4	excluded	excluded	no
ENSG00000144554.AS2	excluded	excluded	no
ENSG00000058063	excluded	excluded	no
ENSG00000184787.AS2	excluded	excluded	no
ENSG00000213024.AS2	excluded	excluded	no
ENSG00000080845.AS2	excluded	excluded	no
ENSG00000123124.AS2	excluded	excluded	no
ENSG00000099954.AS2	excluded	excluded	no
ENSG00000104325.AS4	excluded	excluded	no
ENSG00000140395	excluded	excluded	no
ENSG00000028839.AS2	excluded	excluded	no
ENSG00000107560	excluded	multimodal	yes
ENSG00000134644.AS3	excluded	excluded	no
ENSG00000221914.AS2	excluded	excluded	no
ENSG00000259316	excluded	excluded	no
ENSG00000165185	excluded	excluded	no
ENSG00000009307.AS2	excluded	excluded	no
ENSG00000160200	excluded	excluded	no
ENSG00000136436.AS4	excluded	excluded	no
ENSG00000105854	excluded	excluded	no
ENSG00000106025	excluded	excluded	no
ENSG00000161011.AS2	excluded	excluded	no
ENSG00000131828.AS3	excluded	excluded	no
ENSG00000197111.AS2	excluded	excluded	no
ENSG00000169016	excluded	excluded	no
ENSG00000101443.AS2	excluded	excluded	no
ENSG00000136942	excluded	excluded	no
ENSG00000175221.AS3	excluded	excluded	no
ENSG00000172869.AS4	excluded	excluded	no
ENSG00000108344	excluded	excluded	no
ENSG00000113368	excluded	excluded	no
ENSG00000155621	excluded	excluded	no
ENSG00000178053.AS3	excluded	excluded	no
ENSG00000109332	excluded	excluded	no
ENSG00000141380.AS4	excluded	excluded	no
ENSG00000187109.AS4	excluded	excluded	no
ENSG00000168904	excluded	excluded	no
ENSG00000150093.AS2	excluded	excluded	no
ENSG00000010404.AS3	excluded	excluded	no
ENSG00000075945	excluded	excluded	no
ENSG00000170946.AS3	excluded	excluded	no
ENSG00000162623	excluded	excluded	no
ENSG00000148700	excluded	excluded	no
ENSG00000185596	excluded	excluded	no
ENSG00000157869.AS2	excluded	excluded	no
ENSG00000109189	excluded	excluded	no
ENSG00000145050	excluded	excluded	no
ENSG00000166803	excluded	excluded	no
ENSG00000196873.AS3	excluded	excluded	no
ENSG00000057935.AS3	excluded	excluded	no
ENSG00000185480.AS3	excluded	excluded	no
ENSG00000084234.AS3	excluded	excluded	no
ENSG00000164054.AS2	excluded	excluded	no
ENSG00000075151.AS3	excluded	overdispersed	yes
ENSG00000163104.AS2	excluded	excluded	no
ENSG00000134371.AS2	excluded	excluded	no
ENSG00000076067.AS3	excluded	excluded	no
ENSG00000170365	excluded	excluded	no
ENSG00000108424	excluded	excluded	no
ENSG00000136143	excluded	excluded	no
ENSG00000162694	excluded	excluded	no
ENSG00000110700	excluded	excluded	no
ENSG00000140105.AS4	excluded	excluded	no
ENSG00000138293.AS2	excluded	excluded	no
ENSG00000240682.AS4	excluded	excluded	no
ENSG00000060339.AS3	excluded	excluded	no
ENSG00000077380	excluded	excluded	no
ENSG00000108443.AS2	excluded	excluded	no
ENSG00000198795.AS2	excluded	excluded	no
ENSG00000112118	excluded	excluded	no
ENSG00000166037.AS2	excluded	excluded	no
ENSG00000074696.AS2	excluded	excluded	no
ENSG00000118260.AS4	excluded	excluded	no
ENSG00000163848	excluded	excluded	no
ENSG00000087088	excluded	excluded	no
ENSG00000198131	excluded	excluded	no
ENSG00000189403	excluded	excluded	no
ENSG00000136758.AS3	excluded	excluded	no
ENSG00000213762	excluded	excluded	no
ENSG00000135090	excluded	excluded	no
ENSG00000149179.AS6	excluded	excluded	no
ENSG00000172687	excluded	excluded	no
ENSG00000204120.AS2	excluded	excluded	no
ENSG00000122068.AS3	excluded	excluded	no
ENSG00000077782.AS3	excluded	excluded	no
ENSG00000064607	excluded	excluded	no
ENSG00000114209	excluded	excluded	no
ENSG00000178307	excluded	excluded	no
ENSG00000111206	excluded	excluded	no
ENSG00000143549	excluded	excluded	no
ENSG00000111237	excluded	excluded	no
ENSG00000130414	excluded	excluded	no
ENSG00000120727.AS2	excluded	excluded	no
ENSG00000087274.AS5	excluded	excluded	no
ENSG00000184220	excluded	excluded	no
ENSG00000188739	excluded	excluded	no
ENSG00000139684.AS2	excluded	excluded	no
ENSG00000007168.AS3	excluded	excluded	no
ENSG00000140374.AS2	excluded	excluded	no
ENSG00000242110.AS2	excluded	excluded	no
ENSG00000168300	excluded	excluded	no
ENSG00000070961.AS2	excluded	excluded	no
ENSG00000122873	excluded	excluded	no
ENSG00000156515.AS4	excluded	excluded	no
ENSG00000111481.AS4	excluded	excluded	no
ENSG00000181894	excluded	excluded	no
ENSG00000111142.AS2	excluded	excluded	no
ENSG00000132792.AS2	excluded	excluded	no
ENSG00000054267.AS3	excluded	excluded	no
ENSG00000144559.AS2	excluded	excluded	no
ENSG00000149187.AS3	excluded	excluded	no
ENSG00000102882	excluded	excluded	no
ENSG00000125970.AS2	excluded	excluded	no
ENSG00000129292.AS2	excluded	excluded	no
ENSG00000182670.AS5	excluded	excluded	no
ENSG00000064607.AS2	excluded	excluded	no
ENSG00000068796.AS2	excluded	excluded	no
ENSG00000131023	excluded	excluded	no
ENSG00000100814	excluded	excluded	no
ENSG00000117543.AS3	excluded	excluded	no
ENSG00000014641.AS3	excluded	excluded	no
ENSG00000132792.AS3	excluded	excluded	no
ENSG00000169744.AS2	excluded	excluded	no
ENSG00000166136.AS2	excluded	excluded	no
ENSG00000038427	excluded	excluded	no
ENSG00000070081.AS4	excluded	excluded	no
ENSG00000072864.AS2	excluded	excluded	no
ENSG00000103121.AS2	excluded	excluded	no
ENSG00000185339	excluded	excluded	no
ENSG00000214046.AS2	excluded	excluded	no
ENSG00000184787.AS3	excluded	excluded	no
ENSG00000138802	excluded	excluded	no
ENSG00000100814.AS2	excluded	excluded	no
ENSG00000151247.AS2	excluded	excluded	no
ENSG00000115750.AS3	excluded	excluded	no
ENSG00000153140	excluded	excluded	no
ENSG00000078902.AS2	excluded	excluded	no
ENSG00000100714.AS2	excluded	excluded	no
ENSG00000074266	excluded	excluded	no
ENSG00000133103	excluded	excluded	no
ENSG00000128989	excluded	excluded	no
ENSG00000136521.AS2	excluded	excluded	no
ENSG00000136436.AS5	excluded	excluded	no
ENSG00000197302.AS2	excluded	excluded	no
ENSG00000156256.AS2	excluded	excluded	no
ENSG00000197170	excluded	excluded	no
ENSG00000128654	excluded	excluded	no
ENSG00000092820	excluded	excluded	no
ENSG00000146938	excluded	multimodal	yes
ENSG00000179195	excluded	excluded	no
ENSG00000198130.AS2	excluded	excluded	no
ENSG00000078177	excluded	multimodal	yes
ENSG00000117385	excluded	excluded	no
ENSG00000159140	excluded	excluded	no
ENSG00000116120	excluded	excluded	no
ENSG00000106462.AS3	excluded	excluded	no
ENSG00000165671	excluded	excluded	no
ENSG00000122481.AS2	excluded	excluded	no
ENSG00000106052.AS2	excluded	excluded	no
ENSG00000055208	excluded	excluded	no
ENSG00000135624.AS2	excluded	excluded	no
ENSG00000080815.AS3	excluded	excluded	no
ENSG00000100814.AS3	excluded	excluded	no
ENSG00000125462.AS3	excluded	excluded	no
ENSG00000159720.AS3	excluded	excluded	no
ENSG00000121067	excluded	excluded	no
ENSG00000124789	excluded	excluded	no
ENSG00000014641.AS4	excluded	excluded	no
ENSG00000169814.AS2	excluded	excluded	no
ENSG00000162290.AS2	excluded	excluded	no
ENSG00000143294	excluded	excluded	no
ENSG00000104643	excluded	excluded	no
ENSG00000120697	excluded	excluded	no
ENSG00000221978.AS2	excluded	excluded	no
ENSG00000144320.AS3	excluded	excluded	no
ENSG00000028310.AS4	excluded	excluded	no
ENSG00000169139.AS2	excluded	excluded	no
ENSG00000109180	excluded	excluded	no
ENSG00000119013	excluded	excluded	no
ENSG00000093000.AS3	excluded	excluded	no
ENSG00000152348.AS2	excluded	excluded	no
ENSG00000127445.AS2	excluded	excluded	no
ENSG00000162627	excluded	multimodal	yes
ENSG00000119725.AS3	excluded	excluded	no
ENSG00000106105.AS2	excluded	excluded	no
ENSG00000120526	excluded	excluded	no
ENSG00000149179.AS7	excluded	excluded	no
ENSG00000137947	excluded	excluded	no
ENSG00000140025	excluded	excluded	no
ENSG00000074696.AS3	excluded	excluded	no
ENSG00000271853	excluded	excluded	no
ENSG00000103226.AS2	excluded	excluded	no
ENSG00000182287	excluded	excluded	no
ENSG00000155508.AS4	excluded	excluded	no
ENSG00000068745	excluded	excluded	no
ENSG00000117139.AS2	excluded	excluded	no
ENSG00000107104	excluded	excluded	no
ENSG00000011638	excluded	excluded	no
ENSG00000127337	excluded	excluded	no
ENSG00000168575	excluded	excluded	no
ENSG00000133835.AS3	excluded	overdispersed	yes
ENSG00000051382	excluded	excluded	no
ENSG00000125386.AS2	excluded	excluded	no
ENSG00000104218.AS2	excluded	excluded	no
ENSG00000106261	excluded	excluded	no
ENSG00000137878.AS4	excluded	excluded	no
ENSG00000131374.AS3	excluded	excluded	no
ENSG00000197121.AS3	excluded	excluded	no
ENSG00000169193.AS2	excluded	multimodal	yes
ENSG00000101639.AS7	excluded	excluded	no
ENSG00000138162.AS4	excluded	excluded	no
ENSG00000143156.AS5	excluded	excluded	no
ENSG00000164733.AS5	excluded	excluded	no
ENSG00000188002	excluded	excluded	no
ENSG00000176623.AS3	excluded	excluded	no
ENSG00000006125	excluded	excluded	no
ENSG00000144161	excluded	excluded	no
ENSG00000163029.AS2	excluded	excluded	no
ENSG00000137504	excluded	excluded	no
ENSG00000167325.AS4	excluded	excluded	no
ENSG00000060138.AS2	excluded	excluded	no
ENSG00000112335	excluded	excluded	no
ENSG00000141034	excluded	excluded	no
ENSG00000173960.AS2	excluded	excluded	no
ENSG00000168255.AS2	excluded	excluded	no
ENSG00000069849	excluded	excluded	no
ENSG00000140299	excluded	excluded	no
ENSG00000128609.AS2	excluded	excluded	no
ENSG00000077549.AS2	excluded	excluded	no
ENSG00000109685.AS5	excluded	excluded	no
ENSG00000111786	excluded	excluded	no
ENSG00000133789.AS2	excluded	excluded	no
ENSG00000148843	excluded	excluded	no
ENSG00000091164	excluded	excluded	no
ENSG00000162694.AS2	excluded	excluded	no
ENSG00000105568	excluded	excluded	no
ENSG00000166847.AS2	excluded	excluded	no
ENSG00000100600.AS2	excluded	excluded	no
ENSG00000114054.AS6	excluded	excluded	no
ENSG00000084234.AS4	excluded	excluded	no
ENSG00000163644.AS2	excluded	excluded	no
ENSG00000101752	excluded	excluded	no
ENSG00000198369.AS2	excluded	excluded	no
ENSG00000170348	excluded	excluded	no
ENSG00000137996	excluded	excluded	no
ENSG00000076067.AS4	excluded	excluded	no
ENSG00000164024.AS5	excluded	excluded	no
ENSG00000149547.AS2	excluded	excluded	no
ENSG00000113387.AS4	excluded	excluded	no
ENSG00000134602.AS3	excluded	excluded	no
ENSG00000108296	excluded	excluded	no
ENSG00000004864.AS2	excluded	excluded	no
ENSG00000182141	excluded	excluded	no
ENSG00000135164.AS3	excluded	excluded	no
ENSG00000112237.AS3	excluded	excluded	no
ENSG00000213020.AS3	excluded	excluded	no
ENSG00000158411	excluded	excluded	no
ENSG00000165630	excluded	excluded	no
ENSG00000177917.AS2	excluded	excluded	no
ENSG00000071127	excluded	excluded	no
ENSG00000112186.AS4	excluded	excluded	no
ENSG00000109111	excluded	excluded	no
ENSG00000092871.AS2	excluded	excluded	no
ENSG00000111731.AS4	excluded	excluded	no
ENSG00000188732.AS3	excluded	excluded	no
ENSG00000070785.AS3	excluded	excluded	no
ENSG00000154640	excluded	excluded	no
ENSG00000143502.AS2	excluded	excluded	no
ENSG00000147050.AS2	excluded	excluded	no
ENSG00000135972	excluded	excluded	no
ENSG00000089335	excluded	excluded	no
ENSG00000152240.AS4	excluded	excluded	no
ENSG00000085415.AS3	excluded	excluded	no
ENSG00000127990.AS2	excluded	excluded	no
ENSG00000127616.AS2	excluded	excluded	no
ENSG00000148700.AS2	excluded	excluded	no
ENSG00000083312.AS3	excluded	excluded	no
ENSG00000104343.AS2	excluded	excluded	no
ENSG00000134419	excluded	excluded	no
ENSG00000105953.AS2	excluded	excluded	no
ENSG00000136518	excluded	excluded	no
ENSG00000130640	excluded	excluded	no
ENSG00000140382	excluded	excluded	no
ENSG00000107745	excluded	excluded	no
ENSG00000104626	excluded	excluded	no
ENSG00000134333.AS2	excluded	excluded	no
ENSG00000164182	excluded	excluded	no
ENSG00000052841.AS2	excluded	excluded	no
ENSG00000092201	excluded	excluded	no
ENSG00000122687	excluded	excluded	no
ENSG00000155849.AS2	excluded	excluded	no
ENSG00000184014.AS3	excluded	excluded	no
ENSG00000167110	excluded	excluded	no
ENSG00000121749.AS3	excluded	excluded	no
ENSG00000163444	excluded	excluded	no
ENSG00000104221	excluded	excluded	no
ENSG00000150093.AS4	excluded	excluded	no
ENSG00000149187.AS4	excluded	excluded	no
ENSG00000131174	excluded	excluded	no
ENSG00000170248.AS3	excluded	excluded	no
ENSG00000103978	excluded	excluded	no
ENSG00000140105.AS5	excluded	excluded	no
ENSG00000152556.AS5	excluded	excluded	no
ENSG00000127481.AS4	excluded	excluded	no
ENSG00000113643.AS2	excluded	excluded	no
ENSG00000162819.AS4	excluded	excluded	no
ENSG00000140943.AS3	excluded	excluded	no
ENSG00000011105.AS2	excluded	excluded	no
ENSG00000173875.AS2	excluded	excluded	no
ENSG00000134882.AS2	excluded	excluded	no
ENSG00000136754.AS2	excluded	excluded	no
ENSG00000117906	excluded	excluded	no
ENSG00000061987	excluded	excluded	no
ENSG00000110925	excluded	excluded	no
ENSG00000167397	excluded	excluded	no
ENSG00000163875	excluded	excluded	no
ENSG00000029363.AS3	excluded	excluded	no
ENSG00000104388.AS4	excluded	excluded	no
ENSG00000145348	excluded	excluded	no
ENSG00000116030.AS2	excluded	excluded	no
ENSG00000159685	excluded	excluded	no
ENSG00000182718.AS7	excluded	excluded	no
ENSG00000165006.AS3	excluded	excluded	no
ENSG00000130479	excluded	excluded	no
ENSG00000028203.AS3	excluded	excluded	no
ENSG00000135679.AS2	excluded	excluded	no
ENSG00000110066.AS2	excluded	excluded	no
ENSG00000061794.AS2	excluded	excluded	no
ENSG00000072134.AS2	excluded	excluded	no
ENSG00000108848.AS3	excluded	excluded	no
ENSG00000173588.AS2	excluded	excluded	no
ENSG00000007168.AS5	excluded	excluded	no
ENSG00000151276.AS3	excluded	excluded	no
ENSG00000100439.AS2	excluded	excluded	no
ENSG00000112078.AS4	excluded	excluded	no
ENSG00000011295	excluded	excluded	no
ENSG00000184220.AS2	excluded	excluded	no
ENSG00000101489	excluded	excluded	no
ENSG00000114023	excluded	excluded	no
ENSG00000126602.AS3	excluded	excluded	no
ENSG00000140455.AS5	excluded	excluded	no
ENSG00000128944	excluded	excluded	no
ENSG00000144401	excluded	excluded	no
ENSG00000197372	excluded	excluded	no
ENSG00000008952	excluded	excluded	no
ENSG00000129625.AS2	excluded	excluded	no
ENSG00000106080	excluded	excluded	no
ENSG00000125107.AS2	excluded	excluded	no
ENSG00000150961.AS4	excluded	excluded	no
ENSG00000099797	excluded	excluded	no
ENSG00000180817	excluded	excluded	no
ENSG00000164081.AS3	excluded	excluded	no
ENSG00000167377	excluded	overdispersed	yes
ENSG00000072134.AS3	excluded	excluded	no
ENSG00000143393.AS2	excluded	multimodal	yes
ENSG00000171940	excluded	multimodal	yes
ENSG00000070831	excluded	excluded	no
ENSG00000104064	excluded	excluded	no
ENSG00000189091	excluded	excluded	no
ENSG00000130508.AS3	excluded	excluded	no
ENSG00000198604	excluded	excluded	no
ENSG00000089157	excluded	excluded	no
ENSG00000182568	excluded	excluded	no
ENSG00000129158.AS6	excluded	excluded	no
ENSG00000166333	excluded	excluded	no
ENSG00000028116.AS2	excluded	excluded	no
ENSG00000167645	excluded	excluded	no
ENSG00000156502	excluded	multimodal	yes
ENSG00000213064.AS2	excluded	excluded	no
ENSG00000163964.AS3	excluded	multimodal	yes
ENSG00000214046.AS3	excluded	excluded	no
ENSG00000182670.AS8	excluded	excluded	no
ENSG00000140374.AS4	excluded	excluded	no
ENSG00000204604.AS2	excluded	excluded	no
ENSG00000122729	excluded	excluded	no
ENSG00000188994	excluded	excluded	no
ENSG00000113048.AS2	excluded	excluded	no
ENSG00000143977	excluded	excluded	no
ENSG00000067365	excluded	excluded	no
ENSG00000174100.AS2	excluded	excluded	no
ENSG00000117543.AS4	excluded	excluded	no
ENSG00000076685.AS3	excluded	excluded	no
ENSG00000105983.AS3	excluded	excluded	no
ENSG00000175567.AS2	excluded	excluded	no
ENSG00000092841	excluded	excluded	no
ENSG00000172954.AS3	excluded	excluded	no
ENSG00000185414	excluded	excluded	no
ENSG00000181555.AS3	excluded	excluded	no
ENSG00000111540.AS3	excluded	excluded	no
ENSG00000135241	excluded	excluded	no
ENSG00000223745.AS4	excluded	excluded	no
ENSG00000175110	excluded	excluded	no
ENSG00000141562.AS4	excluded	excluded	no
ENSG00000100614	excluded	excluded	no
ENSG00000121749.AS5	excluded	excluded	no
ENSG00000163867	included	included	no
ENSG00000048740	included	included	no
ENSG00000167977	included	included	no
ENSG00000104723	included	included	no
ENSG00000204574	included	included	no
ENSG00000123374	included	included	no
ENSG00000153113	included	included	no
ENSG00000132356	included	included	no
ENSG00000134744	included	included	no
ENSG00000144827	included	included	no
ENSG00000173226	included	included	no
ENSG00000114956	included	included	no
ENSG00000145293	included	included	no
ENSG00000138443	included	included	no
ENSG00000151148	included	included	no
ENSG00000135916	included	included	no
ENSG00000241468	included	included	no
ENSG00000003756	included	included	no
ENSG00000063046	included	included	no
ENSG00000126226	included	included	no
ENSG00000175581	included	included	no
ENSG00000204628	included	included	no
ENSG00000137814	included	included	no
ENSG00000100284	included	included	no
ENSG00000085365	included	included	no
ENSG00000122550	included	included	no
ENSG00000138698	included	included	no
ENSG00000164024	included	included	no
ENSG00000047315	included	included	no
ENSG00000148834	included	included	no
ENSG00000085415	included	included	no
ENSG00000120253	included	included	no
ENSG00000106723	included	included	no
ENSG00000166479	included	included	no
ENSG00000173692	included	included	no
ENSG00000168883	included	included	no
ENSG00000103226	included	included	no
ENSG00000159128	included	included	no
ENSG00000119414	included	included	no
ENSG00000189067	included	included	no
ENSG00000007168	included	included	no
ENSG00000141756	included	included	no
ENSG00000102900	included	included	no
ENSG00000183010	included	multimodal	yes
ENSG00000100129	included	included	no
ENSG00000187109	included	included	no
ENSG00000196396	included	included	no
ENSG00000173575	included	included	no
ENSG00000005194	included	included	no
ENSG00000228716	included	included	no
ENSG00000173575.AS2	included	included	no
ENSG00000140463	included	overdispersed	yes
ENSG00000111358	included	included	no
ENSG00000135317	included	included	no
ENSG00000156110	included	included	no
ENSG00000168522	included	included	no
ENSG00000119772	included	included	no
ENSG00000129351	included	included	no
ENSG00000106609	included	included	no
ENSG00000108848	included	included	no
ENSG00000083896	included	included	no
ENSG00000136770	included	included	no
ENSG00000144306	included	multimodal	yes
ENSG00000127603	included	included	no
ENSG00000163002	included	included	no
ENSG00000154144	included	included	no
ENSG00000163939	included	included	no
ENSG00000082212	included	included	no
ENSG00000160746	included	included	no
ENSG00000145907	included	included	no
ENSG00000122970	included	included	no
ENSG00000133961	included	included	no
ENSG00000108883	included	included	no
ENSG00000052126	included	included	no
ENSG00000129691	included	included	no
ENSG00000107949	included	included	no
ENSG00000040341	included	included	no
ENSG00000115760	included	included	no
ENSG00000166263	included	included	no
ENSG00000138382	included	included	no
ENSG00000164291	included	included	no
ENSG00000069998	included	overdispersed	yes
ENSG00000143612	included	included	no
ENSG00000134744.AS2	included	included	no
ENSG00000082146	included	included	no
ENSG00000259066	included	included	no
ENSG00000136436	included	included	no
ENSG00000100902	included	included	no
ENSG00000175198	included	included	no
ENSG00000118482	included	overdispersed	yes
ENSG00000025770	included	included	no
ENSG00000159579	included	included	no
ENSG00000070501	included	included	no
ENSG00000065717	included	included	no
ENSG00000183726	included	included	no
ENSG00000120727	included	included	no
ENSG00000171103	included	included	no
ENSG00000141252	included	included	no
ENSG00000198160	included	included	no
ENSG00000143401	included	included	no
ENSG00000128513	included	multimodal	yes
ENSG00000074319	included	included	no
ENSG00000137713	included	included	no
ENSG00000135597	included	included	no
ENSG00000133731	included	included	no
ENSG00000088305	included	overdispersed	yes
ENSG00000164808	included	included	no
ENSG00000154001	included	included	no
ENSG00000124164	included	included	no
ENSG00000082781	included	multimodal	yes
ENSG00000082996	included	included	no
ENSG00000157426.AS2	included	included	no
ENSG00000116191	included	overdispersed	yes
ENSG00000137845	included	included	no
ENSG00000147419	included	included	no
ENSG00000100532	included	included	no
ENSG00000134352	included	included	no
ENSG00000242086.AS2	included	included	no
ENSG00000065802	included	included	no
ENSG00000125629	included	included	no
ENSG00000142192	included	included	no
ENSG00000186063	included	multimodal	yes
ENSG00000142657	included	included	no
ENSG00000103194	included	included	no
ENSG00000113597	included	included	no
ENSG00000168958	included	multimodal	yes
ENSG00000169905	included	included	no
ENSG00000164941	included	included	no
ENSG00000164074	included	included	no
ENSG00000149313	included	included	no
ENSG00000120948	included	multimodal	yes
ENSG00000213614	included	included	no
ENSG00000173889	included	included	no
ENSG00000185842.AS2	included	included	no
ENSG00000129534	included	included	no
ENSG00000116062	included	multimodal	yes
ENSG00000165914.AS2	included	underdispersed	yes
ENSG00000173120	included	included	no
ENSG00000171861	included	included	no
ENSG00000081154	included	included	no
ENSG00000116918	included	included	no
ENSG00000109046	included	multimodal	yes
ENSG00000112186	included	multimodal	yes
ENSG00000166136	included	included	no
ENSG00000182670	included	included	no
ENSG00000102900.AS2	included	included	no
ENSG00000164292	included	included	no
ENSG00000112237	included	included	no
ENSG00000134014	included	included	no
ENSG00000072849	included	included	no
ENSG00000138592	included	multimodal	yes
ENSG00000187079	included	included	no
ENSG00000088970	included	included	no
ENSG00000070018	included	included	no
ENSG00000163960	included	included	no
ENSG00000134352.AS2	included	included	no
ENSG00000005302	included	included	no
ENSG00000114316	included	included	no
ENSG00000090686	included	included	no
ENSG00000102172	included	included	no
ENSG00000141971	included	included	no
ENSG00000164904	included	included	no
ENSG00000006468.AS2	included	included	no
ENSG00000164111.AS2	included	included	no
ENSG00000079134	included	included	no
ENSG00000115541	included	included	no
ENSG00000116062.AS2	included	included	no
ENSG00000071189	included	included	no
ENSG00000143363	included	included	no
ENSG00000151287	included	included	no
ENSG00000057663	included	included	no
ENSG00000118961	included	overdispersed	yes
ENSG00000185651	included	included	no
ENSG00000161960	included	included	no
ENSG00000141141	included	included	no
ENSG00000104671	included	included	no
ENSG00000100883	included	included	no
ENSG00000121236	included	included	no
ENSG00000075131	included	included	no
ENSG00000198736	included	included	no
ENSG00000170899	included	included	no
ENSG00000113851	included	multimodal	yes
ENSG00000138777	included	included	no
ENSG00000133731.AS2	included	included	no
ENSG00000025293	included	included	no
ENSG00000182718	included	included	no
ENSG00000132664	included	included	no
ENSG00000110274	included	included	no
ENSG00000205937	included	multimodal	yes
ENSG00000255448	included	included	no
ENSG00000140157	included	overdispersed	yes
ENSG00000143486.AS2	included	included	no
ENSG00000113522	included	included	no
ENSG00000110955	included	included	no
ENSG00000184203	included	included	no
ENSG00000188612	included	included	no
ENSG00000112096	included	included	no
ENSG00000088970.AS2	included	included	no
ENSG00000165934	included	included	no
ENSG00000175221	included	included	no
ENSG00000131791	included	included	no
ENSG00000110801	included	included	no
ENSG00000123737	included	included	no
ENSG00000215472	included	included	no
ENSG00000182670.AS2	included	included	no
ENSG00000182944	included	included	no
ENSG00000011405	included	included	no
ENSG00000115947	included	included	no
ENSG00000087111	included	included	no
ENSG00000137700	included	included	no
ENSG00000116750	included	included	no
ENSG00000167642	included	included	no
ENSG00000138303	included	overdispersed	yes
ENSG00000133739	included	included	no
ENSG00000203705	included	included	no
ENSG00000214253	included	included	no
ENSG00000109079	included	included	no
ENSG00000134825	included	included	no
ENSG00000099956	included	included	no
ENSG00000011260	included	included	no
ENSG00000110063	included	included	no
ENSG00000134294	included	included	no
ENSG00000163281	included	included	no
ENSG00000148187	included	included	no
ENSG00000167615	included	multimodal	yes
ENSG00000197798	included	included	no
ENSG00000070367	included	included	no
ENSG00000176974	included	included	no
ENSG00000198042	included	included	no
ENSG00000007923	included	included	no
ENSG00000015568	included	included	no
ENSG00000257103	included	included	no
ENSG00000003756.AS3	included	included	no
ENSG00000129197	included	included	no
ENSG00000011454	included	multimodal	yes
ENSG00000143641	included	included	no
ENSG00000073849	included	included	no
ENSG00000105185	included	included	no
ENSG00000166377.AS2	included	included	no
ENSG00000117543	included	included	no
ENSG00000102189	included	included	no
ENSG00000115421	included	included	no
ENSG00000135930	included	included	no
ENSG00000125877.AS2	included	included	no
ENSG00000085832	included	included	no
ENSG00000065243	included	included	no
ENSG00000099968	included	included	no
ENSG00000127481	included	included	no
ENSG00000140153	included	multimodal	yes
ENSG00000256053	included	included	no
ENSG00000157456	included	included	no
ENSG00000099250	included	included	no
ENSG00000167720.AS2	included	included	no
ENSG00000138101.AS2	included	included	no
ENSG00000055917	included	included	no
ENSG00000130508	included	included	no
ENSG00000138698.AS2	included	included	no
ENSG00000132780.AS2	included	included	no
ENSG00000204344	included	included	no
ENSG00000168137.AS2	included	included	no
ENSG00000044115	included	included	no
ENSG00000102172.AS2	included	included	no
ENSG00000132676	included	included	no
ENSG00000152240	included	included	no
ENSG00000172795	included	included	no
ENSG00000176261	included	included	no
ENSG00000113593	included	included	no
ENSG00000129691.AS2	included	included	no
ENSG00000106009	included	underdispersed	yes
ENSG00000183137.AS2	included	included	no
ENSG00000118260	included	included	no
ENSG00000108039	included	included	no
ENSG00000166086	included	included	no
ENSG00000151718	included	included	no
ENSG00000140598	included	included	no
ENSG00000033170	included	included	no
ENSG00000072832	included	included	no
ENSG00000166478	included	included	no
ENSG00000163719.AS2	included	included	no
ENSG00000173889.AS2	included	included	no
ENSG00000155096	included	included	no
ENSG00000048991	included	included	no
ENSG00000104613	included	included	no
ENSG00000146535	included	included	no
ENSG00000168803	included	included	no
ENSG00000145907.AS2	included	included	no
ENSG00000117054	included	included	no
ENSG00000060138	included	included	no
ENSG00000171163	included	multimodal	yes
ENSG00000127314	included	included	no
ENSG00000147274	included	included	no
ENSG00000183323	included	included	no
ENSG00000103351	included	included	no
ENSG00000169599.AS2	included	included	no
ENSG00000068305	included	included	no
ENSG00000131828.AS2	included	included	no
ENSG00000100554	included	included	no
ENSG00000206053	included	included	no
ENSG00000145833	included	included	no
ENSG00000136021.AS2	included	included	no
ENSG00000105983	included	included	no
ENSG00000150593	included	multimodal	yes
ENSG00000183506	included	overdispersed	yes
ENSG00000119812	included	included	no
ENSG00000105968	included	included	no
ENSG00000088888	included	included	no
ENSG00000114439.AS2	included	included	no
ENSG00000141380.AS2	included	included	no
ENSG00000145247	included	included	no
ENSG00000149196	included	included	no
ENSG00000187446	included	included	no
ENSG00000197712	included	included	no
ENSG00000106723.AS2	included	included	no
ENSG00000014641	included	included	no
ENSG00000054983	included	included	no
ENSG00000101391	included	included	no
ENSG00000052841	included	multimodal	yes
ENSG00000145912	included	included	no
ENSG00000185787	included	included	no
ENSG00000065665	included	overdispersed	yes
ENSG00000120159	included	included	no
ENSG00000023228	included	included	no
ENSG00000102606	included	included	no
ENSG00000256591	included	included	no
ENSG00000143156.AS2	included	included	no
ENSG00000171735	included	included	no
ENSG00000139624	included	included	no
ENSG00000255663	included	included	no
ENSG00000134265	included	included	no
ENSG00000008311	included	included	no
ENSG00000111843	included	included	no
ENSG00000134056	included	included	no
ENSG00000205758	included	included	no
ENSG00000138614	included	multimodal	yes
ENSG00000099783	included	included	no
ENSG00000063978	included	included	no
ENSG00000151503	included	included	no
ENSG00000164975	included	included	no
ENSG00000106397	included	included	no
ENSG00000197006	included	included	no
ENSG00000143156.AS3	included	included	no
ENSG00000116478	included	included	no
ENSG00000166575	included	included	no
ENSG00000077254	included	included	no
ENSG00000111364	included	included	no
ENSG00000136732	included	included	no
ENSG00000132589	included	included	no
ENSG00000029364	included	included	no
ENSG00000136536	included	included	no
ENSG00000116030	included	included	no
ENSG00000118985	included	included	no
ENSG00000137161	included	included	no
ENSG00000145495	included	included	no
ENSG00000135164	included	included	no
ENSG00000170242	included	included	no
ENSG00000165525.AS3	included	included	no
ENSG00000117054.AS2	included	included	no
ENSG00000079277.AS3	included	included	no
ENSG00000184164	included	included	no
ENSG00000012963	included	included	no
ENSG00000132300	included	included	no
ENSG00000120992	included	included	no
ENSG00000110172.AS2	included	included	no
ENSG00000166900.AS2	included	included	no
ENSG00000113407	included	included	no
ENSG00000146574	included	included	no
ENSG00000172785.AS3	included	included	no
ENSG00000153113.AS2	included	included	no
ENSG00000139436	included	included	no
ENSG00000110768	included	included	no
ENSG00000087302	included	included	no
ENSG00000137776	included	included	no
ENSG00000162604	included	included	no
ENSG00000006715	included	included	no
ENSG00000021574	included	included	no
ENSG00000078674	included	included	no
ENSG00000112559	included	included	no
ENSG00000172262	included	included	no
ENSG00000144895	included	included	no
ENSG00000109854	included	included	no
ENSG00000169398.AS2	included	included	no
ENSG00000185658	included	included	no
ENSG00000109790	included	included	no
ENSG00000138592.AS3	included	included	no
ENSG00000203705.AS2	included	included	no
ENSG00000055044	included	included	no
ENSG00000055332	included	included	no
ENSG00000166734	included	included	no
ENSG00000138297	included	included	no
ENSG00000136051.AS2	included	included	no
ENSG00000100209	included	included	no
ENSG00000055917.AS2	included	multimodal	yes
ENSG00000152104	included	included	no
ENSG00000131238	included	multimodal	yes
ENSG00000249319	included	included	no
ENSG00000100320	included	included	no
ENSG00000125149	included	included	no
ENSG00000214078	included	included	no
ENSG00000096060	included	included	no
ENSG00000161526.AS2	included	included	no
ENSG00000177697	included	included	no
ENSG00000198231	included	included	no
ENSG00000167615.AS2	included	included	no
ENSG00000100577	included	included	no
ENSG00000075856	included	included	no
ENSG00000182247	included	included	no
ENSG00000145687	included	multimodal	yes
ENSG00000060339	included	included	no
ENSG00000138593	included	included	no
ENSG00000153982	included	included	no
ENSG00000076067	included	included	no
ENSG00000065665.AS2	included	included	no
ENSG00000125505	included	included	no
ENSG00000150477	included	included	no
ENSG00000065559	included	included	no
ENSG00000183474	included	included	no
ENSG00000127054	included	included	no
ENSG00000163110	included	included	no
ENSG00000137500	included	included	no
ENSG00000182220	included	included	no
ENSG00000106346	included	included	no
ENSG00000134759	included	included	no
ENSG00000033178	included	included	no
ENSG00000067141	included	included	no
ENSG00000141562	included	included	no
ENSG00000150961	included	included	no
ENSG00000164941.AS3	included	included	no
ENSG00000172661.AS2	included	included	no
ENSG00000196967	included	included	no
ENSG00000140105.AS2	included	included	no
ENSG00000175567	included	included	no
ENSG00000134982.AS2	included	included	no
ENSG00000128708	included	included	no
ENSG00000145833.AS2	included	included	no
ENSG00000185236	included	included	no
ENSG00000138399	included	included	no
ENSG00000140598.AS2	included	included	no
ENSG00000017260	included	included	no
ENSG00000227500	included	included	no
ENSG00000136193	included	included	no
ENSG00000168495	included	included	no
ENSG00000075151	included	included	no
ENSG00000088305.AS2	included	included	no
ENSG00000183576	included	included	no
ENSG00000053371	included	included	no
ENSG00000170266	included	included	no
ENSG00000182973	included	included	no
ENSG00000149557	included	included	no
ENSG00000115761	included	included	no
ENSG00000164114	included	included	no
ENSG00000048740.AS2	included	included	no
ENSG00000117569	included	included	no
ENSG00000106853	included	included	no
ENSG00000215114.AS2	included	included	no
ENSG00000185480	included	included	no
ENSG00000090013	included	included	no
ENSG00000137955	included	included	no
ENSG00000115942	included	included	no
ENSG00000132471	included	included	no
ENSG00000140694	included	included	no
ENSG00000171843	included	multimodal	yes
ENSG00000152767	included	included	no
ENSG00000111540	included	included	no
ENSG00000092531	included	included	no
ENSG00000163636	included	included	no
ENSG00000119004	included	overdispersed	yes
ENSG00000006744	included	included	no
ENSG00000175221.AS2	included	included	no
ENSG00000014641.AS2	included	included	no
ENSG00000005194.AS2	included	multimodal	yes
ENSG00000152359	included	included	no
ENSG00000122958	included	included	no
ENSG00000130177	included	included	no
ENSG00000088888.AS2	included	included	no
ENSG00000009307	included	included	no
ENSG00000147162	included	included	no
ENSG00000023734	included	included	no
ENSG00000108039.AS3	included	included	no
ENSG00000164934	included	included	no
ENSG00000089006	included	included	no
ENSG00000136425	included	included	no
ENSG00000101745	included	included	no
ENSG00000164828	included	included	no
ENSG00000122417.AS2	included	included	no
ENSG00000126602	included	included	no
ENSG00000117859.AS2	included	included	no
ENSG00000168393.AS2	included	overdispersed	yes
ENSG00000149187	included	included	no
ENSG00000106245	included	included	no
ENSG00000206562	included	included	no
ENSG00000090060	included	included	no
ENSG00000109920	included	included	no
ENSG00000115414.AS2	included	included	no
ENSG00000119471	included	included	no
ENSG00000112655	included	included	no
ENSG00000119004.AS2	included	overdispersed	yes
ENSG00000109381	included	overdispersed	yes
ENSG00000151502.AS2	included	included	no
ENSG00000091436	included	included	no
ENSG00000142230	included	included	no
ENSG00000105968.AS2	included	included	no
ENSG00000109184.AS3	included	included	no
ENSG00000178741	included	included	no
ENSG00000104660	included	included	no
ENSG00000170917	included	included	no
ENSG00000009844	included	included	no
ENSG00000189077	included	included	no
ENSG00000177830.AS2	included	overdispersed	yes
ENSG00000111879.AS3	included	included	no
ENSG00000172493	included	included	no
ENSG00000147996.AS2	included	included	no
ENSG00000115866	included	included	no
ENSG00000176623	included	included	no
ENSG00000101695	included	included	no
ENSG00000198730	included	included	no
ENSG00000126226.AS2	included	included	no
ENSG00000068878.AS2	included	included	no
ENSG00000123636.AS2	included	multimodal	yes
ENSG00000110696	included	included	no
ENSG00000119661.AS2	included	included	no
ENSG00000004534	included	included	no
ENSG00000023287.AS2	included	included	no
ENSG00000141447.AS2	included	included	no
ENSG00000065665.AS3	included	included	no
ENSG00000241553	included	included	no
ENSG00000197548.AS2	included	included	no
ENSG00000100568	included	multimodal	yes
ENSG00000147601	included	included	no
ENSG00000122958.AS2	included	included	no
ENSG00000078246	included	multimodal	yes
ENSG00000186625	included	overdispersed	yes
ENSG00000144741	included	overdispersed	yes
ENSG00000082258	included	included	no
ENSG00000144354	included	included	no
ENSG00000119522	included	included	no
ENSG00000162385	included	included	no
ENSG00000101457	included	included	no
ENSG00000164081.AS2	included	included	no
ENSG00000161813	included	overdispersed	yes
ENSG00000122958.AS3	included	included	no
ENSG00000079459	included	included	no
ENSG00000166896	included	included	no
ENSG00000070269	included	overdispersed	yes
ENSG00000090487.AS2	included	included	no
ENSG00000060339.AS2	included	included	no
ENSG00000165060	included	included	no
ENSG00000138674	included	included	no
ENSG00000105819	included	included	no
ENSG00000004897	included	included	no
ENSG00000108064	included	multimodal	yes
ENSG00000156795.AS2	included	included	no
ENSG00000013561	included	included	no
ENSG00000111481	included	included	no
ENSG00000136738.AS2	included	included	no
ENSG00000166669	included	overdispersed	yes
ENSG00000052802	included	included	no
ENSG00000078618	included	included	no
ENSG00000087460	included	included	no
ENSG00000104723.AS2	included	included	no
ENSG00000104427	included	included	no
ENSG00000115966.AS3	included	included	no
ENSG00000152944	included	included	no
ENSG00000144895.AS2	included	included	no
ENSG00000135677	included	included	no
ENSG00000102024.AS2	included	included	no
ENSG00000177885	included	included	no
ENSG00000164535	included	included	no
ENSG00000153310	included	included	no
ENSG00000149269	included	included	no
ENSG00000204152	included	included	no
ENSG00000136628	included	included	no
ENSG00000166974	included	included	no
ENSG00000139636	included	multimodal	yes
ENSG00000155975	included	included	no
ENSG00000087274.AS2	included	included	no
ENSG00000141252.AS3	included	overdispersed	yes
ENSG00000198464	included	included	no
ENSG00000011376.AS2	included	included	no
ENSG00000134758	included	included	no
ENSG00000185624	included	included	no
ENSG00000119471.AS2	included	included	no
ENSG00000182199	included	included	no
ENSG00000122390	included	included	no
ENSG00000163933	included	included	no
ENSG00000140367	included	included	no
ENSG00000078403	included	included	no
ENSG00000131374	included	included	no
ENSG00000182378	included	included	no
ENSG00000153044	included	included	no
ENSG00000108679	included	included	no
ENSG00000122034	included	included	no
ENSG00000240849	included	included	no
ENSG00000088766	included	included	no
ENSG00000154727	included	included	no
ENSG00000120306	included	included	no
ENSG00000138674.AS2	included	overdispersed	yes
ENSG00000134152	included	included	no
ENSG00000011260.AS2	included	included	no
ENSG00000127314.AS2	included	included	no
ENSG00000115825	included	included	no
ENSG00000147140	included	included	no
ENSG00000184752.AS2	included	included	no
ENSG00000113719	included	included	no
ENSG00000036054	included	included	no
ENSG00000132424	included	multimodal	yes
ENSG00000134014.AS2	included	included	no
ENSG00000121579	included	included	no
ENSG00000131051	included	included	no
ENSG00000136271	included	included	no
ENSG00000111481.AS2	included	included	no
ENSG00000011376.AS3	included	included	no
ENSG00000100934	included	included	no
ENSG00000092531.AS2	included	included	no
ENSG00000120798.AS2	included	included	no
ENSG00000198836.AS2	included	included	no
ENSG00000149932	included	included	no
ENSG00000047849.AS2	included	included	no
ENSG00000171311	included	included	no
ENSG00000169062.AS2	included	included	no
ENSG00000065427	included	included	no
ENSG00000108384	included	included	no
ENSG00000143436	included	included	no
ENSG00000110435	included	included	no
ENSG00000147457	included	included	no
ENSG00000145604	included	included	no
ENSG00000198625	included	included	no
ENSG00000174574	included	included	no
ENSG00000078140	included	included	no
ENSG00000130935	included	included	no
ENSG00000146729	included	included	no
ENSG00000116288	included	included	no
ENSG00000163430	included	included	no
ENSG00000256525	included	included	no
ENSG00000157800.AS3	included	included	no
ENSG00000177885.AS2	included	included	no
ENSG00000167904	included	included	no
ENSG00000177082	included	included	no
ENSG00000141562.AS2	included	included	no
ENSG00000143401.AS2	included	included	no
ENSG00000022840.AS2	included	included	no
ENSG00000169045.AS2	included	overdispersed	yes
ENSG00000154328	included	included	no
ENSG00000110075	included	included	no
ENSG00000168883.AS2	included	included	no
ENSG00000142687	included	included	no
ENSG00000121897	included	included	no
ENSG00000138385	included	included	no
ENSG00000256771	included	included	no
ENSG00000119787	included	included	no
ENSG00000033627	included	included	no
ENSG00000244754.AS2	included	multimodal	yes
ENSG00000165006	included	included	no
ENSG00000090487.AS3	included	included	no
ENSG00000113282	included	included	no
ENSG00000119383.AS2	included	included	no
ENSG00000181192	included	included	no
ENSG00000168385	included	included	no
ENSG00000183605	included	overdispersed	yes
ENSG00000196628.AS2	included	included	no
ENSG00000003402	included	included	no
ENSG00000137513	included	included	no
ENSG00000092020	included	multimodal	yes
ENSG00000092931	included	included	no
ENSG00000048740.AS3	included	included	no
ENSG00000147649	included	included	no
ENSG00000028203.AS2	included	multimodal	yes
ENSG00000122882	included	included	no
ENSG00000065150.AS4	included	included	no
ENSG00000058272	included	included	no
ENSG00000198561	included	included	no
ENSG00000138600	included	included	no
ENSG00000138629	included	included	no
ENSG00000240344.AS2	included	overdispersed	yes
ENSG00000188732	included	multimodal	yes
ENSG00000165219	included	included	no
ENSG00000138138	included	included	no
ENSG00000167088	included	included	no
ENSG00000119328	included	included	no
ENSG00000054611.AS2	included	included	no
ENSG00000182220.AS2	included	included	no
ENSG00000100526	included	included	no
ENSG00000065559.AS2	included	included	no
ENSG00000037474.AS2	included	included	no
ENSG00000145495.AS2	included	included	no
ENSG00000063046.AS2	included	included	no
ENSG00000078668	included	included	no
ENSG00000263212	included	included	no
ENSG00000134910	included	included	no
ENSG00000076685	included	included	no
ENSG00000136425.AS2	included	included	no
ENSG00000255663.AS2	included	included	no
ENSG00000163939.AS2	included	included	no
ENSG00000108039.AS4	included	included	no
ENSG00000140650	included	included	no
ENSG00000197965	included	included	no
ENSG00000076067.AS2	included	included	no
ENSG00000095139	included	included	no
ENSG00000091140	included	included	no
ENSG00000033627.AS2	included	included	no
ENSG00000175354.AS4	included	included	no
ENSG00000175582.AS2	included	included	no
ENSG00000147224	included	included	no
ENSG00000147548	included	included	no
ENSG00000143228	included	included	no
ENSG00000123130	included	included	no
ENSG00000122068	included	included	no
ENSG00000134717	included	included	no
ENSG00000163683	included	multimodal	yes
ENSG00000121864	included	multimodal	yes
ENSG00000051825.AS3	included	included	no
ENSG00000065978	included	included	no
ENSG00000144451.AS3	included	included	no
ENSG00000154144.AS2	included	included	no
ENSG00000015479	included	included	no
ENSG00000128915	included	included	no
ENSG00000165525.AS4	included	included	no
ENSG00000155508.AS2	included	included	no
ENSG00000152726	included	included	no
ENSG00000176890	included	included	no
ENSG00000165688	included	included	no
ENSG00000108474	included	included	no
ENSG00000012061	included	included	no
ENSG00000068305.AS2	included	included	no
ENSG00000119760	included	multimodal	yes
ENSG00000112186.AS2	included	included	no
ENSG00000101464.AS2	included	included	no
ENSG00000114021	included	included	no
ENSG00000078070.AS2	included	included	no
ENSG00000125166	included	included	no
ENSG00000113971.AS2	included	multimodal	yes
ENSG00000116752	included	included	no
ENSG00000138078.AS2	included	included	no
ENSG00000115091	included	included	no
ENSG00000146476	included	included	no
ENSG00000143442	included	overdispersed	yes
ENSG00000196214.AS2	included	included	no
ENSG00000174796.AS2	included	multimodal	yes
ENSG00000108578	included	included	no
ENSG00000119414.AS2	included	included	no
ENSG00000138107	included	included	no
ENSG00000086232	included	included	no
ENSG00000161249	included	included	no
ENSG00000057935	included	included	no
ENSG00000122705	included	included	no
ENSG00000175220	included	included	no
ENSG00000092020.AS2	included	included	no
ENSG00000196290	included	included	no
ENSG00000077254.AS2	included	included	no
ENSG00000029725	included	included	no
ENSG00000164331	included	included	no
ENSG00000135336	included	included	no
ENSG00000101290	included	included	no
ENSG00000060237	included	included	no
ENSG00000117859.AS3	included	included	no
ENSG00000109046.AS2	included	included	no
ENSG00000122417.AS3	included	overdispersed	yes
ENSG00000171202	included	included	no
ENSG00000133789	included	included	no
ENSG00000154814	included	included	no
ENSG00000104388.AS2	included	included	no
ENSG00000133641	included	included	no
ENSG00000068912	included	overdispersed	yes
ENSG00000167863	included	included	no
ENSG00000152904	included	included	no
ENSG00000211460	included	included	no
ENSG00000004534.AS2	included	overdispersed	yes
ENSG00000165916	included	included	no
ENSG00000134602	included	included	no
ENSG00000224078.AS2	included	included	no
ENSG00000214783	included	overdispersed	yes
ENSG00000164904.AS2	included	included	no
ENSG00000164253	included	included	no
ENSG00000132199.AS2	included	included	no
ENSG00000119820	included	included	no
ENSG00000117602	included	included	no
ENSG00000187446.AS3	included	included	no
ENSG00000181192.AS2	included	included	no
ENSG00000143502	included	included	no
ENSG00000005339	included	included	no
ENSG00000113328	included	included	no
ENSG00000198945	included	included	no
ENSG00000111358.AS2	included	included	no
ENSG00000136378	included	underdispersed	yes
ENSG00000133302	included	included	no
ENSG00000137100	included	included	no
ENSG00000131374.AS2	included	included	no
ENSG00000138777.AS2	included	included	no
ENSG00000116747	included	included	no
ENSG00000149179.AS3	included	included	no
ENSG00000147649.AS2	included	included	no
ENSG00000152256	included	included	no
ENSG00000105701	included	included	no
ENSG00000186716.AS2	included	included	no
ENSG00000005194.AS3	included	included	no
ENSG00000105393	included	included	no
ENSG00000151665.AS2	included	included	no
ENSG00000092108.AS2	included	included	no
ENSG00000105699.AS2	included	included	no
ENSG00000170653	included	included	no
ENSG00000185721	included	included	no
ENSG00000127914	included	included	no
ENSG00000048028.AS2	included	included	no
ENSG00000171530.AS2	included	included	no
ENSG00000104442	included	included	no
ENSG00000119638	included	included	no
ENSG00000165119	included	included	no
ENSG00000182718.AS2	included	included	no
ENSG00000107643	included	included	no
ENSG00000165895.AS3	included	included	no
ENSG00000099290	included	included	no
ENSG00000104529.AS3	included	included	no
ENSG00000214046	included	included	no
ENSG00000085491	included	included	no
ENSG00000100600	included	included	no
ENSG00000164024.AS4	included	included	no
ENSG00000140455	included	included	no
ENSG00000109083	included	included	no
ENSG00000104325.AS2	included	included	no
ENSG00000135049.AS2	included	included	no
ENSG00000204628.AS2	included	included	no
ENSG00000087470	included	included	no
ENSG00000105750	included	included	no
ENSG00000105699.AS3	included	included	no
ENSG00000065057.AS2	included	included	no
ENSG00000166233.AS2	included	included	no
ENSG00000134146	included	included	no
ENSG00000110958	included	included	no
ENSG00000138190	included	included	no
ENSG00000108219.AS3	included	included	no
ENSG00000114423.AS3	included	included	no
ENSG00000150403	included	overdispersed	yes
ENSG00000033627.AS3	included	included	no
ENSG00000164163	included	included	no
ENSG00000165996	included	included	no
ENSG00000119979	included	included	no
ENSG00000087274.AS3	included	included	no
ENSG00000062716	included	included	no
ENSG00000182973.AS2	included	included	no
ENSG00000103051.AS2	included	included	no
ENSG00000020426	included	included	no
ENSG00000020922	included	included	no
ENSG00000187118	included	included	no
ENSG00000157869	included	included	no
ENSG00000177830.AS3	included	included	no
ENSG00000100226	included	multimodal	yes
ENSG00000062716.AS2	included	included	no
ENSG00000105323	included	included	no
ENSG00000228065	included	included	no
ENSG00000182400	included	included	no
ENSG00000088992	included	included	no
ENSG00000007168.AS2	included	multimodal	yes
ENSG00000170310	included	included	no
ENSG00000141698	included	multimodal	yes
[truncated: 1,744 more rows]

## Sheet: d. mouse
ENSMUSG00000024426.17	included
ENSMUSG00000029128.12	excluded
ENSMUSG00000026377.12	included
ENSMUSG00000106864.3	excluded
ENSMUSG00000050891.9	included
ENSMUSG00000028293.14	included
ENSMUSG00000039219.18	excluded
ENSMUSG00000006418.17	included
ENSMUSG00000016181.9	included
ENSMUSG00000027012.15	excluded
ENSMUSG00000004626.14	included
ENSMUSG00000032777.9	included
ENSMUSG00000030726.16	included
ENSMUSG00000048000.15	multimodal
ENSMUSG00000046519.15	included
ENSMUSG00000034210.13	included
ENSMUSG00000027637.3	included
ENSMUSG00000021193.10	included
ENSMUSG00000024795.11	multimodal
ENSMUSG00000021621.15	multimodal
ENSMUSG00000000028.15	included
ENSMUSG00000026617.16	included
ENSMUSG00000020721.16	multimodal
ENSMUSG00000043909.16	multimodal
ENSMUSG00000050323.14	overdispersed
ENSMUSG00000031381.16	multimodal
ENSMUSG00000056608.14	underdispersed
ENSMUSG00000059474.13	included
ENSMUSG00000012114.17	multimodal
ENSMUSG00000033102.15	underdispersed
ENSMUSG00000036775.12	included
ENSMUSG00000053838.14	included
ENSMUSG00000026727.10	excluded
ENSMUSG00000029203.16	included
ENSMUSG00000029625.16	included
ENSMUSG00000030031.14	overdispersed
ENSMUSG00000021375.10	included
ENSMUSG00000066979.6	excluded
ENSMUSG00000029427.11	excluded
ENSMUSG00000016619.10	excluded
ENSMUSG00000048118.17	included
ENSMUSG00000021589.13	excluded
ENSMUSG00000068798.10	excluded
ENSMUSG00000025817.12	excluded
ENSMUSG00000038733.13	excluded
ENSMUSG00000022255.16	included
ENSMUSG00000048755.9	multimodal
ENSMUSG00000005899.14	excluded
ENSMUSG00000041219.14	multimodal
ENSMUSG00000020547.5	included
ENSMUSG00000001924.15	excluded
ENSMUSG00000039748.11	included
ENSMUSG00000003282.9	excluded
ENSMUSG00000024054.13	included
ENSMUSG00000063849.6	included
ENSMUSG00000029472.13	included
ENSMUSG00000037373.12	included
ENSMUSG00000025245.14	excluded
ENSMUSG00000032966.14	excluded
ENSMUSG00000061306.16	excluded
ENSMUSG00000026643.16	included
ENSMUSG00000024787.13	multimodal
ENSMUSG00000032570.17	included
ENSMUSG00000027346.15	included
ENSMUSG00000093954.8	underdispersed
ENSMUSG00000040374.13	overdispersed
ENSMUSG00000037108.13	included
ENSMUSG00000027331.15	included
ENSMUSG00000040464.15	included
ENSMUSG00000036352.16	included
ENSMUSG00000025894.11	included
ENSMUSG00000033543.17	excluded
ENSMUSG00000029634.15	excluded
ENSMUSG00000021156.17	included
ENSMUSG00000022111.9	overdispersed
ENSMUSG00000023089.12	included
ENSMUSG00000038695.13	included
ENSMUSG00000028608.15	included
ENSMUSG00000037514.17	overdispersed
ENSMUSG00000072640.11	included
ENSMUSG00000038538.17	multimodal
ENSMUSG00000026867.18	underdispersed
ENSMUSG00000025786.16	excluded
ENSMUSG00000026594.14	included
ENSMUSG00000032113.16	included
ENSMUSG00000091509.7	multimodal
ENSMUSG00000046111.17	overdispersed
ENSMUSG00000020078.16	included
ENSMUSG00000021877.12	included
ENSMUSG00000038518.15	included
ENSMUSG00000032727.14	included
ENSMUSG00000056234.15	included
ENSMUSG00000029213.11	excluded
ENSMUSG00000021930.14	included
ENSMUSG00000001441.13	included
ENSMUSG00000023175.15	excluded
ENSMUSG00000033102.15.AS2	underdispersed
ENSMUSG00000027104.18	multimodal
ENSMUSG00000004947.15	overdispersed
ENSMUSG00000033364.13	overdispersed
ENSMUSG00000042508.16	included
ENSMUSG00000033943.15	excluded
ENSMUSG00000038535.17	excluded
ENSMUSG00000039515.11	included
ENSMUSG00000038784.13	excluded
ENSMUSG00000074238.6	included
ENSMUSG00000009535.13	excluded
ENSMUSG00000021518.4	included
ENSMUSG00000019951.10	included
ENSMUSG00000034621.14	excluded
ENSMUSG00000053477.17	included
ENSMUSG00000073406.10	multimodal
ENSMUSG00000032478.14	included
ENSMUSG00000030689.15	excluded
ENSMUSG00000035596.14	included
ENSMUSG00000021111.15	included
ENSMUSG00000037486.18	included
ENSMUSG00000072244.11	excluded
ENSMUSG00000046201.9	multimodal
ENSMUSG00000020594.14	overdispersed
ENSMUSG00000038542.14	included
ENSMUSG00000003526.12	included
ENSMUSG00000023286.16	excluded
ENSMUSG00000027472.14	excluded
ENSMUSG00000033985.17	excluded
ENSMUSG00000009741.15	overdispersed
ENSMUSG00000032712.16	included
ENSMUSG00000030816.8	included
ENSMUSG00000023018.5	included
ENSMUSG00000038145.17	overdispersed
ENSMUSG00000041921.16	included
ENSMUSG00000037773.14	overdispersed
ENSMUSG00000038722.17	included
ENSMUSG00000018974.7	included
ENSMUSG00000045302.13	multimodal
ENSMUSG00000021022.9	included
ENSMUSG00000029221.15	included
ENSMUSG00000116953.1	overdispersed
ENSMUSG00000030986.13	overdispersed
ENSMUSG00000023911.12	excluded
ENSMUSG00000043929.16	included
ENSMUSG00000022412.14	excluded
ENSMUSG00000035203.16	multimodal
ENSMUSG00000030946.13	included
ENSMUSG00000021996.16	included
ENSMUSG00000021694.18	included
ENSMUSG00000042323.17	overdispersed
ENSMUSG00000021820.18	included
ENSMUSG00000035266.16	multimodal
ENSMUSG00000079426.13	included
ENSMUSG00000013997.10	underdispersed
ENSMUSG00000027478.15	included
ENSMUSG00000037286.15	included
ENSMUSG00000041926.15	included
ENSMUSG00000035958.3	included
ENSMUSG00000022864.14	underdispersed
ENSMUSG00000030990.18	included
ENSMUSG00000039427.14	included
ENSMUSG00000018932.9	included
ENSMUSG00000028890.13	excluded
ENSMUSG00000085385.7	excluded
ENSMUSG00000021458.17.AS2	included
ENSMUSG00000020594.14.AS2	excluded
ENSMUSG00000020755.9	included
ENSMUSG00000001036.17	excluded
ENSMUSG00000053768.13	excluded
ENSMUSG00000038005.15	included
ENSMUSG00000040785.19	included
ENSMUSG00000025794.9	included
ENSMUSG00000018362.14	included
ENSMUSG00000032336.17	included
ENSMUSG00000026240.12	included
ENSMUSG00000027109.16	multimodal
ENSMUSG00000019647.16	overdispersed
ENSMUSG00000002963.17	underdispersed
ENSMUSG00000026305.15	overdispersed
ENSMUSG00000028496.17	underdispersed
ENSMUSG00000037369.17	included
ENSMUSG00000037257.8	included
ENSMUSG00000025326.12	included
ENSMUSG00000029344.14	multimodal
ENSMUSG00000022257.4	included
ENSMUSG00000035325.16	excluded
ENSMUSG00000025224.15	included
ENSMUSG00000021756.12	included
ENSMUSG00000000420.15	included
ENSMUSG00000021156.17.AS2	excluded
ENSMUSG00000021124.13	excluded
ENSMUSG00000026857.9	excluded
ENSMUSG00000029761.16	included
ENSMUSG00000050912.15	excluded
ENSMUSG00000061981.14	included
ENSMUSG00000005371.14	included
ENSMUSG00000051278.12	multimodal
ENSMUSG00000028923.14	excluded
ENSMUSG00000031697.12	included
ENSMUSG00000009090.17	included
ENSMUSG00000029833.17	included
ENSMUSG00000062981.5	included
ENSMUSG00000026790.19	included
ENSMUSG00000005882.18	included
ENSMUSG00000027667.13	included
ENSMUSG00000031508.14	excluded
ENSMUSG00000055239.10	included
ENSMUSG00000033295.14	included
ENSMUSG00000028149.12	included
ENSMUSG00000053192.9	underdispersed
ENSMUSG00000030087.11	excluded
ENSMUSG00000063334.16	included
ENSMUSG00000029507.16	excluded
ENSMUSG00000024188.15	excluded
ENSMUSG00000004151.17	multimodal
ENSMUSG00000026553.17	included
ENSMUSG00000002297.16	multimodal
ENSMUSG00000031930.11	included
ENSMUSG00000037461.10	overdispersed
ENSMUSG00000031488.14	excluded
ENSMUSG00000029552.19	included
ENSMUSG00000032294.17	excluded
ENSMUSG00000012076.8	included
ENSMUSG00000026341.16	included
ENSMUSG00000032301.13	included
ENSMUSG00000029004.15	included
ENSMUSG00000025873.16	included
ENSMUSG00000024480.8	excluded
ENSMUSG00000062270.14	included
ENSMUSG00000075703.15	included
ENSMUSG00000041488.16	included
ENSMUSG00000026670.15	multimodal
ENSMUSG00000068101.11	multimodal
ENSMUSG00000022841.15	included
ENSMUSG00000008226.14	included
ENSMUSG00000025728.15	multimodal
ENSMUSG00000008976.16	excluded
ENSMUSG00000013089.15	excluded
ENSMUSG00000028898.15	multimodal
ENSMUSG00000001441.13.AS2	excluded
ENSMUSG00000021693.20	included
ENSMUSG00000066643.12	included
ENSMUSG00000116295.1	multimodal
ENSMUSG00000072889.9	included
ENSMUSG00000026311.16	multimodal
ENSMUSG00000034544.17	excluded
ENSMUSG00000041225.16	overdispersed
ENSMUSG00000026509.15	excluded
ENSMUSG00000054226.13	excluded
ENSMUSG00000001847.14	excluded
ENSMUSG00000021843.17	multimodal
ENSMUSG00000029621.14	included
ENSMUSG00000008450.8	excluded
ENSMUSG00000028618.11	included
ENSMUSG00000040667.11	included
ENSMUSG00000014554.13	included
ENSMUSG00000045095.16	underdispersed
ENSMUSG00000055553.16	excluded
ENSMUSG00000022378.14	included
ENSMUSG00000028603.15	included
ENSMUSG00000055024.12	included
ENSMUSG00000014075.15	included
ENSMUSG00000022680.14	overdispersed
ENSMUSG00000062761.7	included
ENSMUSG00000042348.10	included
ENSMUSG00000025899.14	excluded
ENSMUSG00000003955.8	included
ENSMUSG00000046707.9	included
ENSMUSG00000030556.13	included
ENSMUSG00000004462.7	excluded
ENSMUSG00000042787.14	included
ENSMUSG00000048170.14	overdispersed
ENSMUSG00000000078.7	excluded
ENSMUSG00000056952.13	overdispersed
ENSMUSG00000053329.7	included
ENSMUSG00000038759.15	excluded
ENSMUSG00000020458.16	included
ENSMUSG00000015806.12	included
ENSMUSG00000109324.2	included
ENSMUSG00000035569.17	overdispersed
ENSMUSG00000038902.14	included
ENSMUSG00000027624.19	overdispersed
ENSMUSG00000029782.19	included
ENSMUSG00000029267.17	excluded
ENSMUSG00000035086.13	included
ENSMUSG00000022710.17	excluded
ENSMUSG00000040620.15	included
ENSMUSG00000001774.8	included
ENSMUSG00000074887.4	overdispersed
ENSMUSG00000057738.13	excluded
ENSMUSG00000005667.8	excluded
ENSMUSG00000052712.16	multimodal
ENSMUSG00000027014.14	excluded
ENSMUSG00000069089.8	included
ENSMUSG00000022674.15	underdispersed
ENSMUSG00000029790.16	overdispersed
ENSMUSG00000033306.15	included
ENSMUSG00000006678.6	excluded
ENSMUSG00000040263.16	included
ENSMUSG00000035642.16	multimodal
ENSMUSG00000021111.15.AS2	included
ENSMUSG00000058690.14	excluded
ENSMUSG00000036940.15	multimodal
ENSMUSG00000025521.15	overdispersed
ENSMUSG00000028811.11	excluded
ENSMUSG00000006494.11	included
ENSMUSG00000072946.12	excluded
ENSMUSG00000036768.6	included
ENSMUSG00000022906.15	multimodal
ENSMUSG00000038388.14	included
ENSMUSG00000041560.12	excluded
ENSMUSG00000025925.14	included
ENSMUSG00000025040.13	included
ENSMUSG00000028645.11	excluded
ENSMUSG00000029068.16	overdispersed
ENSMUSG00000052539.15	excluded
ENSMUSG00000026020.9	included
ENSMUSG00000059890.16	excluded
ENSMUSG00000051285.17	overdispersed
ENSMUSG00000024006.16	excluded
ENSMUSG00000032366.15	included
ENSMUSG00000030660.9	overdispersed
ENSMUSG00000037315.15	excluded
ENSMUSG00000031796.7	excluded
ENSMUSG00000059851.15	excluded
ENSMUSG00000022800.14	excluded
ENSMUSG00000032336.17.AS2	excluded
ENSMUSG00000027104.18.AS2	excluded
ENSMUSG00000045679.14	included
ENSMUSG00000107283.3	included
ENSMUSG00000021244.15	included
ENSMUSG00000039463.14	included
ENSMUSG00000020124.10	overdispersed
ENSMUSG00000000149.10	underdispersed
ENSMUSG00000020840.10	included
ENSMUSG00000029176.13	included
ENSMUSG00000041870.16	included
ENSMUSG00000020986.13	included
ENSMUSG00000052997.15	included
ENSMUSG00000000827.18	excluded
ENSMUSG00000032374.14	overdispersed
ENSMUSG00000041870.16.AS2	included
ENSMUSG00000000378.15	included
ENSMUSG00000032254.10	multimodal
ENSMUSG00000041459.15	included
ENSMUSG00000045962.16	excluded
ENSMUSG00000026718.17	excluded
ENSMUSG00000040263.16.AS2	included
ENSMUSG00000039835.16	multimodal
ENSMUSG00000030447.15	excluded
ENSMUSG00000030660.9.AS2	included
ENSMUSG00000038518.15.AS2	excluded
ENSMUSG00000021240.6	multimodal
ENSMUSG00000030726.16.AS2	included
ENSMUSG00000022773.18	excluded
ENSMUSG00000030590.15	included
ENSMUSG00000026784.14	excluded
ENSMUSG00000017723.11	multimodal
ENSMUSG00000025873.16.AS2	included
ENSMUSG00000021266.16	excluded
ENSMUSG00000003778.14	overdispersed
ENSMUSG00000047534.17	multimodal
ENSMUSG00000025261.17	overdispersed
ENSMUSG00000028760.16.AS2	multimodal
ENSMUSG00000035401.9.AS2	multimodal
ENSMUSG00000025173.13	included
ENSMUSG00000044477.11	included
ENSMUSG00000021377.15	included
ENSMUSG00000030880.14	included
ENSMUSG00000042198.12.AS2	included
ENSMUSG00000047881.14	excluded
ENSMUSG00000032878.16	excluded
ENSMUSG00000001627.12	included
ENSMUSG00000074527.11	excluded
ENSMUSG00000025899.14.AS2	included
ENSMUSG00000026767.12	excluded
ENSMUSG00000039917.10	excluded
ENSMUSG00000031928.15	included
ENSMUSG00000053205.9.AS2	included
ENSMUSG00000026153.15	included
ENSMUSG00000030254.16	included
ENSMUSG00000078584.9	excluded
ENSMUSG00000021629.10	included
ENSMUSG00000032480.17	included
ENSMUSG00000030189.15	multimodal
ENSMUSG00000050605.17	multimodal
ENSMUSG00000032411.15	included
ENSMUSG00000031826.20	included
ENSMUSG00000020064.9	excluded
ENSMUSG00000017428.16	included
ENSMUSG00000000420.15.AS2	included
ENSMUSG00000020817.16	included
ENSMUSG00000025235.8	overdispersed
ENSMUSG00000032479.15.AS2	included
ENSMUSG00000019868.16	excluded
ENSMUSG00000032560.14	excluded
ENSMUSG00000026289.15	excluded
ENSMUSG00000022641.15	included
ENSMUSG00000021470.18	excluded
ENSMUSG00000056204.8	included
ENSMUSG00000022052.9	excluded
ENSMUSG00000014980.14	included
ENSMUSG00000020385.16	multimodal
ENSMUSG00000027104.18.AS3	included
ENSMUSG00000051176.6	excluded
ENSMUSG00000037174.18	excluded
ENSMUSG00000019873.8	underdispersed
ENSMUSG00000034667.8	included
ENSMUSG00000032415.14	included
ENSMUSG00000021133.9	overdispersed
ENSMUSG00000022898.13	excluded
ENSMUSG00000020817.16.AS2	included
ENSMUSG00000026782.15	included
ENSMUSG00000090258.7	included
ENSMUSG00000073599.9	included
ENSMUSG00000037514.17.AS2	multimodal
ENSMUSG00000020290.14	excluded
ENSMUSG00000022246.14	included
ENSMUSG00000030316.13	included
ENSMUSG00000020225.10	included
ENSMUSG00000027534.16	multimodal
ENSMUSG00000043467.19	underdispersed
ENSMUSG00000031821.11	excluded
ENSMUSG00000041264.16	multimodal
ENSMUSG00000032212.10	included
ENSMUSG00000033014.12	included
ENSMUSG00000019433.9	included
ENSMUSG00000041313.14	included
ENSMUSG00000036955.16	multimodal
ENSMUSG00000022201.16	included
ENSMUSG00000021156.17.AS3	included
ENSMUSG00000030254.16.AS2	included
ENSMUSG00000032494.12	included
ENSMUSG00000054226.13.AS2	included
ENSMUSG00000024191.14	included
ENSMUSG00000050043.16	included
ENSMUSG00000029687.16	included
ENSMUSG00000057531.14	included
ENSMUSG00000031818.12	excluded
ENSMUSG00000028530.14	included
ENSMUSG00000037062.13	included
ENSMUSG00000034674.18	included
ENSMUSG00000008140.17	excluded
ENSMUSG00000029162.15	overdispersed
ENSMUSG00000038697.15	included
ENSMUSG00000063884.6	included
ENSMUSG00000031565.18	excluded
ENSMUSG00000001829.17	excluded
ENSMUSG00000031781.14	included
ENSMUSG00000029993.16	excluded
ENSMUSG00000028007.13	included
ENSMUSG00000020883.18	included
ENSMUSG00000030254.16.AS3	excluded
ENSMUSG00000027349.5	excluded
ENSMUSG00000027893.14	included
ENSMUSG00000022106.14	included
ENSMUSG00000052298.12	excluded
ENSMUSG00000034473.14	included
ENSMUSG00000022361.14	multimodal
ENSMUSG00000027091.14	included
ENSMUSG00000000131.15	included
ENSMUSG00000019978.16	excluded
ENSMUSG00000025817.12.AS2	excluded
ENSMUSG00000036639.12	multimodal
ENSMUSG00000020358.17	underdispersed
ENSMUSG00000041921.16.AS2	overdispersed
ENSMUSG00000027531.16	included
ENSMUSG00000026754.16	included
ENSMUSG00000000142.15	multimodal
ENSMUSG00000020380.16	included
ENSMUSG00000031928.15.AS2	included
ENSMUSG00000001054.9	included
ENSMUSG00000025764.14	excluded
ENSMUSG00000001441.13.AS3	excluded
ENSMUSG00000028138.8	included
ENSMUSG00000030980.17	multimodal
ENSMUSG00000021418.15	included
ENSMUSG00000000838.17	overdispersed
ENSMUSG00000076432.13	excluded
ENSMUSG00000025464.15	included
ENSMUSG00000020271.17	excluded
ENSMUSG00000005374.13	included
ENSMUSG00000059436.13	included
ENSMUSG00000022151.16	included
ENSMUSG00000031556.6	included
ENSMUSG00000063052.9	multimodal
ENSMUSG00000027820.12	included
ENSMUSG00000016833.14	included
ENSMUSG00000028437.14	overdispersed
ENSMUSG00000020541.12	included
ENSMUSG00000053510.12	included
ENSMUSG00000032228.16	excluded
ENSMUSG00000026565.18	included
ENSMUSG00000038515.10	excluded
ENSMUSG00000030714.14	excluded
ENSMUSG00000001555.10	included
ENSMUSG00000020516.15	excluded
ENSMUSG00000028573.18	included
ENSMUSG00000027881.14	excluded
ENSMUSG00000010362.9	excluded
ENSMUSG00000040952.16	excluded
ENSMUSG00000029815.12	included
ENSMUSG00000005312.15	included
ENSMUSG00000046949.16	excluded
ENSMUSG00000079109.11	multimodal
ENSMUSG00000045751.16	included
ENSMUSG00000032560.14.AS2	included
ENSMUSG00000035529.10	multimodal
ENSMUSG00000028163.17	overdispersed
ENSMUSG00000061244.14	included
ENSMUSG00000020087.5	overdispersed
ENSMUSG00000031816.15	included
ENSMUSG00000044876.15	multimodal
ENSMUSG00000021245.15	underdispersed
ENSMUSG00000055024.12.AS2	overdispersed
ENSMUSG00000052105.16	excluded
ENSMUSG00000078906.9	multimodal
ENSMUSG00000005262.13	excluded
ENSMUSG00000022686.14	overdispersed
ENSMUSG00000028898.15.AS2	included
ENSMUSG00000058793.14	included
ENSMUSG00000025968.16	overdispersed
ENSMUSG00000060126.14	included
ENSMUSG00000006335.16	included
ENSMUSG00000058317.12	included
ENSMUSG00000022106.14.AS2	included
ENSMUSG00000054894.6	included
ENSMUSG00000059208.14	included
ENSMUSG00000031714.9	overdispersed
ENSMUSG00000052997.15.AS2	excluded
ENSMUSG00000056211.13	excluded
ENSMUSG00000032113.16.AS2	included
ENSMUSG00000038683.16	included
ENSMUSG00000028256.16	included
ENSMUSG00000042787.14.AS2	overdispersed
ENSMUSG00000027104.18.AS4	overdispersed
ENSMUSG00000022295.8	included
ENSMUSG00000026930.15	overdispersed
ENSMUSG00000026991.20	overdispersed
ENSMUSG00000000295.13	excluded
ENSMUSG00000020248.18	included
ENSMUSG00000021712.15	included
ENSMUSG00000022960.13	included
ENSMUSG00000022338.8	excluded
ENSMUSG00000031918.16	overdispersed
ENSMUSG00000045098.18	excluded
ENSMUSG00000025060.14	overdispersed
ENSMUSG00000072969.2	overdispersed
ENSMUSG00000031634.13	included
ENSMUSG00000028910.12	excluded
ENSMUSG00000037697.19	underdispersed
ENSMUSG00000039130.18	included
ENSMUSG00000037458.15	included
ENSMUSG00000039530.17	included
ENSMUSG00000024182.16	overdispersed
ENSMUSG00000023088.17	included
ENSMUSG00000041685.16	included
ENSMUSG00000040455.17	included
ENSMUSG00000028710.17	included
ENSMUSG00000042870.15	included
ENSMUSG00000078784.8	included
ENSMUSG00000025439.5	included
ENSMUSG00000044117.12	included
ENSMUSG00000063052.9.AS2	multimodal
ENSMUSG00000040506.16	underdispersed
ENSMUSG00000030096.8	excluded
ENSMUSG00000029177.9	multimodal
ENSMUSG00000032116.18	included
ENSMUSG00000021810.3	included
ENSMUSG00000037628.10	included
ENSMUSG00000029802.13	excluded
ENSMUSG00000023791.16	included
ENSMUSG00000022641.15.AS2	excluded
ENSMUSG00000038696.14	excluded
ENSMUSG00000002205.16	included
ENSMUSG00000060227.15	included
ENSMUSG00000022106.14.AS3	included
ENSMUSG00000026502.13	excluded
ENSMUSG00000014075.15.AS2	included
ENSMUSG00000022855.9	included
ENSMUSG00000032449.13	excluded
ENSMUSG00000039233.12	included
ENSMUSG00000038909.16	multimodal
ENSMUSG00000031565.18.AS2	included
ENSMUSG00000090553.8	included
ENSMUSG00000003131.7	included
ENSMUSG00000046519.15.AS2	included
ENSMUSG00000026280.17	included
ENSMUSG00000010554.14	excluded
ENSMUSG00000026558.13	included
ENSMUSG00000038957.13	excluded
ENSMUSG00000030225.11	included
ENSMUSG00000029446.14	excluded
ENSMUSG00000022641.15.AS3	overdispersed
ENSMUSG00000027642.15	included
ENSMUSG00000025979.13	included
ENSMUSG00000025154.14	multimodal
ENSMUSG00000094786.1	included
ENSMUSG00000027678.17	excluded
ENSMUSG00000024191.14.AS2	included
ENSMUSG00000043411.15	overdispersed
ENSMUSG00000056267.14	included
ENSMUSG00000062949.13	multimodal
ENSMUSG00000024378.9	overdispersed
ENSMUSG00000025077.13	excluded
ENSMUSG00000042632.17	overdispersed
ENSMUSG00000029267.17.AS2	excluded
ENSMUSG00000034243.17.AS2	included
ENSMUSG00000026889.12	excluded
ENSMUSG00000037608.16	multimodal
ENSMUSG00000038766.16	overdispersed
ENSMUSG00000021891.8	multimodal
ENSMUSG00000026965.12	multimodal
ENSMUSG00000027287.14	excluded
ENSMUSG00000039345.16	multimodal
ENSMUSG00000033417.15	included
ENSMUSG00000020687.13	included
ENSMUSG00000057649.6	excluded
ENSMUSG00000053367.15	included
ENSMUSG00000029657.15	included
ENSMUSG00000029141.16	included
ENSMUSG00000024908.15	excluded
ENSMUSG00000027540.13	excluded
ENSMUSG00000024843.15	overdispersed
ENSMUSG00000063145.10	included
ENSMUSG00000038957.13.AS2	included
ENSMUSG00000039244.10	included
ENSMUSG00000022471.14	included
ENSMUSG00000073131.12	excluded
ENSMUSG00000017802.14.AS2	multimodal
ENSMUSG00000018585.9	included
ENSMUSG00000022394.14	included
ENSMUSG00000033352.11	included
ENSMUSG00000038533.15	multimodal
ENSMUSG00000001750.15	included
ENSMUSG00000024982.10	included
ENSMUSG00000068823.10	underdispersed
ENSMUSG00000026709.10	overdispersed
ENSMUSG00000026975.10	included
ENSMUSG00000019841.15	excluded
ENSMUSG00000040785.19.AS2	included
ENSMUSG00000030352.14	included
ENSMUSG00000035293.13	excluded
ENSMUSG00000064181.6	included
ENSMUSG00000027104.18.AS5	overdispersed
ENSMUSG00000021694.18.AS2	overdispersed
ENSMUSG00000039804.15	multimodal
ENSMUSG00000001416.13	included
ENSMUSG00000034269.12	overdispersed
ENSMUSG00000028334.10	excluded
ENSMUSG00000036782.13	multimodal
ENSMUSG00000022517.17	excluded
ENSMUSG00000039456.10	included
ENSMUSG00000045098.18.AS2	included
ENSMUSG00000019261.3	excluded
ENSMUSG00000033565.18	included
ENSMUSG00000017421.18	multimodal
ENSMUSG00000020070.18	included
ENSMUSG00000020074.7	included
ENSMUSG00000021327.19	excluded
ENSMUSG00000026484.13	included
ENSMUSG00000036768.6.AS2	included
ENSMUSG00000022641.15.AS4	included
ENSMUSG00000021518.4.AS2	excluded
ENSMUSG00000021756.12.AS2	included
ENSMUSG00000058240.14	included
ENSMUSG00000021756.12.AS3	included
ENSMUSG00000027010.16	included
ENSMUSG00000021024.14	included
ENSMUSG00000041431.16	included
ENSMUSG00000078656.11	included
ENSMUSG00000028573.18.AS2	included
ENSMUSG00000030304.11.AS2	included
ENSMUSG00000023495.13	excluded
ENSMUSG00000058076.12	included
ENSMUSG00000014767.17	included
ENSMUSG00000042557.14	multimodal
ENSMUSG00000032216.14	included
ENSMUSG00000021764.8	included
ENSMUSG00000036879.15	excluded
ENSMUSG00000026554.15	excluded
ENSMUSG00000039197.10	included
ENSMUSG00000069135.11	excluded
ENSMUSG00000021639.17	excluded
ENSMUSG00000024576.14	excluded
ENSMUSG00000025451.15	included
ENSMUSG00000030056.8	included
ENSMUSG00000019916.14	included
ENSMUSG00000019891.15	included
ENSMUSG00000079509.10	excluded
ENSMUSG00000020528.14	included
ENSMUSG00000031782.15	included
ENSMUSG00000021870.17	included
ENSMUSG00000056211.13.AS2	included
ENSMUSG00000040731.13	multimodal
ENSMUSG00000018659.12	included
ENSMUSG00000030246.11	multimodal
ENSMUSG00000021806.4	excluded
ENSMUSG00000037286.15.AS2	included
ENSMUSG00000026036.17	excluded
ENSMUSG00000001150.7	included
ENSMUSG00000022773.18.AS2	excluded
ENSMUSG00000041215.16	included
ENSMUSG00000026623.16	excluded
ENSMUSG00000039842.15	included
ENSMUSG00000027166.14	excluded
ENSMUSG00000021495.9	multimodal
ENSMUSG00000027639.16	included
ENSMUSG00000050567.16	underdispersed
ENSMUSG00000035227.7	excluded
ENSMUSG00000028693.15	included
ENSMUSG00000022656.15	multimodal
ENSMUSG00000025860.15	excluded
ENSMUSG00000051285.17.AS2	overdispersed
ENSMUSG00000020366.18	overdispersed
ENSMUSG00000027523.19.AS2	multimodal
ENSMUSG00000021470.18.AS2	included
ENSMUSG00000021639.17.AS2	included
ENSMUSG00000000131.15.AS2	included
ENSMUSG00000033499.14	excluded
ENSMUSG00000027165.16	excluded
ENSMUSG00000036202.16	included
ENSMUSG00000040713.12	excluded
ENSMUSG00000087231.7	excluded
ENSMUSG00000026594.14.AS3	overdispersed
ENSMUSG00000036810.16	included
ENSMUSG00000029782.19.AS2	included
ENSMUSG00000047454.12	overdispersed
ENSMUSG00000074305.9	multimodal
ENSMUSG00000057147.13	included
ENSMUSG00000037286.15.AS3	excluded
ENSMUSG00000021597.16	included
ENSMUSG00000038914.15	excluded
ENSMUSG00000000340.10	included
ENSMUSG00000017264.16	included
ENSMUSG00000053774.9	included
ENSMUSG00000027858.13	included
ENSMUSG00000022272.17	included
ENSMUSG00000029687.16.AS2	excluded
ENSMUSG00000075324.13	excluded
ENSMUSG00000029125.14	included
ENSMUSG00000032534.18	included
ENSMUSG00000025287.15	excluded
ENSMUSG00000014850.15	multimodal
ENSMUSG00000021076.6	included
ENSMUSG00000032370.8	multimodal
ENSMUSG00000028672.13	excluded
ENSMUSG00000028397.13	excluded
ENSMUSG00000001039.12	included
ENSMUSG00000014959.12	excluded
ENSMUSG00000044627.11	included
ENSMUSG00000092607.9	included
ENSMUSG00000002031.12	included
ENSMUSG00000000355.13	included
ENSMUSG00000061981.14.AS2	excluded
ENSMUSG00000028391.16	included
ENSMUSG00000027613.15	included
ENSMUSG00000026199.17	multimodal
ENSMUSG00000087174.7	included
ENSMUSG00000017723.11.AS2	included
ENSMUSG00000030867.7	included
ENSMUSG00000042472.11	included
ENSMUSG00000026020.9.AS2	excluded
ENSMUSG00000038056.15	multimodal
ENSMUSG00000036197.16	excluded
ENSMUSG00000035949.15	included
ENSMUSG00000029422.15	excluded
ENSMUSG00000022186.14	excluded
ENSMUSG00000006763.14	excluded
ENSMUSG00000022698.17	excluded
ENSMUSG00000031586.17	included
ENSMUSG00000042719.17	included
ENSMUSG00000026667.14	underdispersed
ENSMUSG00000020392.8	excluded
ENSMUSG00000069020.9	included
ENSMUSG00000009291.13	excluded
ENSMUSG00000073643.11.AS2	included
ENSMUSG00000036167.16	included
ENSMUSG00000079316.10	excluded
ENSMUSG00000018565.17	included
ENSMUSG00000027942.16	included
ENSMUSG00000064326.13	included
ENSMUSG00000022841.15.AS2	included
ENSMUSG00000038696.14.AS2	included
ENSMUSG00000030282.14.AS2	included
ENSMUSG00000045098.18.AS3	excluded
ENSMUSG00000029670.12	included
ENSMUSG00000030555.16.AS2	included
ENSMUSG00000035545.13	included
ENSMUSG00000058407.12	included
ENSMUSG00000031918.16.AS2	multimodal
ENSMUSG00000032415.14.AS2	included
ENSMUSG00000039737.11	excluded
ENSMUSG00000020311.17	included
ENSMUSG00000026087.11	included
ENSMUSG00000023118.15	excluded
ENSMUSG00000028923.14.AS2	excluded
ENSMUSG00000025531.14	multimodal
ENSMUSG00000021555.15	included
ENSMUSG00000019894.14	excluded
ENSMUSG00000027353.14	included
ENSMUSG00000031697.12.AS2	excluded
ENSMUSG00000024293.15	excluded
ENSMUSG00000051730.15	included
ENSMUSG00000026743.16.AS2	included
ENSMUSG00000032366.15.AS2	included
ENSMUSG00000033793.12	included
ENSMUSG00000019054.13	excluded
ENSMUSG00000024993.15	included
ENSMUSG00000063275.15	excluded
ENSMUSG00000017677.11	excluded
ENSMUSG00000030062.7	included
ENSMUSG00000021276.10	included
ENSMUSG00000037966.15	excluded
ENSMUSG00000020088.10	excluded
ENSMUSG00000063849.6.AS2	multimodal
ENSMUSG00000020485.14	excluded
ENSMUSG00000021824.13	included
ENSMUSG00000029920.9	excluded
ENSMUSG00000030452.16	included
ENSMUSG00000055817.18	included
ENSMUSG00000026975.10.AS2	included
ENSMUSG00000037461.10.AS2	included
ENSMUSG00000016833.14.AS2	included
ENSMUSG00000026181.13	included
ENSMUSG00000022680.14.AS3	included
ENSMUSG00000022822.16	excluded
ENSMUSG00000059447.13	included
ENSMUSG00000045251.13	overdispersed
ENSMUSG00000027165.16.AS2	included
ENSMUSG00000023984.17	multimodal
ENSMUSG00000019878.8	excluded
ENSMUSG00000032525.15	included
ENSMUSG00000039047.17	included
ENSMUSG00000026565.18.AS2	included
ENSMUSG00000041459.15.AS2	underdispersed
ENSMUSG00000046519.15.AS3	included
ENSMUSG00000025949.16	overdispersed
ENSMUSG00000017288.15	included
ENSMUSG00000026708.16	excluded
ENSMUSG00000037487.7	included
ENSMUSG00000063145.10.AS2	included
ENSMUSG00000031586.17.AS2	excluded
ENSMUSG00000038535.17.AS2	included
ENSMUSG00000001089.14	multimodal
ENSMUSG00000032959.12	excluded
ENSMUSG00000031601.16	overdispersed
ENSMUSG00000031644.19	included
ENSMUSG00000020634.12	included
ENSMUSG00000021048.7	included
ENSMUSG00000000563.17	included
ENSMUSG00000027942.16.AS2	included
ENSMUSG00000004018.9	included
ENSMUSG00000042508.16.AS2	included
ENSMUSG00000028107.14	included
ENSMUSG00000021669.15	overdispersed
ENSMUSG00000036552.18	included
ENSMUSG00000079562.7	excluded
ENSMUSG00000037286.15.AS4	included
ENSMUSG00000022770.17	multimodal
ENSMUSG00000056211.13.AS3	overdispersed
ENSMUSG00000022634.9	excluded
ENSMUSG00000019878.8.AS2	excluded
ENSMUSG00000039176.17	excluded
ENSMUSG00000040174.14	overdispersed
ENSMUSG00000034573.14	excluded
ENSMUSG00000032745.18	excluded
ENSMUSG00000035683.13	included
ENSMUSG00000027900.15	included
ENSMUSG00000032220.10	excluded
ENSMUSG00000031851.14.AS2	included
ENSMUSG00000004947.15.AS2	underdispersed
ENSMUSG00000026021.15	included
ENSMUSG00000026827.12	excluded
ENSMUSG00000020059.9	included
ENSMUSG00000094724.8	included
ENSMUSG00000022704.15	included
ENSMUSG00000028245.15	included
ENSMUSG00000035469.17	included
ENSMUSG00000041815.14	included
ENSMUSG00000017146.12	included
ENSMUSG00000029089.8	overdispersed
ENSMUSG00000022521.10	included
ENSMUSG00000039218.16	included
ENSMUSG00000035051.14	included
ENSMUSG00000028649.18	included
ENSMUSG00000032580.12	included
ENSMUSG00000021098.14.AS2	multimodal
ENSMUSG00000021608.15	included
ENSMUSG00000031697.12.AS3	included
ENSMUSG00000026028.12	multimodal
ENSMUSG00000039298.16	included
ENSMUSG00000030265.14	included
ENSMUSG00000035401.9.AS3	excluded
ENSMUSG00000005882.18.AS2	included
ENSMUSG00000031753.16.AS2	included
ENSMUSG00000024563.15	included
ENSMUSG00000059119.9	included
ENSMUSG00000060261.15.AS2	multimodal
ENSMUSG00000048874.15	multimodal
ENSMUSG00000029863.13	included
ENSMUSG00000039219.18.AS2	included
ENSMUSG00000018428.15.AS2	excluded
ENSMUSG00000051169.14	included
ENSMUSG00000033411.16	included
ENSMUSG00000030760.14	included
ENSMUSG00000032384.16	included
ENSMUSG00000005899.14.AS2	included
ENSMUSG00000031095.15	included
ENSMUSG00000037058.14	excluded
ENSMUSG00000053411.16	included
ENSMUSG00000022248.14	included
ENSMUSG00000030557.17	excluded
ENSMUSG00000052105.16.AS2	overdispersed
ENSMUSG00000026193.15	included
ENSMUSG00000022967.13	included
ENSMUSG00000026753.5	included
ENSMUSG00000052298.12.AS2	excluded
ENSMUSG00000028986.12	excluded
ENSMUSG00000030177.14	included
ENSMUSG00000024985.18	excluded
ENSMUSG00000020780.15	included
ENSMUSG00000027170.12	included
ENSMUSG00000055447.19	included
ENSMUSG00000025525.12	included
ENSMUSG00000027959.14.AS2	included
ENSMUSG00000016308.12	included
ENSMUSG00000025316.16	included
ENSMUSG00000022521.10.AS2	included
ENSMUSG00000042305.12	excluded
ENSMUSG00000037013.15	overdispersed
ENSMUSG00000069495.12	included
ENSMUSG00000035770.8	excluded
ENSMUSG00000030204.10	included
ENSMUSG00000028614.14	included
ENSMUSG00000022960.13.AS2	included
ENSMUSG00000115338.2	included
ENSMUSG00000002345.18	excluded
ENSMUSG00000038518.15.AS3	included
ENSMUSG00000021287.12	included
ENSMUSG00000025995.16	included
ENSMUSG00000019795.17	excluded
ENSMUSG00000021428.9	excluded
ENSMUSG00000056167.7	multimodal
ENSMUSG00000022023.6	underdispersed
ENSMUSG00000028607.16	multimodal
ENSMUSG00000020064.9.AS2	included
ENSMUSG00000036503.13	included
ENSMUSG00000036112.15	included
ENSMUSG00000022881.15	excluded
ENSMUSG00000041815.14.AS2	overdispersed
ENSMUSG00000041966.18	excluded
ENSMUSG00000001441.13.AS4	included
ENSMUSG00000041431.16.AS2	included
ENSMUSG00000021546.18	included
ENSMUSG00000024083.15	overdispersed
ENSMUSG00000040407.17	included
ENSMUSG00000000340.10.AS2	multimodal
ENSMUSG00000024293.15.AS2	included
ENSMUSG00000024571.14	excluded
ENSMUSG00000036768.6.AS3	included
ENSMUSG00000021555.15.AS2	included
ENSMUSG00000035297.14	included
ENSMUSG00000021519.11	included
ENSMUSG00000039530.17.AS2	included
ENSMUSG00000008763.16	included
ENSMUSG00000021124.13.AS2	included
ENSMUSG00000025161.16	underdispersed
ENSMUSG00000055720.10	excluded
ENSMUSG00000008540.11	included
ENSMUSG00000003662.10	included
ENSMUSG00000039367.11	excluded
ENSMUSG00000075593.10	multimodal
ENSMUSG00000033166.11	included
ENSMUSG00000020541.12.AS2	included
ENSMUSG00000032932.15	multimodal
ENSMUSG00000004610.4	included
ENSMUSG00000024151.13	included
ENSMUSG00000032519.11	included
ENSMUSG00000032878.16.AS2	excluded
ENSMUSG00000079553.10	included
ENSMUSG00000000563.17.AS2	excluded
ENSMUSG00000025968.16.AS2	excluded
ENSMUSG00000020521.7	multimodal
ENSMUSG00000030960.16	multimodal
ENSMUSG00000021012.16.AS2	included
ENSMUSG00000060510.14	included
ENSMUSG00000021094.10	included
ENSMUSG00000028293.14.AS2	excluded
ENSMUSG00000039230.14	excluded
ENSMUSG00000068823.10.AS2	included
ENSMUSG00000038143.16	excluded
ENSMUSG00000018548.15	multimodal
ENSMUSG00000047534.17.AS2	multimodal
ENSMUSG00000026565.18.AS3	multimodal
ENSMUSG00000021302.10	included
ENSMUSG00000035637.14	included
ENSMUSG00000021771.14	included
ENSMUSG00000021906.14	included
ENSMUSG00000063108.15	included
ENSMUSG00000026193.15.AS2	multimodal
ENSMUSG00000026425.15	excluded
ENSMUSG00000039047.17.AS2	included
ENSMUSG00000028483.13	included
ENSMUSG00000031256.11	excluded
ENSMUSG00000064210.7	overdispersed
ENSMUSG00000060450.13	overdispersed
ENSMUSG00000036893.17	overdispersed
ENSMUSG00000036291.6	overdispersed
ENSMUSG00000020883.18.AS2	included
ENSMUSG00000028617.10	excluded
ENSMUSG00000038388.14.AS2	excluded
ENSMUSG00000063889.16	overdispersed
ENSMUSG00000022130.10	included
ENSMUSG00000031813.8	excluded
ENSMUSG00000039985.14	included
ENSMUSG00000027651.16	included
ENSMUSG00000014867.9	included
ENSMUSG00000025159.8	included
ENSMUSG00000037669.15	included
ENSMUSG00000060147.15	excluded
ENSMUSG00000004788.11	included
ENSMUSG00000022119.15	overdispersed
ENSMUSG00000037995.15	included
ENSMUSG00000007739.10	included
ENSMUSG00000047888.10	multimodal
ENSMUSG00000001323.17	excluded
ENSMUSG00000031201.17	included
ENSMUSG00000050017.11	included
ENSMUSG00000002983.17	included
ENSMUSG00000059263.9	overdispersed
ENSMUSG00000033031.13	included
ENSMUSG00000008206.16	included
ENSMUSG00000039262.16	included
ENSMUSG00000007739.10.AS2	included
ENSMUSG00000036257.15	included
ENSMUSG00000045962.16.AS2	included
ENSMUSG00000057406.16	included
ENSMUSG00000052748.14	included
ENSMUSG00000038822.15	included
ENSMUSG00000030254.16.AS4	multimodal
ENSMUSG00000036613.8	included
ENSMUSG00000028601.18	included
ENSMUSG00000000131.15.AS3	excluded
ENSMUSG00000101970.6.AS2	included
ENSMUSG00000001017.15	multimodal
ENSMUSG00000020176.17	included
ENSMUSG00000022684.15	included
ENSMUSG00000021156.17.AS4	multimodal
ENSMUSG00000062822.8	excluded
ENSMUSG00000035601.9	excluded
ENSMUSG00000046707.9.AS2	included
ENSMUSG00000042625.16	included
ENSMUSG00000032040.15	excluded
ENSMUSG00000032601.13	included
ENSMUSG00000021693.20.AS2	excluded
ENSMUSG00000013150.15	excluded
ENSMUSG00000036817.14	included
ENSMUSG00000051278.12.AS2	multimodal
ENSMUSG00000034157.12	excluded
ENSMUSG00000063229.15	included
ENSMUSG00000020898.18	excluded
ENSMUSG00000025495.15	included
ENSMUSG00000018442.13	included
ENSMUSG00000032624.15	included
ENSMUSG00000030316.13.AS2	excluded
ENSMUSG00000022800.14.AS2	included
ENSMUSG00000098975.7	underdispersed
ENSMUSG00000029550.11	included
ENSMUSG00000028278.14	included
ENSMUSG00000004270.13	included
ENSMUSG00000002679.14	included
ENSMUSG00000032898.9	included
ENSMUSG00000036371.6	included
ENSMUSG00000066442.17	excluded
ENSMUSG00000027104.18.AS6	overdispersed
ENSMUSG00000034544.17.AS2	included
ENSMUSG00000037234.17	excluded
ENSMUSG00000014767.17.AS2	multimodal
ENSMUSG00000021595.18	included
ENSMUSG00000057406.16.AS2	multimodal
ENSMUSG00000075511.9	underdispersed
ENSMUSG00000031969.16	included
ENSMUSG00000028899.11	excluded
ENSMUSG00000074698.10	included
ENSMUSG00000008200.14	excluded
ENSMUSG00000049659.15	multimodal
ENSMUSG00000026727.10.AS2	included
ENSMUSG00000023186.14	included
ENSMUSG00000020250.10	included
ENSMUSG00000030982.19	included
ENSMUSG00000022370.13	included
ENSMUSG00000040549.16	included
ENSMUSG00000043629.12	excluded
ENSMUSG00000025878.16	multimodal
ENSMUSG00000042626.13	included
ENSMUSG00000022961.18	overdispersed
ENSMUSG00000023027.13	included
ENSMUSG00000061755.10	multimodal
ENSMUSG00000006010.14	included
ENSMUSG00000030630.16	included
ENSMUSG00000020790.14	included
ENSMUSG00000053119.11	included
ENSMUSG00000030060.14	excluded
ENSMUSG00000032497.17.AS2	overdispersed
ENSMUSG00000019951.10.AS2	excluded
ENSMUSG00000061186.15.AS2	multimodal
ENSMUSG00000039759.10	multimodal
ENSMUSG00000026754.16.AS2	overdispersed
ENSMUSG00000029208.16	overdispersed
ENSMUSG00000020064.9.AS3	excluded
ENSMUSG00000006276.10	overdispersed
ENSMUSG00000056131.13	included
ENSMUSG00000041220.10	excluded
ENSMUSG00000032479.15.AS3	multimodal
ENSMUSG00000036309.14	excluded
ENSMUSG00000031422.16	included
ENSMUSG00000029110.13	included
ENSMUSG00000066613.14	excluded
ENSMUSG00000045751.16.AS2	included
ENSMUSG00000007411.16	excluded
ENSMUSG00000027287.14.AS2	excluded
ENSMUSG00000000738.18	included
ENSMUSG00000039000.8	excluded
ENSMUSG00000017485.11	included
ENSMUSG00000029403.14	underdispersed
ENSMUSG00000068823.10.AS3	excluded
ENSMUSG00000021000.16.AS2	included
ENSMUSG00000030269.14	included
ENSMUSG00000050144.13	overdispersed
ENSMUSG00000007379.15	included
ENSMUSG00000022892.11.AS2	included
ENSMUSG00000030177.14.AS2	included
ENSMUSG00000021427.10	included
ENSMUSG00000020273.13	included
ENSMUSG00000055447.19.AS2	multimodal
ENSMUSG00000004980.16	underdispersed
ENSMUSG00000071708.11	included
ENSMUSG00000023791.16.AS2	excluded
ENSMUSG00000020385.16.AS2	multimodal
ENSMUSG00000062797.13	excluded
ENSMUSG00000027715.9	excluded
ENSMUSG00000018865.9	overdispersed
ENSMUSG00000001424.14	included
ENSMUSG00000042557.14.AS2	included
ENSMUSG00000025899.14.AS3	included
ENSMUSG00000004642.13	included
ENSMUSG00000022533.14	multimodal
ENSMUSG00000018899.16	included
ENSMUSG00000015889.8	overdispersed
ENSMUSG00000059474.13.AS2	excluded
ENSMUSG00000028007.13.AS2	included
ENSMUSG00000028152.10	excluded
ENSMUSG00000023277.13	excluded
ENSMUSG00000004661.15	excluded
ENSMUSG00000054196.7	included
ENSMUSG00000079036.10	included
ENSMUSG00000026718.17.AS2	included
ENSMUSG00000091512.5	included
ENSMUSG00000026918.16	excluded
ENSMUSG00000026238.14	excluded
ENSMUSG00000002205.16.AS2	included
ENSMUSG00000032422.17	included
ENSMUSG00000017548.15.AS2	included
ENSMUSG00000021051.10	included
ENSMUSG00000023079.14	included
ENSMUSG00000021376.11	included
ENSMUSG00000062170.12	multimodal
ENSMUSG00000027014.14.AS2	included
ENSMUSG00000028886.15.AS3	included
ENSMUSG00000025979.13.AS2	included
ENSMUSG00000036983.7	excluded
ENSMUSG00000037443.13	excluded
ENSMUSG00000031516.11	excluded
ENSMUSG00000019804.12	included
ENSMUSG00000034773.16	multimodal
ENSMUSG00000064138.14.AS2	overdispersed
ENSMUSG00000025958.14.AS2	included
ENSMUSG00000024563.15.AS2	included
ENSMUSG00000021843.17.AS2	excluded
ENSMUSG00000031967.15	included
ENSMUSG00000018899.16.AS2	included
ENSMUSG00000030265.14.AS2	multimodal
ENSMUSG00000019792.8	included
ENSMUSG00000002205.16.AS3	included
ENSMUSG00000025920.19	included
ENSMUSG00000027708.14	included
ENSMUSG00000079707.10	included
ENSMUSG00000001829.17.AS2	excluded
ENSMUSG00000035642.16.AS3	multimodal
ENSMUSG00000021276.10.AS2	multimodal
ENSMUSG00000031819.13	excluded
ENSMUSG00000009927.9	included
ENSMUSG00000021848.16	excluded
ENSMUSG00000053205.9.AS3	included
ENSMUSG00000003778.14.AS2	multimodal
ENSMUSG00000034101.14	overdispersed
ENSMUSG00000031730.18	underdispersed
ENSMUSG00000025809.15	included
ENSMUSG00000058240.14.AS2	included
ENSMUSG00000026753.5.AS2	included
ENSMUSG00000031536.6	included
ENSMUSG00000039361.11	overdispersed
ENSMUSG00000018501.17	overdispersed
ENSMUSG00000033216.9	excluded
ENSMUSG00000030304.11.AS3	included
ENSMUSG00000063052.9.AS3	included
ENSMUSG00000091803.7	excluded
ENSMUSG00000001017.15.AS2	excluded
ENSMUSG00000091474.2	multimodal
ENSMUSG00000025665.16	overdispersed
ENSMUSG00000029177.9.AS2	excluded
ENSMUSG00000025373.14.AS2	included
ENSMUSG00000052533.14	included
ENSMUSG00000056167.7.AS2	included
ENSMUSG00000025920.19.AS2	overdispersed
ENSMUSG00000030779.16	multimodal
ENSMUSG00000041408.18	included
ENSMUSG00000031684.11.AS4	included
ENSMUSG00000029454.15	included
ENSMUSG00000003662.10.AS2	included
ENSMUSG00000021115.15	overdispersed
ENSMUSG00000057551.10	included
ENSMUSG00000004455.16	included
ENSMUSG00000031502.11	underdispersed
ENSMUSG00000032294.17.AS2	excluded
ENSMUSG00000004069.17	included
ENSMUSG00000027195.10	included
ENSMUSG00000024410.14	included
ENSMUSG00000026748.13	included
ENSMUSG00000063052.9.AS4	included
ENSMUSG00000022890.13	underdispersed
ENSMUSG00000050471.17	included
ENSMUSG00000026566.15	included
ENSMUSG00000025437.15	excluded
ENSMUSG00000029761.16.AS2	excluded
ENSMUSG00000026615.14	included
ENSMUSG00000001247.16	overdispersed
ENSMUSG00000007850.16	included
ENSMUSG00000006010.14.AS2	included
ENSMUSG00000020949.9	included
ENSMUSG00000019992.8	included
ENSMUSG00000026245.16	included
ENSMUSG00000019054.13.AS2	included
ENSMUSG00000068250.13	included
ENSMUSG00000022811.17	multimodal
ENSMUSG00000039826.13	overdispersed
ENSMUSG00000040029.14	included
ENSMUSG00000020982.9	included
ENSMUSG00000014504.16	included
ENSMUSG00000005262.13.AS2	included
ENSMUSG00000027288.16	multimodal
ENSMUSG00000027285.13	included
ENSMUSG00000027012.15.AS2	excluded
ENSMUSG00000028126.16	included
ENSMUSG00000026031.15	multimodal
ENSMUSG00000002052.6	excluded
ENSMUSG00000022322.8	included
ENSMUSG00000026519.16	included
ENSMUSG00000017428.16.AS2	included
ENSMUSG00000021375.10.AS2	multimodal
ENSMUSG00000004364.14	excluded
ENSMUSG00000029146.14	included
ENSMUSG00000037339.17	multimodal
ENSMUSG00000042446.16	overdispersed
ENSMUSG00000032939.14	multimodal
ENSMUSG00000048271.14	multimodal
ENSMUSG00000015247.10	included
ENSMUSG00000030291.12	included
ENSMUSG00000086316.8	excluded
ENSMUSG00000010554.14.AS2	excluded
ENSMUSG00000020109.13	included
ENSMUSG00000019539.11	multimodal
ENSMUSG00000079658.9	excluded
ENSMUSG00000053091.16	excluded
ENSMUSG00000066442.17.AS2	included
ENSMUSG00000023832.13	excluded
ENSMUSG00000018841.17	overdispersed
ENSMUSG00000063511.11	excluded
ENSMUSG00000020840.10.AS2	included
ENSMUSG00000039246.8	included
ENSMUSG00000038936.13	included
ENSMUSG00000025495.15.AS2	excluded
ENSMUSG00000056167.7.AS3	included
ENSMUSG00000052139.18	included
ENSMUSG00000016200.14	excluded
ENSMUSG00000052337.15	multimodal
ENSMUSG00000032212.10.AS2	included
ENSMUSG00000032400.18	included
ENSMUSG00000021482.10	multimodal
ENSMUSG00000021051.10.AS2	included
ENSMUSG00000063785.12	excluded
ENSMUSG00000024277.14	included
ENSMUSG00000019528.18	excluded
ENSMUSG00000035851.14	included
ENSMUSG00000042197.13	included
ENSMUSG00000042410.16	included
ENSMUSG00000022698.17.AS2	included
ENSMUSG00000075703.15.AS2	multimodal
ENSMUSG00000070372.11	included
ENSMUSG00000020694.17	included
ENSMUSG00000024491.15	included
ENSMUSG00000020078.16.AS2	included
ENSMUSG00000033790.11	included
ENSMUSG00000032469.12	included
ENSMUSG00000028587.18	included
ENSMUSG00000024613.16	overdispersed
ENSMUSG00000027465.13	included
ENSMUSG00000025981.13	included
ENSMUSG00000030946.13.AS2	excluded
ENSMUSG00000035367.9	underdispersed
ENSMUSG00000039233.12.AS2	included
ENSMUSG00000048495.16	included
ENSMUSG00000037300.19	included
ENSMUSG00000039033.11	included
ENSMUSG00000032826.17.AS3	overdispersed
ENSMUSG00000017561.16	overdispersed
ENSMUSG00000037214.12	excluded
ENSMUSG00000033257.14	excluded
ENSMUSG00000027905.15	included
ENSMUSG00000068220.6	excluded
ENSMUSG00000061479.15	excluded
ENSMUSG00000027680.15	included
ENSMUSG00000019978.16.AS2	included
ENSMUSG00000029776.11	multimodal
ENSMUSG00000000827.18.AS2	multimodal
ENSMUSG00000037013.15.AS2	included
ENSMUSG00000037236.14	included
ENSMUSG00000021460.17	excluded
ENSMUSG00000036513.15	included
ENSMUSG00000025917.9	included
ENSMUSG00000010025.19	excluded
ENSMUSG00000004771.12	included
ENSMUSG00000040761.16	multimodal
ENSMUSG00000028886.15.AS4	included
ENSMUSG00000031505.11	included
ENSMUSG00000042515.13.AS2	multimodal
ENSMUSG00000003992.15	overdispersed
ENSMUSG00000030990.18.AS2	excluded
ENSMUSG00000040481.17	excluded
ENSMUSG00000009073.16	included
ENSMUSG00000068823.10.AS4	underdispersed
ENSMUSG00000015748.13	excluded
ENSMUSG00000020088.10.AS2	excluded
ENSMUSG00000015112.15	included
ENSMUSG00000028970.9	included
ENSMUSG00000021411.16	excluded
ENSMUSG00000029208.16.AS2	multimodal
ENSMUSG00000028256.16.AS3	included
ENSMUSG00000042350.13	included
ENSMUSG00000061288.13	included
ENSMUSG00000029505.17	excluded
ENSMUSG00000052738.14	excluded
ENSMUSG00000022761.12	included
ENSMUSG00000032253.13	excluded
ENSMUSG00000017686.16	included
ENSMUSG00000027331.15.AS2	included
ENSMUSG00000087403.9	excluded
ENSMUSG00000024985.18.AS2	overdispersed
ENSMUSG00000042197.13.AS2	included
ENSMUSG00000020570.15	excluded
ENSMUSG00000035941.15	multimodal
ENSMUSG00000044155.11	excluded
ENSMUSG00000055436.18	excluded
ENSMUSG00000046324.12	included
ENSMUSG00000023284.15	multimodal
ENSMUSG00000007656.13	excluded
ENSMUSG00000021645.16	excluded
ENSMUSG00000021537.9	included
ENSMUSG00000032826.17.AS4	excluded
ENSMUSG00000028278.14.AS2	excluded
ENSMUSG00000030172.15.AS2	included
ENSMUSG00000055681.14	included
ENSMUSG00000025358.16	excluded
ENSMUSG00000097333.7	excluded
ENSMUSG00000032333.6	overdispersed
ENSMUSG00000020738.16	overdispersed
ENSMUSG00000020648.3	included
ENSMUSG00000000365.9	multimodal
ENSMUSG00000043510.12	included
ENSMUSG00000022139.17	included
ENSMUSG00000023150.14	included
ENSMUSG00000033389.16	excluded
ENSMUSG00000032384.16.AS2	included
ENSMUSG00000031967.15.AS2	included
ENSMUSG00000029030.14	overdispersed
ENSMUSG00000030435.16	excluded
ENSMUSG00000025583.15.AS4	included
ENSMUSG00000034432.11	included
ENSMUSG00000066568.12	multimodal
ENSMUSG00000020454.17	multimodal
ENSMUSG00000024533.16	overdispersed
ENSMUSG00000039530.17.AS3	included
ENSMUSG00000033099.10	included
ENSMUSG00000021116.10	included
ENSMUSG00000022684.15.AS2	multimodal
ENSMUSG00000021668.15.AS2	included
ENSMUSG00000027963.14	multimodal
ENSMUSG00000028645.11.AS2	excluded
ENSMUSG00000041846.15	multimodal
ENSMUSG00000047022.18	included
ENSMUSG00000038005.15.AS2	included
ENSMUSG00000031392.18.AS2	multimodal
ENSMUSG00000064289.15	excluded
ENSMUSG00000022020.15	excluded
ENSMUSG00000021224.15	multimodal
ENSMUSG00000027593.15	excluded
ENSMUSG00000021555.15.AS3	included
ENSMUSG00000020694.17.AS2	overdispersed
ENSMUSG00000026150.14	excluded
ENSMUSG00000033931.9	included
ENSMUSG00000039431.16	excluded
ENSMUSG00000068921.14	included
ENSMUSG00000028577.13	included
ENSMUSG00000037608.16.AS2	excluded
ENSMUSG00000008036.11	included
ENSMUSG00000060538.14	multimodal
ENSMUSG00000029147.11	excluded
ENSMUSG00000010755.17	included
ENSMUSG00000025138.14	excluded
ENSMUSG00000025261.17.AS2	overdispersed
ENSMUSG00000032959.12.AS2	excluded
ENSMUSG00000026577.13	excluded
ENSMUSG00000021432.15.AS2	multimodal
ENSMUSG00000059263.9.AS2	excluded
ENSMUSG00000034235.17	overdispersed
ENSMUSG00000029004.15.AS2	excluded
ENSMUSG00000025240.9	included
ENSMUSG00000004864.12	included
ENSMUSG00000024188.15.AS2	included
ENSMUSG00000025613.13	included
ENSMUSG00000040139.14	multimodal
ENSMUSG00000075229.11	included
ENSMUSG00000021870.17.AS2	multimodal
ENSMUSG00000029577.13	included
ENSMUSG00000021733.10	excluded
ENSMUSG00000028233.6	excluded
ENSMUSG00000021175.15	included
ENSMUSG00000064138.14.AS3	included
ENSMUSG00000029913.14	included
ENSMUSG00000075254.12.AS2	multimodal
ENSMUSG00000059586.10	multimodal
ENSMUSG00000000827.18.AS3	included
ENSMUSG00000029004.15.AS3	excluded
ENSMUSG00000035614.11	overdispersed
ENSMUSG00000038515.10.AS2	included
ENSMUSG00000032582.14	included
ENSMUSG00000031060.16	multimodal
ENSMUSG00000030180.15	multimodal
ENSMUSG00000002524.17	multimodal
ENSMUSG00000057375.13	included
ENSMUSG00000020257.13	included
ENSMUSG00000068739.13	included
ENSMUSG00000027540.13.AS2	excluded
ENSMUSG00000034432.11.AS2	included
ENSMUSG00000009207.15.AS2	underdispersed
ENSMUSG00000039737.11.AS2	included
ENSMUSG00000034617.7	included
ENSMUSG00000001855.15	included
ENSMUSG00000029672.16	excluded
ENSMUSG00000049439.13	included
ENSMUSG00000022971.18	included
ENSMUSG00000030850.17.AS2	overdispersed
ENSMUSG00000045671.17	excluded
ENSMUSG00000057229.11	excluded
ENSMUSG00000022471.14.AS2	included
ENSMUSG00000029484.12	excluded
ENSMUSG00000049550.17.AS2	excluded
ENSMUSG00000036613.8.AS2	excluded
ENSMUSG00000022425.16	excluded
ENSMUSG00000068921.14.AS2	included
ENSMUSG00000017288.15.AS2	included
ENSMUSG00000028559.17	included
ENSMUSG00000028156.12	excluded
ENSMUSG00000070047.14.AS2	excluded
ENSMUSG00000020257.13.AS2	included
ENSMUSG00000034243.17.AS3	multimodal
ENSMUSG00000020412.16	included
ENSMUSG00000079470.8	multimodal
ENSMUSG00000031575.18	included
ENSMUSG00000022972.10	included
ENSMUSG00000005899.14.AS3	included
ENSMUSG00000040785.19.AS3	included
ENSMUSG00000026492.11	excluded
ENSMUSG00000038482.11	included
ENSMUSG00000025246.13	overdispersed
ENSMUSG00000027180.12	included
ENSMUSG00000025245.14.AS3	included
ENSMUSG00000034951.10	excluded
ENSMUSG00000033149.17	included
ENSMUSG00000026179.14	included
ENSMUSG00000022255.16.AS2	included
ENSMUSG00000025142.18.AS2	included
ENSMUSG00000023021.15	excluded
ENSMUSG00000021420.13	excluded
ENSMUSG00000072704.6	multimodal
ENSMUSG00000020457.13	included
ENSMUSG00000032386.15	multimodal
ENSMUSG00000034088.15	overdispersed
ENSMUSG00000021038.17	included
ENSMUSG00000032883.15	included
ENSMUSG00000019179.10	included
ENSMUSG00000041912.12	included
ENSMUSG00000028107.14.AS2	included
ENSMUSG00000040525.13	included
ENSMUSG00000002635.11	multimodal
ENSMUSG00000042772.15	excluded
ENSMUSG00000007050.17	included
ENSMUSG00000029701.15	multimodal
ENSMUSG00000029086.15	included
ENSMUSG00000038696.14.AS3	included
ENSMUSG00000068739.13.AS2	included
ENSMUSG00000024293.15.AS3	overdispersed
ENSMUSG00000048000.15.AS2	included
ENSMUSG00000036893.17.AS2	included
ENSMUSG00000028639.14	included
ENSMUSG00000041632.7	excluded
ENSMUSG00000038943.16	included
ENSMUSG00000022771.17	included
ENSMUSG00000039047.17.AS3	excluded
ENSMUSG00000032612.14	included
ENSMUSG00000037822.12	excluded
ENSMUSG00000030613.13	included
ENSMUSG00000032463.10	multimodal
ENSMUSG00000001416.13.AS2	included
ENSMUSG00000031774.8	excluded
ENSMUSG00000025544.13	included
ENSMUSG00000040760.11	included
ENSMUSG00000020271.17.AS2	included
ENSMUSG00000040738.10	included
ENSMUSG00000025616.14	included
ENSMUSG00000036036.15	included
ENSMUSG00000020380.16.AS2	included
ENSMUSG00000041241.12	excluded
ENSMUSG00000071302.10	multimodal
ENSMUSG00000024845.17	included
ENSMUSG00000030982.19.AS2	included
ENSMUSG00000017721.15	excluded
ENSMUSG00000047547.14	underdispersed
ENSMUSG00000029208.16.AS3	included
ENSMUSG00000051223.14	included
ENSMUSG00000031939.16	included
ENSMUSG00000025722.16	included
ENSMUSG00000025899.14.AS4	included
ENSMUSG00000043384.15	multimodal
ENSMUSG00000052593.16	excluded
ENSMUSG00000024037.12	included
ENSMUSG00000023883.13	included
ENSMUSG00000031516.11.AS2	included
ENSMUSG00000035297.14.AS2	excluded
ENSMUSG00000025574.13	included
ENSMUSG00000021156.17.AS5	excluded
ENSMUSG00000029186.12	excluded
ENSMUSG00000041733.10	included
ENSMUSG00000030516.14	excluded
ENSMUSG00000070953.13	included
ENSMUSG00000024831.13	overdispersed
ENSMUSG00000019791.12	excluded
ENSMUSG00000026782.15.AS2	excluded
ENSMUSG00000021758.14	included
ENSMUSG00000071226.11	overdispersed
ENSMUSG00000004631.15	included
ENSMUSG00000025277.14	included
ENSMUSG00000044702.13	multimodal
ENSMUSG00000038518.15.AS4	included
ENSMUSG00000015882.17	multimodal
ENSMUSG00000024750.10	included
ENSMUSG00000042719.17.AS2	included
ENSMUSG00000078923.10	included
ENSMUSG00000056758.14	excluded
ENSMUSG00000010936.11	included
ENSMUSG00000035762.11.AS2	overdispersed
ENSMUSG00000030086.16	included
ENSMUSG00000025474.9	multimodal
ENSMUSG00000093575.1	included
ENSMUSG00000026869.12	included
ENSMUSG00000020228.11	multimodal
ENSMUSG00000015806.12.AS2	multimodal
ENSMUSG00000020794.13	excluded
ENSMUSG00000028603.15.AS2	included
ENSMUSG00000021111.15.AS3	included
ENSMUSG00000026491.13	excluded
ENSMUSG00000066442.17.AS3	excluded
ENSMUSG00000038047.18	included
ENSMUSG00000041852.15	excluded
ENSMUSG00000003062.13	excluded
ENSMUSG00000039367.11.AS2	included
ENSMUSG00000019868.16.AS2	multimodal
ENSMUSG00000021756.12.AS4	excluded
ENSMUSG00000056770.15	included
ENSMUSG00000032376.12	included
ENSMUSG00000020640.10	excluded
ENSMUSG00000039943.16.AS2	included
ENSMUSG00000032046.15	included
ENSMUSG00000033918.16	included
ENSMUSG00000030279.15.AS4	included
ENSMUSG00000033793.12.AS2	included
ENSMUSG00000009293.17	included
ENSMUSG00000042472.11.AS2	excluded
ENSMUSG00000023913.17	excluded
ENSMUSG00000038145.17.AS2	excluded
ENSMUSG00000034473.14.AS2	included
ENSMUSG00000034274.11	included
ENSMUSG00000003166.20	included
ENSMUSG00000066979.6.AS2	included
ENSMUSG00000026930.15.AS2	included
ENSMUSG00000015536.14	excluded
ENSMUSG00000002968.9	excluded
ENSMUSG00000039473.8	excluded
ENSMUSG00000027520.15	multimodal
ENSMUSG00000031575.18.AS2	included
ENSMUSG00000006494.11.AS2	excluded
ENSMUSG00000021276.10.AS3	excluded
ENSMUSG00000018848.4	excluded
ENSMUSG00000027306.15	included
ENSMUSG00000024436.16	included
ENSMUSG00000029913.14.AS2	included
ENSMUSG00000020290.14.AS2	included
ENSMUSG00000031229.16	excluded
ENSMUSG00000027569.15	included
ENSMUSG00000023827.8	included
ENSMUSG00000058729.13	included
ENSMUSG00000032555.10	included
ENSMUSG00000028587.18.AS2	included
ENSMUSG00000030982.19.AS3	included
ENSMUSG00000021569.10	excluded
ENSMUSG00000032869.15	included
ENSMUSG00000006024.13	included
ENSMUSG00000030177.14.AS3	included
ENSMUSG00000022177.9	excluded
ENSMUSG00000020459.14	included
ENSMUSG00000027487.11	included
ENSMUSG00000029439.14	excluded
ENSMUSG00000026566.15.AS2	multimodal
ENSMUSG00000031516.11.AS3	excluded
ENSMUSG00000039210.16	multimodal
ENSMUSG00000039768.16	included
ENSMUSG00000020124.10.AS2	multimodal
ENSMUSG00000032307.16	included
ENSMUSG00000033004.15.AS2	multimodal
ENSMUSG00000041718.15	multimodal
ENSMUSG00000028156.12.AS2	included
ENSMUSG00000027455.16	included
ENSMUSG00000047146.17	included
ENSMUSG00000015652.9	excluded
ENSMUSG00000027428.9	excluded
ENSMUSG00000001098.15	included
ENSMUSG00000019087.13	excluded
ENSMUSG00000026131.18	included
ENSMUSG00000022995.16.AS2	included
ENSMUSG00000029669.14	overdispersed
ENSMUSG00000032777.9.AS2	multimodal
ENSMUSG00000048234.13	included
ENSMUSG00000025747.12	excluded
ENSMUSG00000026047.13	included
ENSMUSG00000017428.16.AS3	excluded
ENSMUSG00000026867.18.AS2	included
ENSMUSG00000051278.12.AS3	included
ENSMUSG00000028573.18.AS5	included
ENSMUSG00000021368.15	included
ENSMUSG00000024002.17	excluded
ENSMUSG00000020743.15	excluded
ENSMUSG00000022760.17	multimodal
ENSMUSG00000027195.10.AS2	included
ENSMUSG00000053470.13	overdispersed
ENSMUSG00000021098.14.AS3	included
ENSMUSG00000030374.15	excluded
ENSMUSG00000014550.14	excluded
ENSMUSG00000030978.10	excluded
ENSMUSG00000020453.17	excluded
ENSMUSG00000032712.16.AS3	overdispersed
ENSMUSG00000059923.13	included
ENSMUSG00000038708.10.AS3	excluded
ENSMUSG00000056962.11	included
ENSMUSG00000021608.15.AS2	included
ENSMUSG00000007812.16	excluded
ENSMUSG00000034412.13	included
ENSMUSG00000029405.16	multimodal
ENSMUSG00000025920.19.AS3	excluded
ENSMUSG00000033335.17	included
ENSMUSG00000038535.17.AS4	excluded
ENSMUSG00000026240.12.AS2	included
ENSMUSG00000023010.15	excluded
ENSMUSG00000030960.16.AS2	overdispersed
ENSMUSG00000028618.11.AS2	included
ENSMUSG00000040481.17.AS2	excluded
ENSMUSG00000024837.15	included
ENSMUSG00000026615.14.AS2	included
ENSMUSG00000017686.16.AS2	multimodal
ENSMUSG00000034647.14	overdispersed
ENSMUSG00000036617.16	excluded
ENSMUSG00000028479.18	excluded
ENSMUSG00000020402.11	excluded
ENSMUSG00000024382.13	included
ENSMUSG00000034157.12.AS2	excluded
ENSMUSG00000035325.16.AS2	included
ENSMUSG00000031754.10	included
ENSMUSG00000028898.15.AS3	included
ENSMUSG00000028622.11	included
ENSMUSG00000054302.15	included
ENSMUSG00000063445.14	excluded
ENSMUSG00000029657.15.AS2	included
ENSMUSG00000026049.11	included
ENSMUSG00000029521.7	included
ENSMUSG00000028098.13.AS2	excluded
ENSMUSG00000005899.14.AS4	overdispersed
ENSMUSG00000020817.16.AS3	multimodal
ENSMUSG00000023902.18	multimodal
ENSMUSG00000028018.15	excluded
ENSMUSG00000021646.9	excluded
ENSMUSG00000001472.17	included
ENSMUSG00000024378.9.AS2	underdispersed
ENSMUSG00000037979.13	excluded
ENSMUSG00000048251.15	excluded
ENSMUSG00000039771.13	included
ENSMUSG00000071072.12	included
ENSMUSG00000035873.8	included
ENSMUSG00000032436.17	included
ENSMUSG00000022425.16.AS2	excluded
ENSMUSG00000067367.9	included
ENSMUSG00000020107.10	included
ENSMUSG00000037062.13.AS2	excluded
ENSMUSG00000041718.15.AS2	underdispersed
ENSMUSG00000030770.15	excluded
ENSMUSG00000025938.16	underdispersed
ENSMUSG00000031540.13	multimodal
ENSMUSG00000025580.15	included
ENSMUSG00000046324.12.AS2	included
ENSMUSG00000052997.15.AS3	included
ENSMUSG00000032540.16.AS2	multimodal
ENSMUSG00000026047.13.AS2	excluded
ENSMUSG00000017561.16.AS2	included
ENSMUSG00000003824.12	multimodal
ENSMUSG00000026708.16.AS2	overdispersed
ENSMUSG00000032737.13	multimodal
ENSMUSG00000026662.13	included
ENSMUSG00000022722.18	excluded
ENSMUSG00000025958.14.AS3	excluded
ENSMUSG00000020409.10	excluded
ENSMUSG00000026782.15.AS3	included
ENSMUSG00000041135.15	excluded
ENSMUSG00000057594.12	included
ENSMUSG00000005813.12	excluded
ENSMUSG00000054708.17	overdispersed
ENSMUSG00000017499.15	excluded
ENSMUSG00000054836.12	excluded
ENSMUSG00000008450.8.AS2	excluded
ENSMUSG00000059689.15	excluded
ENSMUSG00000055923.16.AS3	multimodal
ENSMUSG00000022312.11	included
ENSMUSG00000021218.10	included
ENSMUSG00000012117.13	included
ENSMUSG00000019792.8.AS2	excluded
ENSMUSG00000020069.16	overdispersed
ENSMUSG00000027680.15.AS2	excluded
ENSMUSG00000031295.13	included
ENSMUSG00000056234.15.AS2	excluded
ENSMUSG00000034120.18	excluded
ENSMUSG00000009073.16.AS2	included
ENSMUSG00000000378.15.AS2	included
ENSMUSG00000021012.16.AS3	included
ENSMUSG00000002076.11	overdispersed
ENSMUSG00000090626.9.AS3	excluded
ENSMUSG00000036138.16	included
ENSMUSG00000022159.16	included
ENSMUSG00000033352.11.AS2	included
ENSMUSG00000028960.18	included
ENSMUSG00000039697.16	underdispersed
ENSMUSG00000039065.11	overdispersed
ENSMUSG00000024151.13.AS2	included
ENSMUSG00000026788.13	multimodal
ENSMUSG00000045983.16.AS2	included
ENSMUSG00000060090.16.AS2	excluded
ENSMUSG00000032540.16.AS3	included
ENSMUSG00000041126.16	included
ENSMUSG00000021224.15.AS2	overdispersed
ENSMUSG00000021470.18.AS3	included
ENSMUSG00000037720.16	excluded
ENSMUSG00000059791.14	overdispersed
ENSMUSG00000062762.16	included
ENSMUSG00000004127.12	multimodal
ENSMUSG00000024811.11	overdispersed
ENSMUSG00000000751.13	excluded
ENSMUSG00000030203.17.AS2	multimodal
ENSMUSG00000024073.15	excluded
ENSMUSG00000026977.17	excluded
ENSMUSG00000000441.17	excluded
ENSMUSG00000036712.15	excluded
ENSMUSG00000116876.1	included
ENSMUSG00000054405.14	included
ENSMUSG00000028995.14	multimodal
ENSMUSG00000037720.16.AS2	included
ENSMUSG00000032336.17.AS3	included
ENSMUSG00000033799.10	included
ENSMUSG00000020409.10.AS2	excluded
ENSMUSG00000041740.16	included
ENSMUSG00000032251.12	included
ENSMUSG00000025893.8	excluded
ENSMUSG00000024491.15.AS2	overdispersed
ENSMUSG00000068206.13	included
ENSMUSG00000032965.11	included
ENSMUSG00000027323.10	excluded
ENSMUSG00000021635.14	excluded
ENSMUSG00000027359.16	excluded
ENSMUSG00000060121.15	excluded
ENSMUSG00000039531.8	overdispersed
ENSMUSG00000028886.15.AS6	overdispersed
ENSMUSG00000034617.7.AS2	included
ENSMUSG00000069255.13	included
ENSMUSG00000038145.17.AS3	excluded
ENSMUSG00000029146.14.AS2	included
ENSMUSG00000032570.17.AS3	included
ENSMUSG00000024283.14	included
ENSMUSG00000031565.18.AS3	included
ENSMUSG00000021671.9	included
ENSMUSG00000026131.18.AS2	excluded
ENSMUSG00000042472.11.AS3	included
ENSMUSG00000037720.16.AS3	included
ENSMUSG00000034518.14	included
ENSMUSG00000028886.15.AS7	included
ENSMUSG00000030654.9	included
ENSMUSG00000020782.18	overdispersed
ENSMUSG00000033819.16	multimodal
ENSMUSG00000021385.10	excluded
ENSMUSG00000031010.17	multimodal
ENSMUSG00000022106.14.AS4	overdispersed
ENSMUSG00000021661.16	multimodal
ENSMUSG00000022407.10	included
ENSMUSG00000022704.15.AS2	included
ENSMUSG00000029475.17	included
ENSMUSG00000037486.18.AS2	multimodal
ENSMUSG00000029505.17.AS3	included
ENSMUSG00000022255.16.AS3	included
ENSMUSG00000019977.16	included
ENSMUSG00000041225.16.AS2	overdispersed
ENSMUSG00000010095.13	included
ENSMUSG00000040785.19.AS4	included
ENSMUSG00000037174.18.AS4	included
ENSMUSG00000031575.18.AS3	included
ENSMUSG00000064289.15.AS2	overdispersed
ENSMUSG00000029635.15	included
ENSMUSG00000036167.16.AS2	multimodal
ENSMUSG00000052406.14	included
ENSMUSG00000029152.13	included
ENSMUSG00000020467.15	overdispersed
ENSMUSG00000020257.13.AS3	included
ENSMUSG00000020946.13	multimodal
ENSMUSG00000026374.14	included
ENSMUSG00000026955.13	multimodal
ENSMUSG00000043467.19.AS2	overdispersed
ENSMUSG00000070953.13.AS2	included
ENSMUSG00000052681.8	excluded
ENSMUSG00000047989.11	excluded
ENSMUSG00000066009.8	excluded
ENSMUSG00000026781.17	excluded
ENSMUSG00000041765.6	included
ENSMUSG00000039285.12	included
ENSMUSG00000033105.12	excluded
ENSMUSG00000040188.10	excluded
ENSMUSG00000058886.9.AS2	overdispersed
ENSMUSG00000026867.18.AS3	excluded
ENSMUSG00000032400.18.AS2	included
ENSMUSG00000061461.11	excluded
ENSMUSG00000032580.12.AS2	included
ENSMUSG00000049470.13	included
ENSMUSG00000022865.14	excluded
ENSMUSG00000012117.13.AS2	multimodal
ENSMUSG00000035949.15.AS2	multimodal
ENSMUSG00000029267.17.AS3	multimodal
ENSMUSG00000046949.16.AS2	included
ENSMUSG00000018068.13	excluded
ENSMUSG00000000958.10	multimodal
ENSMUSG00000073664.11.AS2	overdispersed
ENSMUSG00000055681.14.AS2	included
ENSMUSG00000033623.13	excluded
ENSMUSG00000049553.11	included
ENSMUSG00000026766.16	excluded
ENSMUSG00000062797.13.AS2	included
ENSMUSG00000022420.16	multimodal
ENSMUSG00000028906.16.AS4	included
ENSMUSG00000024754.12	multimodal
ENSMUSG00000047539.9	included
ENSMUSG00000000958.10.AS2	multimodal
ENSMUSG00000041459.15.AS3	included
ENSMUSG00000020359.13	excluded
ENSMUSG00000005899.14.AS5	included
ENSMUSG00000035649.17	excluded
ENSMUSG00000022967.13.AS2	excluded
ENSMUSG00000020922.11	excluded
ENSMUSG00000031922.12	multimodal
ENSMUSG00000026383.14	included
ENSMUSG00000031508.14.AS2	excluded
ENSMUSG00000039826.13.AS2	overdispersed
ENSMUSG00000039068.16.AS2	included
ENSMUSG00000023723.17	included
ENSMUSG00000032478.14.AS2	included
ENSMUSG00000029267.17.AS4	included
ENSMUSG00000020166.15	included
ENSMUSG00000039952.15	excluded
ENSMUSG00000029227.15	overdispersed
ENSMUSG00000057531.14.AS2	excluded
ENSMUSG00000037646.10	excluded
ENSMUSG00000032849.14	included
ENSMUSG00000030213.12	excluded
ENSMUSG00000015536.14.AS2	included
ENSMUSG00000040720.15	excluded
ENSMUSG00000028207.18	included
ENSMUSG00000101892.1	included
ENSMUSG00000018569.12	included
ENSMUSG00000002825.8	excluded
ENSMUSG00000042446.16.AS2	multimodal
ENSMUSG00000062234.14.AS2	included
ENSMUSG00000021666.16	overdispersed
ENSMUSG00000028277.13	included
ENSMUSG00000071252.6	excluded
ENSMUSG00000032624.15.AS2	overdispersed
ENSMUSG00000019373.11	excluded
ENSMUSG00000026223.15	included
ENSMUSG00000042043.6	excluded
ENSMUSG00000025059.16.AS2	multimodal
ENSMUSG00000018339.11	excluded
ENSMUSG00000025271.13	excluded
ENSMUSG00000018425.18	included
ENSMUSG00000042590.16	excluded
ENSMUSG00000066306.13	included
ENSMUSG00000037286.15.AS5	included
ENSMUSG00000045438.12	excluded
ENSMUSG00000028232.13	excluded
ENSMUSG00000022538.20	included
ENSMUSG00000029621.14.AS2	excluded
ENSMUSG00000009585.18	overdispersed
ENSMUSG00000041215.16.AS2	included
ENSMUSG00000035086.13.AS2	included
ENSMUSG00000020186.7	included
ENSMUSG00000031360.14	included
ENSMUSG00000028878.11	overdispersed
ENSMUSG00000028483.13.AS2	excluded
ENSMUSG00000019796.12	included
ENSMUSG00000052139.18.AS2	included
ENSMUSG00000028549.17.AS2	included
ENSMUSG00000090258.7.AS2	included
ENSMUSG00000009090.17.AS2	included
ENSMUSG00000020781.14	multimodal
ENSMUSG00000040722.7.AS2	overdispersed
ENSMUSG00000040550.16	excluded
ENSMUSG00000022972.10.AS2	included
ENSMUSG00000027327.16	excluded
ENSMUSG00000021012.16.AS4	overdispersed
ENSMUSG00000040242.14	overdispersed
ENSMUSG00000030697.7	included
ENSMUSG00000054942.13	included
ENSMUSG00000018501.17.AS2	overdispersed
ENSMUSG00000000441.17.AS2	included
ENSMUSG00000029267.17.AS5	included
ENSMUSG00000025316.16.AS2	multimodal
ENSMUSG00000050471.17.AS2	multimodal
ENSMUSG00000030269.14.AS2	included
ENSMUSG00000020843.15	included
ENSMUSG00000023942.15	included
ENSMUSG00000032411.15.AS2	included
ENSMUSG00000002820.6	excluded
ENSMUSG00000038305.15.AS2	included
ENSMUSG00000019978.16.AS4	multimodal
ENSMUSG00000029186.12.AS2	included
ENSMUSG00000023010.15.AS2	excluded
ENSMUSG00000040363.15	multimodal
ENSMUSG00000046598.15	excluded
ENSMUSG00000060671.12	multimodal
ENSMUSG00000036617.16.AS3	excluded
ENSMUSG00000062761.7.AS3	overdispersed
ENSMUSG00000024563.15.AS3	included
ENSMUSG00000028760.16.AS3	included
ENSMUSG00000027357.16.AS2	included
ENSMUSG00000021666.16.AS2	included
ENSMUSG00000019961.17	included
ENSMUSG00000026333.14	included
ENSMUSG00000026767.12.AS2	included
ENSMUSG00000028173.10	excluded
ENSMUSG00000028649.18.AS2	excluded
ENSMUSG00000042682.9	excluded
ENSMUSG00000087174.7.AS2	overdispersed
ENSMUSG00000037519.17	overdispersed
ENSMUSG00000038909.16.AS2	included
ENSMUSG00000045098.18.AS4	included
ENSMUSG00000027881.14.AS2	excluded
ENSMUSG00000022351.14	included
ENSMUSG00000029106.14	excluded
ENSMUSG00000058056.16	excluded
ENSMUSG00000034601.17	excluded
ENSMUSG00000032612.14.AS2	included
ENSMUSG00000016918.15	included
ENSMUSG00000049643.15	included
ENSMUSG00000010608.15	included
ENSMUSG00000031511.15.AS2	included
ENSMUSG00000026490.18.AS3	excluded
ENSMUSG00000074802.11	included
ENSMUSG00000060519.11	included
ENSMUSG00000021224.15.AS3	included
ENSMUSG00000031922.12.AS2	included
ENSMUSG00000026634.16	multimodal
ENSMUSG00000020534.14	included
ENSMUSG00000021111.15.AS4	included
ENSMUSG00000064037.13	excluded
[truncated: 194 more rows]
