# Supplementary material for: Combined single-cell profiling of expression and DNA methylation reveals splicing regulation and heterogeneity
Source: Genome Biol. 2019 Feb 11;20:30. doi: 10.1186/s13059-019-1644-0 (PMC6371455; doi:10.1186/s13059-019-1644-0)
Supplement: Supplementary file 9 — Table S8. AUC, effect and sign of all features when predicting splicing categories in iPS, endoderm and mouse cells (tenfold cross-validation). The effect is defined as the absolute effect size weighted by the standard deviation of the feature and the sign is the sign of the effect size. Prediction of each splicing category based on genomic (a-c), genomic and methylation (d-f) and just mean methylation (g-i) features, for iPS (a,d,g), endoderm (b,e,h) and mouse serum cells (c,f,i). (XLSX 676 kb) [file 13059_2019_1644_MOESM9_ESM.xlsx]

## Sheet: a. feat_iPSC
	excluded	excluded	excluded	excluded	included	included	included	included	multimodal	multimodal	multimodal	multimodal	overdispersed	overdispersed	overdispersed	overdispersed	underdispersed	underdispersed	underdispersed	underdispersed
	feature	AUC	effect	sign	feature	AUC	effect	sign	feature	AUC	effect	sign	feature	AUC	effect	sign	feature	AUC	effect	sign
1	phastCons.A	0.91	0.614	-1	phastCons.A	0.86	0.631	1	logLen.C2	0.726	0.149	1	phastCons.C2	0.587	0.042	-1	logLen.C2	0.802	0.044	1
2	phastCons.I1_3p	0.73	0.199	-1	phastCons.I1_3p	0.669	0.123	1	phastCons.C2	0.677	0.098	-1	phastCons.C1	0.586	0.04	-1	phastCons.C2	0.711	0.025	-1
3	phastCons.I2_5p	0.725	0.2	-1	phastCons.I2_5p	0.665	0.127	1	logLen.C1	0.645	0.091	1	AT.I2_3p	0.574	0.027	1	C.C1	0.68	0.025	1
4	CT.A	0.62	0.162	1	logLen.C2	0.637	0.251	-1	phastCons.C1	0.603	0.052	-1	CTG.I2_3p	0.569	0.013	-1	AT.C1	0.668	0.017	-1
5	A.A	0.613	0.157	-1	CT.A	0.608	0.164	-1	GA.C2	0.58	0.028	-1	GAG.I2_5p	0.568	0.01	-1	T.C1	0.664	0.02	-1
6	CCT.A	0.606	0.101	1	CTC.A	0.603	0.137	-1	TG.A	0.579	0.035	-1	TAT.I2_3p	0.567	0.016	1	GC.C1	0.661	0.019	1
7	CTC.A	0.605	0.127	1	CCT.A	0.596	0.108	-1	TAA.C2	0.572	0.014	1	G.I1_3p	0.565	0.026	-1	CCC.C2	0.66	0.012	1
8	GA.A	0.601	0.112	-1	phastCons.C2	0.593	0.175	1	TGG.A	0.568	0.02	-1	AT.I2_5p	0.563	0.024	1	GCG.C1	0.652	0.016	1
9	AA.A	0.596	0.124	-1	ATG.A	0.592	0.079	1	TTA.C2	0.56	0.011	1	G.I2_5p	0.561	0.024	-1	CC.C1	0.652	0.021	1
10	GAA.A	0.593	0.087	-1	phastCons.C1	0.589	0.158	1	TTT.C2	0.557	0.021	1	GG.I1_3p	0.559	0.022	-1	AGT.I1_5p	0.65	0.004	-1
11	SS5.I2	0.592	0.145	-1	A.A	0.589	0.139	1	T.A	0.556	0.031	-1	GCC.C2	0.558	0.012	-1	AA.I1_5p	0.648	0.016	-1
12	TC.A	0.591	0.119	1	TC.A	0.587	0.129	-1	phastCons.I1_3p	0.555	0.042	1	ATA.I2_3p	0.558	0.013	1	T.I2_3p	0.647	0.017	-1
13	CTG.A	0.587	0.076	1	AT.A	0.584	0.114	1	GAT.C2	0.554	0.015	-1	ATT.I2_3p	0.558	0.014	1	TG.C1	0.646	0.014	-1
14	TCC.A	0.584	0.067	1	C.A	0.583	0.134	-1	TAG.C2	0.553	0.003	1	CCT.I2_3p	0.557	0.011	-1	TAT.I2_3p	0.646	0.008	-1
15	ATG.A	0.582	0.06	-1	GA.A	0.582	0.106	1	GAT.A	0.553	0.012	-1	AG.I2_5p	0.557	0.019	-1	TTT.A	0.646	0.009	-1
16	AGA.A	0.579	0.074	-1	CC.A	0.581	0.115	-1	GT.A	0.552	0.018	-1	T.I1_3p	0.557	0.025	1	GC.I2_5p	0.645	0.014	1
17	AAA.A	0.578	0.082	-1	SS5.I2	0.579	0.148	1	ATG.A	0.551	0.013	-1	TCT.C1	0.556	0.011	1	TTT.I1_5p	0.643	0.012	-1
18	C.A	0.577	0.104	1	TCC.A	0.579	0.076	-1	ATA.C2	0.551	0.007	1	TA.I2_3p	0.555	0.02	1	CCT.C2	0.642	0.008	1
19	CC.A	0.576	0.087	1	logLen.C1	0.578	0.157	-1	AGT.C2	0.55	0.006	1	TAT.I1_3p	0.555	0.015	1	CC.C2	0.642	0.017	1
20	AT.A	0.574	0.083	-1	AA.A	0.578	0.108	1	phastCons.I2_5p	0.549	0.034	1	CAT.I2_3p	0.555	0.007	1	TT.A	0.642	0.013	-1
21	ACA.A	0.573	0.052	-1	GAA.A	0.577	0.083	1	GGC.A	0.549	0.01	-1	CG.I1_3p	0.554	0.01	-1	ATT.I2_3p	0.641	0.008	-1
22	TCT.A	0.573	0.068	1	TAT.A	0.571	0.053	1	AAA.C2	0.548	0.009	1	GAG.I1_3p	0.554	0.008	-1	CGC.C2	0.641	0.002	1
23	GAC.A	0.568	0.042	-1	TCT.A	0.568	0.073	-1	G.C2	0.547	0.019	-1	GCC.I2_5p	0.553	0.01	-1	ATG.C1	0.641	0.009	-1
24	CAA.A	0.568	0.057	-1	CTG.A	0.567	0.066	-1	CCC.C2	0.547	0.007	1	T.I2_3p	0.553	0.022	1	C.A	0.641	0.017	1
25	AAG.A	0.568	0.063	-1	CCC.A	0.561	0.056	-1	TA.C1	0.546	0.02	-1	ATA.I2_5p	0.553	0.014	1	TT.C1	0.64	0.013	-1
26	logLen.C2	0.561	0.066	1	AAA.A	0.561	0.066	1	AGT.I1_3p	0.545	0.005	-1	CAT.I1_3p	0.553	0.008	1	CGG.C1	0.639	0.013	1
27	TAT.A	0.56	0.036	-1	AGA.A	0.557	0.059	1	TA.C2	0.545	0.018	1	CT.I2_3p	0.553	0.018	-1	phastCons.C1	0.638	0.018	-1
28	AAT.A	0.559	0.045	-1	AAT.A	0.556	0.049	1	GAG.C1	0.545	0.015	1	GCC.I2_3p	0.553	0.007	-1	A.I1_5p	0.638	0.017	-1
29	TAG.A	0.559	0.026	1	AAG.A	0.555	0.053	1	AGG.C1	0.543	0.011	1	CG.I2_3p	0.552	0.007	-1	GCC.C1	0.637	0.013	1
30	GCC.A	0.558	0.044	1	ACA.A	0.554	0.043	1	TGT.A	0.543	0.011	-1	AT.I1_3p	0.552	0.021	1	AAA.I1_5p	0.636	0.011	-1
31	logLen.I1	0.557	0.079	-1	CAA.A	0.552	0.049	1	CC.C1	0.543	0.016	1	AAC.I1_5p	0.552	0.004	1	TGA.C1	0.636	0.008	-1
32	AGT.A	0.556	0.037	1	TAG.A	0.55	0.026	-1	GGG.C2	0.543	0.004	1	GC.I2_3p	0.552	0.016	-1	T.A	0.636	0.016	-1
33	AAC.A	0.556	0.036	-1	SS3.I1	0.548	0.086	1	TTG.A	0.543	0.009	-1	AG.I1_3p	0.552	0.014	-1	TA.I2_3p	0.635	0.013	-1
34	CGA.A	0.555	0.019	-1	GAC.A	0.548	0.033	1	CCC.C1	0.542	0.007	1	GG.I2_5p	0.552	0.018	-1	AT.A	0.635	0.014	-1
35	ACG.A	0.552	0.019	-1	CGA.A	0.547	0.02	1	CTA.C2	0.542	0.003	1	CTC.C1	0.552	0.013	1	TA.I1_5p	0.635	0.013	-1
36	T.A	0.552	0.078	1	GCC.A	0.547	0.043	-1	GTT.C2	0.541	0.006	1	GAA.C2	0.552	0.015	1	GCT.I2_5p	0.634	0.004	1
37	CCA.I2_5p	0.552	0.025	1	CAC.A	0.547	0.038	-1	AGC.A	0.541	0.013	1	GGA.I1_3p	0.551	0.008	-1	TAA.I1_5p	0.633	0.007	-1
38	AC.A	0.552	0.056	-1	TAG.C2	0.545	0.014	-1	AT.A	0.54	0.019	-1	AGG.I2_5p	0.551	0.008	-1	AAA.I2_5p	0.632	0.01	-1
39	GT.A	0.551	0.047	1	ATA.A	0.544	0.029	1	AG.A	0.54	0.02	1	AGG.I1_3p	0.551	0.008	-1	TA.I2_5p	0.631	0.014	-1
40	logLen.I1_I2	0.549	0.064	-1	AAC.A	0.542	0.031	1	TG.C2	0.539	0.012	-1	GC.C2	0.55	0.016	-1	ATT.C1	0.631	0.007	-1
41	CAC.A	0.547	0.031	1	logLen.A	0.542	0.064	1	TAT.A	0.539	0.01	-1	TGG.I1_3p	0.55	0.008	-1	CAG.I2_3p	0.63	0.004	1
42	CCC.A	0.546	0.032	1	CG.A	0.541	0.037	1	phastCons.I1_5p	0.539	0.007	-1	AAT.I2_5p	0.549	0.011	1	TT.I1_5p	0.63	0.014	-1
43	CG.A	0.546	0.04	-1	logLen.I1	0.541	0.066	1	TGA.A	0.539	0.009	-1	C.I2_3p	0.549	0.021	-1	CG.C1	0.63	0.02	1
44	logLen.A	0.544	0.061	-1	ACG.A	0.541	0.019	1	AT.C1	0.539	0.019	-1	TT.I1_3p	0.549	0.019	1	A.I2_5p	0.629	0.015	-1
45	GCC.I2_5p	0.544	0.02	1	CCA.I2_5p	0.54	0.023	-1	TAG.I1_3p	0.538	0.005	-1	GG.I2_3p	0.548	0.016	-1	GAA.C1	0.629	0.008	-1
46	TGC.A	0.543	0.033	1	logLen.I1_I2	0.54	0.057	1	CA.A	0.538	0.015	1	phastCons.A	0.548	0.023	-1	TAG.I1_5p	0.629	0.003	-1
47	GCT.A	0.542	0.031	1	GAT.A	0.539	0.035	1	GGA.C2	0.538	0.009	-1	GC.I2_5p	0.548	0.017	-1	TT.I2_3p	0.628	0.013	-1
48	GC.A	0.542	0.043	1	GC.A	0.536	0.046	-1	GTG.A	0.538	0.009	-1	GGC.I2_3p	0.547	0.008	-1	GTA.I1_5p	0.628	0.004	-1
49	CC.I2_5p	0.541	0.032	1	AGT.A	0.536	0.028	-1	GG.A	0.538	0.012	-1	ATG.I2_3p	0.547	0.006	1	C.I2_5p	0.628	0.016	1
50	ATA.A	0.541	0.022	-1	CGC.C2	0.536	0.004	-1	TGG.C1	0.538	0.01	-1	T.I2_5p	0.547	0.022	1	AT.I2_3p	0.627	0.011	-1
51	GGA.A	0.541	0.029	-1	TAA.I2_5p	0.535	0.031	1	GAA.C2	0.538	0.013	-1	AAT.I2_3p	0.547	0.01	1	GG.I2_3p	0.627	0.013	1
52	TAA.I2_5p	0.541	0.032	-1	AA.I1_3p	0.535	0.048	1	GTT.A	0.537	0.007	-1	ATT.I1_3p	0.546	0.011	1	G.I2_5p	0.627	0.016	1
53	SS3.I1	0.541	0.067	-1	AAA.I1_3p	0.535	0.039	1	TCT.C2	0.537	0.004	1	GC.I1_3p	0.546	0.015	-1	GAT.C1	0.627	0.007	-1
54	AAA.I1_3p	0.537	0.034	-1	CC.I2_5p	0.534	0.035	-1	AGA.C2	0.536	0.013	-1	GTA.I2_3p	0.546	0.005	1	TT.I2_5p	0.626	0.014	-1
55	AA.I1_3p	0.536	0.04	-1	C.I2_5p	0.533	0.041	-1	CAC.C1	0.536	0.005	1	GCT.I1_3p	0.546	0.004	-1	GGG.I1_5p	0.626	0.015	1
56	GGT.A	0.536	0.018	1	A.I1_3p	0.532	0.045	1	CTT.I2_5p	0.536	0.006	1	G.I2_3p	0.546	0.019	-1	AAT.I1_5p	0.626	0.007	-1
57	C.I2_5p	0.536	0.034	1	GGA.A	0.532	0.025	1	CAG.A	0.536	0.011	1	GGC.I1_3p	0.545	0.008	-1	CG.I2_5p	0.625	0.009	1
58	ACC.I2_5p	0.535	0.012	1	TGA.I1_3p	0.532	0.015	1	T.C1	0.536	0.02	-1	G.C1	0.545	0.017	-1	T.I2_5p	0.625	0.015	-1
59	TGA.I1_3p	0.535	0.013	-1	CA.I1_3p	0.532	0.033	-1	ATT.C1	0.536	0.013	-1	CC.I2_3p	0.545	0.018	-1	CGC.C1	0.625	0.015	1
60	TCA.A	0.534	0.025	1	TGG.C1	0.532	0.032	1	ACC.C1	0.535	0.006	1	TCG.I1_3p	0.545	0.001	-1	CC.I2_5p	0.624	0.016	1
61	A.I1_3p	0.533	0.034	-1	TAA.I1_3p	0.532	0.028	1	ATG.C2	0.535	0.011	-1	TT.I2_3p	0.545	0.019	1	TTA.I2_5p	0.624	0.007	-1
62	C.I1_3p	0.532	0.032	1	GCC.I2_5p	0.532	0.018	-1	TT.C2	0.535	0.02	1	AAA.I1_5p	0.545	0.011	1	C.C2	0.624	0.016	1
63	TGC.I2_5p	0.532	0.012	1	TGA.A	0.531	0.028	1	TCC.C1	0.535	0.007	1	CG.A	0.545	0.015	-1	GA.C1	0.622	0.011	-1
64	GAA.I1_3p	0.532	0.012	-1	TA.A	0.531	0.037	1	GCA.A	0.535	0.009	1	GGC.I2_5p	0.544	0.009	-1	AA.I2_5p	0.622	0.013	-1
65	AG.I2_3p	0.531	0.026	-1	TC.I1_3p	0.531	0.037	-1	CGG.C1	0.535	0.008	1	GAT.I2_5p	0.544	0.005	1	AAT.C1	0.622	0.008	-1
66	TTT.I1_3p	0.531	0.05	1	AT.C1	0.531	0.05	1	AGG.C2	0.535	0.006	1	logLen.C1	0.544	0.019	1	C.I2_3p	0.622	0.015	1
67	logLen.A_I1	0.531	0.048	1	GAA.I1_3p	0.531	0.014	1	TAG.I1_5p	0.535	0.004	-1	TAA.I2_3p	0.544	0.009	1	ATA.I1_5p	0.622	0.006	-1
68	CA.I1_3p	0.531	0.027	1	TCG.A	0.53	0.009	1	TGG.C2	0.534	0.009	-1	TAA.I2_5p	0.544	0.01	1	C.I1_5p	0.622	0.015	1
69	TAC.A	0.53	0.017	-1	GGG.C1	0.53	0.027	-1	C.C1	0.533	0.013	1	phastCons.I2_5p	0.544	0.028	1	GGG.I2_5p	0.622	0.009	1
70	CCT.I2_5p	0.53	0.013	1	TCA.A	0.53	0.026	-1	CCC.A	0.533	0.012	1	TA.I2_5p	0.544	0.018	1	CC.A	0.621	0.014	1
71	CC.I1_3p	0.53	0.017	1	GCG.C2	0.53	0.002	-1	AC.I1_5p	0.533	0.008	-1	GCT.I2_3p	0.543	0.006	-1	GCC.C2	0.62	0.008	1
72	ATG.I1_3p	0.53	0.012	-1	TGC.I2_5p	0.53	0.014	-1	GTT.I2_5p	0.533	0.006	-1	GGC.C1	0.543	0.011	-1	AGG.I2_3p	0.62	0.005	1
73	CCA.I1_3p	0.53	0.014	1	GGG.A	0.53	0.027	-1	G.A	0.533	0.012	-1	CGG.I1_3p	0.543	0.002	-1	GGG.I2_3p	0.619	0.007	1
74	T.I2_3p	0.53	0.04	1	CC.C1	0.53	0.049	-1	AA.A	0.532	0.023	1	AA.I1_5p	0.543	0.015	1	GCC.I2_5p	0.619	0.006	1
75	phastCons.C1	0.53	0.048	-1	TG.C1	0.53	0.04	1	TGT.C2	0.532	0.006	1	TTC.I1_3p	0.543	0.007	1	CC.I2_3p	0.619	0.015	1
76	GTC.A	0.529	0.017	1	AC.A	0.53	0.038	1	ACC.I1_5p	0.532	0.003	-1	TGT.I1_5p	0.543	0.007	1	ATT.I1_5p	0.619	0.007	-1
77	CA.I1_5p	0.529	0.026	-1	GA.I1_3p	0.529	0.025	1	TAT.C2	0.532	0.004	1	AGC.I2_5p	0.543	0.004	-1	CGC.I2_5p	0.618	0.002	1
78	CAA.I1_3p	0.529	0.01	1	CCC.C1	0.529	0.031	-1	ACC.A	0.532	0.009	1	CCG.I1_3p	0.542	0.002	-1	GG.I2_5p	0.618	0.015	1
79	TAA.I1_3p	0.529	0.022	-1	ACC.I2_5p	0.529	0.011	-1	TAT.C1	0.531	0.011	-1	phastCons.I1_3p	0.542	0.029	1	T.I1_5p	0.618	0.015	-1
80	CTC.I2_5p	0.529	0.013	1	TGC.A	0.529	0.028	-1	AAA.A	0.531	0.02	1	CG.C1	0.542	0.013	-1	G.I2_3p	0.617	0.013	1
81	GTG.A	0.528	0.018	1	C.I1_3p	0.529	0.042	-1	CTG.A	0.531	0.012	-1	CAG.I1_3p	0.542	0.006	-1	CCC.I2_5p	0.617	0.01	1
82	CCA.I2_3p	0.528	0.015	-1	AGG.C1	0.528	0.022	-1	GTC.C2	0.531	0.002	1	GCC.I1_3p	0.541	0.007	-1	TGC.I2_5p	0.617	0.004	1
83	GAT.A	0.528	0.022	-1	ATA.C2	0.528	0.01	-1	GTA.I1_3p	0.531	0.003	-1	GGC.I1_5p	0.541	0.009	-1	GGA.I2_3p	0.617	0.004	1
84	TCG.A	0.528	0.007	-1	GTC.A	0.527	0.017	-1	CCT.C1	0.53	0.008	1	TCT.C2	0.541	0.008	1	TTT.I2_3p	0.617	0.01	-1
85	CAC.I1_3p	0.528	0.013	1	TAA.C2	0.527	0.015	-1	GT.C2	0.53	0.01	1	TA.I1_3p	0.541	0.017	1	CCG.I2_5p	0.617	0.002	1
86	CGG.A	0.528	0.012	-1	GTA.C2	0.527	0.007	-1	AAG.A	0.53	0.015	1	TAC.I2_5p	0.541	0.004	1	ATT.A	0.617	0.008	-1
87	GGG.A	0.528	0.018	1	AAA.I2_5p	0.527	0.024	1	CCA.C2	0.53	0.007	1	CAG.I2_5p	0.541	0.007	-1	CCC.C1	0.616	0.013	1
88	AA.I2_5p	0.527	0.029	-1	CAA.I1_3p	0.527	0.01	-1	TCT.I2_5p	0.53	0.006	1	GC.I1_5p	0.54	0.014	-1	GC.I1_5p	0.616	0.014	1
89	CTT.I2_5p	0.527	0.013	-1	CAG.A	0.527	0.026	-1	CTT.C2	0.53	0.003	1	CGA.I2_3p	0.54	0.001	-1	G.I1_5p	0.616	0.016	1
90	GGC.A	0.527	0.02	1	GAG.C1	0.527	0.026	-1	T.C2	0.53	0.017	1	TC.C1	0.54	0.016	1	TTT.I2_5p	0.616	0.011	-1
91	ACC.I1_3p	0.526	0.008	1	C.C1	0.527	0.05	-1	GGT.A	0.529	0.006	-1	GA.I1_3p	0.54	0.012	-1	TA.C1	0.616	0.011	-1
92	CA.I2_5p	0.526	0.019	1	TAC.A	0.526	0.017	1	AGT.A	0.529	0.004	-1	ATT.I2_5p	0.54	0.009	1	AAA.I1_3p	0.616	0.008	-1
93	CTC.I1_3p	0.526	0.017	1	TCC.I1_3p	0.526	0.013	-1	CC.A	0.529	0.015	1	AGC.I1_3p	0.54	0.004	-1	TTG.C1	0.616	0.007	-1
94	ACT.A	0.526	0.017	1	AA.I2_5p	0.526	0.032	1	TCT.C1	0.529	0.005	1	ACT.A	0.54	0.008	1	ATA.I2_3p	0.616	0.006	-1
95	GA.I1_3p	0.526	0.015	-1	ATT.A	0.525	0.027	1	A.A	0.529	0.021	1	A.I1_5p	0.54	0.014	1	A.C1	0.616	0.014	-1
96	AT.I1_3p	0.525	0.026	-1	GCT.A	0.525	0.021	-1	CAC.C2	0.529	0.003	1	ATT.I1_5p	0.54	0.009	1	GCG.C2	0.616	0.002	1
97	TT.I2_3p	0.525	0.032	1	AGG.C2	0.525	0.013	-1	CTA.I1_5p	0.528	0.003	-1	CGC.C2	0.54	0.004	-1	AT.I2_5p	0.615	0.011	-1
98	TC.I1_3p	0.525	0.024	1	CC.I1_3p	0.525	0.027	-1	CAA.A	0.528	0.009	1	GGG.I2_3p	0.539	0.008	-1	CTC.C2	0.615	0.005	1
99	CAG.I1_3p	0.525	0.01	1	CGG.C1	0.525	0.031	-1	AG.C1	0.528	0.014	1	CCC.I2_3p	0.539	0.01	-1	CCC.I1_5p	0.615	0.011	1
100	CAG.I2_3p	0.525	0.012	-1	CCA.A	0.525	0.022	-1	TT.A	0.528	0.011	-1	A.I2_3p	0.539	0.016	1	CG.A	0.615	0.011	1
101	GC.I2_5p	0.525	0.014	1	TCT.C2	0.525	0.013	-1	GT.I2_5p	0.527	0.006	-1	TTT.I1_3p	0.539	0.014	1	CCG.C1	0.615	0.01	1
102	GA.I2_3p	0.524	0.019	-1	TCA.I1_3p	0.525	0.011	-1	GTC.C1	0.527	0.002	1	TAC.I1_5p	0.539	0.003	1	TAA.I1_3p	0.615	0.006	-1
103	ATT.I2_3p	0.524	0.019	1	TG.C2	0.525	0.031	1	GCC.C1	0.527	0.006	1	GGG.I1_3p	0.539	0.009	-1	TAA.I2_3p	0.614	0.006	-1
104	CAC.I2_5p	0.524	0.009	1	ATC.I1_3p	0.525	0.009	-1	AG.I1_3p	0.527	0.012	-1	ATC.I2_5p	0.539	0.003	1	TTA.I2_3p	0.614	0.007	-1
105	AAA.I2_5p	0.524	0.018	-1	CCC.C2	0.525	0.013	-1	GGG.A	0.527	0.004	-1	CT.C1	0.539	0.016	1	GAA.I1_5p	0.614	0.004	-1
106	CG.I2_5p	0.524	0.005	1	AGT.C2	0.524	0.009	-1	GCC.C2	0.527	0.005	1	CTC.I2_3p	0.539	0.007	-1	CCG.I1_5p	0.614	0.007	1
107	ATA.I1_3p	0.524	0.019	-1	AG.I2_3p	0.524	0.023	1	C.A	0.527	0.014	1	TGC.C2	0.539	0.009	-1	TTA.I1_5p	0.614	0.006	-1
108	TCC.I1_3p	0.524	0.008	1	CTC.C1	0.524	0.023	-1	CCA.C1	0.527	0.009	1	AGA.C2	0.538	0.008	1	CCC.I2_3p	0.614	0.009	1
109	TA.I2_5p	0.524	0.028	-1	GCC.I2_3p	0.524	0.013	1	TTC.C2	0.526	0.003	1	CGG.I2_5p	0.538	0.003	-1	ATT.I2_5p	0.614	0.007	-1
110	TAG.C2	0.523	0.007	1	GCG.C1	0.524	0.03	-1	GGG.C1	0.526	0.005	1	AGG.I2_3p	0.538	0.005	-1	GG.I1_5p	0.613	0.016	1
111	TCT.I2_3p	0.523	0.013	1	TTT.I1_3p	0.524	0.05	-1	TTT.I2_3p	0.525	0.011	-1	TTA.I2_3p	0.537	0.009	1	TTG.I2_3p	0.613	0.004	-1
112	TG.A	0.523	0.028	1	CCT.I2_5p	0.523	0.012	-1	TT.I2_3p	0.525	0.012	-1	GGG.I2_5p	0.537	0.008	-1	AGC.C1	0.613	0.007	1
113	AAT.I1_3p	0.523	0.019	-1	AGC.A	0.523	0.02	-1	GTA.I1_5p	0.525	0.003	-1	TTA.I1_3p	0.537	0.008	1	CAC.C1	0.612	0.007	1
114	TG.I2_5p	0.523	0.022	1	AAG.I1_3p	0.523	0.01	1	TT.C1	0.525	0.015	-1	ACA.C1	0.537	0.007	1	AA.I1_3p	0.61	0.011	-1
115	GAG.I2_3p	0.523	0.012	-1	AAA.C2	0.523	0.007	-1	ATC.I1_3p	0.525	0.002	1	AGT.I2_3p	0.537	0.003	1	A.I1_3p	0.61	0.014	-1
116	AAT.I2_5p	0.523	0.018	-1	ATG.C1	0.523	0.024	1	CGC.C2	0.525	0	1	TAG.C2	0.537	0.004	1	ATA.I2_5p	0.609	0.006	-1
117	TA.A	0.522	0.022	-1	TCC.C1	0.523	0.017	-1	T.I2_3p	0.525	0.011	-1	TCA.I1_3p	0.537	0.005	1	AAA.A	0.608	0.006	-1
118	CC.I2_3p	0.522	0.024	-1	ATC.A	0.523	0.018	1	GAC.I1_5p	0.525	0.003	-1	GGT.I1_3p	0.537	0.003	-1	TTT.I1_3p	0.607	0.009	-1
119	GTG.I2_5p	0.522	0.009	1	ATA.I1_3p	0.523	0.019	1	AGA.I1_5p	0.525	0.003	-1	TGG.I2_3p	0.537	0.007	-1	TTA.A	0.607	0.004	-1
120	TCA.I1_5p	0.522	0.009	-1	logLen.A_I2	0.523	0.033	1	TG.C1	0.525	0.009	-1	CAT.I2_5p	0.537	0.005	1	CG.I1_5p	0.607	0.014	1
121	ATC.A	0.522	0.016	-1	GGC.I2_3p	0.523	0.011	1	AC.A	0.525	0.01	1	CCC.I1_5p	0.537	0.008	-1	AAT.A	0.607	0.006	-1
122	CTA.A	0.522	0.008	-1	T.I2_3p	0.522	0.034	-1	GCT.A	0.525	0.008	-1	CC.I1_3p	0.536	0.015	-1	CG.I2_3p	0.607	0.006	1
123	CTG.I2_5p	0.522	0.009	1	CA.I2_5p	0.522	0.019	-1	TAA.I2_3p	0.525	0.005	-1	GGA.I2_5p	0.536	0.004	-1	GTC.I1_3p	0.607	0.002	1
124	TTC.I2_3p	0.522	0.011	1	CA.I1_5p	0.522	0.025	1	GTC.I2_3p	0.524	0.003	1	CTA.A	0.536	0.005	1	TAA.I2_5p	0.607	0.006	-1
125	A.I2_5p	0.522	0.021	-1	CTC.C2	0.522	0.012	-1	TTA.C1	0.524	0.01	-1	GGC.C2	0.536	0.005	-1	AAC.I1_5p	0.606	0.003	-1
126	logLen.C1	0.522	0.032	1	AGG.A	0.522	0.024	-1	GGC.C1	0.524	0.006	1	CCG.I2_5p	0.536	0.002	-1	GGC.C1	0.606	0.01	1
127	TTA.I2_5p	0.521	0.021	-1	ACT.A	0.522	0.02	-1	TA.A	0.524	0.01	-1	AG.C2	0.536	0.011	1	TAT.I2_5p	0.606	0.007	-1
128	AGC.I2_3p	0.521	0.007	-1	CCG.C1	0.522	0.021	-1	CAT.I1_3p	0.524	0.004	1	CG.I2_5p	0.536	0.009	-1	GGC.I2_5p	0.606	0.006	1
129	AGT.I1_3p	0.521	0.007	1	GCC.C1	0.522	0.024	-1	ATA.I2_5p	0.524	0.007	-1	ATA.I1_3p	0.535	0.01	1	GC.I2_3p	0.605	0.009	1
130	GCC.I2_3p	0.521	0.011	-1	TA.C2	0.522	0.026	-1	ACT.A	0.524	0.004	-1	GG.I1_5p	0.535	0.012	-1	TA.I1_3p	0.605	0.011	-1
131	T.I2_5p	0.521	0.019	-1	AT.I2_3p	0.522	0.025	-1	TCC.I2_3p	0.524	0.004	1	CTG.I1_5p	0.535	0.007	-1	CTG.I2_5p	0.605	0.005	1
132	GTA.C2	0.521	0.006	1	T.C1	0.522	0.041	1	GGT.C2	0.524	0.002	1	TTT.I2_3p	0.535	0.014	1	AT.I1_5p	0.605	0.011	-1
133	TTC.I2_5p	0.521	0.008	-1	CGC.C1	0.522	0.022	-1	GAC.I2_5p	0.524	0.002	1	GA.C2	0.535	0.01	1	GGG.A	0.605	0.006	1
134	TCC.I2_5p	0.521	0.007	1	AC.I1_5p	0.522	0.018	1	GCG.C1	0.523	0.004	1	AGC.I2_3p	0.535	0.004	-1	TA.A	0.604	0.009	-1
135	GGG.C1	0.521	0.016	1	TTC.I2_3p	0.522	0.013	-1	GGG.I1_5p	0.523	0.01	1	TCG.I2_3p	0.534	0.001	-1	TAT.I1_5p	0.604	0.005	-1
136	TTT.I2_3p	0.521	0.021	1	TCG.I1_5p	0.521	0.006	-1	GTA.I2_3p	0.523	0.003	-1	TAT.I2_5p	0.534	0.01	1	ACT.I2_5p	0.604	0.003	-1
137	GC.I1_3p	0.521	0.011	1	CAC.I1_3p	0.521	0.012	-1	TA.I1_5p	0.523	0.009	-1	CTG.I1_3p	0.534	0.007	-1	A.C2	0.604	0.013	-1
138	GCC.I1_3p	0.521	0.006	1	GGT.A	0.521	0.011	-1	AAC.A	0.523	0.006	1	CC.I2_5p	0.534	0.015	-1	TCC.C2	0.604	0.004	1
139	TG.I1_3p	0.52	0.022	-1	GAT.I2_5p	0.521	0.008	-1	GCA.C2	0.523	0.007	-1	AT.I1_5p	0.534	0.012	1	AAT.I2_3p	0.604	0.006	-1
140	CCT.I1_3p	0.52	0.007	1	TTA.I2_5p	0.521	0.022	1	ATT.I2_3p	0.523	0.007	-1	CCC.I2_5p	0.534	0.007	-1	AA.C1	0.603	0.011	-1
141	GCG.I2_3p	0.52	0.002	-1	TTG.C1	0.521	0.023	1	AGA.A	0.523	0.009	1	CGT.I2_3p	0.534	0.001	-1	AT.C2	0.603	0.01	-1
142	AGA.I2_3p	0.52	0.009	-1	CAT.I2_3p	0.521	0.01	-1	GAC.C2	0.523	0.005	-1	A.C2	0.534	0.014	1	CCG.C2	0.603	0.003	1
143	AAT.I2_3p	0.52	0.013	1	TAT.C1	0.521	0.024	1	TAG.I2_3p	0.523	0.003	-1	GGT.I2_3p	0.534	0.003	-1	GCC.I1_5p	0.602	0.008	1
144	TCC.I2_3p	0.52	0.007	-1	CAT.A	0.521	0.014	1	TA.I1_3p	0.523	0.011	-1	TT.I2_5p	0.534	0.015	1	ATA.I1_3p	0.602	0.006	-1
145	TTA.I2_3p	0.52	0.015	1	TA.I2_5p	0.52	0.028	1	AAT.I1_5p	0.522	0.006	-1	CG.C2	0.534	0.009	-1	ATA.A	0.601	0.005	-1
146	CGA.I2_5p	0.52	0.002	1	CGG.A	0.52	0.008	1	CAG.C1	0.522	0.006	1	GCG.I1_3p	0.534	0.002	-1	GCC.I2_3p	0.601	0.005	1
147	TGA.A	0.52	0.018	-1	GT.A	0.52	0.019	-1	GTA.A	0.522	0.001	-1	TAA.I1_5p	0.534	0.007	1	CGG.I2_5p	0.601	0.002	1
148	CG.I2_3p	0.52	0.005	-1	T.A	0.52	0.033	-1	GAA.A	0.522	0.01	1	TCA.I2_3p	0.533	0.004	1	AA.A	0.601	0.008	-1
149	TCC.I1_5p	0.52	0.012	1	AAT.I1_3p	0.52	0.019	1	TA.I2_3p	0.522	0.009	-1	GGG.I1_5p	0.533	0.009	-1	GC.A	0.601	0.012	1
150	TCA.I1_3p	0.52	0.008	1	AG.I1_5p	0.52	0.019	1	GTG.I2_3p	0.522	0.004	1	CAC.I2_3p	0.533	0.004	-1	GGG.C2	0.601	0.005	1
151	GAT.I1_5p	0.52	0.006	-1	CG.I2_3p	0.52	0.005	1	AA.C2	0.522	0.005	1	GC.C1	0.533	0.012	-1	CC.I1_5p	0.6	0.013	1
152	G.I2_3p	0.52	0.023	-1	ACC.C2	0.52	0.008	-1	AAT.I2_3p	0.521	0.006	-1	CGT.I1_3p	0.533	0.001	-1	GTC.I2_5p	0.6	0.002	1
153	AGG.C1	0.52	0.014	1	TTC.A	0.52	0.021	-1	CG.C2	0.521	0.01	-1	G.I1_5p	0.533	0.012	-1	TAT.A	0.6	0.005	-1
154	TAA.I2_3p	0.52	0.012	1	CGT.A	0.52	0.006	1	SS3.I1	0.521	0.008	-1	GGG.A	0.533	0.007	1	CG.I1_3p	0.6	0.008	1
155	logLen.A_I2	0.519	0.028	-1	CAG.I1_5p	0.52	0.012	1	TTT.A	0.521	0.005	-1	ACC.I1_3p	0.533	0.003	-1	phastCons.I2_3p	0.599	0.008	-1
156	GTT.A	0.519	0.01	1	ATT.I2_3p	0.52	0.018	-1	TTA.I2_3p	0.521	0.006	-1	TCA.C1	0.533	0.006	1	CGG.I1_5p	0.599	0.009	1
157	TTC.A	0.519	0.019	1	GTT.I2_5p	0.52	0.012	1	AGC.I2_5p	0.521	0.002	1	ACG.I2_3p	0.533	0.001	-1	TCG.I1_5p	0.599	0.002	1
158	CGC.C2	0.519	0.005	1	GC.I2_5p	0.52	0.015	-1	CC.C2	0.521	0.009	1	AC.C1	0.533	0.01	1	GAT.C2	0.598	0.006	-1
159	GAT.I2_5p	0.519	0.006	1	AAT.C2	0.52	0.012	-1	TGG.I2_3p	0.521	0.001	-1	GCT.C2	0.533	0.007	-1	TTA.C1	0.598	0.004	-1
160	GAG.C1	0.519	0.015	1	CCG.C2	0.52	0.001	-1	AAC.I1_5p	0.52	0.002	-1	TCT.A	0.532	0.007	1	CCT.I1_3p	0.597	0.005	1
161	AT.I2_3p	0.519	0.019	1	GAT.I1_5p	0.52	0.007	1	TC.C1	0.52	0.007	1	C.I1_3p	0.532	0.013	-1	CCA.I2_3p	0.596	0.004	1
162	TT.I2_5p	0.519	0.022	-1	TA.C1	0.519	0.032	1	CCC.I1_3p	0.519	0.011	1	CGC.I1_5p	0.532	0.004	-1	AGT.I1_3p	0.596	0.003	-1
163	CTT.I1_3p	0.519	0.01	-1	A.I2_5p	0.519	0.025	1	GT.I1_3p	0.519	0.006	-1	AAC.C2	0.532	0.006	1	TAC.I1_5p	0.596	0.002	-1
164	TA.I1_3p	0.519	0.019	-1	CCA.I1_3p	0.519	0.012	-1	ATA.I1_5p	0.519	0.004	-1	GCC.I1_5p	0.532	0.007	-1	TGG.I2_5p	0.596	0.006	1
165	CA.C1	0.519	0.02	-1	GCG.I2_3p	0.519	0.001	1	CCA.I2_3p	0.519	0.002	1	GCC.A	0.532	0.007	-1	TAG.I1_3p	0.595	0.003	-1
166	GTT.I2_3p	0.519	0.008	1	TA.I1_3p	0.519	0.024	1	C.I2_3p	0.519	0.01	1	CCG.C1	0.532	0.007	-1	GGC.I1_5p	0.594	0.009	1
167	GG.A	0.519	0.019	1	TTG.I1_5p	0.519	0.011	1	GAC.C1	0.519	0.005	-1	A.I2_5p	0.532	0.015	1	C.I1_3p	0.594	0.013	1
168	CCA.A	0.519	0.012	1	CTG.I2_5p	0.519	0.01	-1	TGC.I1_3p	0.519	0.003	1	CCA.I2_5p	0.532	0.005	-1	CA.I2_3p	0.594	0.007	1
169	AGA.C2	0.518	0.01	1	TGA.I1_5p	0.519	0.009	1	AT.I2_3p	0.519	0.01	-1	logLen.A	0.531	0.015	1	TTG.A	0.594	0.006	-1
170	TGT.I2_3p	0.518	0.013	1	GC.I2_3p	0.519	0.019	1	SS5.I1	0.519	0.008	1	GTC.I2_3p	0.531	0.003	-1	TTT.C1	0.594	0.007	-1
171	G.I2_5p	0.518	0.009	1	CTA.C2	0.519	0.007	-1	TAG.A	0.519	0.003	-1	ATG.I1_3p	0.531	0.004	1	TG.A	0.594	0.009	-1
172	GC.I2_3p	0.518	0.015	-1	GTT.C2	0.519	0.007	-1	TAA.C1	0.518	0.006	-1	AAT.I1_5p	0.531	0.006	1	TGT.I2_3p	0.594	0.005	-1
173	AC.C1	0.518	0.022	-1	AAT.I1_5p	0.519	0.016	1	CAG.I1_3p	0.518	0.002	-1	TGG.A	0.531	0.008	-1	CGT.I1_3p	0.593	0.001	1
174	TTG.I2_3p	0.518	0.008	1	GGC.C1	0.519	0.022	-1	TCC.I1_3p	0.518	0.004	1	CAG.I1_5p	0.531	0.003	-1	ACT.I1_5p	0.593	0.003	-1
175	CCC.I2_3p	0.518	0.011	-1	CCC.I2_5p	0.519	0.007	-1	GTG.C2	0.518	0.004	1	ACC.I2_3p	0.531	0.003	-1	AGA.C1	0.593	0.007	-1
176	AGG.I2_3p	0.518	0.01	-1	TTA.A	0.519	0.017	1	GAC.I1_3p	0.518	0.002	1	GTG.I2_5p	0.531	0.004	-1	GTT.I2_3p	0.592	0.003	-1
177	GGC.C1	0.518	0.017	1	GAG.I2_3p	0.519	0.011	1	AG.C2	0.518	0.006	-1	TTC.I2_3p	0.531	0.006	1	TAC.I1_3p	0.592	0.002	-1
178	CCG.I2_5p	0.518	0.001	1	GAA.C1	0.519	0.022	1	TAT.I1_5p	0.518	0.004	-1	GTG.I1_3p	0.531	0.003	-1	ATA.C1	0.592	0.005	-1
179	CA.I2_3p	0.518	0.015	-1	AAG.I2_5p	0.519	0.006	1	CTT.I1_3p	0.518	0.004	1	CCT.I1_3p	0.53	0.006	-1	CCG.A	0.592	0.004	1
180	CCG.C2	0.517	0.003	1	GA.I2_3p	0.519	0.017	1	TAA.I1_3p	0.518	0.004	-1	ACA.I1_3p	0.53	0.003	1	CGG.A	0.591	0.005	1
181	GTC.I1_5p	0.517	0.005	1	GTG.I1_3p	0.518	0.012	1	TCT.I1_5p	0.518	0.003	1	CAA.I1_5p	0.53	0.003	1	CCA.C1	0.591	0.007	1
182	ACA.I1_5p	0.517	0.008	-1	AGA.I2_3p	0.518	0.009	1	TGG.I2_5p	0.518	0.002	-1	GAC.I1_5p	0.53	0.001	-1	TAT.C1	0.591	0.005	-1
183	CAC.I1_5p	0.517	0.007	-1	CCC.I1_3p	0.518	0.011	-1	ACG.I2_5p	0.518	0	-1	GCC.C1	0.53	0.009	-1	AAT.I1_3p	0.591	0.005	-1
184	CAG.I1_5p	0.517	0.011	-1	CAC.I1_5p	0.518	0.008	1	CTA.I1_3p	0.518	0.002	-1	CTA.I2_5p	0.53	0.003	1	CC.I1_3p	0.591	0.013	1
185	SS3.I2	0.517	0.024	1	CTG.I2_3p	0.518	0.012	1	CTC.I1_5p	0.518	0.004	1	CCC.I1_3p	0.53	0.008	-1	AGC.A	0.591	0.007	1
186	TCG.I1_5p	0.517	0.004	1	TT.I2_5p	0.518	0.024	1	logLen.A	0.518	0.008	-1	AA.I2_5p	0.53	0.012	1	CGC.I1_3p	0.591	0.002	1
187	C.I2_3p	0.517	0.022	-1	CTC.I2_5p	0.518	0.009	-1	GCA.I1_5p	0.518	0.002	1	AAT.C2	0.53	0.007	1	CCC.I1_3p	0.591	0.009	1
188	ATA.I2_5p	0.517	0.015	-1	TGG.C2	0.518	0.016	1	TG.I2_5p	0.518	0.004	-1	CC.I1_5p	0.53	0.009	-1	CCC.A	0.591	0.009	1
189	CTG.I1_3p	0.517	0.005	1	G.I2_3p	0.518	0.023	1	TTT.I1_3p	0.517	0.005	-1	CTC.I2_5p	0.53	0.006	-1	CT.C2	0.59	0.008	1
190	CTG.C2	0.517	0.016	-1	AGA.I1_5p	0.518	0.01	1	TCC.C2	0.517	0.001	1	CGA.I2_5p	0.53	0.001	-1	TAA.A	0.59	0.004	-1
191	CAC.C1	0.517	0.012	-1	A.C1	0.518	0.031	1	TGA.C2	0.517	0.008	-1	GAG.I2_3p	0.53	0.003	-1	AAA.C1	0.589	0.008	-1
192	CA.A	0.517	0.025	-1	ATG.I2_3p	0.518	0.007	-1	TTC.I1_3p	0.517	0.005	1	CCG.A	0.53	0.005	-1	phastCons.I1_5p	0.589	0.007	-1
193	CTT.I2_3p	0.517	0.006	1	CC.I2_3p	0.518	0.018	1	AGT.C1	0.517	0.001	1	GTT.I1_3p	0.53	0.003	1	ATG.C2	0.589	0.005	-1
194	ACT.I2_5p	0.517	0.004	-1	TCT.I2_3p	0.518	0.012	-1	AAG.I1_3p	0.517	0.003	-1	TGG.C1	0.53	0.007	-1	CAT.A	0.589	0.004	-1
195	GGG.I2_3p	0.517	0.007	-1	TTA.C2	0.518	0.005	-1	AT.I1_5p	0.517	0.008	-1	CGC.I1_3p	0.53	0.002	-1	GCC.A	0.588	0.006	1
196	CGT.I2_5p	0.517	0.001	1	TT.I2_3p	0.518	0.025	-1	AGA.I2_5p	0.517	0.002	-1	AAC.I2_5p	0.53	0.003	1	CAG.I2_5p	0.588	0.004	1
197	CGG.I1_5p	0.517	0.021	1	TC.I2_5p	0.518	0.018	-1	CCC.I2_3p	0.517	0.008	1	GCG.I1_5p	0.53	0.005	-1	CGC.I1_5p	0.588	0.006	1
198	TGT.A	0.517	0.01	1	AAT.C1	0.517	0.019	1	CTC.C1	0.517	0.003	1	TCA.I1_5p	0.53	0.004	1	TTG.I1_5p	0.587	0.004	-1
199	TA.I2_3p	0.517	0.018	1	AAT.I2_5p	0.517	0.015	1	AAG.I2_3p	0.517	0.002	1	GCA.I1_5p	0.53	0.002	-1	CTC.I1_5p	0.587	0.004	1
200	AC.I1_5p	0.517	0.013	-1	AGC.I2_3p	0.517	0.007	1	ATG.I2_3p	0.517	0.003	-1	GAC.I1_3p	0.529	0.002	-1	GGG.I1_3p	0.587	0.008	1
201	AAG.I2_5p	0.516	0.004	-1	AGT.I1_5p	0.517	0.009	1	ACG.A	0.517	0.002	1	AGG.I1_5p	0.529	0.006	-1	GCG.I2_3p	0.587	0.001	1
202	TAT.I2_3p	0.516	0.009	1	TG.I2_5p	0.517	0.022	-1	GAA.I2_5p	0.517	0.003	1	GCG.I2_5p	0.529	0.002	-1	CTA.I1_5p	0.586	0.002	-1
203	AC.I2_5p	0.516	0.01	1	TAG.I1_5p	0.517	0.007	1	CTC.A	0.517	0.004	1	TGG.I2_5p	0.529	0.004	-1	CCT.A	0.586	0.006	1
204	CGC.I2_5p	0.516	0.001	1	CCT.I1_3p	0.517	0.009	-1	TGC.I1_5p	0.517	0.003	1	CGT.A	0.529	0.003	-1	TGA.I1_5p	0.586	0.003	-1
205	CGC.C1	0.516	0.017	1	GTC.I1_5p	0.517	0.006	-1	GGA.C1	0.517	0.005	1	GTA.I1_5p	0.529	0.003	1	ATG.A	0.586	0.005	-1
206	GG.I2_3p	0.516	0.016	-1	GG.I2_3p	0.517	0.016	1	TAC.I1_5p	0.517	0.001	-1	C.I2_5p	0.529	0.015	-1	CCT.I2_3p	0.585	0.004	1
207	CAC.I2_3p	0.516	0.006	-1	CAC.I2_3p	0.517	0.008	1	TTT.I2_5p	0.517	0.005	-1	TA.I1_5p	0.529	0.009	1	CCG.I1_3p	0.585	0.002	1
208	CAT.I1_3p	0.516	0.008	-1	TGT.C2	0.517	0.006	-1	phastCons.A	0.517	0.007	1	TAA.C1	0.529	0.004	1	CTA.I2_3p	0.585	0.002	-1
209	AC.I1_3p	0.516	0.012	1	TTT.I1_5p	0.517	0.021	1	AAC.I1_3p	0.517	0.002	-1	ATG.C2	0.529	0.004	1	AAT.I2_5p	0.585	0.005	-1
210	AT.I2_5p	0.516	0.017	-1	CT.I2_5p	0.517	0.016	-1	AGC.C2	0.516	0.002	1	logLen.I1	0.528	0.011	1	logLen.C1	0.585	0.015	1
211	CT.I1_3p	0.516	0.015	1	CGG.I1_5p	0.517	0.029	-1	GCT.C2	0.516	0.001	1	GCG.I2_3p	0.528	0.001	-1	TTA.I1_3p	0.584	0.005	-1
212	CGT.A	0.516	0.004	-1	TAT.I2_3p	0.517	0.012	-1	AG.I2_3p	0.516	0.003	1	GAT.I1_5p	0.528	0.003	1	G.A	0.584	0.009	1
213	GG.C1	0.516	0.024	1	TCC.I2_5p	0.517	0.008	-1	TTG.I1_5p	0.516	0.002	-1	GTT.I2_3p	0.528	0.004	1	TAC.I2_5p	0.584	0.002	-1
214	TGG.A	0.516	0.008	1	CGT.I1_5p	0.517	0.004	-1	AGT.I2_5p	0.516	0.002	-1	CAT.C1	0.528	0.005	1	GTA.I2_5p	0.584	0.002	-1
215	TTG.I1_5p	0.516	0.009	-1	CTC.I1_3p	0.517	0.015	-1	CGC.I1_3p	0.516	0.001	1	TTT.I2_5p	0.528	0.011	1	TAG.I2_3p	0.584	0.002	-1
216	CAG.I2_5p	0.516	0.005	1	AGG.I1_3p	0.517	0.011	1	TTG.I1_3p	0.516	0.004	1	GGT.I2_5p	0.528	0.003	-1	AA.C2	0.583	0.01	-1
217	AAG.I1_3p	0.516	0.004	-1	TGC.I1_3p	0.517	0.007	-1	TTA.I1_3p	0.516	0.004	-1	AGT.C2	0.528	0.004	1	TGC.I2_3p	0.583	0.002	1
218	GAT.I1_3p	0.515	0.005	-1	logLen.A_I1	0.517	0.038	-1	GGT.C1	0.516	0.004	-1	ACT.C1	0.528	0.005	1	AAG.I1_5p	0.583	0.003	-1
219	CCG.C1	0.515	0.017	1	GC.C1	0.517	0.034	-1	TCG.A	0.516	0.002	-1	AAC.I1_3p	0.528	0.003	1	CGG.C2	0.583	0.003	1
220	G.C1	0.515	0.026	1	AA.C2	0.517	0.013	-1	AGA.I1_3p	0.516	0.003	-1	TAG.A	0.528	0.003	1	CAC.C2	0.582	0.003	1
221	GC.C1	0.515	0.025	1	GG.C1	0.516	0.032	-1	ATA.A	0.516	0.005	-1	GC.A	0.528	0.013	-1	CTA.I2_5p	0.582	0.002	-1
222	ACA.C1	0.515	0.016	-1	CGC.I2_5p	0.516	0.003	-1	TAA.I1_5p	0.516	0.004	-1	AGG.A	0.527	0.005	1	CGG.I2_3p	0.581	0.001	1
223	GCA.A	0.515	0.015	-1	GAT.C2	0.516	0.018	1	CAG.I2_3p	0.516	0.002	1	CTT.C1	0.527	0.007	1	GCT.I1_5p	0.581	0.003	1
224	TGT.I1_3p	0.515	0.01	-1	ACA.I1_5p	0.516	0.009	1	ACC.I2_3p	0.516	0.001	1	GCG.A	0.527	0.004	-1	CTG.C2	0.581	0.005	1
225	ATC.I1_3p	0.515	0.005	1	TGG.A	0.516	0.021	1	CT.C2	0.516	0.005	1	TAC.C1	0.527	0.003	1	GTT.I1_5p	0.581	0.002	-1
226	TTA.I1_3p	0.515	0.012	-1	TAG.I1_3p	0.516	0.007	1	ATC.C2	0.515	0.007	-1	TTC.I2_5p	0.527	0.005	1	TGA.A	0.581	0.004	-1
227	ATG.I2_3p	0.515	0.005	1	CCG.I1_5p	0.516	0.025	-1	CAT.C1	0.515	0.006	-1	C.I1_5p	0.527	0.01	-1	AAG.I2_5p	0.581	0.003	-1
228	CCG.I1_5p	0.515	0.021	1	GAT.I1_3p	0.516	0.006	1	GA.C1	0.515	0.007	1	TAC.A	0.527	0.003	1	CCT.I2_5p	0.58	0.004	1
229	CAA.C2	0.515	0.01	1	T.I2_5p	0.516	0.017	1	CAT.A	0.515	0.003	-1	GGC.A	0.527	0.007	-1	GAT.I1_5p	0.58	0.002	-1
230	CG.I1_5p	0.515	0.033	1	TG.I1_3p	0.516	0.017	1	CC.I2_3p	0.515	0.009	1	ACA.I2_3p	0.527	0.002	1	GCA.I2_3p	0.58	0.002	1
231	TCA.C1	0.514	0.011	-1	TT.I1_5p	0.516	0.024	1	AGG.I2_3p	0.515	0.002	1	CAT.I1_5p	0.527	0.004	1	GAG.I1_5p	0.58	0.004	1
232	GCG.C2	0.514	0.004	1	GTC.I2_5p	0.516	0.004	-1	TGA.I1_5p	0.515	0.002	-1	ATG.I1_5p	0.527	0.003	1	TCG.I2_5p	0.58	0.001	1
233	GCG.I1_5p	0.514	0.017	1	TGT.I2_3p	0.516	0.014	-1	GGA.I1_3p	0.515	0.002	1	AAC.C1	0.526	0.004	1	TGA.I2_5p	0.579	0.003	-1
234	ATT.A	0.514	0.014	-1	TTT.C2	0.516	0.012	-1	AGC.I1_3p	0.515	0.002	-1	TTA.C1	0.526	0.003	1	CAA.C2	0.579	0.005	-1
235	GCA.I2_5p	0.514	0.006	-1	AGA.I1_3p	0.515	0.006	1	TAT.I2_3p	0.515	0.005	-1	T.C1	0.526	0.008	1	CAC.I2_3p	0.579	0.002	1
236	CAT.A	0.514	0.008	-1	TGG.I2_3p	0.515	0.009	1	ATC.I1_5p	0.515	0.001	-1	TGG.C2	0.526	0.005	-1	G.I1_3p	0.579	0.013	1
237	AAA.C2	0.514	0.008	1	AAT.I2_3p	0.515	0.01	-1	TAA.I2_5p	0.515	0.004	-1	A.I1_3p	0.526	0.011	1	GG.A	0.579	0.008	1
238	CGT.I1_5p	0.514	0.003	1	ATA.I2_5p	0.515	0.014	1	ATT.I1_5p	0.515	0.004	-1	ATA.C2	0.526	0.004	1	TT.I1_3p	0.579	0.009	-1
239	phastCons.I2_3p	0.514	0.022	1	CG.I2_5p	0.515	0.008	-1	TTA.I1_5p	0.515	0.003	-1	AC.I1_5p	0.525	0.005	1	CCA.I2_5p	0.579	0.004	1
240	GAA.C1	0.514	0.016	-1	ATG.I1_3p	0.515	0.006	1	GCT.C1	0.515	0.006	-1	GG.C1	0.525	0.009	-1	TGT.A	0.579	0.005	-1
241	AAC.I2_5p	0.514	0.005	-1	CCT.I2_3p	0.515	0.01	1	ATC.A	0.515	0.004	-1	TA.C1	0.525	0.005	1	CGT.I1_5p	0.578	0.001	1
242	AGG.A	0.514	0.013	1	GAT.C1	0.515	0.018	1	ATA.C1	0.515	0.007	-1	AGA.A	0.525	0.006	1	TCG.C1	0.578	0.002	1
243	CAA.C1	0.514	0.013	-1	TT.C1	0.515	0.021	1	AGC.I2_3p	0.514	0.002	1	CTT.I2_5p	0.525	0.005	1	GCG.I1_3p	0.578	0.002	1
244	TAG.C1	0.514	0.005	1	TT.I1_3p	0.515	0.035	-1	TTC.I2_5p	0.514	0.002	1	TGA.I2_5p	0.525	0.003	1	CTT.C1	0.578	0.005	-1
245	TAC.I1_5p	0.514	0.004	-1	AG.I1_3p	0.515	0.018	1	TGT.I2_5p	0.514	0.002	-1	TGT.I1_3p	0.525	0.007	1	AT.I1_3p	0.578	0.008	-1
246	AAT.I1_5p	0.514	0.009	-1	CTA.A	0.515	0.005	1	AAA.I2_3p	0.514	0.003	1	AGC.I1_5p	0.525	0.003	-1	TAG.I2_5p	0.577	0.003	-1
247	CCG.I1_3p	0.513	0.002	1	ATT.C1	0.515	0.02	1	AT.C2	0.514	0.009	-1	AAA.I2_5p	0.525	0.006	1	GG.I1_3p	0.577	0.011	1
248	GGA.I2_3p	0.513	0.005	-1	CCA.I2_3p	0.515	0.01	1	TCG.C1	0.514	0.005	-1	CAC.C1	0.525	0.003	1	CTG.I2_3p	0.577	0.004	1
249	GCC.C1	0.513	0.015	1	AAG.C1	0.515	0.02	1	TCA.C1	0.514	0.002	1	ATA.I1_5p	0.525	0.004	1	logLen.A	0.576	0.009	-1
250	CTT.A	0.513	0.017	1	TG.A	0.515	0.021	1	AGG.I1_5p	0.514	0.004	1	GCT.I1_5p	0.525	0.004	-1	GGC.C2	0.576	0.006	1
251	CCG.A	0.513	0.007	-1	CAC.I2_5p	0.515	0.004	-1	GA.I1_5p	0.514	0.004	-1	CCT.I1_5p	0.525	0.002	-1	G.C1	0.576	0.01	1
252	TC.I2_5p	0.513	0.008	1	TTT.I2_5p	0.515	0.017	1	TTG.C1	0.514	0.006	-1	TCC.C1	0.524	0.006	1	AA.I2_3p	0.576	0.009	-1
253	GGT.C1	0.513	0.006	1	CGA.I2_3p	0.514	0.001	1	CAA.I2_3p	0.514	0.002	1	CCG.C2	0.524	0.003	-1	GCC.I1_3p	0.575	0.004	1
254	CT.I2_5p	0.513	0.008	1	CG.I1_5p	0.514	0.044	-1	CAC.I2_5p	0.514	0.003	-1	CGG.A	0.524	0.004	-1	AGC.I2_3p	0.575	0.002	1
255	ATT.I1_3p	0.513	0.01	-1	CCA.C1	0.514	0.014	-1	GCA.I1_3p	0.514	0.001	1	ACT.I1_3p	0.524	0.002	1	CAG.A	0.575	0.007	1
256	TAC.I2_5p	0.513	0.003	1	GGG.I1_5p	0.514	0.035	-1	ACT.I1_5p	0.514	0.001	-1	TGT.C2	0.524	0.003	1	AAA.I2_3p	0.575	0.006	-1
257	CGA.I2_3p	0.513	0.001	-1	CCG.I2_5p	0.514	0.002	-1	GT.C1	0.514	0.005	-1	TTG.I1_3p	0.524	0.004	1	GAG.I2_3p	0.575	0.003	1
258	TAC.C1	0.513	0.008	-1	AA.C1	0.514	0.021	1	CGG.A	0.514	0.003	1	ATG.I2_5p	0.524	0.004	1	GGA.I1_5p	0.575	0.003	1
259	TTG.I1_3p	0.513	0.005	-1	CAA.I2_5p	0.514	0.005	-1	AC.I2_3p	0.514	0.002	1	ACG.C1	0.524	0.003	-1	AAG.C2	0.575	0.006	-1
260	AAG.C2	0.513	0.01	1	TCG.I2_3p	0.514	0.001	1	TAC.I2_5p	0.514	0.001	-1	GTG.I2_3p	0.524	0.004	-1	GG.C1	0.574	0.009	1
261	AAT.C2	0.513	0.008	1	TCT.C1	0.514	0.006	-1	GAT.I1_5p	0.513	0.002	-1	AG.I2_3p	0.524	0.005	-1	TCC.I2_3p	0.574	0.003	1
262	AAT.C1	0.513	0.01	-1	GTT.I2_3p	0.514	0.007	-1	TTA.A	0.513	0.005	-1	CCG.I2_3p	0.524	0.001	-1	GGC.A	0.574	0.005	1
263	A.C1	0.513	0.021	-1	TTG.A	0.514	0.015	1	GG.C1	0.513	0.008	1	CAA.I2_3p	0.524	0.001	1	A.I2_3p	0.574	0.009	-1
264	TGA.I2_5p	0.513	0.005	1	CTG.C2	0.514	0.018	1	CA.I2_3p	0.513	0.003	1	TTG.I2_5p	0.524	0.003	1	ATC.I2_5p	0.574	0.001	-1
265	AA.C2	0.513	0.012	1	G.C2	0.514	0.024	1	CAC.A	0.513	0.004	1	CGG.I2_3p	0.523	0.001	-1	GTA.C1	0.574	0.003	-1
266	TGA.I1_5p	0.513	0.005	-1	ACT.I2_5p	0.514	0.004	1	AAG.I1_5p	0.513	0.002	1	CAA.I1_3p	0.523	0.002	1	GTA.I1_3p	0.573	0.002	-1
267	TCT.I1_5p	0.512	0.005	-1	ACC.A	0.514	0.005	-1	CTC.I1_3p	0.513	0.003	-1	CA.C1	0.523	0.008	1	GC.I1_3p	0.573	0.009	1
268	CAA.I2_5p	0.512	0.004	1	TCA.I1_5p	0.514	0.007	1	ATA.I1_3p	0.513	0.005	-1	CGC.I2_3p	0.523	0.001	-1	ATT.I1_3p	0.573	0.004	-1
269	CCG.I2_3p	0.512	0.001	-1	CCA.I1_5p	0.514	0.006	1	CA.C1	0.513	0.006	1	ATC.I1_3p	0.523	0.002	1	AG.I2_3p	0.573	0.005	1
270	CGG.I2_3p	0.512	0.002	-1	TGC.C2	0.514	0.019	1	TGG.I1_5p	0.513	0.002	-1	TGC.I2_3p	0.523	0.003	-1	GGG.C1	0.573	0.005	1
271	ATT.I2_5p	0.512	0.012	-1	ACC.I1_3p	0.513	0.006	-1	TTC.C1	0.513	0.002	1	AAT.I1_3p	0.523	0.005	1	CCG.I2_3p	0.573	0.001	1
272	A.C2	0.512	0.012	1	TCC.I1_5p	0.513	0.014	-1	GTA.C1	0.513	0.005	-1	GGA.I1_5p	0.523	0.004	-1	GAA.C2	0.572	0.005	-1
273	TCG.C2	0.512	0.001	1	ATA.I1_5p	0.513	0.009	1	AAT.I2_5p	0.513	0.003	-1	AG.I1_5p	0.523	0.008	-1	A.A	0.572	0.009	-1
274	ATG.C1	0.512	0.007	-1	TA.I2_3p	0.513	0.017	-1	TAT.I1_3p	0.513	0.005	-1	AT.C2	0.523	0.005	1	TCG.I1_3p	0.571	0.001	1
275	CAT.I2_3p	0.512	0.004	1	TAA.I2_3p	0.513	0.009	-1	TCG.I1_3p	0.512	0	1	TAA.I1_3p	0.523	0.005	1	GTG.A	0.571	0.005	-1
276	CTA.C2	0.512	0.005	1	AGT.I2_5p	0.513	0.006	1	C.I1_3p	0.512	0.011	1	TA.C2	0.523	0.004	1	TCC.C1	0.571	0.004	1
277	TT.I1_3p	0.512	0.026	1	CCT.C1	0.513	0.013	-1	AGT.I1_5p	0.512	0.001	-1	ACA.C2	0.523	0.005	1	CTC.C1	0.571	0.004	1
278	AT.C1	0.512	0.017	-1	TAA.I1_5p	0.513	0.011	1	GAG.I2_3p	0.512	0.002	1	TCG.C1	0.523	0.005	-1	ACC.A	0.571	0.004	1
279	CTA.I1_3p	0.512	0.004	1	TTA.I2_3p	0.513	0.011	-1	GAC.I2_3p	0.512	0.001	1	AA.C2	0.523	0.007	1	CTC.A	0.57	0.005	1
280	GCT.I1_3p	0.512	0.003	1	C.I2_3p	0.513	0.018	1	TTG.I2_3p	0.512	0.002	-1	GA.I2_5p	0.522	0.006	-1	TGT.C1	0.57	0.004	-1
281	AC.I2_3p	0.512	0.007	-1	TGA.C1	0.513	0.013	1	CT.I2_5p	0.512	0.006	1	ACA.A	0.522	0.006	1	CAA.I1_5p	0.57	0.002	-1
282	GAC.I1_5p	0.511	0.002	1	ACT.I1_5p	0.513	0.006	1	GAG.I2_5p	0.512	0.002	-1	GGT.C2	0.522	0.004	-1	TAG.C1	0.57	0.002	-1
283	CAA.I1_5p	0.511	0.003	-1	AC.I2_5p	0.513	0.009	-1	GCT.I2_3p	0.512	0.001	1	CCA.I1_3p	0.522	0.004	-1	GGT.I2_5p	0.57	0.002	1
284	CGC.I1_5p	0.511	0.016	1	CGG.I2_3p	0.513	0.001	1	CAA.I1_5p	0.512	0.002	-1	TTC.C1	0.522	0.006	1	GAC.I1_5p	0.569	0.002	1
285	GAG.I2_5p	0.511	0.007	1	GA.I1_5p	0.513	0.011	1	ATG.I1_5p	0.512	0.002	-1	TCA.I2_5p	0.522	0.002	1	GCG.I2_5p	0.569	0.002	1
286	AAG.I2_3p	0.511	0.006	-1	TTA.I1_3p	0.513	0.013	1	GGA.I2_5p	0.512	0.003	1	CGA.C1	0.522	0.004	-1	GTA.I2_3p	0.568	0.002	-1
287	GTC.I1_3p	0.511	0.002	1	GGT.C2	0.513	0.003	-1	GG.I1_5p	0.511	0.008	1	CAG.C1	0.522	0.004	1	GCG.I1_5p	0.568	0.007	1
288	AG.A	0.511	0.016	-1	GT.C2	0.513	0.01	-1	AAG.I2_5p	0.511	0.002	1	TG.C1	0.522	0.009	-1	T.I1_3p	0.568	0.01	-1
289	GGC.I2_3p	0.511	0.006	-1	GTA.I1_5p	0.513	0.006	1	GAT.C1	0.511	0.006	-1	GTA.I2_5p	0.522	0.002	1	TG.I2_5p	0.568	0.005	1
290	CGG.C1	0.511	0.016	1	GT.I1_3p	0.513	0.01	1	CA.I1_3p	0.511	0.004	1	ACG.I1_3p	0.522	0.001	-1	AGG.C2	0.568	0.003	1
291	ATC.C1	0.511	0.009	-1	ACC.C1	0.513	0.007	-1	TTG.C2	0.511	0.005	-1	GGG.C2	0.522	0.005	-1	GTC.I1_5p	0.567	0.001	1
292	TAT.I2_5p	0.511	0.012	-1	TAC.I1_5p	0.512	0.005	1	CCG.A	0.511	0.003	1	GAG.I1_5p	0.522	0.004	-1	TCC.I1_3p	0.567	0.003	1
293	CGC.I1_3p	0.511	0.004	1	AGC.C2	0.512	0.006	-1	TG.I1_3p	0.511	0.003	1	TTG.I1_5p	0.522	0.004	1	GAG.I2_5p	0.567	0.003	1
294	TTT.I2_5p	0.511	0.012	-1	CGC.I1_3p	0.512	0.004	-1	GT.I2_3p	0.511	0.003	1	TG.I2_3p	0.522	0.007	-1	GT.I2_3p	0.567	0.004	-1
295	CTT.C1	0.511	0.009	-1	ATA.I2_3p	0.512	0.006	-1	AGG.I2_5p	0.511	0.003	1	ACC.C2	0.522	0.005	1	ACA.I1_3p	0.567	0.002	-1
296	A.I1_5p	0.511	0.023	-1	AT.I1_3p	0.512	0.013	1	ACT.I2_3p	0.511	0.001	1	TC.A	0.521	0.006	1	CGG.I1_3p	0.566	0.002	1
297	GTG.C1	0.511	0.005	1	TTC.I1_3p	0.512	0.009	-1	GAT.I2_5p	0.511	0.001	-1	AC.A	0.521	0.007	1	GTC.C2	0.566	0.002	1
298	TGC.I1_3p	0.511	0.001	1	A.I1_5p	0.512	0.033	1	TTG.I2_5p	0.511	0.002	-1	CAA.I2_5p	0.521	0.002	1	ACC.C2	0.566	0.002	1
299	ATT.I1_5p	0.511	0.011	-1	CGA.I1_5p	0.512	0.002	-1	A.I1_5p	0.511	0.007	-1	CTG.I2_5p	0.521	0.005	-1	GA.C2	0.566	0.006	-1
300	TCG.C1	0.511	0.004	1	T.I1_5p	0.512	0.025	1	CGA.I2_3p	0.511	0	1	GAC.A	0.521	0.004	1	TAC.C1	0.566	0.003	-1
301	CT.C2	0.511	0.009	-1	AG.C2	0.512	0.009	-1	GTC.I2_5p	0.511	0.001	1	GCT.I2_5p	0.521	0.003	-1	ACC.I2_5p	0.565	0.001	1
302	GTG.I1_3p	0.511	0.009	-1	AGG.I2_3p	0.512	0.007	1	TC.I2_3p	0.511	0.004	1	TTA.I1_5p	0.521	0.004	1	AGT.I2_3p	0.565	0.002	-1
303	GTC.I2_5p	0.511	0.002	1	ATC.I1_5p	0.512	0.004	1	AAA.I1_5p	0.51	0.005	1	CT.I1_5p	0.521	0.005	-1	GTT.I2_5p	0.565	0.003	-1
304	GCG.C1	0.511	0.014	1	TA.I1_5p	0.512	0.02	1	A.I1_3p	0.51	0.008	-1	TAT.I1_5p	0.521	0.004	1	CAT.I2_5p	0.565	0.001	-1
305	AG.I1_5p	0.511	0.009	-1	GCA.I2_5p	0.512	0.006	1	ACT.C2	0.51	0.001	1	TTA.I2_5p	0.521	0.005	1	TG.C2	0.565	0.005	-1
306	CCT.I1_5p	0.511	0.006	1	TTT.I2_3p	0.512	0.014	-1	GAA.C1	0.51	0.003	1	ACG.C2	0.521	0.002	-1	CGA.I1_5p	0.564	0.001	1
307	AAG.C1	0.51	0.013	-1	GGT.I1_3p	0.512	0.005	1	AGC.C1	0.51	0.003	1	TAC.I2_3p	0.52	0.002	1	CGA.I2_5p	0.564	0.001	1
308	AG.C2	0.51	0.008	1	TCT.I1_5p	0.512	0.005	1	TC.I1_5p	0.51	0.004	1	CTA.I1_3p	0.52	0.002	1	TCT.C1	0.563	0.004	-1
309	GCG.A	0.51	0.003	-1	TAC.I2_5p	0.512	0.004	-1	TAC.I2_3p	0.51	0.001	1	CTC.I1_5p	0.52	0.001	-1	CAT.C1	0.563	0.003	-1
310	TG.I1_5p	0.51	0.012	-1	GAA.I2_3p	0.512	0.006	1	ATT.A	0.51	0.003	-1	CCA.I1_5p	0.52	0.002	-1	AGG.I2_5p	0.562	0.003	1
311	GCA.C2	0.51	0.007	1	ATT.I1_5p	0.511	0.013	1	AGG.I1_3p	0.51	0.001	-1	CGA.A	0.52	0.003	-1	ACG.C1	0.562	0.002	1
312	AAC.I1_5p	0.51	0.003	-1	CGA.I2_5p	0.511	0.001	-1	CGT.I2_5p	0.51	0	-1	TTG.C2	0.52	0.005	-1	CGC.A	0.561	0.003	1
313	CCA.I1_5p	0.51	0.004	-1	CGT.I2_5p	0.511	0.001	-1	ACA.A	0.51	0.004	1	AGA.I1_3p	0.52	0.003	-1	TGC.I1_5p	0.561	0.002	1
314	AGC.I1_5p	0.51	0.002	1	TAC.C1	0.511	0.011	1	CT.A	0.51	0.008	-1	CC.C2	0.52	0.009	-1	GGC.I2_3p	0.561	0.003	1
315	GTA.I2_3p	0.51	0.003	1	CAG.I2_3p	0.511	0.008	1	GTG.I1_3p	0.51	0.002	-1	GT.I1_5p	0.52	0.005	1	CTA.A	0.561	0.002	-1
316	AA.C1	0.51	0.014	-1	CAA.C1	0.511	0.014	1	CC.I1_3p	0.51	0.012	1	AA.I1_3p	0.52	0.007	1	TCC.I2_5p	0.561	0.003	1
317	AA.I1_5p	0.51	0.013	-1	GGT.I2_5p	0.511	0.004	1	CCT.I2_5p	0.51	0.001	-1	T.I1_5p	0.52	0.009	1	logLen.A_I1	0.56	0.004	-1
318	ATC.I1_5p	0.51	0.003	-1	CTT.A	0.511	0.017	-1	CCA.A	0.51	0.005	1	CCC.A	0.52	0.003	1	CG.C2	0.559	0.006	1
319	CTG.I2_3p	0.51	0.006	-1	GG.A	0.511	0.014	-1	GAA.I1_3p	0.51	0.001	-1	CGT.C2	0.52	0.002	-1	SS3.I1	0.559	0.008	-1
320	TGG.C1	0.51	0.01	-1	GA.C2	0.511	0.019	1	CCC.I1_5p	0.51	0.006	1	ACA.I1_5p	0.52	0.002	1	TTC.I1_5p	0.559	0.002	-1
321	TCG.I2_5p	0.51	0.001	1	G.I1_3p	0.511	0.024	1	TAC.I1_3p	0.51	0.001	-1	GCG.C2	0.52	0.002	-1	GGA.I2_5p	0.559	0.003	1
322	CT.C1	0.51	0.008	-1	GAA.I1_5p	0.511	0.006	1	GC.I1_5p	0.509	0.006	1	CGA.I1_3p	0.52	0	-1	ACC.C1	0.559	0.004	1
323	CAG.C2	0.51	0.009	-1	CTA.I1_5p	0.511	0.004	1	TC.I2_5p	0.509	0.005	1	C.C2	0.52	0.009	-1	CTG.I1_3p	0.559	0.003	1
324	AGC.I1_3p	0.51	0.003	1	GC.I1_3p	0.511	0.008	-1	CTG.I2_3p	0.509	0.004	1	TGC.A	0.519	0.004	-1	TGG.I1_5p	0.559	0.002	1
325	GGG.I1_5p	0.51	0.019	1	AT.I1_5p	0.511	0.019	1	CAT.I2_5p	0.509	0.001	1	TCC.I1_5p	0.519	0.001	-1	GA.I2_3p	0.559	0.004	1
326	G.I1_5p	0.51	0.019	1	AC.I1_3p	0.511	0.011	-1	ATG.C1	0.509	0.006	-1	AC.C2	0.519	0.006	1	AGG.I1_5p	0.559	0.003	1
327	ACG.I2_5p	0.51	0.001	1	GCA.I1_3p	0.511	0.003	-1	CG.A	0.509	0.006	1	CGG.I1_5p	0.519	0.004	-1	CAT.I1_3p	0.559	0.001	-1
328	GA.C2	0.51	0.005	1	GC.C2	0.51	0.011	1	TGT.I2_3p	0.509	0.002	1	CTC.I1_3p	0.519	0.003	-1	GTG.I2_5p	0.559	0.002	1
329	CCT.I2_3p	0.51	0.005	-1	GTG.I2_5p	0.51	0.006	-1	TGC.I2_3p	0.509	0.002	1	GCT.A	0.519	0.005	-1	TC.C2	0.558	0.003	1
330	TT.A	0.51	0.015	1	CAA.I1_5p	0.51	0.004	1	ATA.I2_3p	0.509	0.003	-1	CG.I1_5p	0.519	0.006	-1	GAA.A	0.558	0.002	-1
331	CC.I1_5p	0.51	0.023	1	TGA.I2_5p	0.51	0.006	-1	C.C2	0.509	0.004	1	TCC.I2_3p	0.519	0.004	-1	GC.C2	0.557	0.008	1
332	TAG.I2_3p	0.509	0.004	1	AGC.C1	0.51	0.011	-1	TCA.A	0.509	0.002	1	CT.I1_3p	0.519	0.003	-1	AGC.I2_5p	0.557	0.002	1
333	GGT.C2	0.509	0.004	1	GCG.I1_5p	0.51	0.023	-1	TAC.C1	0.508	0.003	-1	TG.A	0.519	0.006	-1	TGG.C1	0.557	0.005	-1
334	AAA.I1_5p	0.509	0.006	-1	GCC.I1_3p	0.51	0.005	-1	G.I2_3p	0.508	0.006	1	GCA.C1	0.519	0.003	-1	GAT.A	0.557	0.003	-1
335	TGT.I2_5p	0.509	0.009	1	GCT.I2_5p	0.51	0.004	-1	TGA.C1	0.508	0.001	1	ACT.I2_5p	0.519	0.002	1	TGG.I1_3p	0.557	0.003	1
336	GCA.I2_3p	0.509	0.002	-1	TAA.A	0.51	0.003	1	GTT.I2_3p	0.508	0.001	-1	GT.I2_5p	0.519	0.003	-1	AC.I1_5p	0.556	0.002	-1
337	AGA.I1_5p	0.509	0.005	-1	ACC.I1_5p	0.51	0.002	1	ACA.I1_3p	0.508	0.002	1	GA.I2_3p	0.519	0.004	-1	TCT.C2	0.556	0.002	1
338	TAC.C2	0.509	0.002	1	TGG.I1_5p	0.51	0.006	1	TA.I2_5p	0.508	0.005	-1	CCT.C1	0.518	0.007	1	GAT.I2_5p	0.556	0.001	-1
339	AGC.I2_5p	0.509	0.003	1	CT.I1_3p	0.51	0.015	-1	GCG.A	0.508	0.003	1	TGG.I1_5p	0.518	0.003	-1	AAC.C1	0.556	0.002	-1
340	GAA.I2_3p	0.509	0.004	-1	CCG.A	0.51	0.004	1	TCC.A	0.508	0.003	1	GAG.C1	0.518	0.004	-1	TCA.I1_5p	0.556	0.002	-1
341	CG.C1	0.509	0.024	1	TTA.I1_5p	0.51	0.009	1	CTC.I2_3p	0.508	0.002	1	TCC.I1_3p	0.518	0.002	-1	GTG.I1_5p	0.556	0.004	1
342	CGA.I1_5p	0.509	0.002	1	SS3.I2	0.51	0.017	-1	CG.I2_3p	0.508	0.002	1	GTG.A	0.518	0.005	-1	CTG.I1_5p	0.555	0.003	1
343	GT.I2_5p	0.509	0.008	1	CTT.I2_3p	0.51	0.004	-1	G.C1	0.508	0.006	1	ATC.I2_3p	0.518	0.002	1	ACT.I1_3p	0.555	0.001	-1
344	TAG.I2_5p	0.509	0.003	1	A.C2	0.51	0.01	-1	TC.I1_3p	0.508	0.005	1	TGC.I1_5p	0.518	0.003	-1	GTT.I1_3p	0.555	0.001	-1
345	AT.I1_5p	0.509	0.013	-1	G.C1	0.51	0.025	-1	ACT.C1	0.508	0.003	-1	CGG.C1	0.518	0.006	-1	AAT.C2	0.555	0.004	-1
346	TT.I1_5p	0.509	0.014	-1	GAG.I1_3p	0.51	0.006	1	AA.I1_3p	0.508	0.004	-1	ACT.I1_5p	0.518	0.002	1	GG.C2	0.555	0.008	1
347	GGA.I2_5p	0.509	0.002	-1	TC.C1	0.51	0.013	-1	GCT.I1_3p	0.507	0.002	-1	TGC.I2_5p	0.518	0.002	-1	GT.A	0.555	0.006	-1
348	AG.I1_3p	0.509	0.009	1	ATG.C2	0.509	0.009	1	GCA.C1	0.507	0.002	-1	AA.I2_3p	0.518	0.006	1	CGC.I2_3p	0.555	0.001	1
349	AGT.C1	0.509	0.003	-1	GTA.I2_3p	0.509	0.003	-1	G.I1_5p	0.507	0.006	1	CCT.I2_5p	0.518	0.004	-1	GAG.C2	0.555	0.003	1
350	CGT.C1	0.509	0.003	1	ATG.I2_5p	0.509	0.005	-1	CCG.I2_3p	0.507	0.001	1	ATT.C1	0.518	0.002	1	TTG.I2_5p	0.555	0.002	-1
351	GTC.I2_3p	0.508	0.002	-1	TTC.I2_5p	0.509	0.002	1	CCG.I1_3p	0.507	0.002	1	AC.I2_3p	0.517	0.004	-1	GCG.A	0.555	0.003	1
352	GG.I1_5p	0.508	0.018	1	TAT.I2_5p	0.509	0.011	1	AAC.C2	0.507	0.001	1	GAT.I2_3p	0.517	0.002	1	GGC.I1_3p	0.554	0.004	1
353	CG.I1_3p	0.508	0.006	1	GGA.C2	0.509	0.009	1	ATG.I1_3p	0.507	0.001	1	AAG.C2	0.517	0.005	1	CCT.C1	0.554	0.004	1
354	TA.C2	0.508	0.007	1	GGA.I1_3p	0.509	0.005	1	AT.I2_5p	0.507	0.004	-1	GCT.C1	0.517	0.003	-1	GGT.I2_3p	0.554	0.001	1
355	TAA.I1_5p	0.508	0.007	-1	G.I1_5p	0.509	0.029	-1	AGA.C1	0.507	0.006	1	GAC.I2_5p	0.517	0.002	-1	TTC.I2_3p	0.553	0.002	-1
356	GT.I2_3p	0.508	0.009	1	AGA.C2	0.509	0.002	-1	GGA.A	0.507	0.003	1	CTG.C2	0.517	0.004	-1	ACG.I2_3p	0.553	0	1
357	T.I1_5p	0.508	0.016	-1	TCC.I2_3p	0.509	0.004	1	CT.I2_3p	0.507	0.004	1	TCG.A	0.517	0.002	-1	CT.A	0.552	0.005	1
358	TCG.I1_3p	0.508	0.001	1	AG.C1	0.509	0.016	-1	GAC.A	0.507	0.002	1	GGA.C2	0.517	0.003	1	CCA.C2	0.552	0.002	1
359	CAT.I1_5p	0.508	0.004	-1	TCT.I1_3p	0.509	0.01	-1	GA.A	0.507	0.004	1	AC.I2_5p	0.517	0.003	1	GAC.I1_3p	0.552	0.001	1
360	GAA.I1_5p	0.508	0.004	-1	GAC.I2_5p	0.509	0.002	-1	TAT.I2_5p	0.507	0.002	-1	GAC.I2_3p	0.517	0.001	-1	SS5.I1	0.552	0.008	-1
361	ACT.I1_5p	0.508	0.004	-1	AAC.I1_5p	0.509	0.003	1	CAT.I2_3p	0.507	0.001	-1	CAG.A	0.517	0.004	1	AAC.I1_3p	0.552	0.001	-1
362	TC.C1	0.508	0.01	-1	GGG.C2	0.509	0.003	-1	ACC.I2_5p	0.507	0.001	-1	GTA.C2	0.516	0.002	1	AC.I2_3p	0.552	0.003	1
363	ACT.I2_3p	0.508	0.004	-1	TCA.I2_3p	0.509	0.004	-1	ATC.I2_5p	0.506	0.001	1	CAG.C2	0.516	0.004	1	ACG.I2_5p	0.552	0	1
364	CTA.I2_3p	0.508	0.004	1	AG.A	0.509	0.014	-1	TGC.C1	0.506	0.003	-1	GT.C1	0.516	0.006	-1	GT.C1	0.552	0.004	-1
365	GA.I1_5p	0.508	0.005	-1	ATC.I2_5p	0.509	0.005	-1	GC.I2_3p	0.506	0.003	1	TCG.I2_5p	0.516	0	-1	AGT.I2_5p	0.552	0.002	-1
366	C.C2	0.508	0.007	-1	GT.I2_3p	0.509	0.01	-1	AAA.C1	0.506	0.006	1	A.A	0.516	0.006	1	GTT.C1	0.551	0.002	-1
367	GCA.I1_3p	0.508	0.002	1	AA.I1_5p	0.509	0.014	1	CCG.C1	0.506	0.002	1	CTT.I1_3p	0.516	0.004	1	CTT.I2_3p	0.551	0.002	-1
368	GCA.I1_5p	0.508	0.004	-1	CAG.C1	0.509	0.011	-1	TAG.C1	0.506	0.003	-1	SS3.I2	0.516	0.007	-1	CTC.I2_5p	0.551	0.002	1
369	GC.I1_5p	0.508	0.02	1	CTT.I1_5p	0.508	0.005	1	GAG.I1_3p	0.506	0.002	-1	CGT.C1	0.516	0.003	-1	ATT.C2	0.551	0.004	-1
370	TTT.I1_5p	0.508	0.011	-1	GG.I1_5p	0.508	0.031	-1	AAG.C2	0.506	0.005	-1	ACC.C1	0.516	0.003	1	ACC.I2_3p	0.551	0.002	1
371	CG.C2	0.507	0.007	1	TAC.I1_3p	0.508	0.002	1	GAG.A	0.506	0.004	1	GTC.I1_3p	0.516	0.001	-1	CTC.I2_3p	0.551	0.004	1
372	GAT.C1	0.507	0.006	-1	ATC.C1	0.508	0.01	1	CTC.C2	0.506	0.001	1	CTC.C2	0.516	0.004	1	ACA.I1_5p	0.551	0.001	-1
373	GCT.C2	0.507	0.007	-1	AG.I2_5p	0.508	0.006	1	TTT.C1	0.506	0.01	-1	TG.I1_3p	0.516	0.003	-1	TCG.A	0.551	0.002	1
374	GA.I2_5p	0.507	0.015	1	AGC.I1_5p	0.508	0.003	-1	CCA.I1_5p	0.505	0.002	-1	GG.C2	0.515	0.007	-1	GCA.I2_5p	0.55	0.001	1
375	CGA.I1_3p	0.507	0.001	1	GGT.I2_3p	0.508	0.004	1	GAG.C2	0.505	0.005	-1	AAA.A	0.515	0.002	1	TGC.I1_3p	0.55	0.002	1
376	TG.C1	0.507	0.008	-1	TGG.I2_5p	0.508	0.006	1	CTG.C2	0.505	0.002	-1	TAC.I1_3p	0.515	0.002	1	ATG.I1_5p	0.55	0.002	-1
377	CGT.I1_3p	0.507	0.001	-1	CC.C2	0.508	0.012	-1	CG.I1_3p	0.505	0.005	1	TCT.I1_3p	0.515	0.005	1	CGT.I2_3p	0.549	0.001	1
378	AGA.I2_5p	0.507	0.008	1	CAT.I2_5p	0.508	0.005	-1	CGG.I1_5p	0.505	0.003	1	CTT.A	0.515	0.002	1	AAG.C1	0.549	0.002	-1
379	GTC.C2	0.507	0.007	-1	CAG.I2_5p	0.508	0.003	-1	GGC.I2_3p	0.504	0.001	-1	TGT.I2_3p	0.515	0.004	1	AGC.C2	0.549	0.002	1
380	ACC.C1	0.507	0.007	-1	GCT.I2_3p	0.508	0.003	1	C.I2_5p	0.504	0.005	1	logLen.I2	0.515	0.009	1	TGG.I2_3p	0.549	0.002	1
381	TTA.A	0.507	0.006	-1	CAG.I1_3p	0.508	0.005	-1	TTC.I2_3p	0.504	0.001	-1	AGA.I2_5p	0.515	0.003	-1	CGA.I2_3p	0.549	0	1
382	GAC.I2_5p	0.507	0.001	1	ACT.I2_3p	0.508	0.005	1	CAC.I1_3p	0.504	0.001	1	TT.C1	0.515	0.005	1	GTT.A	0.549	0.002	-1
383	GT.C1	0.507	0.004	1	GCA.I1_5p	0.508	0.003	1	CGC.A	0.504	0.003	1	CAC.I1_5p	0.515	0.002	-1	CCA.A	0.549	0.004	1
384	CAG.C1	0.507	0.002	-1	C.I1_5p	0.508	0.028	-1	AC.C2	0.504	0.003	-1	CA.I1_3p	0.515	0.003	1	ACC.I1_3p	0.549	0.001	1
385	TG.C2	0.507	0.007	-1	TTA.C1	0.508	0.012	1	CG.C1	0.504	0.002	-1	AGA.C1	0.515	0.004	1	TCC.I1_5p	0.549	0.002	1
386	AG.I2_5p	0.507	0.011	1	CCG.I1_3p	0.508	0.003	-1	CGT.I1_3p	0.504	0	1	CGC.C1	0.515	0.005	-1	CGA.I1_3p	0.549	0	1
387	TAA.C2	0.507	0.002	1	GG.I1_3p	0.508	0.019	1	CAT.I1_5p	0.504	0.001	1	GA.A	0.515	0.004	1	GGT.I1_5p	0.549	0.001	1
388	TTG.C1	0.507	0.006	-1	TT.A	0.508	0.009	1	CCG.I2_5p	0.504	0.001	1	GAA.I1_5p	0.515	0.002	1	GGA.I1_3p	0.548	0.003	1
389	TCT.I1_3p	0.507	0.006	1	TTG.I2_3p	0.508	0.006	-1	TGC.C2	0.504	0.003	-1	TTC.I1_5p	0.515	0.003	1	AGA.I1_5p	0.548	0.002	-1
390	CCC.C1	0.507	0.008	1	ACA.I2_3p	0.508	0.003	-1	GGT.I2_3p	0.504	0.001	1	TTC.C2	0.515	0.002	1	CGT.I2_5p	0.548	0	1
391	GCT.C1	0.507	0.006	1	ACG.I2_3p	0.508	0.001	1	TG.I2_3p	0.503	0.003	1	TCT.I2_5p	0.515	0.003	1	AAG.I1_3p	0.547	0.002	-1
392	ACC.I2_3p	0.507	0.003	-1	AC.I2_3p	0.508	0.007	1	GC.I2_5p	0.503	0.004	1	G.A	0.515	0.008	-1	TC.A	0.547	0.003	1
393	CC.C1	0.507	0.011	1	CA.C2	0.508	0.009	1	AGT.I2_3p	0.503	0.001	-1	GCA.I2_5p	0.514	0.002	-1	CTT.I1_5p	0.547	0.003	-1
394	GTA.A	0.507	0.006	1	GTC.I1_3p	0.507	0.002	-1	GGG.I2_3p	0.502	0.004	1	GTC.I2_5p	0.514	0.001	-1	GTC.C1	0.547	0.002	1
395	CCC.I1_5p	0.507	0.013	1	CGT.I1_3p	0.507	0.001	1	CCT.I1_3p	0.502	0.002	1	TTT.C2	0.514	0.005	-1	GCA.C1	0.547	0.002	1
396	CAG.A	0.506	0.004	1	CCC.I1_5p	0.507	0.022	-1	AGG.A	0.502	0.004	1	phastCons.I1_5p	0.514	0.006	-1	CGA.A	0.547	0.002	1
397	T.C1	0.506	0.009	-1	T.I1_3p	0.507	0.022	-1	GCG.I1_5p	0.502	0.004	1	AGT.I2_5p	0.514	0.002	-1	TAT.I1_3p	0.547	0.003	-1
398	TTT.A	0.506	0.01	1	CC.I1_5p	0.507	0.03	-1	CGT.C1	0.502	0.003	-1	TCG.C2	0.514	0.002	-1	AAA.C2	0.547	0.007	-1
399	GAG.I1_3p	0.506	0.003	1	AAG.I2_3p	0.507	0.004	1	GCC.I1_5p	0.502	0.002	1	CTA.I1_5p	0.514	0.001	1	CGT.C1	0.547	0.001	1
400	GCT.I2_5p	0.506	0.002	1	GTC.I2_3p	0.507	0.002	1	GCG.I1_3p	0.501	0.001	1	GTC.A	0.514	0.002	1	GAC.I2_3p	0.547	0.001	1
401	GT.I1_3p	0.506	0.006	-1	CTC.I2_3p	0.507	0.003	1	CAA.C2	0.501	0.003	-1	CCC.C2	0.514	0.006	-1	ACA.I2_3p	0.547	0.001	1
402	CA.C2	0.506	0.007	-1	AGC.I2_5p	0.507	0.002	-1	CGG.I2_5p	0.501	0.002	1	GTA.I1_3p	0.514	0.002	1	AGC.I1_5p	0.546	0.002	1
403	GGT.I2_5p	0.506	0.003	-1	AT.I2_5p	0.507	0.008	1	CCT.A	0.501	0.003	1	TCC.I2_5p	0.514	0.002	-1	GAA.I2_5p	0.546	0.002	-1
404	CTT.I1_5p	0.506	0.003	-1	TC.I2_3p	0.507	0.01	-1	GCC.I2_5p	0.501	0.002	1	GT.A	0.514	0.004	-1	TTG.C2	0.546	0.003	-1
405	ACG.I1_3p	0.506	0	1	GGC.A	0.507	0.007	-1	CAT.C2	0.499	0.002	-1	TTG.I2_3p	0.513	0.004	1	CT.I2_5p	0.546	0.003	1
406	GGA.I1_3p	0.506	0.002	-1	ATT.I2_5p	0.507	0.009	1	logLen.I1_I2	0.499	0.003	1	CGA.C2	0.513	0.001	-1	AGT.A	0.546	0.002	-1
407	AGG.I1_5p	0.506	0.005	-1	GA.C1	0.507	0.013	1	TTC.A	0.499	0.002	1	CA.A	0.513	0.006	1	ACG.I1_3p	0.545	0	1
408	C.I1_5p	0.505	0.019	1	CAA.I2_3p	0.507	0.002	-1	GG.I2_3p	0.498	0.003	1	CAC.I2_5p	0.513	0.003	-1	AGC.I1_3p	0.545	0.001	1
409	GGT.I2_3p	0.505	0.003	-1	AAC.I2_5p	0.507	0.002	1	logLen.A_I2	0.498	0.003	-1	GCA.I2_3p	0.513	0.002	-1	TTC.C1	0.545	0.003	-1
410	CAC.C2	0.505	0.007	-1	TCG.I2_5p	0.507	0.001	-1	CCC.I2_5p	0.498	0.003	1	CCT.C2	0.513	0.004	-1	CAA.I1_3p	0.544	0.001	-1
411	TG.I2_3p	0.505	0.007	1	CTA.I1_3p	0.507	0.003	-1	TCT.A	0.498	0.002	-1	AAG.C1	0.513	0.004	-1	TG.I1_3p	0.544	0.005	1
412	GGC.I1_3p	0.505	0.001	1	TG.I1_5p	0.507	0.01	1	CTA.C1	0.497	0.002	-1	TG.C2	0.513	0.007	-1	TTC.I2_5p	0.544	0.001	-1
413	GGG.I1_3p	0.505	0.012	-1	GC.I1_5p	0.507	0.026	-1	AAC.C1	0.497	0.002	1	TC.I1_3p	0.513	0.005	1	CCT.I1_5p	0.544	0.003	1
414	ACT.C1	0.505	0.004	-1	CGC.I1_5p	0.507	0.02	-1	AGC.I1_5p	0.496	0.001	1	TGA.A	0.513	0.003	1	TGA.C2	0.544	0.003	-1
415	CCT.C1	0.505	0.005	-1	logLen.I2	0.507	0.018	-1	TCA.I2_5p	0.496	0.001	-1	AAA.I1_3p	0.513	0.003	1	ACT.I2_3p	0.543	0.001	-1
416	CTG.C1	0.505	0.003	-1	GGG.I1_3p	0.507	0.011	1	ACG.C1	0.496	0.003	-1	TAG.I2_3p	0.513	0.001	1	CTG.A	0.543	0.004	1
417	phastCons.C2	0.505	0.01	-1	GTG.I1_5p	0.507	0.004	-1	logLen.A_I1	0.496	0.003	-1	GTG.C1	0.512	0.003	-1	TCC.A	0.543	0.003	1
418	CCA.C2	0.505	0.007	-1	TTG.C2	0.507	0.012	1	CGG.I1_3p	0.496	0.002	1	GCG.C1	0.512	0.003	-1	ACA.C1	0.543	0.002	-1
419	GCC.I1_5p	0.505	0.012	1	GTA.I1_3p	0.507	0.004	1	TCA.C2	0.496	0.003	-1	AG.A	0.512	0.005	1	CTA.I1_3p	0.542	0.001	-1
420	TCT.C1	0.505	0.007	-1	GT.C1	0.506	0.011	1	AAT.C1	0.496	0.003	-1	TT.I1_5p	0.512	0.004	1	AGA.C2	0.542	0.004	-1
421	CT.I2_3p	0.505	0.004	1	GCT.C2	0.506	0.012	1	GA.I2_3p	0.496	0.003	1	CTT.C2	0.512	0.003	-1	ATC.C1	0.541	0.002	-1
422	TAT.C1	0.504	0.005	-1	AT.C2	0.506	0.013	1	CGA.C1	0.495	0.002	-1	TAG.I1_3p	0.512	0.002	1	CA.A	0.54	0.003	1
423	GCC.C2	0.504	0.004	-1	ACG.I1_5p	0.506	0.001	-1	CTT.C1	0.494	0.002	1	TC.C2	0.512	0.005	1	AG.A	0.54	0.005	1
424	TC.I2_3p	0.504	0.006	1	ATA.C1	0.506	0.015	1	TAC.C2	0.494	0.002	-1	GTA.C1	0.512	0.001	1	CTC.I1_3p	0.54	0.003	1
425	AAC.C1	0.504	0.003	-1	G.A	0.506	0.018	1	GTG.I2_5p	0.494	0.002	-1	GT.I2_3p	0.511	0.002	1	TC.I1_3p	0.54	0.003	1
426	GTT.I2_5p	0.504	0.002	-1	TAT.I1_5p	0.506	0.003	1	ACT.I2_5p	0.494	0.001	1	GTC.C1	0.511	0.002	-1	ACA.I2_5p	0.54	0.001	-1
427	TA.C1	0.504	0.006	-1	GGT.I1_5p	0.506	0.003	-1	GCA.I2_3p	0.493	0.001	1	CA.I1_5p	0.511	0.002	1	TA.C2	0.54	0.003	-1
428	TA.I1_5p	0.504	0.006	-1	TAC.I2_3p	0.506	0.002	-1	GCG.I2_5p	0.493	0.001	1	CTA.I2_3p	0.511	0.001	1	CT.I1_3p	0.539	0.004	1
429	TTA.I1_5p	0.504	0.004	-1	TCT.I2_5p	0.506	0.006	-1	TGA.I2_3p	0.493	0.001	1	CGC.I2_5p	0.511	0.001	-1	GCA.A	0.539	0.003	1
430	TGC.C2	0.504	0.006	-1	TGT.I1_3p	0.506	0.003	1	GGT.I2_5p	0.492	0.001	-1	TG.I1_5p	0.511	0.002	1	TCA.I2_5p	0.539	0.001	-1
431	AGG.I1_3p	0.504	0.003	-1	GGG.I2_3p	0.506	0.004	1	CG.I1_5p	0.492	0.003	1	AAG.I2_5p	0.511	0.002	-1	ATC.I1_3p	0.539	0.001	-1
432	ACA.I2_5p	0.504	0.002	-1	CTC.I1_5p	0.505	0.009	-1	GCG.I2_3p	0.492	0	1	G.C2	0.51	0.006	-1	GAT.I2_3p	0.539	0.001	-1
433	GGA.I1_5p	0.503	0.003	1	CAG.C2	0.505	0.007	1	TCG.I2_5p	0.492	0	-1	CCA.I2_3p	0.51	0.002	-1	TAA.C1	0.538	0.002	-1
434	CCT.C2	0.503	0.004	-1	ACT.C2	0.505	0.002	-1	AC.I2_5p	0.492	0.002	-1	ACG.A	0.51	0.003	-1	CAG.I1_3p	0.537	0.003	1
435	AG.C1	0.503	0.005	1	ACC.I2_3p	0.505	0.003	1	ACT.I1_3p	0.491	0.001	-1	TGA.C1	0.51	0.004	-1	AGG.I1_3p	0.537	0.002	1
436	TGG.I2_5p	0.503	0.005	-1	GAG.A	0.505	0.013	-1	CGC.I1_5p	0.491	0.001	1	CGC.A	0.51	0.003	-1	ATG.I2_3p	0.536	0.001	-1
437	CC.C2	0.503	0.005	-1	CT.I2_3p	0.505	0.007	1	GTC.A	0.491	0.002	-1	AGC.C1	0.51	0.004	-1	AG.I1_5p	0.536	0.002	-1
438	TCC.C2	0.503	0.004	-1	AC.C1	0.505	0.011	1	CA.C2	0.491	0.003	-1	TT.C2	0.51	0.005	-1	CGA.C1	0.536	0.001	1
439	TCA.I2_5p	0.503	0.002	1	CG.C1	0.505	0.029	-1	GGC.I1_3p	0.491	0.001	-1	TGA.I1_5p	0.51	0.001	1	TC.I1_5p	0.536	0.002	1
440	GTA.I2_5p	0.503	0.001	-1	GGA.I2_3p	0.505	0.002	1	CGC.C1	0.49	0.005	-1	GTG.C2	0.51	0.003	-1	GAC.A	0.535	0.003	1
441	GCA.C1	0.503	0.004	1	CGA.I1_3p	0.505	0.001	-1	GAT.I2_3p	0.49	0.001	-1	ATC.A	0.509	0.003	1	CAC.I2_5p	0.535	0.001	1
442	TTT.C1	0.503	0.013	1	ACG.I2_5p	0.505	0.001	-1	GCT.I2_5p	0.49	0.001	1	TA.A	0.509	0.003	1	GCA.I1_5p	0.535	0.001	1
443	CGC.I2_3p	0.503	0.001	-1	CG.C2	0.505	0.006	1	TT.I2_5p	0.49	0.003	-1	TTG.C1	0.509	0.004	-1	ACT.A	0.535	0.002	-1
444	ATA.C2	0.503	0.002	1	CAT.C2	0.504	0.007	1	GAA.I1_5p	0.49	0.001	1	ATA.A	0.509	0.004	1	logLen.A_I2	0.534	0.004	-1
445	TC.C2	0.503	0.006	-1	ATC.C2	0.504	0.012	1	AAT.A	0.49	0.002	1	CGT.I2_5p	0.509	0.001	-1	TGG.A	0.534	0.002	-1
446	GGA.C2	0.503	0.002	-1	TCG.I1_3p	0.504	0.001	-1	T.I2_5p	0.49	0.004	-1	logLen.C2	0.509	0.007	-1	TCT.I2_5p	0.534	0.002	-1
447	AGC.C1	0.502	0.004	1	CA.I2_3p	0.504	0.003	1	GT.I1_5p	0.489	0.001	-1	GA.C1	0.509	0.003	-1	GT.I1_5p	0.534	0.002	-1
448	GA.C1	0.502	0.006	-1	GAC.I1_3p	0.504	0.001	-1	TCT.I2_3p	0.489	0	-1	AGT.I1_5p	0.509	0.001	-1	TAC.A	0.534	0.001	-1
449	T.C2	0.502	0.005	-1	CTG.C1	0.504	0.004	1	CTT.I2_3p	0.489	0.001	-1	AAG.A	0.509	0.005	-1	TGT.I2_5p	0.533	0.002	-1
450	TGA.I2_3p	0.502	0.002	-1	AGC.I1_3p	0.504	0.001	1	CAG.C2	0.489	0.003	-1	GAA.I2_3p	0.509	0.001	-1	AC.I1_3p	0.533	0.002	-1
451	C.C1	0.502	0.007	1	ACA.I1_3p	0.504	0.004	-1	GGG.I2_5p	0.489	0.003	1	CAG.I2_3p	0.509	0.002	-1	AAC.C2	0.533	0.001	-1
452	GTC.C1	0.502	0.003	-1	AAC.C2	0.504	0.003	-1	TGT.I1_3p	0.488	0.001	-1	TC.I2_5p	0.508	0.002	1	AAC.I2_5p	0.533	0	-1
453	CGT.C2	0.502	0.001	1	TCA.I2_5p	0.504	0.002	-1	CGA.I1_3p	0.488	0	1	TTC.A	0.508	0.002	1	ACT.C1	0.532	0.002	-1
454	TTG.I2_5p	0.502	0.002	1	CTA.I2_3p	0.504	0.002	-1	CCA.I2_5p	0.488	0.001	-1	TGA.C2	0.508	0.002	1	ACA.C2	0.532	0.002	-1
455	AGA.C1	0.502	0.005	-1	phastCons.I1_5p	0.504	0.005	1	CCT.I2_3p	0.488	0.002	1	ATC.C2	0.508	0.002	-1	AC.I2_5p	0.532	0.002	-1
456	GAG.I1_5p	0.502	0.003	1	GTA.C1	0.504	0.008	1	TCA.I2_3p	0.487	0.001	1	GTA.A	0.508	0.002	-1	GAT.I1_3p	0.531	0.001	-1
457	GGC.I1_5p	0.502	0.009	1	GCT.C1	0.504	0.004	1	GGA.I2_3p	0.487	0.001	1	GTG.I1_5p	0.508	0.001	1	GCA.I1_3p	0.531	0.001	1
458	GGT.I1_3p	0.502	0.002	-1	TGT.A	0.504	0.004	1	AC.C1	0.487	0.002	-1	CAC.I1_3p	0.507	0.002	-1	CA.I2_5p	0.531	0.003	1
459	TTA.C2	0.501	0.005	-1	TC.I1_5p	0.504	0.01	-1	TCC.I2_5p	0.487	0.001	1	TCC.A	0.507	0.003	1	TCT.I1_5p	0.531	0.001	-1
460	TCA.C2	0.501	0.004	-1	TGT.I1_5p	0.504	0.004	-1	GC.C2	0.487	0.002	-1	TAG.C1	0.507	0.001	1	ACG.I1_5p	0.529	0.001	1
461	ACT.C2	0.501	0.002	1	ACA.C1	0.504	0.013	1	TGT.C1	0.487	0.001	1	ACG.I2_5p	0.507	0	-1	TCG.I2_3p	0.529	0	1
462	phastCons.I1_5p	0.501	0.016	1	GCC.I1_5p	0.503	0.015	-1	T.I1_3p	0.487	0.004	-1	GTC.C2	0.507	0.002	1	CAC.A	0.529	0.003	1
463	TTA.C1	0.501	0.002	-1	CAT.I1_3p	0.503	0.003	-1	A.C2	0.486	0.004	-1	ACT.I2_3p	0.506	0.001	-1	TGA.I2_3p	0.529	0.001	-1
464	logLen.I2	0.501	0.008	1	GG.I2_5p	0.503	0.012	1	CGA.A	0.486	0.001	1	AGG.C2	0.506	0.002	1	GA.I1_3p	0.529	0.002	1
465	TAT.C2	0.501	0.005	-1	CCT.I1_5p	0.503	0.007	-1	CGC.I2_3p	0.485	0	1	GCA.I1_3p	0.506	0.001	-1	CA.C1	0.528	0.005	1
466	ATA.C1	0.5	0.004	-1	AGT.C1	0.503	0.002	1	C.I1_5p	0.485	0.004	1	TTA.A	0.506	0.003	-1	AC.A	0.528	0.002	1
467	ACC.A	0.5	0.005	-1	CTT.C1	0.503	0.006	1	CGA.C2	0.485	0.004	-1	CCG.I1_5p	0.506	0.003	-1	TCA.I2_3p	0.528	0.001	-1
468	GAG.A	0.5	0.005	1	TGA.I2_3p	0.503	0.003	1	GG.C2	0.485	0.002	-1	CGA.I1_5p	0.506	0	-1	TCA.C2	0.528	0.002	-1
469	AGG.C2	0.5	0.003	1	TGT.I2_5p	0.503	0.008	-1	CG.I2_5p	0.485	0.002	1	SS5.I2	0.506	0.003	-1	T.C2	0.528	0.005	-1
470	GCT.I1_5p	0.5	0.002	1	TAT.I1_3p	0.503	0.005	-1	GGG.I1_3p	0.485	0.003	1	ACC.I1_5p	0.505	0.001	1	CAG.C1	0.527	0.002	1
471	G.I1_3p	0.5	0.011	-1	AGG.I2_5p	0.503	0.004	1	ACG.I1_3p	0.485	0	-1	TGT.I2_5p	0.505	0.003	1	TCA.C1	0.527	0.001	-1
472	TTG.C2	0.5	0.002	1	GGA.I1_5p	0.503	0.005	-1	CAA.C1	0.484	0.002	1	AAG.I1_3p	0.505	0.001	-1	TTC.I1_3p	0.525	0.001	-1
473	ATT.C1	0.499	0.002	-1	GGG.I2_5p	0.503	0.006	1	CA.I2_5p	0.484	0.001	-1	TAG.I1_5p	0.505	0.001	-1	TCA.A	0.525	0.002	-1
474	TTT.C2	0.499	0.005	-1	TCA.C1	0.502	0.004	1	TAC.A	0.484	0.001	-1	AGA.I1_5p	0.505	0.001	1	GCT.I1_3p	0.525	0.001	1
475	CCA.C1	0.499	0.003	-1	CT.C1	0.502	0.009	-1	SS3.I2	0.484	0.003	-1	ATT.A	0.505	0.002	-1	TAG.A	0.524	0.001	-1
476	GTT.C1	0.499	0.003	1	TGA.C2	0.502	0.009	1	ACA.I1_5p	0.484	0.002	-1	CA.C2	0.504	0.004	1	CAG.I1_5p	0.524	0.002	1
477	AAC.C2	0.499	0.003	-1	CGA.C1	0.502	0.004	1	CT.C1	0.484	0.003	1	CA.I2_5p	0.504	0.003	-1	GT.C2	0.524	0.003	-1
478	T.I1_3p	0.499	0.01	1	GTT.I1_3p	0.502	0.003	-1	SS5.I2	0.483	0.001	-1	phastCons.I2_3p	0.504	0.006	1	AAC.A	0.523	0.001	-1
479	GGT.I1_5p	0.499	0.002	1	CGC.A	0.502	0.003	-1	GTC.I1_3p	0.483	0	-1	TCT.I1_5p	0.504	0.001	-1	AG.C2	0.523	0.003	-1
480	ACG.I2_3p	0.499	0	-1	GAG.I1_5p	0.502	0.004	-1	GTT.C1	0.483	0.002	-1	CTG.A	0.504	0.002	-1	ACG.A	0.523	0.001	1
481	ACA.C2	0.498	0.005	-1	GCC.C2	0.502	0.004	1	GGA.I1_5p	0.483	0.002	1	TAT.C1	0.503	0.003	-1	AGA.I2_5p	0.523	0.001	-1
482	G.A	0.498	0.006	-1	TGG.I1_3p	0.502	0.005	1	CTG.I2_5p	0.483	0.001	1	CT.C2	0.503	0.003	-1	AG.I2_5p	0.523	0.001	1
483	GG.I1_3p	0.498	0.011	-1	GCA.A	0.502	0.003	1	TGA.I2_5p	0.483	0.001	1	GTT.C1	0.503	0.003	-1	CT.I2_3p	0.523	0.003	1
484	TGT.C2	0.498	0.002	-1	GAC.C1	0.502	0.006	1	CCA.I1_3p	0.483	0.001	1	ATG.A	0.503	0.002	-1	phastCons.I2_5p	0.523	0.011	1
485	ATA.I1_5p	0.498	0.003	-1	TCA.C2	0.501	0.009	1	CC.I2_5p	0.482	0.003	1	ACC.A	0.503	0.003	-1	TGA.I1_3p	0.523	0.001	-1
486	CGA.C1	0.498	0.001	1	CG.I1_3p	0.501	0.009	-1	GG.I1_3p	0.482	0.004	1	CT.I2_5p	0.502	0.002	-1	GTG.I1_3p	0.522	0.002	1
487	GAT.C2	0.498	0.004	1	ACT.C1	0.501	0.004	1	A.I2_3p	0.482	0.004	-1	GAA.A	0.502	0.003	-1	TT.C2	0.522	0.003	-1
488	GGG.I2_5p	0.497	0.011	-1	GCT.I1_3p	0.501	0.002	1	ACA.C2	0.482	0.002	-1	TGA.I2_3p	0.502	0.001	-1	ATC.I1_5p	0.522	0	-1
489	ACG.C1	0.497	0.001	1	GA.I2_5p	0.501	0.011	-1	CTA.I2_3p	0.482	0	-1	AGT.A	0.502	0.002	-1	TGC.C1	0.522	0.001	-1
490	GGC.C2	0.497	0.003	-1	AAG.C2	0.5	0.004	-1	GC.I1_3p	0.482	0.003	1	GAG.A	0.502	0.002	1	CCA.I1_5p	0.522	0.001	1
491	TGG.I2_3p	0.496	0.003	-1	phastCons.I2_3p	0.5	0.027	-1	GTA.C2	0.482	0.001	-1	CCT.A	0.501	0.002	-1	GTG.C2	0.521	0.003	-1
492	CGG.I1_3p	0.496	0.001	1	GGC.I1_3p	0.5	0.003	1	TGC.A	0.482	0.001	-1	ATG.C1	0.5	0.002	-1	ACG.C2	0.521	0	1
493	GG.I2_5p	0.496	0.014	-1	TTC.C1	0.5	0.003	-1	GA.I2_5p	0.481	0.002	1	TGT.C1	0.5	0.001	-1	TC.I2_5p	0.521	0.002	1
494	ACG.I1_5p	0.496	0.001	1	TTG.I1_3p	0.5	0.002	-1	AAA.I1_3p	0.481	0.001	-1	GGT.C1	0.5	0.002	-1	GTG.C1	0.521	0.002	-1
495	GTA.I1_5p	0.495	0.002	-1	CGG.I1_3p	0.5	0.002	-1	GGC.I2_5p	0.481	0.002	1	TTT.C1	0.5	0.002	1	GAG.A	0.52	0.002	1
496	ATG.I2_5p	0.495	0.002	1	CAC.C1	0.499	0.003	-1	CTT.A	0.481	0.002	-1	CT.A	0.499	0.005	1	AAC.I2_3p	0.52	0	-1
497	CTC.C1	0.495	0.004	1	ATT.C2	0.499	0.008	1	CGA.I2_5p	0.481	0	-1	logLen.A_I1	0.498	0.003	-1	AGT.C1	0.519	0.001	-1
498	CCC.C2	0.494	0.001	-1	GCG.I1_3p	0.499	0.001	-1	GC.A	0.48	0.003	1	CAT.A	0.498	0.001	1	ATC.C2	0.518	0.002	-1
499	AAG.I1_5p	0.494	0.003	-1	CAT.C1	0.499	0.004	1	CAA.I1_3p	0.48	0	-1	AAG.I1_5p	0.498	0.001	1	CA.C2	0.518	0.003	-1
500	TTG.A	0.494	0.002	-1	TAA.C1	0.498	0.003	1	phastCons.I2_3p	0.48	0.007	1	GTT.C2	0.497	0.001	1	GAG.I1_3p	0.517	0.001	1
501	TGG.I1_5p	0.494	0.003	-1	CTT.I2_5p	0.498	0.002	1	GG.I2_5p	0.479	0.005	1	AAA.C2	0.496	0.003	-1	CAC.I1_5p	0.517	0.001	1
502	TT.C2	0.494	0.005	-1	GGC.I1_5p	0.497	0.011	-1	ACG.I2_3p	0.479	0	1	GAT.A	0.494	0.002	1	GTC.A	0.516	0.001	1
503	ACC.C2	0.494	0.001	1	GTA.A	0.497	0.003	-1	ACA.I2_5p	0.479	0	-1	CCA.C2	0.494	0.001	-1	CT.C1	0.516	0.002	-1
504	CGT.I2_3p	0.494	0	1	TCG.C1	0.497	0.003	1	CGG.I2_3p	0.479	0	-1	CTA.C2	0.494	0.001	-1	TAC.C2	0.513	0.001	-1
505	TTC.I1_3p	0.494	0.002	-1	GAC.C2	0.497	0.004	1	TGG.I1_3p	0.479	0.001	1	TTG.A	0.494	0.001	1	TAT.C2	0.513	0.002	-1
506	AGC.A	0.494	0.002	1	TAG.C1	0.497	0.001	-1	TC.C2	0.479	0.001	1	T.C2	0.494	0.002	-1	TC.I2_3p	0.512	0.002	1
507	CGG.I2_5p	0.494	0.002	-1	CTG.I1_5p	0.497	0.002	1	ACC.C2	0.479	0.001	1	AAG.I2_3p	0.493	0.001	-1	TAA.C2	0.511	0.002	-1
508	GC.C2	0.493	0.002	-1	AGG.I1_5p	0.497	0.003	1	TAG.I2_5p	0.479	0.001	1	GGA.I2_3p	0.493	0.001	-1	logLen.I1	0.511	0.001	1
509	TAT.I1_3p	0.493	0.002	-1	CAA.C2	0.497	0.003	-1	GCA.I2_5p	0.478	0	1	GTT.I1_5p	0.492	0.001	1	CAA.A	0.511	0.001	-1
510	TGG.C2	0.492	0.003	-1	GCA.I2_3p	0.496	0.001	1	ACA.C1	0.478	0.002	-1	logLen.I1_I2	0.492	0.003	1	ATA.C2	0.51	0.002	-1
511	TCG.I2_3p	0.492	0	-1	AAA.I1_5p	0.496	0.001	1	GAG.I1_5p	0.478	0.001	1	GGT.I1_5p	0.492	0.001	-1	CGA.C2	0.509	0	1
512	GG.C2	0.492	0.004	-1	TT.C2	0.496	0.008	-1	CTG.I1_5p	0.478	0.002	1	AGT.I1_3p	0.491	0.001	1	AGT.C2	0.509	0.001	-1
513	GTT.C2	0.492	0.002	1	SS5.I1	0.495	0.009	-1	GCC.I1_3p	0.478	0.002	1	ACA.I2_5p	0.491	0.002	1	GCA.C2	0.509	0.002	-1
514	ATG.C2	0.491	0.004	1	AGT.I2_3p	0.495	0.001	-1	G.I2_5p	0.477	0.003	1	GAA.I2_5p	0.491	0.001	1	phastCons.I1_3p	0.509	0.005	1
515	CAT.C2	0.491	0.004	-1	AAG.I1_5p	0.495	0.003	1	CGT.I1_5p	0.477	0	-1	ATC.C1	0.49	0.001	1	AC.C1	0.507	0.003	1
516	CGG.C2	0.491	0.001	-1	AAA.C1	0.495	0.004	1	CGA.I1_5p	0.477	0	-1	TGT.A	0.489	0.001	1	SS3.I2	0.507	0.002	1
517	GCG.I1_3p	0.491	0	-1	GGC.I2_5p	0.495	0.005	1	TCG.I1_5p	0.477	0	-1	TC.I2_3p	0.489	0.002	-1	AGG.A	0.507	0.002	1
518	GAC.I2_3p	0.491	0.001	-1	TTG.I2_5p	0.495	0.001	-1	T.I1_5p	0.477	0.004	-1	ATC.I1_5p	0.489	0	1	GTT.C2	0.507	0.001	-1
519	TT.C1	0.491	0.004	1	GT.I1_5p	0.494	0.004	-1	ATC.I2_3p	0.476	0	1	C.C1	0.489	0.005	1	GAA.I2_3p	0.505	0	1
520	TAC.I1_3p	0.491	0.001	-1	ACG.C1	0.494	0.003	1	ACG.C2	0.476	0.003	-1	SS5.I1	0.488	0.004	1	GGT.C1	0.505	0.001	-1
521	TGT.I1_5p	0.49	0.003	-1	ACA.I2_5p	0.494	0.001	1	TTC.I1_5p	0.476	0.001	1	GT.I1_3p	0.488	0.001	1	G.C2	0.504	0.003	1
522	ACT.I1_3p	0.49	0.001	-1	CGT.C1	0.494	0.002	1	ATG.I2_5p	0.476	0.001	-1	ACG.I1_5p	0.487	0	-1	GCT.A	0.503	0.003	1
523	SS5.I1	0.49	0.004	1	AGA.I2_5p	0.494	0.002	-1	GGT.I1_3p	0.476	0	-1	ACC.I2_5p	0.487	0.001	-1	GAC.I2_5p	0.503	0	1
524	GAG.C2	0.49	0.002	-1	GGA.C1	0.494	0.003	-1	TCG.C2	0.476	0.002	-1	CAC.A	0.487	0.001	1	TAC.I2_3p	0.503	0	-1
525	TC.I1_5p	0.49	0.003	1	T.C2	0.494	0.006	-1	CTA.A	0.476	0.001	-1	TAA.A	0.487	0.002	-1	TTC.C2	0.502	0.002	-1
526	TCA.I2_3p	0.489	0.001	1	ACA.C2	0.494	0.004	1	CGG.C2	0.475	0.003	-1	A.C1	0.487	0.004	1	CT.I1_5p	0.5	0.002	1
527	TGA.C1	0.489	0.003	-1	ACT.I1_3p	0.494	0.001	1	ACA.I2_3p	0.475	0.001	-1	GAT.I1_3p	0.486	0	-1	TTA.C2	0.5	0.001	-1
528	CTA.I1_5p	0.489	0.001	-1	TGC.I1_5p	0.493	0.002	-1	CAA.I2_5p	0.475	0	1	CAC.C2	0.486	0.001	1	TGT.C2	0.498	0.001	-1
529	GTG.I1_5p	0.489	0.003	-1	GG.C2	0.493	0.004	1	AAC.I2_5p	0.475	0.001	1	C.A	0.485	0.002	-1	GCT.C1	0.498	0.001	-1
530	TAA.C1	0.489	0.001	1	ATT.I1_3p	0.493	0.002	1	AAT.C2	0.474	0.002	1	CAA.C2	0.485	0.001	1	TGT.I1_3p	0.497	0.001	1
531	TTC.I1_5p	0.489	0.002	-1	C.C2	0.492	0.004	-1	GGC.I1_5p	0.474	0.002	1	AGC.A	0.485	0.002	-1	ACC.I1_5p	0.496	0.001	1
532	CTA.C1	0.489	0.001	-1	GCA.C2	0.492	0.001	1	GTC.I1_5p	0.474	0.001	1	TCT.I2_3p	0.485	0.001	-1	CAT.C2	0.496	0.001	-1
533	GAT.I2_3p	0.489	0.001	-1	AAC.I1_3p	0.492	0.001	1	GTG.C1	0.474	0.001	-1	CTC.A	0.484	0.002	1	GT.I2_5p	0.494	0.001	-1
534	GTG.I2_3p	0.489	0.001	-1	ATC.I2_3p	0.492	0.002	-1	AAC.I2_3p	0.474	0	1	GA.I1_5p	0.484	0.002	-1	TGC.C2	0.494	0.001	-1
535	TAT.I1_5p	0.489	0.003	1	GTC.C2	0.491	0.002	1	CT.I1_5p	0.474	0.003	1	TGC.I1_3p	0.484	0.001	-1	TC.C1	0.492	0.001	1
536	CTC.I2_3p	0.488	0.001	-1	TTC.C2	0.491	0.003	-1	TAA.A	0.474	0.003	1	GTT.I2_5p	0.483	0.001	-1	CTT.C2	0.492	0.001	-1
537	ATT.C2	0.488	0.004	-1	TCC.C2	0.491	0.002	-1	AAT.I1_3p	0.473	0.001	-1	GAA.I1_3p	0.483	0.001	-1	ATG.I2_5p	0.492	0	1
538	ACA.I2_3p	0.488	0.001	1	AGT.I1_3p	0.491	0.001	-1	GCC.A	0.473	0.001	-1	AT.A	0.483	0.002	1	GTA.C2	0.492	0.001	-1
539	TCT.I2_5p	0.488	0.002	-1	CT.I1_5p	0.491	0.004	1	GC.C1	0.473	0.002	1	logLen.A_I2	0.483	0.002	1	GCT.I2_3p	0.489	0.001	1
540	GAC.I1_3p	0.488	0.001	1	GT.I2_5p	0.491	0.003	1	CGT.A	0.473	0.001	1	CAA.C1	0.483	0.003	-1	CAA.C1	0.488	0.001	-1
541	CTT.C2	0.488	0.001	-1	GAA.I2_5p	0.491	0.001	-1	TGC.I2_5p	0.473	0	-1	GT.C2	0.483	0.002	1	GA.I1_5p	0.488	0.001	-1
542	GAA.I2_5p	0.488	0.001	-1	ATG.I1_5p	0.491	0.001	1	CCG.I1_5p	0.473	0.001	-1	TTT.I1_5p	0.483	0.002	-1	TG.I2_3p	0.486	0.001	-1
543	CTC.I1_5p	0.487	0.002	1	CTA.C1	0.491	0.001	1	CCT.I1_5p	0.472	0.001	1	T.A	0.483	0.003	1	TCA.I1_3p	0.486	0.001	-1
544	CTC.C2	0.487	0.002	1	CGA.C2	0.49	0.005	1	TG.I1_5p	0.472	0.001	-1	TCC.C2	0.482	0.001	1	GAC.C2	0.483	0	-1
545	CT.I1_5p	0.487	0.002	-1	GGT.C1	0.49	0.002	1	TCT.I1_3p	0.472	0.001	-1	TCG.I1_5p	0.482	0	-1	CGT.A	0.482	0	1
546	GCG.I2_5p	0.486	0	1	CCT.C2	0.49	0.001	-1	GAT.I1_3p	0.472	0	1	GAT.C1	0.482	0	1	AC.C2	0.481	0.001	1
547	ATA.I2_3p	0.486	0.002	1	G.I2_5p	0.49	0.004	-1	AAG.C1	0.472	0.001	1	CGG.C2	0.482	0.001	-1	CTA.C2	0.481	0	-1
548	AGC.C2	0.486	0.003	1	CGT.I2_3p	0.49	0	1	CCT.C2	0.472	0.001	1	CA.I2_3p	0.482	0.002	1	GGT.A	0.481	0.001	-1
549	GTA.C1	0.486	0.001	-1	AGA.C1	0.49	0.003	1	TCA.I1_3p	0.471	0.001	-1	AAC.A	0.482	0.001	1	GA.I2_5p	0.48	0	1
550	ATC.I2_3p	0.486	0.001	-1	GCG.A	0.49	0.001	1	CAC.I1_5p	0.471	0.001	-1	TCA.A	0.482	0.001	1	CA.I1_3p	0.48	0.001	-1
551	ATG.I1_5p	0.486	0.001	-1	ACG.I1_3p	0.49	0	-1	CTC.I2_5p	0.471	0.001	-1	CAA.A	0.481	0.001	1	AGA.I1_3p	0.479	0.001	-1
552	AGT.I1_5p	0.486	0.002	-1	CA.C1	0.49	0.002	1	CGC.I2_5p	0.47	0	1	CTA.C1	0.481	0.001	1	GGT.I1_3p	0.478	0.001	1
553	TCT.C2	0.485	0.001	-1	GGC.C2	0.49	0.003	1	GTT.I1_3p	0.47	0.001	1	TAT.A	0.481	0.001	-1	TAG.C2	0.477	0	-1
554	CAA.I2_3p	0.485	0.001	-1	GAA.C2	0.489	0.002	1	ACG.I1_5p	0.47	0	1	GTC.I1_5p	0.481	0	-1	AG.I1_3p	0.477	0.001	-1
555	AAC.I1_3p	0.485	0.002	-1	CCA.C2	0.489	0.002	-1	CTT.I1_5p	0.47	0.001	-1	GAC.C2	0.48	0.001	-1	ATG.I1_3p	0.475	0	1
556	CTG.I1_5p	0.485	0.001	1	CCG.I2_3p	0.489	0	1	CGT.I2_3p	0.469	0	1	CGT.I1_5p	0.48	0	1	CAA.I2_5p	0.474	0.001	-1
557	ACG.C2	0.485	0.001	-1	TG.I2_3p	0.489	0.003	-1	logLen.I2	0.469	0.002	-1	GCA.C2	0.478	0.001	1	TCT.I1_3p	0.474	0	-1
558	GGA.C1	0.485	0.001	-1	CCC.I2_3p	0.489	0.004	1	GTG.I1_5p	0.468	0.002	1	AAA.I2_3p	0.478	0.001	1	GTG.I2_3p	0.474	0.001	1
559	AGT.I2_5p	0.485	0.001	1	GAG.C2	0.489	0.003	1	TCA.I1_5p	0.468	0.001	1	CCC.C1	0.478	0.003	1	GAC.C1	0.47	0.001	1
560	TGC.I1_5p	0.484	0.001	-1	GTG.A	0.489	0.001	1	TGA.I1_3p	0.468	0.001	-1	AGG.C1	0.477	0.002	-1	ATC.I2_3p	0.467	0	1
561	TAC.I2_3p	0.484	0.001	1	TC.C2	0.488	0.002	-1	ATT.I2_5p	0.467	0.002	1	CAT.C2	0.477	0.001	1	GGA.C1	0.467	0.001	-1
562	TTC.C2	0.484	0.001	-1	CA.A	0.488	0.002	-1	AG.I2_5p	0.467	0.002	1	TTA.C2	0.476	0.001	1	GGT.C2	0.466	0	1
563	GAA.C2	0.484	0.002	1	GCG.I2_5p	0.488	0.001	-1	GA.I1_3p	0.467	0.001	-1	GGA.A	0.476	0.001	1	ACA.A	0.464	0.001	-1
564	GTA.I1_3p	0.484	0.001	-1	GTA.I2_5p	0.488	0.001	1	CTG.I1_3p	0.466	0.001	-1	CTT.I1_5p	0.475	0.001	1	CTG.C1	0.463	0.001	-1
565	CAT.I2_5p	0.484	0.001	1	GAG.I2_5p	0.488	0.003	1	CT.I1_3p	0.466	0.002	-1	AC.I1_3p	0.475	0.001	1	GGA.C2	0.462	0	-1
566	GAC.C1	0.484	0.002	-1	AAC.I2_3p	0.487	0.001	1	AA.C1	0.466	0.004	1	TAA.C2	0.474	0.001	1	logLen.I2	0.462	0.002	1
567	CGA.C2	0.484	0.001	1	TGT.C1	0.487	0.004	1	A.I2_5p	0.465	0.004	-1	GCA.A	0.474	0.001	-1	CAA.I2_3p	0.462	0	-1
568	ATC.I2_5p	0.484	0.002	1	CAC.C2	0.487	0.001	-1	GGC.C2	0.465	0.001	-1	GTT.A	0.474	0.001	1	GTC.I2_3p	0.459	0	1
569	CCC.I1_3p	0.484	0.001	-1	GGA.I2_5p	0.487	0.001	1	CA.I1_5p	0.465	0.002	-1	TAG.I2_5p	0.474	0	-1	TCT.A	0.459	0.001	1
570	TCC.C1	0.484	0.001	1	CTT.I1_3p	0.487	0.002	1	CAG.I2_5p	0.465	0.001	1	CCA.A	0.473	0.001	1	AG.C1	0.458	0.001	-1
571	CGC.A	0.483	0.001	-1	TAG.I2_5p	0.486	0.001	-1	TCC.I1_5p	0.465	0.001	1	TC.I1_5p	0.473	0.002	1	logLen.I1_I2	0.458	0.001	1
572	GGG.C2	0.483	0.002	-1	GAC.I2_3p	0.486	0	-1	AA.I2_3p	0.465	0.002	1	GGG.C1	0.473	0.001	-1	AAG.A	0.457	0.001	-1
573	AGA.I1_3p	0.483	0.001	1	CT.C2	0.486	0.002	-1	CAG.I1_5p	0.465	0.001	1	TAC.C2	0.473	0	-1	CAG.C2	0.457	0	-1
574	AGT.I2_3p	0.483	0.001	1	ACG.C2	0.486	0.005	1	AG.I1_5p	0.465	0.001	-1	AG.C1	0.472	0.002	-1	CTA.C1	0.457	0	-1
575	CTA.I2_5p	0.483	0.001	1	CGG.I2_5p	0.486	0.001	1	ATT.C2	0.465	0.001	-1	TGA.I1_3p	0.472	0.001	-1	CA.I1_5p	0.453	0	1
576	GTT.I1_3p	0.483	0.001	1	GTC.C1	0.485	0.001	1	TCG.I2_3p	0.464	0	-1	GAG.C2	0.47	0.001	-1	CAT.I1_5p	0.451	0	-1
577	GTT.I1_5p	0.483	0.001	-1	TGC.C1	0.485	0.001	1	TT.I1_3p	0.464	0.003	-1	CC.A	0.469	0.002	-1	TCG.C2	0.45	0	-1
578	ACA.I1_3p	0.482	0.002	1	GTT.C1	0.485	0.004	1	AC.I1_3p	0.463	0.001	1	GAA.C1	0.468	0.002	-1	TTT.C2	0.449	0.001	1
579	GAC.C2	0.482	0.003	1	GTT.I1_5p	0.485	0.002	1	GAA.I2_3p	0.462	0.001	-1	AT.C1	0.468	0.002	1	ACT.C2	0.449	0	-1
580	GT.C2	0.482	0.002	1	CTT.C2	0.484	0.002	1	AT.I1_3p	0.462	0.002	-1	ATA.C1	0.468	0.001	1	CAC.I1_3p	0.448	0	-1
581	TTC.C1	0.482	0.003	-1	TCG.C2	0.484	0.004	1	GCT.I1_5p	0.462	0.001	1	AA.A	0.468	0.001	-1	GAG.C1	0.447	0.001	1
582	TAA.A	0.482	0.002	-1	CGC.I2_3p	0.483	0	1	ATC.C1	0.462	0.002	1	GGT.A	0.468	0.001	-1	SS5.I2	0.444	0.001	1
583	ATC.C2	0.482	0.001	-1	GTG.C2	0.483	0.003	1	CC.I1_5p	0.461	0.004	1	GAT.C2	0.467	0.002	-1	TGG.C2	0.444	0	-1
584	TAG.I1_3p	0.482	0.001	-1	AAC.C1	0.483	0.002	-1	GTT.I1_5p	0.461	0.001	1	CTG.C1	0.467	0.001	-1	TGC.A	0.441	0.001	-1
585	CCC.I2_5p	0.481	0.002	1	GCT.I1_5p	0.483	0.002	-1	AGA.I2_3p	0.461	0.001	1	CCA.C1	0.466	0.001	1	GCT.C2	0.44	0	1
586	TGC.C1	0.481	0.002	1	TTT.C1	0.482	0.004	1	G.I1_3p	0.46	0.002	1	AAC.I2_3p	0.465	0	-1	CCA.I1_3p	0.44	0	1
587	TGG.I1_3p	0.481	0.001	1	GAC.I1_5p	0.482	0.001	-1	ACC.I1_3p	0.46	0.001	1	SS3.I1	0.465	0.003	-1	TTC.A	0.437	0.001	-1
588	GTG.C2	0.481	0.002	-1	TTT.A	0.481	0.004	1	TGT.I1_5p	0.46	0.001	1	AGT.C1	0.464	0.001	1	CTT.I2_5p	0.436	0	-1
589	AGG.I2_5p	0.481	0.002	-1	GTT.A	0.481	0.002	-1	TC.A	0.46	0.001	1	GAC.C1	0.463	0.001	-1	GTA.A	0.436	0	1
590	AAC.I2_3p	0.481	0.001	-1	CTA.I2_5p	0.481	0.001	-1	CCG.C2	0.459	0.001	-1	TG.I2_5p	0.463	0.001	-1	TTG.I1_3p	0.436	0	1
591	GGC.I2_5p	0.481	0.003	-1	CAT.I1_5p	0.481	0.001	-1	CTA.I2_5p	0.459	0	-1	ATT.C2	0.463	0.001	1	GT.I1_3p	0.435	0	1
592	AC.C2	0.48	0.003	-1	GTG.C1	0.48	0.002	1	ATT.I1_3p	0.459	0.001	1	AAT.C1	0.462	0.001	1	CGT.C2	0.435	0	-1
593	CAT.C1	0.48	0.001	1	CTG.I1_3p	0.48	0.001	-1	AAA.I2_5p	0.459	0.003	-1	TCA.C2	0.46	0.001	1	ATC.A	0.434	0	-1
594	TGC.I2_3p	0.48	0.001	-1	GCA.C1	0.48	0.002	-1	AA.I1_5p	0.458	0.002	1	AGC.C2	0.46	0.001	-1	TGT.I1_5p	0.433	0.001	-1
595	AAA.C1	0.479	0.003	-1	TTC.I1_5p	0.48	0.001	1	TTA.I2_5p	0.458	0.001	1	TTT.A	0.46	0.002	1	CTT.I1_3p	0.432	0	-1
596	TGA.C2	0.478	0.002	-1	TGC.I2_3p	0.48	0.001	-1	CAC.I2_3p	0.457	0.001	-1	GG.A	0.458	0.002	-1	AGG.C1	0.431	0.001	-1
597	ACC.I1_5p	0.478	0.001	-1	TAT.C2	0.48	0.003	1	logLen.I1	0.457	0.003	1	AA.C1	0.456	0.002	1	TCT.I2_3p	0.425	0.001	-1
598	G.C2	0.478	0.003	-1	GTG.I2_3p	0.48	0.001	-1	CTG.C1	0.456	0.002	1	ACT.C2	0.456	0.001	-1	GGA.A	0.421	0.001	1
599	AGT.C2	0.477	0.002	-1	GAT.I2_3p	0.478	0.001	1	AA.I2_5p	0.455	0.003	-1	TT.A	0.454	0.002	1	phastCons.A	0.421	0.001	-1
600	GCT.I2_3p	0.477	0.001	1	A.I2_3p	0.478	0.005	-1	GTA.I2_5p	0.454	0.001	-1	TAT.C2	0.454	0.001	-1	GAA.I1_3p	0.416	0	-1
601	AAA.I2_3p	0.477	0.003	-1	AAA.I2_3p	0.478	0.004	1	GCC.I2_3p	0.454	0.001	1	GGA.C1	0.453	0.001	-1	CTT.A	0.413	0.001	-1
602	GT.I1_5p	0.476	0.003	1	TAG.I2_3p	0.476	0.001	1	GGT.I1_5p	0.453	0.001	1	AAA.C1	0.453	0.002	1	AGA.I2_3p	0.412	0	-1
603	AA.I2_3p	0.475	0.005	1	AC.C2	0.476	0.004	-1	CGT.C2	0.452	0.001	-1	AGA.I2_3p	0.452	0.001	-1	TG.I1_5p	0.402	0.001	1
604	TGT.C1	0.474	0.003	1	TAC.C2	0.475	0.002	1	GCG.C2	0.45	0.002	-1	CC.C1	0.452	0.003	1	GA.A	0.396	0.001	-1
605	A.I2_3p	0.473	0.004	-1	CGG.C2	0.475	0.002	1	A.C1	0.45	0.003	-1	CTT.I2_3p	0.452	0.001	1	AAG.I2_3p	0.394	0.001	1
606	AT.C2	0.471	0.004	1	CGT.C2	0.474	0.001	1	TT.I1_5p	0.442	0.003	-1	AAT.A	0.451	0.001	-1	AGA.A	0.387	0.001	-1
607	TAG.I1_5p	0.471	0.002	1	AA.I2_3p	0.473	0.005	-1	TTT.I1_5p	0.442	0.004	1	TGC.C1	0.442	0.002	1	CAT.I2_3p	0.356	0	-1

## Sheet: b. feat_endo
	excluded	excluded	excluded	excluded	included	included	included	included	multimodal	multimodal	multimodal	multimodal	overdispersed	overdispersed	overdispersed	overdispersed	underdispersed	underdispersed	underdispersed	underdispersed
	feature	AUC	effect	sign	feature	AUC	effect	sign	feature	AUC	effect	sign	feature	AUC	effect	sign	feature	AUC	effect	sign
1	phastCons.A	0.916	0.635	-1	phastCons.A	0.838	0.597	1	logLen.C2	0.759	0.204	1	phastCons.C2	0.582	0.028	-1	logLen.C2	0.864	0.05	1
2	phastCons.I1_3p	0.745	0.209	-1	logLen.C2	0.673	0.324	-1	phastCons.C2	0.681	0.128	-1	phastCons.I1_3p	0.574	0.036	1	phastCons.C2	0.778	0.035	-1
3	phastCons.I2_5p	0.731	0.199	-1	phastCons.I2_5p	0.66	0.111	1	logLen.C1	0.626	0.102	1	GCC.I2_5p	0.573	0.007	-1	ATT.I2_3p	0.722	0.011	-1
4	A.A	0.626	0.171	-1	phastCons.I1_3p	0.66	0.109	1	TTT.C2	0.609	0.039	1	GC.I2_5p	0.57	0.015	-1	TA.I1_3p	0.716	0.019	-1
5	CT.A	0.625	0.151	1	phastCons.C2	0.628	0.236	1	phastCons.I1_3p	0.587	0.067	1	phastCons.C1	0.566	0.022	-1	TAT.I2_3p	0.715	0.01	-1
6	CCT.A	0.616	0.088	1	CT.A	0.61	0.15	-1	GA.C2	0.584	0.035	-1	AGG.I2_5p	0.564	0.006	-1	TT.I2_3p	0.713	0.021	-1
7	CTC.A	0.615	0.106	1	A.A	0.609	0.172	1	TAA.C2	0.577	0.012	1	TTG.I2_3p	0.564	0.005	1	TA.I2_3p	0.712	0.02	-1
8	GA.A	0.606	0.107	-1	CCT.A	0.609	0.096	-1	phastCons.I2_5p	0.575	0.057	1	TAT.I2_3p	0.564	0.013	1	CCC.C2	0.71	0.011	1
9	AA.A	0.605	0.128	-1	CTC.A	0.609	0.113	-1	TAG.C2	0.575	0.005	1	GCG.I2_5p	0.563	0.002	-1	TTT.I2_3p	0.71	0.017	-1
10	GAA.A	0.601	0.08	-1	ATG.A	0.604	0.069	1	phastCons.C1	0.573	0.047	-1	GGC.I2_5p	0.563	0.006	-1	AT.I1_3p	0.706	0.018	-1
11	ATG.A	0.598	0.058	-1	AT.A	0.601	0.125	1	TT.C2	0.571	0.041	1	AA.I1_3p	0.562	0.019	1	GCC.C2	0.705	0.008	1
12	AT.A	0.594	0.096	-1	C.A	0.597	0.157	-1	TTA.C2	0.568	0.012	1	AGC.A	0.562	0.009	-1	C.I2_5p	0.705	0.021	1
13	CTG.A	0.594	0.068	1	AA.A	0.593	0.128	1	AGC.A	0.566	0.016	1	TTC.I2_5p	0.561	0.005	1	A.C2	0.705	0.019	-1
14	SS5.I2	0.592	0.148	-1	TC.A	0.593	0.122	-1	ATA.C2	0.564	0.007	1	T.I2_3p	0.561	0.023	1	TTA.I2_5p	0.705	0.009	-1
15	TC.A	0.592	0.109	1	CC.A	0.592	0.131	-1	CAG.A	0.563	0.017	1	CTG.A	0.561	0.011	-1	AT.I2_3p	0.704	0.019	-1
16	TCC.A	0.589	0.053	1	GA.A	0.591	0.109	1	T.C2	0.561	0.038	1	GC.A	0.56	0.016	-1	T.I2_3p	0.704	0.023	-1
17	CC.A	0.588	0.098	1	TCC.A	0.591	0.065	-1	GGG.C2	0.561	0.01	1	CTT.I2_5p	0.559	0.005	1	CC.C2	0.703	0.02	1
18	C.A	0.587	0.117	1	TAT.A	0.585	0.05	1	G.C2	0.556	0.028	-1	GCT.A	0.559	0.008	-1	ATA.I1_3p	0.703	0.007	-1
19	AGA.A	0.584	0.064	-1	GAA.A	0.583	0.076	1	TCT.C2	0.555	0.008	1	AT.I2_5p	0.559	0.016	1	TTA.I1_3p	0.702	0.009	-1
20	CAA.A	0.582	0.053	-1	phastCons.C1	0.582	0.144	1	TA.C2	0.554	0.022	1	TT.I2_3p	0.558	0.021	1	AAT.I1_3p	0.702	0.008	-1
21	AAG.A	0.579	0.057	-1	SS5.I2	0.582	0.149	1	GAT.C2	0.552	0.015	-1	ATT.I2_3p	0.558	0.01	1	TA.I2_5p	0.701	0.017	-1
22	AAA.A	0.579	0.071	-1	CAA.A	0.577	0.055	1	CTT.I1_3p	0.551	0.01	1	CTG.I2_3p	0.558	0.006	-1	GC.I2_5p	0.697	0.017	1
23	ACA.A	0.579	0.045	-1	CTG.A	0.576	0.061	-1	T.A	0.55	0.029	-1	AAT.I2_5p	0.557	0.007	1	C.C2	0.697	0.021	1
24	TAT.A	0.575	0.036	-1	logLen.C1	0.576	0.146	-1	GT.A	0.549	0.019	-1	G.I2_5p	0.556	0.019	-1	CGG.C2	0.697	0.003	1
25	GCC.A	0.571	0.042	1	AAG.A	0.572	0.058	1	AGT.A	0.549	0.009	-1	logLen.A_I2	0.556	0.018	-1	AT.A	0.696	0.018	-1
26	AAT.A	0.57	0.042	-1	AGA.A	0.572	0.065	1	TCA.C1	0.549	0.009	1	A.I1_3p	0.556	0.019	1	CG.I2_5p	0.696	0.009	1
27	TCT.A	0.568	0.051	1	AAA.A	0.571	0.07	1	GTC.C2	0.547	0.003	1	AAA.I1_5p	0.555	0.013	1	C.I2_3p	0.695	0.025	1
28	GAC.A	0.564	0.028	-1	CCC.A	0.57	0.055	-1	CAA.I2_5p	0.547	0.004	1	CG.I2_5p	0.555	0.007	-1	CCG.C2	0.694	0.003	1
29	logLen.C2	0.563	0.073	1	AAT.A	0.569	0.047	1	phastCons.A	0.546	0.032	1	AT.I2_3p	0.555	0.017	1	CGC.C2	0.694	0.002	1
30	AAC.A	0.563	0.032	-1	ATA.A	0.559	0.032	1	AG.C2	0.545	0.019	-1	GGC.I2_3p	0.554	0.005	-1	CC.I2_5p	0.693	0.018	1
31	CCC.A	0.562	0.036	1	TCT.A	0.557	0.051	-1	CTT.C2	0.545	0.005	1	TTG.I2_5p	0.554	0.003	1	GGG.I2_3p	0.693	0.011	1
32	A.I1_3p	0.562	0.07	-1	GCC.A	0.557	0.041	-1	GT.I2_5p	0.545	0.01	-1	CAA.I1_3p	0.554	0.003	1	GC.I1_3p	0.692	0.016	1
33	logLen.I1	0.56	0.089	-1	GAT.A	0.556	0.037	1	TGT.C2	0.545	0.006	1	CCG.I2_5p	0.553	0.002	-1	TTA.I2_3p	0.691	0.009	-1
34	AA.I1_3p	0.56	0.065	-1	ACA.A	0.555	0.038	1	GTT.A	0.545	0.008	-1	AGC.I2_5p	0.553	0.003	-1	AAT.I2_3p	0.689	0.009	-1
35	TAG.A	0.559	0.021	1	CAC.A	0.555	0.036	-1	ACA.C1	0.545	0.006	1	CAG.I2_3p	0.553	0.006	-1	ATT.I1_3p	0.689	0.009	-1
36	CGA.A	0.559	0.015	-1	CGC.C2	0.555	0.004	-1	GCC.I1_3p	0.544	0.006	-1	GT.C1	0.552	0.012	-1	G.I2_3p	0.689	0.022	1
37	C.I1_3p	0.557	0.065	1	TAG.C2	0.554	0.013	-1	AGA.C2	0.543	0.015	-1	T.I2_5p	0.552	0.018	1	ATT.I2_5p	0.688	0.009	-1
38	AGT.A	0.556	0.029	1	TA.A	0.553	0.056	1	G.C1	0.543	0.018	-1	AAT.I1_3p	0.552	0.009	1	CCA.C1	0.688	0.007	1
39	CAC.A	0.556	0.03	1	GCG.C2	0.552	0.002	-1	ATC.I1_3p	0.543	0.003	1	AA.I1_5p	0.552	0.017	1	TT.I2_5p	0.687	0.018	-1
40	CC.I1_3p	0.555	0.045	1	SS3.I1	0.551	0.1	1	TAT.A	0.543	0.011	-1	GGC.I1_5p	0.551	0.008	-1	C.I1_3p	0.687	0.024	1
41	GT.A	0.555	0.047	1	AAC.A	0.55	0.029	1	CTC.I1_3p	0.543	0.007	-1	CG.I2_3p	0.551	0.005	-1	GCC.I2_5p	0.686	0.007	1
42	AAA.I1_3p	0.555	0.046	-1	CCG.C2	0.549	0.004	-1	CCC.C2	0.543	0.007	1	AAA.I1_3p	0.55	0.013	1	AAT.I2_5p	0.686	0.007	-1
43	AC.A	0.554	0.048	-1	CGA.A	0.547	0.014	1	TG.A	0.542	0.02	-1	ACG.I1_3p	0.55	0.001	-1	CG.I1_3p	0.686	0.009	1
44	ACG.A	0.551	0.013	-1	CCA.I2_5p	0.547	0.02	-1	CAT.I1_3p	0.541	0.005	1	ATT.C1	0.55	0.008	1	CGC.I2_5p	0.685	0.002	1
45	SS3.I1	0.55	0.088	-1	TAA.I2_5p	0.546	0.031	1	ATG.C2	0.54	0.015	-1	GCC.A	0.55	0.008	-1	T.I2_5p	0.685	0.021	-1
46	GAA.I1_3p	0.549	0.014	-1	CGT.C2	0.546	0.001	-1	CT.C2	0.54	0.014	1	AG.I2_3p	0.55	0.009	-1	GG.I2_3p	0.685	0.021	1
47	CCA.I2_5p	0.548	0.018	1	A.I1_3p	0.546	0.065	1	CA.C1	0.54	0.018	1	logLen.I2	0.549	0.022	1	A.I1_3p	0.684	0.023	-1
48	GC.A	0.548	0.046	1	GGG.C2	0.546	0.018	-1	GG.I1_3p	0.54	0.013	-1	ATG.I2_3p	0.549	0.003	1	TAA.I2_5p	0.683	0.007	-1
49	TAA.I2_5p	0.548	0.028	-1	AA.I1_3p	0.545	0.059	1	GAA.C2	0.539	0.014	-1	CCC.I1_5p	0.549	0.006	-1	GCC.I1_3p	0.683	0.006	1
50	CCT.I1_3p	0.547	0.014	1	TGA.I1_3p	0.544	0.014	1	ACT.A	0.539	0.005	-1	C.I1_5p	0.549	0.014	-1	CC.I2_3p	0.683	0.023	1
51	GCC.I2_5p	0.547	0.016	1	C.I1_3p	0.544	0.066	-1	AAT.C2	0.539	0.004	1	GCC.I2_3p	0.549	0.004	-1	A.I2_3p	0.682	0.022	-1
52	TAA.I1_3p	0.546	0.026	-1	TC.I1_3p	0.544	0.042	-1	AGC.I1_3p	0.539	0.004	-1	CTC.C1	0.549	0.007	1	CCG.I2_5p	0.682	0.002	1
53	ATA.A	0.546	0.021	-1	GGG.A	0.543	0.031	-1	GCT.C1	0.539	0.01	-1	G.I1_3p	0.548	0.02	-1	TAA.I1_3p	0.682	0.007	-1
54	GGT.A	0.545	0.016	1	TAA.I1_3p	0.543	0.028	1	GTG.A	0.539	0.01	-1	GAG.I1_3p	0.548	0.006	-1	GTA.I2_3p	0.681	0.003	-1
55	TGA.I1_3p	0.545	0.012	-1	GC.A	0.543	0.053	-1	CG.C1	0.539	0.016	-1	ATT.I1_3p	0.548	0.011	1	AT.I2_5p	0.681	0.016	-1
56	TCC.I1_3p	0.544	0.012	1	AAA.I1_3p	0.542	0.042	1	CGG.I1_5p	0.538	0.009	-1	TCA.A	0.548	0.009	1	CCC.A	0.68	0.01	1
57	CAC.I1_3p	0.544	0.014	1	TGC.I2_5p	0.542	0.013	-1	AAA.C2	0.538	0.003	1	AA.I2_5p	0.548	0.013	1	TA.A	0.68	0.013	-1
58	CC.I2_5p	0.544	0.034	1	logLen.I1	0.541	0.07	1	ACT.C2	0.538	0.003	1	CTG.I2_5p	0.548	0.006	-1	AGT.I1_3p	0.678	0.003	-1
59	CCA.I1_3p	0.544	0.016	1	CC.I2_5p	0.541	0.041	-1	AGT.C2	0.538	0.003	1	C.I2_3p	0.548	0.019	-1	G.I2_5p	0.678	0.021	1
60	phastCons.C1	0.544	0.067	-1	C.I2_5p	0.54	0.051	-1	TAT.C2	0.538	0.003	1	TG.A	0.547	0.015	-1	CC.I1_3p	0.678	0.02	1
61	logLen.I1_I2	0.543	0.061	-1	TGA.A	0.54	0.03	1	CC.I1_3p	0.537	0.012	-1	ATC.I2_5p	0.547	0.002	1	GGC.C2	0.677	0.006	1
62	AT.I1_3p	0.542	0.044	-1	GAC.A	0.54	0.019	1	TCT.C1	0.537	0.007	1	AGA.I2_3p	0.547	0.003	-1	ATG.C2	0.677	0.007	-1
63	GAT.A	0.542	0.025	-1	GTC.A	0.54	0.018	-1	ATA.A	0.537	0.009	-1	ACG.I2_3p	0.547	0.001	-1	AAA.I2_3p	0.676	0.011	-1
64	GC.I1_3p	0.542	0.028	1	GCC.I2_5p	0.539	0.017	-1	CGT.I2_5p	0.536	0.001	-1	AGT.C2	0.547	0.004	1	TAA.I2_3p	0.675	0.007	-1
65	AAT.I1_3p	0.542	0.025	-1	GTA.C2	0.539	0.008	-1	GC.C1	0.536	0.012	-1	TTT.I2_3p	0.547	0.014	1	AA.C2	0.675	0.015	-1
66	GA.I1_3p	0.542	0.023	-1	GA.C2	0.539	0.046	1	AAA.C1	0.536	0.011	1	GTT.I2_3p	0.547	0.004	1	TT.I1_3p	0.674	0.016	-1
67	GCC.I1_3p	0.542	0.013	1	CCC.C2	0.539	0.017	-1	CA.A	0.536	0.014	1	CC.I1_5p	0.547	0.011	-1	G.I1_3p	0.673	0.02	1
68	CTC.I1_3p	0.542	0.018	1	AGT.A	0.539	0.024	-1	GGC.I1_3p	0.536	0.005	-1	CGG.I2_5p	0.546	0.001	-1	C.A	0.673	0.02	1
69	TC.I1_3p	0.541	0.03	1	TTT.C2	0.538	0.028	-1	TCA.I1_5p	0.536	0.004	1	CCT.I1_5p	0.546	0.006	-1	TAC.I2_5p	0.673	0.003	-1
70	T.A	0.541	0.061	1	TAA.C2	0.538	0.016	-1	TC.I1_5p	0.535	0.012	1	GCC.I1_3p	0.546	0.005	-1	GGC.I1_3p	0.673	0.007	1
71	GGG.C1	0.541	0.027	1	CC.I1_3p	0.538	0.041	-1	CAA.I2_3p	0.535	0.003	1	TAA.I1_5p	0.546	0.008	1	TTT.I1_3p	0.672	0.011	-1
72	TAC.A	0.54	0.016	-1	CAG.A	0.537	0.028	-1	CTC.C2	0.535	0.004	1	AT.I1_3p	0.546	0.017	1	A.I2_5p	0.672	0.019	-1
73	C.I2_5p	0.54	0.04	1	TAG.A	0.537	0.015	-1	CTA.C2	0.535	0.002	1	TAA.I2_5p	0.546	0.006	1	CCC.I2_5p	0.671	0.009	1
74	GGG.A	0.539	0.021	1	TCC.I1_3p	0.537	0.013	-1	ATC.I2_3p	0.535	0.002	1	GAG.I2_5p	0.545	0.004	-1	AT.C2	0.671	0.013	-1
75	GCT.A	0.539	0.022	1	AGG.C2	0.537	0.016	-1	GTG.I2_5p	0.535	0.004	-1	CCG.I1_5p	0.545	0.005	-1	GG.I1_3p	0.671	0.018	1
76	ATG.I1_3p	0.539	0.01	-1	TAC.A	0.536	0.016	1	GGC.A	0.535	0.007	-1	AAA.I2_5p	0.545	0.008	1	GAA.C2	0.671	0.008	-1
77	G.C1	0.539	0.058	1	GGG.C1	0.536	0.026	-1	TA.A	0.535	0.017	-1	GC.I1_3p	0.545	0.012	-1	AA.I2_3p	0.671	0.016	-1
78	CCG.C1	0.539	0.031	1	GAA.I1_3p	0.536	0.012	1	GCA.A	0.535	0.009	1	TT.I2_5p	0.544	0.016	1	CCT.I1_3p	0.669	0.008	1
79	TGC.A	0.538	0.025	1	ACG.A	0.535	0.011	1	CAT.I1_5p	0.534	0.005	1	CTC.I2_5p	0.544	0.006	-1	TAT.I2_5p	0.669	0.007	-1
80	GTG.A	0.538	0.02	1	GAT.C2	0.535	0.027	1	CG.I1_5p	0.534	0.016	-1	GGA.I1_3p	0.544	0.004	-1	CCT.I2_3p	0.668	0.006	1
81	ATA.I1_3p	0.538	0.021	-1	GA.I1_3p	0.535	0.026	1	TCG.C1	0.534	0.007	-1	CGG.I1_3p	0.544	0.001	-1	GCG.I1_3p	0.668	0.002	1
82	CTC.I2_5p	0.538	0.013	1	CCC.C1	0.535	0.027	-1	GGG.I1_3p	0.534	0.006	-1	GG.I1_5p	0.543	0.016	-1	AA.I1_3p	0.668	0.016	-1
83	CA.I1_5p	0.538	0.028	-1	AG.I2_3p	0.535	0.027	1	TTA.A	0.534	0.006	-1	CGA.I2_3p	0.543	0	-1	TTT.I2_5p	0.668	0.013	-1
84	ACC.I1_3p	0.537	0.007	1	CA.I1_3p	0.534	0.028	-1	CCT.C1	0.533	0.01	1	GCC.I1_5p	0.543	0.007	-1	CTC.C2	0.668	0.005	1
85	CT.I1_3p	0.537	0.031	1	TCA.A	0.534	0.024	-1	G.I1_3p	0.533	0.014	-1	GCA.C2	0.543	0.006	1	AA.I2_5p	0.667	0.016	-1
86	TA.I1_3p	0.537	0.035	-1	ATT.A	0.533	0.027	1	TAG.A	0.533	0.005	-1	GTC.A	0.543	0.004	1	T.I1_3p	0.666	0.019	-1
87	CCC.I1_3p	0.537	0.015	1	TTA.A	0.533	0.018	1	TCA.I1_3p	0.533	0.004	1	ATT.I1_5p	0.543	0.01	1	ATA.I2_5p	0.666	0.006	-1
88	TCA.A	0.537	0.022	1	CCT.I1_3p	0.533	0.013	-1	AAC.C1	0.533	0.005	1	AGG.I1_3p	0.542	0.005	-1	ATA.I2_3p	0.666	0.007	-1
89	TGC.I2_5p	0.537	0.009	1	logLen.I1_I2	0.533	0.046	1	CCC.I1_3p	0.533	0.005	-1	CC.I2_5p	0.542	0.015	-1	CTG.I2_5p	0.665	0.005	1
90	CAA.C1	0.537	0.024	-1	AAT.I1_3p	0.533	0.024	1	C.A	0.532	0.021	1	GG.I2_3p	0.542	0.014	-1	GGC.I2_5p	0.665	0.006	1
91	CA.I1_3p	0.537	0.024	1	GG.A	0.532	0.044	-1	CTG.I1_3p	0.532	0.005	-1	ATT.I2_5p	0.542	0.008	1	TAT.I1_3p	0.665	0.008	-1
92	logLen.A_I1	0.537	0.063	1	GT.A	0.532	0.03	-1	TGT.C1	0.532	0.006	1	TGT.I2_3p	0.542	0.003	1	ATT.I1_5p	0.664	0.008	-1
93	CCG.I1_5p	0.536	0.024	1	GGT.A	0.532	0.014	-1	AT.I1_3p	0.532	0.013	1	CAT.I2_5p	0.542	0.003	1	C.C1	0.664	0.02	1
94	logLen.A	0.535	0.045	-1	AAA.I2_5p	0.532	0.024	1	GGA.C2	0.532	0.009	-1	GG.I1_3p	0.541	0.013	-1	AAA.I2_5p	0.663	0.01	-1
95	TA.A	0.535	0.03	-1	CAC.I1_3p	0.532	0.013	-1	GC.I1_3p	0.532	0.009	-1	AG.I1_3p	0.541	0.009	-1	T.A	0.663	0.019	-1
96	GTC.A	0.535	0.013	1	GAG.C1	0.531	0.024	-1	GTT.C2	0.532	0.003	1	GCG.I1_3p	0.541	0.001	-1	GCC.I2_3p	0.663	0.006	1
97	GTA.C2	0.535	0.008	1	GC.I2_5p	0.531	0.026	-1	TC.C1	0.532	0.012	1	AC.A	0.541	0.008	1	CTG.I2_3p	0.663	0.005	1
98	GGC.A	0.534	0.019	1	CTA.A	0.531	0.012	1	GG.C1	0.531	0.01	-1	CT.I1_3p	0.541	0.009	-1	CCC.I2_3p	0.662	0.013	1
99	CGC.C1	0.534	0.033	1	ATA.C2	0.531	0.008	-1	AGG.C2	0.531	0.003	1	TA.I2_3p	0.541	0.015	1	AAG.C2	0.662	0.008	-1
100	CCG.C2	0.534	0.006	1	ATA.I1_3p	0.531	0.021	1	TGC.C1	0.531	0.008	-1	CCG.C2	0.541	0.002	-1	CGG.I2_5p	0.662	0.002	1
101	ACT.A	0.534	0.016	1	CC.C1	0.531	0.047	-1	GT.C2	0.531	0.006	1	GGA.I1_5p	0.541	0.006	-1	GTA.I1_3p	0.661	0.003	-1
102	CTG.I1_3p	0.534	0.011	1	TA.I2_5p	0.531	0.037	1	AAG.C2	0.531	0.012	-1	CG.I1_3p	0.541	0.006	-1	CAG.I1_5p	0.661	0.005	1
103	TCC.I2_5p	0.534	0.007	1	AAT.I2_5p	0.531	0.019	1	GTG.I1_3p	0.531	0.004	-1	AAT.C1	0.54	0.007	1	GCG.C2	0.661	0.002	1
104	CG.A	0.533	0.027	-1	TCC.I2_5p	0.531	0.009	-1	TTC.C1	0.531	0.004	1	CGG.I2_3p	0.54	0.001	-1	CC.A	0.66	0.017	1
105	CG.I2_3p	0.533	0.008	-1	TCA.I1_3p	0.531	0.01	-1	CCG.I1_5p	0.531	0.007	-1	GC.I1_5p	0.54	0.011	-1	GC.C2	0.659	0.012	1
106	TCA.C1	0.533	0.018	-1	TA.C2	0.531	0.032	-1	CAA.C1	0.531	0.008	1	ATA.I2_5p	0.54	0.005	1	AAA.I1_3p	0.658	0.01	-1
107	CA.C1	0.533	0.035	-1	GAT.I1_5p	0.531	0.008	1	TT.A	0.531	0.013	-1	ACA.A	0.54	0.007	1	TAG.I1_3p	0.657	0.003	-1
108	GG.C1	0.533	0.04	1	GT.C2	0.531	0.024	-1	CA.I2_3p	0.531	0.009	1	A.I1_5p	0.54	0.016	1	TTA.A	0.657	0.005	-1
109	AA.I2_5p	0.533	0.035	-1	AGT.C2	0.53	0.009	-1	TAT.I1_3p	0.53	0.005	1	AG.I2_5p	0.54	0.009	-1	GAT.C2	0.657	0.006	-1
110	CCT.I2_5p	0.533	0.011	1	AA.I2_5p	0.53	0.038	1	TCC.C1	0.53	0.006	1	CC.I2_3p	0.54	0.014	-1	T.I1_5p	0.656	0.016	-1
111	TTA.I1_3p	0.533	0.02	-1	GTG.C2	0.53	0.008	-1	GC.I1_5p	0.53	0.016	-1	ACC.I2_5p	0.54	0.002	-1	GG.I2_5p	0.656	0.017	1
112	GC.C1	0.533	0.049	1	TA.I1_3p	0.53	0.036	1	TG.C1	0.53	0.013	-1	C.I2_5p	0.54	0.016	-1	CC.C1	0.655	0.017	1
113	GG.A	0.533	0.036	1	GTC.I1_5p	0.53	0.007	-1	TCT.I1_5p	0.53	0.006	1	CGA.C2	0.54	0.003	-1	CCT.C2	0.654	0.005	1
114	ATT.I1_3p	0.532	0.02	-1	TTA.C2	0.53	0.011	-1	CCA.I2_3p	0.53	0.004	1	GGG.I1_5p	0.54	0.009	-1	TT.A	0.653	0.015	-1
115	TCG.I1_5p	0.532	0.005	1	CCT.I2_5p	0.529	0.01	-1	AGA.C1	0.53	0.01	1	CAG.I2_5p	0.54	0.004	-1	TCC.I2_3p	0.653	0.005	1
116	GC.I2_5p	0.532	0.017	1	GGT.C2	0.529	0.007	-1	ATA.I1_5p	0.53	0.007	1	GG.I2_5p	0.54	0.011	-1	AGG.I2_3p	0.653	0.004	1
117	CTG.I2_5p	0.532	0.013	1	GA.I2_3p	0.529	0.021	1	AC.I2_3p	0.53	0.006	1	G.I2_3p	0.539	0.017	-1	GGG.I1_3p	0.653	0.008	1
118	CG.C1	0.532	0.056	1	AGA.I2_3p	0.529	0.01	1	TTC.I1_3p	0.53	0.007	1	TGT.I1_5p	0.539	0.007	1	GGG.C2	0.653	0.004	1
119	A.I1_5p	0.531	0.048	-1	GAG.I2_3p	0.529	0.014	1	CC.A	0.53	0.02	1	GGG.I2_3p	0.539	0.006	-1	TT.I1_5p	0.651	0.014	-1
120	CGG.I1_5p	0.531	0.027	1	logLen.A	0.528	0.043	1	CAG.I1_3p	0.529	0.005	-1	CA.I2_3p	0.539	0.008	-1	TTT.A	0.651	0.009	-1
121	phastCons.C2	0.531	0.045	-1	AT.C1	0.528	0.042	1	TG.C2	0.529	0.014	-1	logLen.I1_I2	0.539	0.009	-1	AGC.I1_3p	0.65	0.002	1
122	A.C1	0.531	0.048	-1	ATG.I1_3p	0.528	0.009	1	TGG.I2_5p	0.529	0.004	-1	TTA.I1_5p	0.539	0.008	1	ACG.C2	0.649	0.001	1
123	GAG.C1	0.531	0.019	1	TG.C2	0.528	0.033	1	TGT.I2_5p	0.529	0.002	-1	GAC.I2_5p	0.538	0.001	-1	TAC.I1_3p	0.648	0.002	-1
124	GAT.I1_5p	0.531	0.006	-1	CCG.C1	0.528	0.021	-1	AGC.I2_5p	0.529	0.003	1	TTC.I1_3p	0.538	0.004	1	TA.C1	0.647	0.01	-1
125	GCG.I2_3p	0.531	0.002	-1	CCA.A	0.528	0.02	-1	CCA.I1_3p	0.529	0.004	-1	GAT.C2	0.538	0.006	-1	GCT.I1_3p	0.647	0.003	1
126	TGT.I2_3p	0.531	0.016	1	AC.A	0.528	0.031	1	ATT.C2	0.529	0.004	1	A.I2_5p	0.538	0.015	1	TGA.C2	0.647	0.006	-1
127	AAT.I2_5p	0.531	0.017	-1	ATG.C1	0.528	0.023	1	CCT.I1_3p	0.529	0.004	-1	CTA.I2_3p	0.538	0.002	1	AGG.I1_3p	0.647	0.005	1
128	GTC.I1_5p	0.531	0.007	1	CG.I2_3p	0.528	0.005	1	CAG.C1	0.529	0.007	1	phastCons.I2_5p	0.538	0.032	1	GC.I2_3p	0.646	0.011	1
129	CTA.A	0.53	0.009	-1	TCT.C2	0.527	0.007	-1	ACC.A	0.528	0.008	1	CAG.I1_3p	0.538	0.004	-1	CTC.I2_3p	0.646	0.006	1
130	AT.C1	0.53	0.033	-1	AGG.A	0.527	0.023	-1	G.I1_5p	0.528	0.018	-1	CCA.I2_5p	0.538	0.003	-1	GCT.I2_5p	0.646	0.003	1
131	T.I2_3p	0.53	0.039	1	CCC.I1_3p	0.527	0.015	-1	ATT.I1_3p	0.528	0.006	1	ATA.I1_3p	0.537	0.006	1	TA.I1_5p	0.646	0.013	-1
132	TCT.I2_3p	0.53	0.014	1	TGG.C1	0.527	0.02	1	ACA.I2_5p	0.528	0.002	1	AGG.I1_5p	0.537	0.006	-1	AGG.I1_5p	0.646	0.006	1
133	ACT.C1	0.53	0.012	-1	CT.I1_3p	0.526	0.031	-1	GAC.I1_5p	0.528	0.002	-1	TGA.A	0.537	0.006	-1	CCC.I1_3p	0.645	0.01	1
134	AAG.C1	0.53	0.022	-1	TAG.I1_5p	0.526	0.006	1	GGC.I1_5p	0.528	0.008	-1	TA.I1_3p	0.537	0.012	1	CGT.C2	0.644	0	1
135	A.I2_5p	0.53	0.033	-1	AT.I1_3p	0.526	0.032	1	AA.C1	0.528	0.013	1	CTG.C2	0.537	0.007	-1	TCC.C2	0.643	0.003	1
136	GGA.A	0.53	0.016	-1	TG.C1	0.526	0.03	1	TG.I2_5p	0.528	0.006	-1	SS5.I2	0.537	0.014	-1	GG.I1_5p	0.643	0.012	1
137	TG.I2_5p	0.53	0.026	1	GC.I1_3p	0.526	0.023	-1	TTG.I1_3p	0.527	0.004	1	TCG.C2	0.536	0.001	-1	TTA.I1_5p	0.642	0.007	-1
138	TCG.C1	0.53	0.01	1	TC.I2_5p	0.526	0.018	-1	AGC.I1_5p	0.527	0.003	-1	TC.A	0.536	0.012	1	TCC.I1_3p	0.642	0.004	1
139	TCA.I1_5p	0.529	0.008	-1	A.I2_5p	0.526	0.037	1	AT.I1_5p	0.527	0.013	1	GGC.I1_3p	0.536	0.004	-1	CCA.I2_5p	0.642	0.004	1
140	AA.C1	0.529	0.034	-1	TCT.I2_3p	0.526	0.013	-1	CAC.C2	0.527	0.003	1	GAG.I1_5p	0.536	0.006	-1	AAT.I1_5p	0.642	0.007	-1
141	CGC.I1_3p	0.529	0.004	1	TGT.I2_3p	0.526	0.014	-1	CCT.C2	0.527	0.004	1	CG.C1	0.536	0.012	-1	GGA.I2_5p	0.642	0.003	1
142	AA.I1_5p	0.529	0.035	-1	CT.I2_5p	0.526	0.023	-1	TTT.A	0.527	0.005	-1	GCG.I1_5p	0.536	0.003	-1	TAG.I1_5p	0.641	0.003	-1
143	CG.I1_5p	0.529	0.049	1	TGC.A	0.525	0.02	-1	GA.I1_5p	0.527	0.01	-1	TGA.I2_3p	0.536	0.002	1	TAA.A	0.641	0.005	-1
144	AAA.I2_5p	0.529	0.017	-1	ATA.I2_5p	0.525	0.016	1	TGG.I1_3p	0.527	0.003	-1	AC.I2_3p	0.536	0.005	-1	CGG.I1_3p	0.641	0.002	1
145	AAA.I1_5p	0.529	0.023	-1	ACC.C2	0.525	0.006	-1	TGG.C1	0.527	0.007	-1	AGC.I1_3p	0.536	0.003	-1	GA.C2	0.641	0.01	-1
146	AAG.I1_3p	0.528	0.007	-1	C.C1	0.525	0.047	-1	CG.C2	0.526	0.012	-1	TTA.I2_3p	0.536	0.008	1	CG.C2	0.641	0.008	1
147	GAG.I2_3p	0.528	0.012	-1	TTC.I1_3p	0.525	0.012	-1	AT.A	0.526	0.016	-1	TAA.I1_3p	0.535	0.005	1	TCC.I2_5p	0.64	0.003	1
148	AGC.I1_3p	0.528	0.007	1	CCC.I2_5p	0.525	0.01	-1	CAG.C2	0.526	0.008	-1	ACC.I1_3p	0.535	0.002	-1	AT.I1_5p	0.64	0.012	-1
149	TGA.A	0.528	0.02	-1	GCT.I2_5p	0.525	0.006	-1	ATC.C1	0.526	0.002	1	TTA.I1_3p	0.534	0.007	1	GGG.I1_5p	0.64	0.008	1
150	TA.I2_5p	0.528	0.028	-1	CTG.I2_5p	0.525	0.011	-1	TAC.I2_3p	0.526	0.002	1	GTT.I1_3p	0.534	0.002	1	G.I1_5p	0.64	0.014	1
151	AAT.I1_5p	0.528	0.016	-1	TTC.I2_3p	0.525	0.01	-1	CAC.C1	0.526	0.002	1	CTG.I1_5p	0.534	0.005	-1	GGG.I2_5p	0.64	0.008	1
152	CAG.I1_3p	0.528	0.008	1	ATC.A	0.525	0.014	1	TTA.I1_3p	0.526	0.005	1	AAC.I1_5p	0.534	0.002	1	CAC.C2	0.639	0.003	1
153	CAC.I2_3p	0.528	0.007	-1	CA.I2_5p	0.525	0.018	-1	AAA.I1_5p	0.526	0.008	1	GA.I1_3p	0.534	0.007	-1	CCA.I2_3p	0.638	0.005	1
154	GTG.I2_5p	0.528	0.01	1	GCT.I1_3p	0.524	0.008	-1	TTC.C2	0.526	0.002	1	AAT.I2_3p	0.534	0.006	1	GG.C2	0.637	0.01	1
155	G.I1_5p	0.528	0.051	1	CCA.I1_3p	0.524	0.012	-1	ACG.I2_5p	0.526	0.001	-1	GTC.I2_3p	0.534	0.002	-1	CAG.I2_3p	0.637	0.004	1
156	CCA.A	0.528	0.013	1	GCT.A	0.524	0.017	-1	AAC.I2_5p	0.525	0.003	1	GCT.I1_3p	0.533	0.002	-1	AGG.I2_5p	0.636	0.004	1
157	GGT.C1	0.528	0.01	1	CAA.I1_3p	0.524	0.006	-1	TG.I2_3p	0.525	0.008	-1	AGG.I2_3p	0.533	0.003	-1	GTA.I2_5p	0.636	0.003	-1
158	AAT.C1	0.528	0.015	-1	GTC.C2	0.524	0.004	-1	GCG.I1_5p	0.525	0.008	-1	CTC.I1_3p	0.533	0.004	-1	CG.I2_3p	0.636	0.006	1
159	ACA.I1_5p	0.528	0.008	-1	TTA.I2_5p	0.524	0.019	1	CCT.A	0.525	0.007	1	GC.I2_3p	0.533	0.008	-1	CCT.I2_5p	0.635	0.004	1
160	ATC.A	0.528	0.015	-1	GCC.I2_3p	0.524	0.008	1	GGC.I2_3p	0.525	0.002	-1	CCA.A	0.533	0.003	-1	GC.A	0.635	0.015	1
161	CT.I2_5p	0.527	0.02	1	T.C1	0.524	0.041	1	CTC.C1	0.525	0.005	1	TCT.I2_5p	0.533	0.003	1	TTT.I1_5p	0.635	0.009	-1
162	ATA.I1_5p	0.527	0.012	-1	GCG.I2_3p	0.524	0.001	1	AG.A	0.524	0.012	1	ATA.I2_3p	0.533	0.007	1	TCC.A	0.635	0.005	1
163	GGG.I1_5p	0.527	0.042	1	CTC.I2_5p	0.524	0.009	-1	GAT.I2_5p	0.524	0.002	-1	C.I1_3p	0.533	0.015	-1	ATT.C1	0.634	0.005	-1
164	GAT.I1_3p	0.527	0.006	-1	TGT.C2	0.524	0.008	-1	TAG.I2_5p	0.524	0.002	-1	TGG.I2_3p	0.533	0.004	-1	GTT.I1_3p	0.634	0.003	-1
165	CAA.I1_5p	0.527	0.007	-1	TA.C1	0.524	0.029	1	AA.I1_5p	0.524	0.011	1	CTC.I1_5p	0.533	0.003	-1	GAT.A	0.633	0.005	-1
166	AG.I2_3p	0.527	0.019	-1	TTA.I1_3p	0.523	0.017	1	CTT.I1_5p	0.524	0.004	1	CA.C2	0.533	0.012	1	GC.I1_5p	0.633	0.011	1
167	CGG.I2_3p	0.527	0.002	-1	AC.I1_5p	0.523	0.013	1	GGA.A	0.524	0.005	1	CCA.I2_3p	0.533	0.004	-1	A.A	0.633	0.014	-1
168	GA.I2_3p	0.527	0.017	-1	ATC.I1_3p	0.523	0.005	-1	GTA.I2_5p	0.524	0.002	-1	G.C1	0.533	0.015	-1	ATT.A	0.633	0.007	-1
169	GCT.I1_3p	0.526	0.008	1	GGC.C2	0.523	0.007	-1	TAT.I1_5p	0.523	0.007	1	CGG.I1_5p	0.533	0.005	-1	TTG.I1_5p	0.633	0.004	-1
170	GCG.I1_5p	0.526	0.026	1	CGC.C1	0.523	0.021	-1	GCA.I2_5p	0.523	0.003	1	CCT.I2_3p	0.532	0.005	-1	AAA.C1	0.632	0.009	-1
171	AC.I1_5p	0.526	0.016	-1	GC.I2_3p	0.523	0.017	1	ACC.I2_3p	0.523	0.002	1	TGG.A	0.532	0.003	-1	CAG.I2_5p	0.632	0.004	1
172	GTG.C1	0.526	0.014	1	CAC.I2_3p	0.523	0.006	1	ATG.A	0.523	0.005	-1	TGA.I1_5p	0.532	0.002	1	AGG.C2	0.632	0.003	1
173	TC.I2_5p	0.526	0.014	1	GCC.C1	0.523	0.02	-1	A.C1	0.523	0.013	1	GGT.I2_3p	0.532	0.002	-1	CTC.I1_3p	0.632	0.007	1
174	GTT.I2_3p	0.526	0.007	1	CGG.I2_3p	0.522	0.001	1	GAC.A	0.523	0.005	1	CAT.I2_3p	0.532	0.002	1	GCG.C1	0.632	0.005	1
175	ATA.I2_5p	0.526	0.015	-1	logLen.A_I1	0.522	0.052	-1	AG.I1_5p	0.523	0.008	-1	ACT.C1	0.532	0.005	1	CGG.I2_3p	0.631	0.001	1
176	GC.I2_3p	0.526	0.018	-1	GGC.I2_3p	0.522	0.006	1	GTT.I2_3p	0.523	0.003	-1	CGC.I1_3p	0.532	0.001	-1	AT.C1	0.631	0.011	-1
177	AT.I1_5p	0.526	0.033	-1	CTG.I1_3p	0.522	0.007	-1	AC.A	0.522	0.008	1	CGA.I2_5p	0.532	0.001	-1	AA.A	0.63	0.01	-1
178	AC.C1	0.526	0.028	-1	TAT.C1	0.522	0.016	1	GCC.I1_5p	0.522	0.005	-1	CGT.A	0.532	0.001	1	TAT.C1	0.63	0.005	-1
179	CGA.I1_5p	0.525	0.003	1	AAG.C1	0.522	0.018	1	T.I1_5p	0.522	0.014	1	GTA.I1_5p	0.531	0.003	1	CGA.I1_3p	0.629	0	1
180	TA.C1	0.525	0.022	-1	GTA.I2_5p	0.522	0.006	1	TGA.C2	0.522	0.009	-1	ACC.C2	0.531	0.003	1	AAT.C1	0.629	0.005	-1
181	ATT.I1_5p	0.525	0.019	-1	TTG.A	0.521	0.017	1	TTC.I1_5p	0.522	0.006	1	GGT.C1	0.531	0.004	-1	GGT.I2_3p	0.629	0.003	1
182	CCC.I2_5p	0.525	0.006	1	AAT.I1_5p	0.521	0.014	1	TCG.I1_5p	0.522	0.001	-1	ATC.C2	0.531	0.005	-1	CGC.I1_3p	0.628	0.002	1
183	GGC.I1_3p	0.525	0.004	1	CGG.C1	0.521	0.024	-1	TCC.I1_3p	0.522	0.002	-1	TA.I2_5p	0.531	0.01	1	CT.I1_3p	0.628	0.011	1
184	CCC.C1	0.525	0.021	1	GAT.I1_3p	0.521	0.006	1	CGG.I1_3p	0.522	0.001	-1	GAA.I2_5p	0.53	0.002	1	GGA.I2_3p	0.628	0.003	1
185	AAC.I2_5p	0.525	0.005	-1	GTT.I2_5p	0.521	0.009	1	AGG.I1_3p	0.521	0.003	-1	AGT.A	0.53	0.004	1	TT.C1	0.628	0.012	-1
186	CCA.I2_3p	0.525	0.009	-1	ACC.A	0.521	0.01	-1	GGT.I1_3p	0.521	0.002	-1	GAC.C1	0.53	0.002	1	CTA.I2_3p	0.627	0.002	-1
187	TAA.I1_5p	0.525	0.014	-1	GTC.I2_5p	0.521	0.004	-1	CTT.I2_3p	0.521	0.003	-1	GCG.A	0.53	0.002	-1	TTG.I2_3p	0.627	0.003	-1
188	AGG.A	0.525	0.017	1	T.I2_3p	0.521	0.028	-1	CGC.I1_5p	0.521	0.006	-1	CAG.I1_5p	0.53	0.003	-1	GTA.I1_5p	0.626	0.003	-1
189	ATT.A	0.525	0.018	-1	CAA.C1	0.521	0.016	1	CGT.I1_5p	0.521	0.001	-1	AAG.I1_5p	0.53	0.003	1	CTG.I1_5p	0.626	0.004	1
190	TGC.I1_3p	0.525	0.005	1	AGC.C2	0.521	0.008	-1	GAT.A	0.521	0.005	-1	TGG.I1_5p	0.53	0.004	-1	TAG.I2_3p	0.626	0.003	-1
191	TAT.C1	0.525	0.012	-1	CTC.C2	0.521	0.006	-1	CCG.A	0.521	0.003	1	CGC.I2_5p	0.53	0.001	-1	CT.I2_3p	0.626	0.008	1
192	TT.I2_3p	0.525	0.028	1	ATG.C2	0.521	0.016	1	TC.C2	0.521	0.005	1	TAA.I2_3p	0.53	0.006	1	GTT.I2_5p	0.626	0.003	-1
193	GCC.C1	0.524	0.022	1	GGG.I1_5p	0.521	0.037	-1	CA.I2_5p	0.521	0.007	1	CA.A	0.53	0.012	1	CAC.C1	0.625	0.005	1
194	TAG.C2	0.524	0.006	1	GCG.C1	0.521	0.027	-1	C.I1_3p	0.521	0.008	-1	GCG.I2_3p	0.53	0.001	-1	AA.C1	0.625	0.012	-1
195	TTT.I1_3p	0.524	0.039	1	ACC.I2_5p	0.521	0.005	-1	TGG.A	0.521	0.008	-1	CG.I1_5p	0.53	0.007	-1	CCG.I1_3p	0.625	0.002	1
196	AAC.I1_5p	0.524	0.005	-1	CGC.I1_3p	0.521	0.004	-1	AAA.I2_3p	0.521	0.007	1	TA.I1_5p	0.53	0.011	1	TAA.I1_5p	0.624	0.006	-1
197	CGG.C1	0.524	0.025	1	GAT.C1	0.52	0.015	1	ATG.I1_3p	0.521	0.003	1	CGA.I1_5p	0.53	0.001	-1	CAG.I1_3p	0.624	0.004	1
198	TT.I2_5p	0.524	0.027	-1	AGT.I1_5p	0.52	0.007	1	GT.I2_3p	0.521	0.006	-1	CAC.I2_3p	0.53	0.002	-1	T.C1	0.624	0.014	-1
199	ACC.I2_5p	0.524	0.005	1	GTA.I1_3p	0.52	0.007	1	TGT.A	0.521	0.006	-1	CAA.C2	0.53	0.004	1	GCG.I2_5p	0.623	0.002	1
200	GG.I1_5p	0.524	0.047	1	ACC.I1_3p	0.52	0.007	-1	GCA.C2	0.52	0.007	-1	G.I1_5p	0.529	0.014	-1	CTG.I1_3p	0.623	0.005	1
201	GGC.C1	0.524	0.02	1	AT.C2	0.52	0.03	1	CGA.I1_5p	0.52	0.001	-1	TCC.I1_5p	0.529	0.004	-1	ATA.A	0.623	0.005	-1
202	GAA.C1	0.524	0.02	-1	TT.I2_5p	0.52	0.026	1	ACA.I1_3p	0.52	0.003	1	GC.C1	0.529	0.011	-1	GC.C1	0.623	0.011	1
203	CGT.I1_5p	0.524	0.004	1	CTC.I1_3p	0.52	0.014	-1	GGT.C1	0.52	0.005	-1	TGC.A	0.529	0.004	-1	TAT.I1_5p	0.622	0.006	-1
204	CCG.I2_3p	0.524	0.002	-1	CA.I1_5p	0.52	0.017	1	AGT.I2_5p	0.52	0.003	-1	TCG.I2_3p	0.529	0	-1	CCA.C2	0.622	0.005	1
205	TTG.I1_3p	0.523	0.007	-1	TGC.I1_3p	0.52	0.007	-1	T.I1_3p	0.52	0.012	1	CAC.C2	0.529	0.004	1	GAA.C1	0.622	0.007	-1
206	ATG.C1	0.523	0.014	-1	CGA.I1_3p	0.52	0.001	-1	TAA.C1	0.52	0.001	1	TGC.I1_5p	0.529	0.003	-1	C.I1_5p	0.622	0.013	1
207	CG.I1_3p	0.523	0.013	1	CAC.C2	0.52	0.003	-1	TGA.I1_5p	0.52	0.002	-1	CTC.I2_3p	0.529	0.003	-1	GTG.I2_3p	0.621	0.004	1
208	AAT.I2_3p	0.523	0.013	1	T.I2_5p	0.52	0.022	1	GGC.C1	0.52	0.003	-1	GAA.C1	0.529	0.007	1	TGG.I1_3p	0.621	0.003	1
209	GCA.A	0.523	0.015	-1	CAC.I1_5p	0.52	0.004	1	AGT.I2_3p	0.52	0.002	-1	CCT.I1_3p	0.529	0.005	-1	AAT.A	0.62	0.006	-1
210	TTC.I2_3p	0.523	0.009	1	TGA.I1_5p	0.52	0.006	1	ACA.A	0.52	0.003	1	CAG.C2	0.529	0.006	1	TAC.I2_3p	0.619	0.002	-1
211	T.C1	0.522	0.029	-1	TCG.I1_5p	0.52	0.003	-1	CA.I1_5p	0.52	0.005	1	TAT.I2_5p	0.529	0.005	1	ATA.I1_5p	0.619	0.005	-1
212	CCG.I1_3p	0.522	0.003	1	TT.A	0.52	0.018	1	CA.C2	0.52	0.01	-1	AAC.C2	0.529	0.004	1	GGG.A	0.619	0.007	1
213	TAA.I2_3p	0.522	0.011	1	AAT.C2	0.52	0.008	-1	TAA.I1_5p	0.52	0.004	1	TC.I1_5p	0.529	0.005	-1	GGA.I1_3p	0.619	0.003	1
214	TTA.I1_5p	0.522	0.016	-1	TTG.I1_5p	0.52	0.009	1	ACG.I1_5p	0.52	0.001	-1	TTA.I2_5p	0.528	0.005	1	A.C1	0.618	0.011	-1
215	GCG.C1	0.522	0.028	1	G.I2_3p	0.52	0.024	1	SS3.I2	0.52	0.01	1	TAC.I2_5p	0.528	0.001	1	AGC.I2_5p	0.618	0.003	1
216	TG.A	0.522	0.022	1	GTT.I2_3p	0.519	0.007	-1	TA.I1_3p	0.52	0.006	1	ACC.C1	0.528	0.005	1	GTC.I2_5p	0.618	0.002	1
217	TTA.I2_5p	0.522	0.016	-1	ACT.C1	0.519	0.011	1	logLen.I1_I2	0.519	0.016	1	TGA.I1_3p	0.528	0.003	-1	TGC.I2_5p	0.618	0.003	1
218	TTC.I2_5p	0.522	0.007	-1	GTC.I1_3p	0.519	0.004	-1	GAT.I1_3p	0.519	0.002	1	ACC.I2_3p	0.528	0.002	-1	GGC.C1	0.618	0.006	1
219	TCC.I1_5p	0.522	0.009	1	AGC.I2_5p	0.519	0.004	-1	CAT.C1	0.519	0.002	1	TAT.I1_3p	0.528	0.007	1	ACT.I1_5p	0.617	0.002	-1
220	TA.I1_5p	0.522	0.028	-1	CGT.I1_5p	0.519	0.003	-1	CCC.A	0.519	0.01	1	TGT.I1_3p	0.528	0.004	1	phastCons.I1_5p	0.615	0.005	-1
221	TT.I1_5p	0.522	0.032	-1	GAA.C1	0.519	0.019	1	AGT.C1	0.519	0.002	1	GAA.I1_3p	0.528	0.001	1	CCG.I2_3p	0.615	0.001	1
222	GTG.C2	0.521	0.006	1	TTT.I1_5p	0.519	0.022	1	ACG.A	0.519	0.002	1	CT.I1_5p	0.528	0.007	-1	GGC.I1_5p	0.615	0.007	1
223	CTT.I2_3p	0.521	0.009	1	A.C1	0.519	0.034	1	TTG.I2_3p	0.519	0.003	-1	GAG.A	0.528	0.007	-1	AGC.I1_5p	0.615	0.002	1
224	GCC.I2_3p	0.521	0.007	-1	CAA.I1_5p	0.519	0.005	1	A.I1_3p	0.519	0.009	1	AG.I1_5p	0.528	0.005	-1	CGT.I1_3p	0.615	0.001	1
225	CA.A	0.521	0.024	-1	CTC.C1	0.519	0.015	-1	GAC.C2	0.519	0.005	-1	CCC.I2_5p	0.528	0.005	-1	CAT.I1_3p	0.614	0.002	-1
226	T.I2_5p	0.521	0.018	-1	GGC.A	0.519	0.016	-1	GCA.I1_5p	0.519	0.002	-1	GTG.I1_3p	0.528	0.003	-1	CG.A	0.614	0.013	1
227	CGC.I2_3p	0.521	0.001	-1	ATG.I2_3p	0.519	0.004	-1	AAT.I1_5p	0.519	0.005	1	ATC.I2_3p	0.528	0.002	-1	GCC.I1_5p	0.614	0.005	1
228	CA.I2_3p	0.521	0.012	-1	GCC.I1_3p	0.519	0.008	-1	GAG.I1_5p	0.519	0.006	-1	ACT.C2	0.528	0.002	-1	TTG.C1	0.614	0.004	-1
229	CGT.C2	0.521	0.002	1	CC.C2	0.519	0.021	-1	ACT.I2_3p	0.519	0.002	1	TCA.I2_5p	0.527	0.002	1	CCC.C1	0.614	0.009	1
230	TAC.I1_5p	0.521	0.004	-1	TG.I2_5p	0.519	0.02	-1	ATT.I1_5p	0.519	0.005	1	GTG.C1	0.527	0.005	-1	GCT.I1_5p	0.613	0.003	1
231	GCG.C2	0.521	0.003	1	AGC.I2_3p	0.519	0.004	1	GAG.I1_3p	0.519	0.002	-1	TCC.C1	0.527	0.003	1	CGG.A	0.613	0.004	1
232	TAG.I1_5p	0.521	0.004	-1	CG.A	0.518	0.012	1	CTT.I2_5p	0.519	0.004	1	T.I1_5p	0.527	0.013	1	GAG.I1_5p	0.613	0.004	1
233	CAT.I1_3p	0.521	0.006	-1	AGG.I1_3p	0.518	0.007	1	TA.I1_5p	0.519	0.009	1	ATG.I2_5p	0.527	0.001	1	AA.I1_5p	0.613	0.011	-1
234	AGC.I2_3p	0.521	0.005	-1	CGC.I2_5p	0.518	0.002	-1	TCC.A	0.518	0.006	1	GTT.C1	0.527	0.004	-1	TC.I2_3p	0.613	0.007	1
235	CGT.C1	0.521	0.005	1	AGC.C1	0.518	0.015	-1	CGC.C1	0.518	0.011	-1	CTA.I2_5p	0.527	0.001	1	GG.A	0.613	0.011	1
236	T.I1_5p	0.521	0.036	-1	TG.I1_3p	0.518	0.014	1	TCC.I2_3p	0.518	0.001	1	CCT.I2_5p	0.527	0.005	-1	G.A	0.613	0.016	1
237	G.I2_5p	0.521	0.013	1	GG.C1	0.518	0.029	-1	GGA.I1_5p	0.518	0.003	-1	GAT.I2_5p	0.527	0.002	1	GTC.I2_3p	0.613	0.002	1
238	AT.I2_5p	0.521	0.02	-1	CGC.A	0.518	0.007	-1	TAG.I2_3p	0.518	0.002	-1	TAC.A	0.527	0.004	1	ACT.I1_3p	0.613	0.002	-1
239	CAC.I1_5p	0.521	0.005	-1	ACT.I1_5p	0.518	0.005	1	A.C2	0.518	0.014	-1	TAT.I1_5p	0.527	0.005	1	CA.I2_3p	0.612	0.005	1
240	CG.I2_5p	0.52	0.002	1	A.I1_5p	0.518	0.034	1	CAT.I2_3p	0.518	0.002	1	TG.C1	0.527	0.007	-1	GTC.I1_3p	0.612	0.001	1
241	TGC.I2_3p	0.52	0.005	-1	AAT.I2_3p	0.518	0.011	-1	CAA.C2	0.518	0.007	-1	GCT.I2_5p	0.527	0.002	-1	TAT.A	0.612	0.005	-1
242	CGT.I2_5p	0.52	0.001	1	AAG.I1_3p	0.518	0.005	1	GCT.I1_5p	0.518	0.002	-1	CGT.I1_3p	0.527	0.001	-1	GGC.I2_3p	0.611	0.004	1
243	GGG.C2	0.52	0.006	1	TTC.A	0.518	0.017	-1	CCA.C1	0.518	0.006	1	TGG.C1	0.526	0.006	-1	CAT.A	0.611	0.004	-1
244	AAC.I1_3p	0.52	0.004	-1	GG.C2	0.518	0.021	-1	TGC.I2_5p	0.518	0.002	1	TTC.I2_3p	0.526	0.002	1	AGC.C2	0.611	0.003	1
245	TTT.I1_5p	0.52	0.023	-1	TT.I1_5p	0.518	0.026	1	A.I1_5p	0.518	0.009	1	CCG.C1	0.526	0.006	-1	AAT.C2	0.61	0.005	-1
246	GCT.I2_5p	0.52	0.005	1	TAA.A	0.517	0.008	1	AA.I2_3p	0.518	0.009	1	ATC.C1	0.526	0.003	-1	GCG.I2_3p	0.609	0.001	1
247	AGA.I1_3p	0.52	0.005	-1	AA.C1	0.517	0.024	1	GGC.C2	0.518	0.002	1	AC.C1	0.526	0.008	1	CT.C2	0.609	0.006	1
248	ATG.I2_3p	0.52	0.004	1	CAC.I2_5p	0.517	0.004	-1	AAA.I2_5p	0.518	0.005	-1	T.I1_3p	0.526	0.015	1	AAA.A	0.609	0.006	-1
249	TGG.A	0.52	0.01	1	AGA.I1_3p	0.517	0.004	1	GCT.I2_3p	0.517	0.001	-1	GGC.C1	0.526	0.008	-1	GTC.C2	0.608	0.002	1
250	CAC.I2_5p	0.52	0.004	1	GGA.I1_3p	0.517	0.005	1	CGA.C1	0.517	0.005	-1	CG.C2	0.526	0.005	-1	TGC.I2_3p	0.608	0.002	1
251	ATC.I1_5p	0.52	0.004	-1	AAC.I1_3p	0.517	0.003	1	TAT.I2_5p	0.517	0.004	1	CAT.C2	0.526	0.002	-1	TTG.I2_5p	0.608	0.003	-1
252	CAT.I1_5p	0.52	0.006	-1	GGT.I1_5p	0.517	0.005	-1	TT.I1_3p	0.517	0.009	1	G.A	0.526	0.012	-1	CT.I2_5p	0.608	0.005	1
253	CGA.C2	0.52	0.002	1	CCG.I1_3p	0.517	0.003	-1	TGG.C2	0.517	0.004	-1	CAC.I1_3p	0.526	0.002	-1	CAA.I1_3p	0.608	0.002	-1
254	GGT.C2	0.52	0.005	1	GGA.A	0.517	0.011	1	AAG.I1_3p	0.517	0.002	1	ATA.C1	0.526	0.003	1	ATG.A	0.608	0.005	-1
255	TCG.A	0.52	0.004	-1	GC.C1	0.517	0.037	-1	SS5.I2	0.517	0.011	1	AT.I1_5p	0.525	0.01	1	TGG.I2_3p	0.607	0.005	1
256	TGA.I1_5p	0.52	0.006	-1	AGC.A	0.517	0.012	-1	CT.I2_3p	0.517	0.004	-1	TCA.I2_3p	0.525	0.001	-1	GGT.C2	0.606	0.001	1
257	CGC.I1_5p	0.519	0.019	1	ATA.I1_5p	0.517	0.008	1	TTG.A	0.517	0.005	-1	GAA.I1_5p	0.525	0.001	1	TTT.C1	0.606	0.007	-1
258	GT.C2	0.519	0.014	1	TCC.C1	0.517	0.011	-1	AC.C1	0.517	0.004	1	CCG.A	0.525	0.002	1	CTC.I2_5p	0.605	0.002	1
259	GCA.I2_3p	0.519	0.003	-1	TT.I2_3p	0.517	0.02	-1	GGT.I2_5p	0.517	0.001	-1	GGG.I2_5p	0.525	0.003	-1	AGA.I2_3p	0.605	0.003	-1
260	TTT.I2_3p	0.519	0.017	1	CCG.I2_5p	0.516	0.002	-1	TGA.I2_3p	0.517	0.003	-1	GGC.A	0.524	0.002	-1	GAG.I2_5p	0.605	0.003	1
261	CG.C2	0.519	0.01	1	ACA.I1_5p	0.516	0.006	1	GAA.A	0.517	0.006	1	CAT.C1	0.524	0.004	1	TGG.I2_5p	0.605	0.003	1
262	GAC.I1_5p	0.519	0.002	1	TCG.I2_3p	0.516	0	1	ACA.I1_5p	0.516	0.002	1	GTG.C2	0.524	0.003	1	logLen.C1	0.604	0.016	1
263	ACA.C1	0.519	0.014	-1	logLen.A_I2	0.516	0.009	1	GTT.I2_5p	0.516	0.002	-1	TGC.I1_3p	0.524	0.002	-1	CAA.C2	0.604	0.004	-1
264	CGG.I1_3p	0.519	0.002	1	ATT.I1_3p	0.516	0.011	1	CAA.I1_3p	0.516	0.001	1	GT.A	0.524	0.004	1	AAA.C2	0.604	0.008	-1
265	TAC.C1	0.519	0.008	-1	TAC.I1_3p	0.516	0.002	1	GC.A	0.516	0.008	1	GAA.C2	0.524	0.004	1	GGC.A	0.603	0.006	1
266	GTA.I1_5p	0.519	0.005	-1	AT.I2_5p	0.516	0.019	1	GAC.I2_5p	0.516	0.001	1	TTC.A	0.524	0.004	1	CC.I1_5p	0.601	0.011	1
267	TGT.A	0.519	0.007	1	TTT.A	0.516	0.007	1	AGT.I1_5p	0.516	0.001	-1	GTG.I2_5p	0.524	0.003	-1	GCT.I2_3p	0.601	0.002	1
268	ATC.C1	0.519	0.011	-1	TAC.C1	0.516	0.01	1	CC.C2	0.516	0.008	1	SS5.I1	0.524	0.009	1	AAA.I1_5p	0.6	0.007	-1
269	AGG.C2	0.519	0.009	1	TC.I2_3p	0.516	0.016	-1	ATC.I1_5p	0.516	0.002	1	A.C2	0.524	0.007	1	ATG.I1_3p	0.599	0.003	-1
270	G.I2_3p	0.519	0.025	-1	ATT.I2_5p	0.516	0.013	1	GC.C2	0.516	0.007	-1	GTT.A	0.524	0.002	1	CGA.I2_3p	0.599	0	1
271	CC.I1_5p	0.519	0.028	1	TAC.I1_5p	0.516	0.004	1	CCA.A	0.516	0.006	1	TCC.C2	0.524	0.003	-1	GCG.A	0.598	0.004	1
272	GGA.I2_3p	0.519	0.005	-1	ATT.I1_5p	0.516	0.013	1	T.I2_3p	0.515	0.011	-1	CCC.I2_3p	0.524	0.006	-1	CCC.I1_5p	0.598	0.009	1
273	TCG.I2_3p	0.519	0.001	-1	TGA.C2	0.516	0.017	1	TAC.I1_3p	0.515	0.002	1	ATC.I1_5p	0.524	0.001	-1	GCC.C1	0.598	0.008	1
274	GCT.C1	0.519	0.013	1	TTC.C1	0.516	0.005	-1	A.I2_3p	0.515	0.01	1	GA.I2_3p	0.524	0.004	-1	CGC.A	0.598	0.003	1
275	GC.I1_5p	0.519	0.033	1	GTG.I1_5p	0.516	0.009	-1	CGT.C1	0.515	0.004	-1	TGG.I1_3p	0.524	0.003	-1	CTG.C2	0.597	0.003	1
276	CGA.C1	0.519	0.007	1	TTT.I2_5p	0.515	0.016	1	CT.I1_5p	0.515	0.006	1	GCA.I1_5p	0.524	0.001	-1	CGG.C1	0.597	0.004	1
277	GT.C1	0.519	0.01	1	AAT.C1	0.515	0.013	1	CTA.I1_3p	0.515	0.001	1	CT.A	0.523	0.007	-1	GAC.I1_3p	0.597	0.001	1
278	CC.C1	0.518	0.024	1	ACT.I2_5p	0.515	0.003	1	AGA.I1_3p	0.515	0.001	1	GAC.I1_3p	0.523	0.001	-1	CTG.A	0.596	0.005	1
279	GTT.A	0.518	0.006	1	TAA.I2_3p	0.515	0.01	-1	CAG.I1_5p	0.515	0.002	-1	A.C1	0.523	0.012	1	GG.C1	0.596	0.006	1
280	logLen.C1	0.518	0.023	1	ACT.A	0.515	0.011	-1	CTC.I1_5p	0.515	0.002	1	CAT.I1_3p	0.523	0.003	1	CAG.C2	0.595	0.003	1
281	CGC.C2	0.518	0.003	1	TAG.I1_3p	0.515	0.004	1	GG.I1_5p	0.515	0.01	-1	TTT.I2_5p	0.523	0.008	1	phastCons.I2_3p	0.595	0.01	-1
282	AAG.I2_5p	0.518	0.004	-1	CG.I1_3p	0.515	0.014	-1	ACC.I1_5p	0.515	0.001	-1	CAG.A	0.523	0.005	1	A.I1_5p	0.595	0.011	-1
283	CAC.C1	0.518	0.011	-1	GT.I1_3p	0.515	0.01	1	CAA.I1_5p	0.515	0.001	1	ATG.I1_5p	0.523	0.002	1	GGA.I1_5p	0.595	0.002	1
284	TGA.I2_5p	0.518	0.005	1	CTA.C2	0.515	0.003	-1	ACC.C1	0.515	0.004	1	GAT.A	0.523	0.002	-1	TGT.I1_5p	0.594	0.002	-1
285	AAG.C2	0.518	0.013	1	ACC.C1	0.515	0.005	-1	AAC.I2_3p	0.515	0.002	1	GCC.C1	0.523	0.008	-1	TCC.C1	0.594	0.004	1
286	TTG.I1_5p	0.518	0.007	-1	CTA.I1_3p	0.515	0.004	-1	ATG.I2_5p	0.515	0.002	1	TCC.I2_3p	0.523	0.002	-1	SS3.I2	0.593	0.01	-1
287	TAT.I1_3p	0.518	0.009	-1	G.I1_5p	0.515	0.032	-1	G.I2_5p	0.515	0.006	-1	CCA.I1_3p	0.523	0.003	-1	ATA.C1	0.593	0.003	-1
288	GGA.I1_5p	0.518	0.008	1	AT.I1_5p	0.515	0.023	1	A.A	0.514	0.008	1	CGC.I2_3p	0.523	0.001	-1	TCG.I2_5p	0.593	0	1
289	AA.C2	0.518	0.013	1	CCA.C1	0.515	0.009	-1	TTA.I1_5p	0.514	0.004	1	GAG.I2_3p	0.523	0.003	-1	CCA.I1_3p	0.593	0.002	1
290	CTT.I2_5p	0.518	0.007	-1	GT.I1_5p	0.515	0.011	-1	AA.A	0.514	0.009	1	CC.I1_3p	0.523	0.012	-1	CCT.C1	0.593	0.004	1
291	AG.C2	0.518	0.019	1	TCG.I1_3p	0.515	0.001	-1	CCG.I1_3p	0.514	0.001	-1	TGC.C1	0.522	0.003	-1	GTA.C1	0.593	0.002	-1
292	TAT.I2_5p	0.517	0.01	-1	TCA.I1_5p	0.515	0.004	1	CG.A	0.514	0.003	1	GGG.I1_3p	0.522	0.004	-1	ACC.I2_3p	0.592	0.002	1
293	GTC.I2_5p	0.517	0.003	1	CCG.I2_3p	0.515	0.001	1	ACC.I2_5p	0.514	0.001	1	CCT.A	0.522	0.004	-1	TGT.I2_3p	0.591	0.003	-1
294	TTA.A	0.517	0.008	-1	GGA.C2	0.514	0.011	1	TCT.I1_3p	0.514	0.002	1	TTG.I1_5p	0.522	0.003	1	TTG.A	0.591	0.005	-1
295	CCG.I2_5p	0.517	0	1	TTT.I1_3p	0.514	0.033	-1	TCA.I2_3p	0.514	0.001	1	GCA.I2_5p	0.522	0.001	-1	CGA.I2_5p	0.591	0.001	1
296	TTA.I2_3p	0.517	0.008	1	CGA.I2_3p	0.514	0.001	1	TT.I2_3p	0.514	0.008	-1	CCA.C1	0.522	0.005	1	GGT.I1_5p	0.59	0.002	1
297	CT.C2	0.517	0.016	-1	AAC.I2_5p	0.514	0.002	1	AG.C1	0.514	0.01	1	TG.I1_5p	0.522	0.002	1	CA.I1_5p	0.59	0.006	1
298	TTA.C1	0.517	0.008	-1	AGT.I2_5p	0.514	0.005	1	TGG.I2_3p	0.513	0.003	-1	TT.I1_3p	0.522	0.013	1	ACG.A	0.59	0.002	1
299	CA.I2_5p	0.517	0.009	1	GG.I1_5p	0.514	0.034	-1	ACA.I2_3p	0.513	0.001	1	CTT.I1_3p	0.522	0.001	-1	CTC.A	0.589	0.004	1
300	GCC.I1_5p	0.517	0.018	1	TCG.A	0.514	0.004	1	GGC.I2_5p	0.513	0.002	-1	ATG.C2	0.521	0.004	1	CAC.I2_3p	0.589	0.002	1
301	AGC.C2	0.517	0.007	1	GCA.I2_3p	0.514	0.003	1	SS5.I1	0.513	0.008	1	TGC.I2_5p	0.521	0.001	-1	GTT.C1	0.589	0.003	-1
302	CTA.I1_3p	0.517	0.004	1	TT.C2	0.514	0.018	-1	AG.I1_3p	0.513	0.006	-1	GT.I1_5p	0.521	0.006	1	GAG.I2_3p	0.588	0.002	1
303	TAC.I1_3p	0.517	0.002	-1	AAC.I1_5p	0.514	0.003	1	GC.I2_5p	0.513	0.007	1	A.I2_3p	0.521	0.01	1	GCT.C2	0.588	0.002	1
304	TTT.I2_5p	0.517	0.017	-1	TCT.C1	0.514	0.005	-1	GCA.C1	0.513	0.003	-1	AAC.C1	0.521	0.003	1	AGC.C1	0.588	0.004	1
305	AC.I2_3p	0.517	0.006	-1	GG.I2_3p	0.514	0.009	1	GAA.I1_3p	0.512	0.002	1	TT.I1_5p	0.521	0.012	1	GTG.I2_5p	0.588	0.002	1
306	GGC.I1_5p	0.517	0.019	1	AG.I1_3p	0.514	0.012	1	TT.I1_5p	0.512	0.009	1	GAT.I1_5p	0.521	0.001	1	ACA.I2_5p	0.587	0.002	-1
307	C.I1_5p	0.517	0.031	1	TAT.I2_5p	0.514	0.009	1	ATC.C2	0.512	0.005	-1	GGA.C1	0.521	0.003	1	GAG.I1_3p	0.587	0.003	1
308	TCA.I1_3p	0.517	0.004	1	CAA.I2_3p	0.514	0.003	-1	logLen.A_I2	0.512	0.016	1	TCA.I1_3p	0.521	0.003	1	GAC.A	0.587	0.003	1
309	ACG.I1_3p	0.516	0.001	1	ATC.C2	0.514	0.015	1	C.I2_3p	0.512	0.006	1	ATG.I1_3p	0.521	0.001	1	CCA.A	0.587	0.004	1
310	ACT.I1_5p	0.516	0.005	-1	GTA.I1_5p	0.514	0.005	1	CCT.I2_3p	0.512	0.003	-1	AA.I2_3p	0.521	0.01	1	GAT.I1_5p	0.586	0.001	-1
311	ATA.C1	0.516	0.007	-1	TA.I1_5p	0.514	0.021	1	CTG.C2	0.512	0.002	1	CTT.C2	0.521	0.002	1	CGC.I2_3p	0.586	0.001	1
312	AGA.C2	0.516	0.008	1	CTT.I2_3p	0.514	0.006	-1	AC.I1_3p	0.512	0.003	1	TCG.C1	0.521	0.004	-1	ACC.C1	0.586	0.003	1
313	GGG.I2_3p	0.516	0.005	-1	GTG.C1	0.514	0.007	-1	TGC.C2	0.512	0.005	-1	TCG.I2_5p	0.521	0	-1	AGA.A	0.586	0.003	-1
314	TCG.I1_3p	0.516	0.001	1	CAG.I2_5p	0.514	0.004	-1	AAC.I1_5p	0.511	0.001	1	TAC.C2	0.521	0.001	-1	TAC.A	0.585	0.002	-1
315	AAA.C2	0.516	0.008	1	AGG.C1	0.514	0.008	-1	TAA.I2_5p	0.511	0.003	-1	TC.I2_3p	0.52	0.006	-1	TG.I2_5p	0.585	0.004	1
316	CCA.I1_5p	0.516	0.004	-1	ATC.I1_5p	0.514	0.003	1	TTA.I2_3p	0.511	0.004	-1	CGA.C1	0.52	0.002	-1	CCT.A	0.585	0.005	1
317	CCC.I1_5p	0.516	0.011	1	CG.I2_5p	0.514	0.005	-1	GAG.C2	0.511	0.007	-1	CGG.C1	0.52	0.005	-1	ACT.I2_3p	0.585	0.001	-1
318	GTC.I1_3p	0.516	0.002	1	GCA.I1_5p	0.514	0.003	1	GGG.C1	0.511	0.004	-1	CT.I2_3p	0.52	0.006	-1	TGC.I1_5p	0.584	0.001	1
319	AAC.C1	0.516	0.009	-1	GTG.I1_3p	0.514	0.006	1	ATG.C1	0.511	0.006	-1	AAT.I1_5p	0.52	0.004	1	ATC.A	0.584	0.004	-1
320	CTT.I1_5p	0.516	0.005	-1	AT.I2_3p	0.514	0.01	-1	GTC.A	0.511	0.001	-1	GGG.A	0.52	0.003	1	GAC.I2_5p	0.583	0.001	1
321	CGC.I2_5p	0.516	0.001	1	GCC.C2	0.514	0.005	-1	CTA.I2_5p	0.511	0.001	-1	TA.C1	0.519	0.006	1	GTT.I1_5p	0.583	0.002	-1
322	AGA.I2_3p	0.515	0.004	-1	TTA.C1	0.513	0.012	1	CGG.A	0.51	0.001	1	AAA.I2_3p	0.519	0.007	1	ATT.C2	0.583	0.004	-1
323	CC.I2_3p	0.515	0.013	-1	TTA.I1_5p	0.513	0.01	1	CG.I2_3p	0.51	0.002	1	TG.I1_3p	0.519	0.005	-1	TC.I1_3p	0.582	0.006	1
324	A.C2	0.515	0.013	1	CCG.I1_5p	0.513	0.015	-1	AAG.A	0.51	0.005	1	CT.C2	0.519	0.004	-1	GCA.I1_5p	0.582	0.002	1
325	CGA.I2_3p	0.515	0.001	-1	TT.C1	0.513	0.021	1	TCA.A	0.51	0.003	-1	TAG.C2	0.519	0.002	1	AAC.I1_3p	0.582	0.001	-1
326	ACA.I2_5p	0.515	0.004	-1	GT.I2_5p	0.513	0.006	1	GT.I1_3p	0.51	0.003	-1	AAC.I1_3p	0.519	0.001	1	GAG.C2	0.582	0.003	1
327	CCT.I1_5p	0.515	0.008	1	G.I2_5p	0.513	0.011	-1	CGC.A	0.51	0.002	1	AAT.C2	0.519	0.005	1	CT.A	0.581	0.005	1
328	AGG.C1	0.515	0.007	1	AG.I1_5p	0.513	0.008	1	AAG.C1	0.51	0.005	1	TAC.I1_5p	0.519	0.001	1	CG.I1_5p	0.581	0.006	1
329	AT.I2_3p	0.515	0.011	1	G.C1	0.513	0.03	-1	ATT.A	0.51	0.003	-1	AT.C1	0.519	0.007	1	CA.C1	0.58	0.006	1
330	GTA.I2_3p	0.515	0.002	1	TCT.I1_3p	0.513	0.01	-1	GAT.I1_5p	0.51	0.001	-1	GAT.C1	0.519	0.004	-1	AGC.I2_3p	0.58	0.002	1
331	GG.I2_3p	0.515	0.016	-1	TCT.I2_5p	0.513	0.007	-1	GGA.I2_5p	0.51	0.001	-1	AC.I1_3p	0.518	0.002	-1	AAC.I2_5p	0.58	0.001	-1
332	TGC.C2	0.515	0.011	-1	CAA.I2_5p	0.513	0.003	-1	AAA.A	0.51	0.007	1	TTG.A	0.518	0.001	-1	AAG.A	0.58	0.002	-1
333	GTG.I1_5p	0.515	0.005	1	ATC.C1	0.513	0.012	1	logLen.I1	0.51	0.005	1	GGT.I1_3p	0.518	0.002	-1	TG.C2	0.58	0.005	-1
334	GTA.I1_3p	0.515	0.004	-1	GTG.A	0.513	0.008	-1	GA.A	0.51	0.005	1	CCG.I2_3p	0.518	0.001	-1	TCG.I1_3p	0.58	0.001	1
335	AC.I1_3p	0.515	0.009	1	GGC.C1	0.513	0.014	-1	AGC.C1	0.51	0.005	1	TCA.C2	0.518	0.002	1	AG.I2_5p	0.58	0.005	1
336	CAA.I1_3p	0.515	0.004	1	TCC.I1_5p	0.513	0.009	-1	GCA.I1_3p	0.509	0.001	-1	GGT.A	0.517	0.001	-1	AGT.I1_5p	0.579	0.002	-1
337	TTC.A	0.515	0.014	1	TTG.I1_3p	0.513	0.003	1	TGT.I1_5p	0.509	0.003	1	TC.I2_5p	0.517	0.003	1	GCC.A	0.579	0.004	1
338	GT.I1_5p	0.515	0.007	1	TG.A	0.512	0.017	1	GTG.I2_3p	0.509	0.002	-1	AGT.I2_5p	0.517	0.001	1	TC.I2_5p	0.579	0.002	1
339	GTT.I2_5p	0.515	0.005	-1	GGT.I1_3p	0.512	0.003	1	CCG.C1	0.509	0.008	-1	CGG.C2	0.517	0.001	-1	G.C1	0.579	0.006	1
340	CGT.A	0.515	0.003	-1	TTG.C2	0.512	0.016	1	CAC.I2_3p	0.509	0.001	1	TAG.I2_3p	0.517	0.001	-1	GA.C1	0.579	0.005	-1
341	CTT.I1_3p	0.515	0.005	-1	CCG.A	0.512	0.004	-1	CA.I1_3p	0.509	0.003	1	GCT.C1	0.517	0.004	-1	GCT.A	0.578	0.005	1
342	CGA.I1_3p	0.515	0.001	1	AA.I1_5p	0.512	0.019	1	GCA.I2_3p	0.509	0.001	1	GGG.C2	0.517	0.002	-1	SS3.I1	0.578	0.012	-1
343	AGG.I2_3p	0.515	0.006	-1	T.I1_5p	0.512	0.025	1	CAC.I2_5p	0.509	0.001	-1	AAC.A	0.517	0.001	1	TGA.C1	0.578	0.004	-1
344	AGA.I1_5p	0.515	0.003	-1	AGA.I1_5p	0.512	0.004	1	GGT.C2	0.509	0.002	1	AAC.I2_3p	0.517	0.001	-1	ACC.A	0.577	0.003	1
345	TAC.C2	0.514	0.003	1	CG.I1_5p	0.512	0.032	-1	AGG.A	0.509	0.003	1	AAT.A	0.517	0.003	1	CGG.I1_5p	0.577	0.003	1
346	TA.I2_3p	0.514	0.013	1	TAA.I1_5p	0.512	0.008	1	AC.I2_5p	0.509	0.002	1	logLen.A_I1	0.517	0.008	-1	ATG.I1_5p	0.576	0.002	-1
347	GG.C2	0.514	0.009	1	TAG.I2_3p	0.512	0.004	1	TGT.I2_3p	0.508	0.002	-1	GA.C1	0.517	0.004	1	TA.C2	0.576	0.005	-1
348	CCT.C1	0.514	0.009	-1	AGG.I2_3p	0.511	0.005	1	TTT.I2_3p	0.508	0.005	-1	CGC.A	0.517	0.002	-1	AGC.A	0.576	0.005	1
349	GT.I2_3p	0.514	0.011	1	CAT.A	0.511	0.004	1	ACG.C1	0.508	0.003	-1	TAA.C1	0.517	0.004	1	AG.I1_5p	0.576	0.006	1
350	TGC.C1	0.514	0.007	1	TTG.C1	0.511	0.012	1	logLen.I2	0.508	0.011	-1	AA.C1	0.516	0.009	1	ATG.I2_3p	0.576	0.002	-1
351	CCC.C2	0.514	0.004	1	TTG.I2_3p	0.511	0.005	-1	GTG.C1	0.508	0.002	-1	GTC.C1	0.516	0.003	-1	ACC.C2	0.575	0.002	1
352	G.A	0.514	0.012	1	TTT.I2_3p	0.511	0.01	-1	ATG.I2_3p	0.508	0.002	-1	ACT.I1_5p	0.516	0.002	1	CAA.I2_5p	0.575	0.001	-1
353	G.C2	0.514	0.014	1	CTG.C1	0.511	0.006	1	GCC.I2_3p	0.508	0.002	-1	CAC.A	0.516	0.002	1	CTC.C1	0.575	0.003	1
354	GAT.I2_5p	0.514	0.003	1	GAA.C2	0.511	0.015	1	GTC.I2_3p	0.507	0.001	-1	CGT.I2_5p	0.516	0	-1	CCG.A	0.575	0.003	1
355	ACT.I2_5p	0.514	0.002	-1	CAG.C1	0.511	0.008	-1	CAT.I2_5p	0.507	0.001	1	ATA.I1_5p	0.516	0.002	1	TC.C2	0.575	0.003	1
356	GGA.I2_5p	0.514	0.003	-1	GTG.I2_5p	0.511	0.005	-1	AAC.A	0.507	0.003	1	ACG.I1_5p	0.516	0	1	AGA.C2	0.574	0.004	-1
357	C.I2_3p	0.514	0.015	-1	ACT.I1_3p	0.511	0.002	1	GCG.I2_3p	0.507	0	1	GTC.I1_5p	0.516	0.001	-1	CCA.I1_5p	0.573	0.002	1
358	TTG.I2_3p	0.514	0.006	1	AAG.I2_5p	0.511	0.002	1	CAA.A	0.507	0.002	-1	CTT.A	0.516	0.002	1	TG.C1	0.573	0.005	-1
359	ATG.I1_5p	0.514	0.004	-1	CGA.I1_5p	0.511	0.001	-1	TC.I1_3p	0.507	0.005	1	TTG.C2	0.515	0.003	-1	GTG.I1_3p	0.572	0.002	1
360	TAC.I2_5p	0.514	0.003	1	GTA.C1	0.511	0.009	1	GAA.I1_5p	0.507	0.001	1	CAT.A	0.515	0.003	1	TAG.I2_5p	0.572	0.001	-1
361	GAT.C1	0.514	0.004	-1	CTG.I2_3p	0.51	0.006	1	CGT.I1_3p	0.507	0	-1	CAA.I1_5p	0.515	0.001	1	AAC.C1	0.571	0.002	-1
362	C.C1	0.514	0.025	1	CAG.I1_3p	0.51	0.003	-1	TCA.I2_5p	0.506	0.001	-1	AC.I1_5p	0.515	0.004	1	AAC.I1_5p	0.571	0.001	-1
363	GGT.I1_5p	0.514	0.004	1	TGC.C2	0.51	0.015	1	TCG.I1_3p	0.506	0	-1	ACA.I2_5p	0.515	0.002	1	GA.I2_5p	0.571	0.003	1
364	AAA.C1	0.514	0.011	-1	CAG.I2_3p	0.51	0.005	1	TGA.A	0.506	0.002	-1	AGA.I1_5p	0.515	0.002	1	GAC.I2_3p	0.571	0.001	1
365	TT.C1	0.513	0.012	-1	CAT.I2_3p	0.51	0.004	-1	GGG.I1_5p	0.506	0.004	-1	AA.C2	0.515	0.004	1	CGT.I2_5p	0.571	0	1
366	ACG.C1	0.513	0.004	1	CA.I2_3p	0.51	0.005	1	TGC.I2_3p	0.506	0.001	1	CT.C1	0.515	0.005	1	ACC.I1_3p	0.571	0.002	1
367	CGC.A	0.513	0.003	1	CGG.I1_5p	0.51	0.017	-1	GGA.I2_3p	0.506	0.001	1	GAT.I1_3p	0.515	0.001	-1	CT.C1	0.571	0.005	1
368	ATT.C2	0.513	0.011	-1	CCT.C1	0.51	0.007	-1	TGA.I1_3p	0.505	0.001	1	CAA.I2_5p	0.515	0.001	1	GTG.I1_5p	0.571	0.003	1
369	ATT.I2_3p	0.513	0.006	1	AAA.I1_5p	0.51	0.008	1	GG.C2	0.505	0.006	1	GTA.I1_3p	0.515	0.001	1	CCG.C1	0.571	0.004	1
370	TCA.C2	0.513	0.009	-1	ATG.I1_5p	0.51	0.003	1	ATT.I2_5p	0.505	0.003	-1	ATC.A	0.515	0.004	1	GTT.A	0.57	0.003	-1
371	CAG.I2_5p	0.513	0.003	1	ACG.I2_3p	0.51	0	1	TA.I2_3p	0.505	0.003	-1	GTG.I2_3p	0.514	0.002	-1	AGA.C1	0.57	0.004	-1
372	TAT.I1_5p	0.513	0.01	-1	GAT.I2_3p	0.51	0.004	1	TGA.C1	0.505	0.004	-1	A.A	0.514	0.004	1	TAC.I1_5p	0.57	0.001	-1
373	GAG.A	0.513	0.012	1	CCA.I2_3p	0.51	0.004	1	TCG.I2_3p	0.505	0	1	GCG.C1	0.514	0.005	-1	AGT.I2_5p	0.569	0.001	-1
374	ACT.I2_3p	0.513	0.004	-1	CAT.I2_5p	0.51	0.004	-1	CGT.A	0.504	0.001	-1	ACA.I1_3p	0.514	0.002	1	TCG.I2_3p	0.569	0	1
375	CGT.I2_3p	0.513	0.001	-1	AGT.I2_3p	0.51	0.003	1	C.I2_5p	0.504	0.007	1	GTG.I1_5p	0.514	0.002	1	GTT.I2_3p	0.569	0.001	-1
376	phastCons.I2_3p	0.512	0.023	1	TGA.I2_5p	0.51	0.003	-1	ATA.C1	0.504	0.002	1	TAG.I2_5p	0.514	0.001	-1	GTC.I1_5p	0.569	0.001	1
377	GAA.C2	0.512	0.004	1	TC.C1	0.51	0.007	-1	TGA.I2_5p	0.504	0	-1	ACC.A	0.514	0.001	1	CAC.A	0.568	0.003	1
378	TG.I1_3p	0.512	0.01	-1	CGT.I2_3p	0.51	0.001	1	GGT.A	0.504	0.001	-1	TTT.C2	0.514	0.004	-1	CAG.A	0.568	0.004	1
379	TA.C2	0.512	0.01	1	TC.I1_5p	0.51	0.014	-1	AGA.I1_5p	0.504	0.002	-1	CC.C2	0.514	0.006	-1	GA.I1_3p	0.568	0.003	1
380	CA.C2	0.512	0.013	-1	G.A	0.509	0.011	-1	CG.I1_3p	0.503	0.003	-1	CTG.I1_3p	0.514	0.003	-1	ACG.I2_3p	0.567	0	1
381	GAG.I1_5p	0.512	0.011	1	ATT.I2_3p	0.509	0.005	-1	TTG.C1	0.503	0.004	-1	ATT.C2	0.514	0.002	-1	CTT.I1_5p	0.567	0.002	-1
382	GCA.I2_5p	0.512	0.004	-1	CTG.C2	0.509	0.015	1	TAC.A	0.502	0.002	-1	TGT.C1	0.514	0.002	-1	GAG.A	0.567	0.004	1
383	CTG.C2	0.512	0.013	-1	T.A	0.509	0.019	-1	AC.C2	0.502	0.004	-1	CC.A	0.514	0.003	-1	ACA.A	0.567	0.003	-1
384	TCT.I1_3p	0.512	0.008	1	CTA.I2_3p	0.509	0.003	-1	TAC.I2_5p	0.502	0.001	-1	CGC.C1	0.514	0.006	-1	GAT.I2_3p	0.567	0.001	-1
385	CT.C1	0.512	0.012	-1	GGA.I2_3p	0.509	0.003	1	GCC.I2_5p	0.502	0.001	1	ACG.A	0.513	0.002	-1	CG.C1	0.567	0.006	1
386	TGT.I1_3p	0.512	0.003	-1	T.C2	0.509	0.012	-1	TAT.I2_3p	0.502	0.002	-1	TTA.A	0.513	0.002	1	TAA.C1	0.567	0.002	-1
387	ATT.I2_5p	0.512	0.009	-1	GAG.I1_3p	0.509	0.004	1	ACA.C2	0.502	0.003	-1	TTA.C2	0.513	0.003	1	CCG.I1_5p	0.566	0.003	1
388	TC.I2_3p	0.512	0.013	1	CAG.I1_5p	0.509	0.003	1	AGA.I2_3p	0.501	0.001	1	CCC.C2	0.513	0.005	-1	ACA.I1_3p	0.566	0.002	-1
389	GAC.I1_3p	0.512	0.001	1	AC.C1	0.509	0.015	1	TGC.I1_3p	0.501	0.002	1	GCA.I2_3p	0.513	0.001	-1	phastCons.C1	0.566	0.008	-1
390	CAG.I2_3p	0.512	0.004	-1	AGC.I1_3p	0.509	0.003	-1	CGG.I2_3p	0.501	0	1	CCG.I1_3p	0.513	0.001	-1	TG.I2_3p	0.566	0.004	1
391	CGG.A	0.512	0.004	-1	AGA.C2	0.509	0.013	1	CGC.I2_5p	0.501	0.001	1	GG.C2	0.513	0.004	-1	CTA.I1_5p	0.565	0.001	-1
392	AGA.C1	0.512	0.009	-1	TGG.C2	0.509	0.01	1	AG.I2_3p	0.501	0.002	-1	TAG.A	0.513	0.001	1	GCA.I2_5p	0.565	0.001	1
393	TTC.I1_5p	0.511	0.004	-1	TGT.I1_5p	0.509	0.008	-1	AT.C2	0.5	0.006	-1	CGC.C2	0.513	0	1	TC.C1	0.564	0.005	1
394	CTT.C1	0.511	0.007	-1	AC.I2_3p	0.508	0.004	1	logLen.A	0.5	0.005	1	TAG.C1	0.513	0.001	-1	GGT.I1_3p	0.564	0.001	1
395	TAG.I2_5p	0.511	0.002	1	TTT.C1	0.508	0.009	1	ACT.C1	0.499	0.003	-1	TT.C2	0.513	0.004	-1	TAA.C2	0.564	0.003	-1
396	AG.A	0.511	0.01	-1	TTC.I2_5p	0.508	0.003	1	TAC.C1	0.499	0.001	-1	AAG.I2_3p	0.512	0.002	1	CAA.I1_5p	0.564	0.001	-1
397	ATC.I1_3p	0.511	0.003	1	AGT.I1_3p	0.508	0.002	1	GTT.C1	0.499	0.001	1	GCT.I1_5p	0.512	0.002	-1	TGT.C1	0.563	0.003	-1
398	GTA.C1	0.511	0.005	-1	AGG.I1_5p	0.508	0.004	-1	TCG.A	0.498	0.001	-1	TCT.C1	0.512	0.003	1	CA.I2_5p	0.563	0.002	1
399	TT.C2	0.511	0.016	-1	CTT.A	0.508	0.013	-1	GAT.C1	0.498	0.004	-1	TA.C2	0.512	0.005	1	TTC.I1_5p	0.563	0.002	-1
400	TC.C2	0.511	0.012	-1	CA.C2	0.508	0.011	1	GTA.C1	0.498	0.002	-1	TCT.A	0.512	0.002	1	GT.I1_3p	0.562	0.004	-1
401	ATT.C1	0.511	0.007	-1	ATC.I2_5p	0.508	0.003	-1	TCC.I1_5p	0.498	0.002	1	AAG.I2_5p	0.512	0.001	1	GCA.A	0.562	0.003	1
402	GGA.I1_3p	0.511	0.004	-1	TGG.I2_3p	0.508	0.004	1	ACC.C2	0.498	0.001	1	AC.C2	0.512	0.005	1	G.C2	0.562	0.006	1
403	TCT.I2_5p	0.51	0.005	1	G.C2	0.508	0.011	1	GAC.C1	0.498	0.002	-1	TTT.A	0.512	0.004	1	SS5.I1	0.562	0.005	-1
404	T.C2	0.51	0.018	-1	CG.C1	0.508	0.034	-1	CGC.I2_3p	0.497	0	1	AGC.I2_3p	0.512	0.001	-1	CTA.I2_5p	0.561	0.001	-1
405	AGC.I1_5p	0.51	0.002	1	CGT.A	0.508	0.002	1	TAG.C1	0.497	0.002	-1	TTT.I1_5p	0.512	0.007	1	GT.I1_5p	0.561	0.002	-1
406	CCA.C1	0.51	0.008	-1	ATT.C2	0.507	0.011	1	CTA.I2_3p	0.496	0.001	-1	ACT.A	0.511	0.002	1	TGC.I1_3p	0.561	0.002	1
407	logLen.A_I2	0.51	0.012	-1	AC.I1_3p	0.507	0.009	-1	CTA.C1	0.496	0.001	-1	TT.A	0.511	0.006	1	ACT.I2_5p	0.561	0.001	-1
408	TTG.C2	0.51	0.01	-1	CTC.I1_5p	0.507	0.007	-1	CC.I2_3p	0.496	0.003	1	GAC.I2_3p	0.511	0	-1	TGT.I1_3p	0.56	0.003	-1
409	AGT.I1_5p	0.51	0.003	-1	GCG.I1_5p	0.507	0.017	-1	CCT.I1_5p	0.496	0.002	1	CGT.I2_3p	0.511	0	-1	TAG.A	0.56	0.002	-1
410	CAG.I1_5p	0.51	0.004	-1	CTA.I1_5p	0.507	0.001	1	AAG.I2_5p	0.496	0.001	1	GGT.C2	0.511	0.001	-1	GAT.C1	0.56	0.003	-1
411	GT.I2_5p	0.51	0.009	1	GAT.I2_5p	0.507	0.002	-1	TCT.I2_3p	0.496	0.002	-1	CGA.A	0.511	0.001	-1	TGG.I1_5p	0.56	0.002	1
412	CAT.C2	0.51	0.007	-1	CGG.I1_3p	0.507	0.002	-1	AGA.A	0.495	0.002	1	GT.I2_5p	0.511	0.002	-1	ACC.I2_5p	0.56	0.001	1
413	GGC.I2_3p	0.51	0.003	-1	TGC.I2_3p	0.507	0.003	1	ATT.C1	0.495	0.004	-1	TA.A	0.511	0.004	1	AGT.I2_3p	0.559	0.001	-1
414	AGG.I1_3p	0.509	0.004	-1	GCT.I2_3p	0.507	0.002	1	GAG.C1	0.495	0.002	1	GAC.A	0.511	0.001	1	GTC.C1	0.559	0.002	1
415	GCG.I1_3p	0.509	0.001	1	G.I1_3p	0.507	0.013	1	CAT.C2	0.495	0.001	1	TAT.C2	0.511	0.002	1	TTA.C1	0.559	0.003	-1
416	TC.C1	0.509	0.012	-1	TG.I1_5p	0.507	0.006	1	GTA.C2	0.495	0.001	1	GTT.I1_5p	0.511	0.002	1	TGC.C2	0.559	0.001	1
417	GAA.I2_3p	0.509	0.002	-1	ACG.I1_3p	0.507	0.001	-1	GCG.A	0.495	0.001	-1	GGA.I2_3p	0.51	0.001	-1	GAG.C1	0.558	0.005	1
418	TGT.I2_5p	0.509	0.008	1	C.I1_5p	0.507	0.026	-1	AAC.I1_3p	0.494	0.001	1	GT.C2	0.51	0.004	1	CAC.I2_5p	0.558	0.001	1
419	AGG.I1_5p	0.509	0.004	1	ACT.I2_3p	0.506	0.003	1	SS3.I1	0.494	0.003	-1	logLen.I1	0.51	0.01	1	TCA.I1_3p	0.558	0.001	-1
420	CTA.I2_3p	0.509	0.003	1	SS5.I1	0.506	0.009	-1	TAC.C2	0.494	0	1	AGT.C1	0.51	0.003	-1	AAG.C1	0.558	0.004	-1
421	TAA.C1	0.509	0.003	-1	CGC.I1_5p	0.506	0.014	-1	GT.C1	0.494	0.003	-1	GGT.I2_5p	0.51	0.001	-1	AG.I1_3p	0.557	0.003	1
422	AT.C2	0.509	0.01	-1	TA.I2_3p	0.506	0.005	-1	G.I2_3p	0.493	0.004	-1	GCT.I2_3p	0.51	0.001	-1	CGC.C1	0.557	0.004	1
423	GGC.I2_5p	0.509	0.002	1	TT.I1_3p	0.506	0.02	-1	TAT.C1	0.493	0.002	-1	GTG.A	0.51	0.004	-1	AC.I1_3p	0.557	0.001	-1
424	AAG.I1_5p	0.509	0.002	-1	C.C2	0.506	0.012	-1	TGC.I1_5p	0.493	0.001	-1	GCT.C2	0.51	0.002	-1	CGT.I2_3p	0.557	0	1
425	AGT.C2	0.509	0.003	1	GAC.I2_3p	0.506	0.001	-1	GG.I2_5p	0.493	0.004	-1	TGT.A	0.51	0.003	-1	TTG.C2	0.557	0.002	-1
426	TGG.C1	0.509	0.007	-1	CC.I1_5p	0.506	0.026	-1	GA.I1_3p	0.493	0.002	1	T.A	0.51	0.006	1	CAG.C1	0.556	0.003	1
427	C.C2	0.508	0.01	-1	TGC.I1_5p	0.506	0.003	1	phastCons.I2_3p	0.492	0.01	1	TC.C2	0.509	0.002	-1	GTA.C2	0.555	0.002	-1
428	ACA.I1_3p	0.508	0.001	-1	ACA.I2_5p	0.506	0.002	1	AAG.I2_3p	0.492	0.001	1	TCG.I1_3p	0.509	0	-1	GGG.C1	0.555	0.002	1
429	CAT.C1	0.508	0.004	-1	CGA.C1	0.506	0.002	-1	CC.C1	0.492	0.005	1	AAG.A	0.509	0.004	-1	TCG.C2	0.554	0	1
430	TTC.I1_3p	0.508	0.003	1	CGA.I2_5p	0.506	0	-1	logLen.A_I1	0.492	0.002	-1	TGT.I2_5p	0.509	0.001	-1	GAA.I1_5p	0.554	0.001	-1
431	TTC.C2	0.508	0.003	-1	GT.I2_3p	0.506	0.007	-1	GGG.I2_3p	0.491	0.002	1	GTT.C2	0.508	0.002	-1	TCA.A	0.554	0.004	-1
432	TAG.I2_3p	0.508	0.002	1	CCC.I1_5p	0.506	0.016	-1	C.C2	0.491	0.003	1	GAT.I2_3p	0.508	0.001	-1	GTA.A	0.554	0.001	-1
433	TG.C2	0.508	0.011	-1	TCA.C1	0.506	0.008	1	GTT.I1_5p	0.491	0.001	1	AGC.I1_5p	0.508	0.001	-1	ATG.C1	0.554	0.004	-1
434	TG.I1_5p	0.508	0.006	-1	TAG.I2_5p	0.505	0.002	1	G.A	0.491	0.005	-1	CGT.C1	0.508	0.002	-1	CGA.C2	0.554	0	1
435	GCA.I1_5p	0.508	0.002	-1	GC.C2	0.505	0.006	-1	GCT.I2_5p	0.491	0.001	1	CTG.C1	0.508	0.004	-1	GAA.A	0.554	0.003	-1
436	GCA.I1_3p	0.508	0.002	1	GTT.C1	0.505	0.006	1	AAT.I2_5p	0.49	0.002	-1	GCA.I1_3p	0.508	0.001	-1	ACG.I2_5p	0.553	0	1
437	GAA.I1_5p	0.508	0.002	-1	AG.C1	0.505	0.01	-1	CGA.I2_3p	0.49	0	1	TC.C1	0.507	0.003	1	AG.I2_3p	0.553	0.002	1
438	ATC.I2_3p	0.508	0.001	1	TCG.I2_5p	0.505	0	-1	AGG.I2_5p	0.49	0.001	-1	ACT.I2_5p	0.507	0.001	1	logLen.I1	0.553	0.004	1
439	CAT.A	0.508	0.004	-1	GAC.C2	0.505	0.01	1	AGG.I1_5p	0.49	0.001	-1	ATA.A	0.507	0.003	1	TGT.A	0.553	0.003	-1
440	AGC.C1	0.508	0.006	1	ACA.C1	0.505	0.011	1	TGG.I1_5p	0.49	0.002	-1	TAA.C2	0.506	0.002	1	T.C2	0.552	0.006	-1
441	CAA.C2	0.508	0.004	1	phastCons.I1_5p	0.505	0.004	1	CAG.I2_5p	0.49	0.001	1	GGT.I1_5p	0.506	0.001	-1	TTG.I1_3p	0.552	0.001	-1
442	CCT.C2	0.508	0.007	-1	GAG.A	0.505	0.008	-1	CGA.I2_5p	0.49	0	1	AT.A	0.506	0.005	1	GAA.I2_3p	0.552	0.001	-1
443	CTC.I1_5p	0.508	0.006	1	GGT.I2_3p	0.504	0.002	1	TC.I2_3p	0.489	0.003	1	ACG.C1	0.505	0.001	-1	GTG.C2	0.552	0.001	1
444	AGT.I2_5p	0.507	0.002	-1	TGG.I1_5p	0.504	0.003	1	CTG.I2_5p	0.489	0.002	-1	AG.A	0.505	0.004	-1	CTA.I1_3p	0.551	0.001	-1
445	CT.I2_3p	0.507	0.009	1	GGT.I2_5p	0.504	0.002	1	GAG.I2_3p	0.489	0.001	-1	TCC.I2_5p	0.505	0.002	-1	CCT.I1_5p	0.551	0.002	1
446	ACT.I1_3p	0.507	0.002	-1	CGC.I2_3p	0.504	0	1	GTC.C1	0.489	0.001	1	TCG.I1_5p	0.504	0.001	-1	AGA.I1_3p	0.551	0.001	-1
447	CTC.C2	0.507	0.004	-1	CT.I2_3p	0.504	0.007	-1	GCC.C2	0.489	0.002	1	TG.I2_5p	0.504	0.004	-1	TTC.I1_3p	0.551	0.002	-1
448	CCG.A	0.507	0.004	-1	AAG.C2	0.504	0.007	1	TTT.I1_5p	0.488	0.004	1	CCC.I1_3p	0.504	0.004	-1	GTC.A	0.55	0.002	1
449	CTT.A	0.507	0.011	1	ATG.I2_5p	0.504	0.002	-1	ATG.I1_5p	0.488	0.001	1	GA.C2	0.503	0.006	-1	ACG.I1_3p	0.55	0	1
450	GA.C2	0.506	0.005	1	ATT.C1	0.504	0.008	1	TTT.I1_3p	0.487	0.003	-1	GTT.I2_5p	0.502	0.001	1	TCT.C1	0.55	0.001	1
451	AAG.I2_3p	0.506	0.003	-1	logLen.I2	0.504	0.007	-1	AAT.A	0.487	0.002	-1	GA.A	0.502	0.006	-1	TG.A	0.55	0.004	-1
452	CTG.I2_3p	0.506	0.004	-1	CTT.I1_3p	0.504	0.003	-1	CGA.I1_3p	0.487	0	-1	GCG.C2	0.502	0.001	-1	GGT.I2_5p	0.55	0.001	1
453	CCA.C2	0.506	0.006	-1	ATA.C1	0.504	0.006	1	C.I1_5p	0.487	0.005	-1	CAA.I2_3p	0.501	0.001	-1	TGA.I2_5p	0.55	0.001	-1
454	ACC.C1	0.506	0.006	-1	CAT.C2	0.504	0.009	1	TA.I2_5p	0.487	0.002	-1	GTC.C2	0.501	0.001	1	ACA.C2	0.55	0.003	-1
455	TCA.I2_3p	0.506	0.001	1	GC.I1_5p	0.503	0.018	-1	CCG.I2_3p	0.487	0	1	GAG.C2	0.5	0.003	-1	AC.I2_3p	0.55	0.002	1
456	CGA.I2_5p	0.506	0	1	TGA.I2_3p	0.503	0.003	1	TTG.I2_5p	0.487	0.002	-1	CTC.A	0.5	0.001	1	AAG.I2_5p	0.549	0.001	-1
457	ATC.I2_5p	0.506	0.002	1	TCT.I1_5p	0.503	0.004	-1	TTT.I2_5p	0.487	0.006	1	CTA.C1	0.5	0.002	1	AGG.A	0.549	0.002	1
458	GAG.I2_5p	0.506	0.003	1	GT.C1	0.503	0.008	1	AC.I1_5p	0.487	0.002	-1	CTA.I1_5p	0.499	0.001	1	CAT.I2_5p	0.549	0.002	-1
459	CAC.C2	0.505	0.006	-1	AC.I2_5p	0.503	0.002	-1	CTA.A	0.486	0.002	-1	TGT.C2	0.498	0.001	-1	CGT.I1_5p	0.549	0	1
460	CTA.I1_5p	0.505	0.001	-1	TCA.I2_5p	0.502	0.001	1	AA.I1_3p	0.486	0.003	1	TAG.I1_5p	0.498	0	1	ATC.I2_5p	0.549	0.001	-1
461	GAG.C2	0.505	0.005	1	GAA.I1_5p	0.502	0.002	1	CCC.I1_5p	0.486	0.002	1	CAA.A	0.497	0.002	1	ACC.I1_5p	0.548	0.001	1
462	TCC.C2	0.505	0.003	-1	phastCons.I2_3p	0.502	0.028	-1	GGT.I2_3p	0.486	0.001	-1	CA.C1	0.497	0.006	1	TGA.I2_3p	0.548	0.001	-1
463	CTA.C2	0.505	0.003	1	CCT.I1_5p	0.502	0.006	-1	GTG.I1_5p	0.486	0.002	-1	GCA.C1	0.497	0.001	1	AAC.C2	0.547	0.002	-1
464	TCT.C1	0.505	0.005	-1	CTT.C2	0.502	0.003	-1	ACC.I1_3p	0.485	0	-1	TAA.A	0.497	0.001	-1	TCC.I1_5p	0.547	0.002	1
465	ACG.I2_5p	0.505	0	1	GCC.I1_5p	0.502	0.011	-1	AA.I2_5p	0.485	0.002	-1	TCG.A	0.497	0	1	GCA.I1_3p	0.547	0.001	1
466	TTG.A	0.505	0.006	-1	CAG.C2	0.502	0.004	1	CTC.I2_3p	0.485	0.001	1	SS3.I2	0.497	0.004	-1	TTC.I2_3p	0.546	0.001	-1
467	TTG.C1	0.505	0.005	-1	A.C2	0.502	0.012	1	TT.I2_5p	0.485	0.005	1	CG.A	0.497	0.001	-1	CGC.I1_5p	0.546	0.002	1
468	GTA.A	0.504	0.005	1	TCA.C2	0.502	0.009	1	CGC.I1_3p	0.484	0	-1	logLen.C1	0.497	0.006	1	CTA.A	0.545	0.002	-1
469	CTT.C2	0.504	0.003	-1	CTT.C1	0.502	0.004	1	GA.I2_5p	0.484	0.002	-1	CGA.I1_3p	0.496	0	-1	GAA.I1_3p	0.545	0.001	-1
470	TAG.I1_3p	0.504	0.001	-1	TCA.I2_3p	0.501	0.001	-1	ATC.A	0.484	0.001	1	CCT.C1	0.495	0.002	1	CT.I1_5p	0.545	0.002	1
471	TG.I2_3p	0.504	0.006	1	GGC.I1_5p	0.501	0.01	-1	GA.C1	0.484	0.003	-1	TGA.C1	0.494	0.002	1	TAC.C2	0.545	0.001	-1
472	AGA.I2_5p	0.504	0.004	1	GCG.I1_3p	0.501	0.002	-1	CCG.I2_5p	0.484	0.001	1	CGC.I1_5p	0.494	0.001	-1	CGA.A	0.545	0.002	1
473	TTT.C2	0.504	0.008	-1	GCA.I2_5p	0.501	0.001	1	TAG.I1_3p	0.483	0.001	-1	CTC.C2	0.494	0.001	1	CAA.A	0.545	0.002	-1
474	TGT.C1	0.504	0.006	-1	GAA.I2_3p	0.501	0.002	1	GAC.I1_3p	0.483	0	-1	CAC.I2_5p	0.494	0.001	-1	ATC.C2	0.544	0.002	-1
475	CAG.C2	0.504	0.006	-1	GTA.A	0.501	0.004	-1	CGG.I2_5p	0.483	0	1	C.C2	0.494	0.003	-1	ATA.C2	0.544	0.002	-1
476	CAT.I2_5p	0.504	0.002	1	GGC.I1_3p	0.501	0.002	-1	GCC.C1	0.482	0.002	-1	TAC.C1	0.493	0.001	1	GT.C1	0.543	0.004	-1
477	GGT.I2_3p	0.503	0.002	-1	GTT.I1_5p	0.5	0.002	1	TTG.C2	0.482	0.001	-1	TAT.C1	0.493	0.002	1	TG.I1_3p	0.543	0.002	1
478	TGG.C2	0.503	0.004	-1	TAC.C2	0.5	0.001	-1	TGC.A	0.482	0.003	-1	AG.C2	0.493	0.004	1	ATC.I1_3p	0.542	0.001	-1
479	TT.I1_3p	0.503	0.014	1	AGA.I2_5p	0.5	0.004	-1	AAC.C2	0.482	0.001	-1	ACA.C2	0.492	0.004	1	AGT.C2	0.542	0.001	-1
480	TCG.I2_5p	0.503	0	1	TGT.I1_3p	0.5	0.002	1	ATC.I2_5p	0.481	0	-1	TAG.I1_3p	0.491	0.001	1	TGT.I2_5p	0.542	0.002	-1
481	ACC.I2_3p	0.502	0.002	-1	GA.I2_5p	0.5	0.007	-1	TTA.I2_5p	0.481	0.001	1	GGG.C1	0.491	0.001	1	CAT.I2_3p	0.541	0.001	-1
482	GA.I2_5p	0.502	0.008	1	CAA.C2	0.5	0.003	1	TAC.I1_5p	0.481	0	1	CTT.I2_3p	0.491	0.001	1	ACG.I1_5p	0.541	0	1
483	TAT.C2	0.502	0.005	-1	AAC.C1	0.499	0.004	1	AGG.C1	0.481	0.003	-1	logLen.A	0.491	0.004	-1	logLen.I1_I2	0.54	0.008	1
484	TGG.I2_3p	0.501	0.002	-1	TAG.C1	0.499	0.002	1	AAG.I1_5p	0.48	0.001	1	TCC.A	0.49	0.002	1	GAA.I2_5p	0.539	0.002	-1
485	AC.C2	0.5	0.005	-1	TGT.C1	0.499	0.005	1	GGG.A	0.48	0.001	1	TAC.I2_3p	0.489	0	1	CTG.C1	0.539	0.002	1
486	ATG.C2	0.5	0.002	1	GTT.A	0.499	0.002	1	CAT.A	0.48	0.001	1	TCT.C2	0.489	0.001	1	TAG.C1	0.539	0.001	-1
487	GTT.I1_5p	0.5	0.002	-1	GGG.I1_3p	0.498	0.003	1	CCA.I2_5p	0.48	0.001	1	GCC.C2	0.489	0.002	-1	TGA.I1_5p	0.539	0.001	-1
488	ACT.C2	0.5	0.003	-1	CTC.I2_3p	0.498	0.003	-1	CC.I2_5p	0.479	0.004	1	TT.C1	0.489	0.003	1	phastCons.A	0.539	0.005	1
489	GCT.C2	0.499	0.003	-1	AC.C2	0.498	0.004	1	ACG.I1_3p	0.479	0	1	SS3.I1	0.489	0.004	1	TGG.A	0.538	0.002	-1
490	AGT.I1_3p	0.499	0.001	1	CCC.I2_3p	0.498	0.006	-1	CCC.C1	0.479	0.002	-1	TAC.I1_3p	0.488	0.001	1	CTC.I1_5p	0.538	0.001	1
491	AGC.I2_5p	0.498	0.002	1	CA.A	0.498	0.004	-1	TCC.C2	0.479	0.001	1	TCT.I1_3p	0.488	0.001	-1	TT.C2	0.538	0.003	-1
492	AGT.C1	0.498	0.002	-1	CTA.C1	0.497	0.002	1	AT.C1	0.479	0.005	-1	CT.I2_5p	0.488	0.004	-1	ACA.C1	0.538	0.002	-1
493	ATC.C2	0.498	0.003	-1	ATC.I2_3p	0.497	0.001	-1	GCC.A	0.478	0.002	1	TGG.I2_5p	0.488	0.001	-1	AGG.C1	0.537	0.003	1
494	TTA.C2	0.498	0.003	-1	TTA.I2_3p	0.497	0.003	-1	CTT.C1	0.478	0.001	1	GTA.C1	0.488	0	1	ATG.I2_5p	0.537	0.001	-1
495	GTT.C1	0.498	0.001	1	TGT.A	0.497	0.004	1	CTC.I2_5p	0.478	0.001	-1	TTC.C1	0.487	0.003	1	AC.A	0.537	0.002	1
496	GGG.I2_5p	0.498	0.008	-1	GGA.I2_5p	0.497	0.002	1	CGA.C2	0.477	0.004	-1	AAA.C2	0.487	0.002	-1	logLen.A_I1	0.536	0.002	-1
497	TGT.C2	0.498	0.003	1	GAG.C2	0.497	0.003	1	GCG.I1_3p	0.477	0	-1	AAA.C1	0.487	0.003	1	CAC.I1_3p	0.535	0.001	1
498	TCC.I2_3p	0.498	0.002	-1	GCG.A	0.496	0.003	-1	GAA.I2_5p	0.477	0.001	1	CTT.C1	0.487	0.001	1	AC.I2_5p	0.535	0.002	-1
499	GAC.C2	0.497	0.004	-1	CGT.I2_5p	0.496	0	-1	CGG.C1	0.477	0.001	1	AGA.C1	0.487	0.001	1	CAT.I1_5p	0.535	0.001	-1
500	CTG.C1	0.497	0.002	-1	SS3.I2	0.496	0.008	-1	CGA.A	0.477	0	-1	ATC.I1_3p	0.487	0	1	GT.I2_5p	0.534	0.002	-1
501	ACA.I2_3p	0.496	0.001	1	C.I2_3p	0.496	0.004	1	ACG.I2_3p	0.477	0	1	T.C1	0.486	0.003	1	TAT.C2	0.534	0.001	-1
502	TAA.C2	0.495	0.005	1	TAT.I1_3p	0.495	0.004	1	GGA.I1_3p	0.476	0.001	-1	CTA.C2	0.486	0.001	-1	CAT.C2	0.533	0.001	-1
503	TCA.I2_5p	0.495	0.001	-1	GAC.I1_5p	0.495	0.001	-1	phastCons.I1_5p	0.476	0.002	1	CAC.C1	0.486	0.001	1	TCT.A	0.533	0.002	-1
504	CCC.I2_3p	0.495	0.002	-1	GA.C1	0.495	0.007	1	TA.C1	0.476	0.003	-1	GA.I1_5p	0.485	0.003	-1	CTT.I2_5p	0.533	0.001	-1
505	TCG.C2	0.495	0.001	1	CCT.I2_3p	0.495	0.001	1	AGC.I2_3p	0.476	0.001	-1	AAG.C1	0.484	0.003	1	TTC.C2	0.532	0.002	-1
506	A.I2_3p	0.495	0.005	-1	CC.I2_3p	0.495	0.002	1	T.C1	0.475	0.003	-1	GTA.C2	0.484	0.001	1	ATC.I2_3p	0.531	0.001	-1
507	CAA.I2_5p	0.494	0.001	-1	TCC.C2	0.494	0.002	1	TCG.I2_5p	0.475	0	1	AAC.I2_5p	0.484	0.001	1	GAT.I1_3p	0.531	0.001	-1
508	GTA.I2_5p	0.494	0.001	-1	GA.I1_5p	0.493	0.008	1	TTG.I1_5p	0.475	0.001	-1	AG.C1	0.483	0.002	-1	TTC.C1	0.531	0.001	-1
509	TGG.I1_3p	0.494	0.001	1	GCG.I2_5p	0.493	0	-1	T.I2_5p	0.475	0.003	-1	AGC.C1	0.483	0.001	1	GCA.C1	0.531	0.002	1
510	CGG.I2_5p	0.494	0.001	-1	AA.I2_3p	0.493	0.008	-1	CC.I1_5p	0.474	0.003	-1	phastCons.I2_3p	0.482	0.005	1	TTC.I2_5p	0.53	0.001	-1
511	GCA.C1	0.494	0.003	1	A.I2_3p	0.493	0.006	1	CCC.I2_5p	0.474	0.001	1	GG.C1	0.482	0.006	-1	GAC.I1_5p	0.529	0	1
512	TG.C1	0.493	0.005	-1	CTA.I2_5p	0.493	0	-1	GAG.A	0.474	0.001	-1	logLen.C2	0.481	0.003	-1	TAC.C1	0.529	0.002	-1
513	GA.I1_5p	0.493	0.004	1	AAG.I1_5p	0.492	0.001	-1	CT.C1	0.474	0.003	1	TTA.C1	0.48	0.001	1	ACT.A	0.529	0.001	-1
514	AGG.I2_5p	0.493	0.002	1	GAG.I1_5p	0.492	0.003	-1	GGA.C1	0.474	0.002	-1	C.A	0.48	0.001	-1	GCG.I1_5p	0.528	0.003	1
515	GTC.I2_3p	0.492	0.001	1	CTT.I2_5p	0.492	0.001	-1	TAA.I2_3p	0.474	0.001	-1	ACG.C2	0.48	0.001	1	TTT.C2	0.528	0.001	1
516	GG.I2_5p	0.492	0.008	-1	TGT.I2_5p	0.492	0.003	-1	GAA.I2_3p	0.473	0	1	AGG.C1	0.48	0.001	1	TGC.A	0.528	0.002	1
517	AGC.A	0.491	0.001	1	ACA.I2_3p	0.492	0.001	-1	TCA.C2	0.473	0.001	-1	ACA.I2_3p	0.479	0.001	-1	TCA.I1_5p	0.527	0.001	-1
518	SS3.I2	0.491	0.012	1	AGT.C1	0.492	0.001	1	CT.I2_5p	0.473	0.002	1	CCA.I1_5p	0.479	0.001	1	phastCons.I2_5p	0.527	0.002	-1
519	TTT.A	0.491	0.003	1	GTG.I2_3p	0.491	0.002	1	GC.I2_3p	0.473	0.002	-1	TCC.I1_3p	0.478	0.001	-1	AG.C2	0.525	0.002	-1
520	ACG.I2_3p	0.491	0	-1	ACT.C2	0.491	0.004	1	TAG.I1_5p	0.473	0	-1	ATA.C2	0.478	0.002	1	CGT.C1	0.525	0.001	-1
521	TT.A	0.49	0.003	1	CTT.I1_5p	0.491	0.003	1	GCG.I2_5p	0.473	0	1	ATG.A	0.478	0.002	-1	AAG.I1_3p	0.525	0.001	-1
522	GTG.I2_3p	0.49	0.002	-1	GCT.C2	0.491	0.003	1	GTG.C2	0.473	0.001	-1	ACA.C1	0.477	0.001	-1	phastCons.I1_3p	0.524	0.002	-1
523	TGA.I2_3p	0.49	0.001	-1	CAT.I1_5p	0.491	0.001	1	TTC.A	0.473	0.001	-1	AGG.C2	0.477	0.002	1	GT.A	0.523	0.002	-1
524	TAC.I2_3p	0.49	0.001	1	GTT.C2	0.491	0.001	-1	CTA.I1_5p	0.473	0.001	-1	GTA.I2_3p	0.477	0.001	1	AG.C1	0.522	0.002	1
525	TCC.C1	0.49	0.003	-1	TCC.I2_3p	0.491	0.001	-1	CG.I2_5p	0.473	0.001	1	TTG.C1	0.476	0.001	1	TCA.C2	0.522	0.001	-1
526	TC.I1_5p	0.49	0.007	1	TCG.C1	0.49	0.001	1	ACT.I2_5p	0.472	0	-1	CCC.C1	0.476	0.001	-1	AG.A	0.522	0.004	1
527	TAA.A	0.489	0.002	-1	TAA.C1	0.49	0.001	1	GAC.I2_3p	0.472	0	1	GTA.I2_5p	0.475	0	1	AAC.A	0.522	0.001	-1
528	GAT.I2_3p	0.489	0.001	-1	GGA.C1	0.49	0.001	-1	TCC.I2_5p	0.472	0.001	1	GTC.I1_3p	0.475	0	-1	CTT.C2	0.521	0.001	-1
529	logLen.I2	0.489	0.003	-1	GCT.I1_5p	0.49	0.002	1	C.C1	0.472	0.005	1	TGG.C2	0.474	0.001	-1	TCT.I1_5p	0.52	0.001	-1
530	GAC.I2_3p	0.489	0	1	TTC.C2	0.49	0.002	1	TTA.C1	0.472	0.002	-1	CAT.I1_5p	0.473	0.002	1	TTA.C2	0.519	0.001	-1
531	TTG.I2_5p	0.488	0.001	1	TAT.I1_5p	0.489	0.004	1	GGG.I2_5p	0.471	0.002	1	TTC.C2	0.472	0.001	1	GAT.I2_5p	0.519	0	-1
532	GTT.C2	0.488	0.001	-1	GAC.I2_5p	0.489	0.001	-1	AGC.C2	0.471	0.001	-1	G.C2	0.472	0.004	-1	AGA.I2_5p	0.519	0.001	-1
533	AG.I2_5p	0.488	0.006	1	TGG.I2_5p	0.489	0.003	1	GAG.I2_5p	0.471	0.001	-1	CTA.I1_3p	0.471	0	-1	GCA.I2_3p	0.519	0	1
534	GCT.I2_3p	0.488	0.001	-1	TGA.C1	0.488	0.006	1	AAT.I2_3p	0.47	0.001	1	TGA.I2_5p	0.471	0.001	-1	ACT.C1	0.518	0.001	-1
535	AC.I2_5p	0.488	0.002	1	TGC.C1	0.488	0.003	1	TG.I1_5p	0.47	0.003	-1	CAA.C1	0.47	0.002	1	CGA.I1_5p	0.518	0	1
536	ATA.C2	0.488	0.001	1	CGG.C2	0.488	0.001	-1	GTT.I1_3p	0.47	0.001	1	ACG.I2_5p	0.47	0	-1	CGA.C1	0.517	0.001	1
537	AAA.I2_3p	0.488	0.005	-1	GG.I1_3p	0.488	0.009	1	CCC.I2_3p	0.47	0.002	1	GA.I2_5p	0.469	0.003	-1	CTA.C1	0.516	0.001	-1
538	TAG.C1	0.488	0.001	1	AAA.C1	0.487	0.006	1	CTG.C1	0.47	0.002	-1	TTG.I1_3p	0.469	0.001	1	TCA.I2_5p	0.516	0.001	-1
539	ACG.I1_5p	0.487	0	-1	GAA.I2_5p	0.487	0.002	-1	CAC.I1_3p	0.469	0	-1	TTT.I1_3p	0.468	0.008	1	ATC.I1_5p	0.514	0	1
540	CTA.I2_5p	0.487	0.001	1	T.I1_3p	0.487	0.009	-1	GA.I2_3p	0.469	0.001	1	GGA.A	0.468	0	-1	TCT.I2_5p	0.513	0.001	-1
541	GGA.C1	0.487	0.002	-1	ACG.I2_5p	0.487	0	1	TTC.I2_5p	0.469	0.001	1	CAG.C1	0.468	0.001	-1	ACT.C2	0.513	0.001	-1
542	CAT.I2_3p	0.487	0.001	1	CGT.I1_3p	0.487	0	1	GTC.I1_3p	0.469	0	1	AGA.A	0.468	0.001	1	TCG.A	0.512	0.001	1
543	GTC.C2	0.487	0.002	-1	CGT.C1	0.486	0.001	1	ACG.C2	0.469	0.003	-1	ATT.A	0.468	0.001	1	CAC.I1_5p	0.511	0.002	1
544	CGT.I1_3p	0.487	0	1	CGG.I2_5p	0.486	0.001	1	GTC.I2_5p	0.468	0.001	-1	AGA.I2_5p	0.467	0.001	1	GGA.C2	0.51	0.001	-1
545	TGA.C2	0.487	0.002	-1	CA.C1	0.486	0.006	1	GCG.C1	0.468	0.002	-1	TCA.C1	0.467	0.001	1	TCT.I2_3p	0.509	0.001	1
546	CAG.A	0.486	0.003	1	TGG.A	0.486	0.003	1	CT.I1_3p	0.468	0.002	-1	AAG.I1_3p	0.467	0.001	1	GA.I1_5p	0.506	0.002	1
547	GAG.I1_3p	0.486	0.001	1	CAT.C1	0.486	0.002	-1	AAT.I1_3p	0.468	0.001	1	TCT.I1_5p	0.466	0.001	-1	CGT.A	0.506	0	1
548	GCG.A	0.485	0.002	1	TGG.I1_3p	0.486	0.003	1	CTT.A	0.467	0.001	1	C.C1	0.465	0.003	-1	CTT.I2_3p	0.504	0.001	-1
549	GGA.C2	0.485	0.001	1	GCA.I1_3p	0.485	0.001	-1	TAA.A	0.467	0.001	1	ACT.I1_3p	0.465	0	1	TGA.I1_3p	0.503	0	-1
550	AG.I1_5p	0.485	0.003	-1	ACA.I1_3p	0.485	0.001	-1	AGT.I1_3p	0.467	0.001	1	TGC.C2	0.464	0.001	1	AGT.C1	0.503	0.001	1
551	ACC.C2	0.485	0.002	1	CCT.C2	0.485	0.002	-1	CAC.A	0.467	0.002	1	T.C2	0.464	0.003	-1	GGA.C1	0.503	0.001	1
552	GGT.I2_5p	0.485	0	-1	GG.I2_5p	0.485	0.006	1	CTG.I2_3p	0.467	0.001	-1	phastCons.I1_5p	0.464	0.003	-1	TCT.C2	0.503	0.001	1
553	TCT.I1_5p	0.484	0.001	-1	ATA.I2_3p	0.485	0.001	1	A.I2_5p	0.467	0.002	1	GGA.I2_5p	0.463	0.001	-1	CAA.C1	0.502	0.001	-1
554	AG.C1	0.484	0.003	-1	AGA.C1	0.484	0.004	1	TTC.I2_3p	0.467	0.001	-1	TG.C2	0.462	0.003	-1	GGT.C1	0.501	0.001	-1
555	CGG.C2	0.484	0.001	1	TC.C2	0.484	0.007	1	GAA.C1	0.467	0.001	1	AGG.A	0.462	0.001	1	TC.A	0.5	0.001	1
556	AAT.C2	0.484	0.003	1	ACA.C2	0.484	0.003	1	TCT.A	0.466	0.002	-1	GAA.I2_3p	0.462	0.001	1	TCG.I1_5p	0.498	0	1
557	ACC.A	0.484	0.002	-1	GTC.I2_3p	0.484	0	-1	GGT.I1_5p	0.466	0	1	AGT.I1_5p	0.462	0	-1	AC.C1	0.497	0.001	1
558	CTC.I2_3p	0.483	0.001	-1	TAT.I2_3p	0.484	0.002	-1	CAC.I1_5p	0.466	0.001	-1	TGC.I2_3p	0.461	0	-1	GGT.A	0.496	0	-1
559	ACA.C2	0.483	0.001	-1	AAA.C2	0.484	0.003	-1	AGA.I2_5p	0.466	0.001	1	TAT.A	0.461	0.001	1	SS5.I2	0.496	0.003	1
560	CTA.C1	0.483	0.002	-1	AG.A	0.483	0.003	-1	ATA.I2_5p	0.466	0.001	1	GGC.C2	0.461	0.001	-1	GA.A	0.495	0.001	-1
561	CTC.C1	0.483	0.002	-1	ACC.I1_5p	0.483	0	-1	TCG.C2	0.465	0.003	-1	TTT.C1	0.461	0.001	-1	AAG.I1_5p	0.493	0	-1
562	ATG.I2_5p	0.483	0.001	-1	GAC.I1_3p	0.483	0.001	-1	GG.I2_3p	0.465	0.002	1	AAA.A	0.46	0.001	-1	ACA.I1_5p	0.491	0.001	1
563	ACC.I1_5p	0.482	0.001	1	GCA.C1	0.483	0.003	-1	GG.A	0.465	0.003	-1	CTT.I1_5p	0.46	0.001	1	ACG.C1	0.489	0	1
564	phastCons.I1_5p	0.482	0.004	1	AA.C2	0.483	0.003	-1	AT.I2_5p	0.465	0.002	1	GAA.A	0.459	0.001	1	logLen.A_I2	0.486	0.005	1
565	GCG.I2_5p	0.482	0	-1	CAT.I1_3p	0.482	0.001	-1	ATA.I1_3p	0.465	0.001	1	AA.A	0.459	0.001	1	GT.I2_3p	0.486	0.001	1
566	TAT.I2_3p	0.482	0.002	-1	AG.C2	0.482	0.004	-1	CCA.C2	0.465	0.001	1	TTC.I1_5p	0.458	0.001	1	TCA.C1	0.482	0.001	1
567	GTT.I1_3p	0.482	0.001	1	GCA.A	0.482	0.003	1	CGT.I2_3p	0.465	0	1	GG.A	0.458	0.002	-1	CTT.C1	0.481	0.001	1
568	AA.I2_3p	0.481	0.005	1	CGG.A	0.482	0.001	-1	CCA.I1_5p	0.465	0.001	1	GAC.I1_5p	0.457	0	-1	GCT.C1	0.48	0.001	1
569	ATA.I2_3p	0.481	0.001	-1	CCA.I1_5p	0.482	0.001	1	GTA.A	0.464	0.001	-1	CTA.A	0.457	0	1	CTT.A	0.478	0.001	-1
570	TGG.I2_5p	0.481	0.002	-1	GTA.I2_3p	0.482	0.001	-1	CAG.I2_3p	0.464	0.001	1	ATG.C1	0.457	0.001	1	GTT.C2	0.477	0.001	-1
571	AAC.I2_3p	0.481	0.001	1	CTG.I1_5p	0.481	0.002	1	ATA.I2_3p	0.464	0.001	1	GTC.I2_5p	0.457	0	1	AC.C2	0.477	0.001	-1
572	GCA.C2	0.48	0.002	1	AAG.I2_3p	0.481	0.001	-1	ACT.I1_3p	0.463	0.001	1	TCT.I2_3p	0.456	0.001	1	GAC.C1	0.476	0	-1
573	TTT.C1	0.48	0.003	-1	TTC.I1_5p	0.481	0.001	-1	GT.I1_5p	0.462	0.001	-1	TCA.I1_5p	0.456	0.001	1	ACA.I2_3p	0.472	0	-1
574	GTC.C1	0.48	0.001	1	CG.C2	0.481	0.002	-1	AA.C2	0.462	0.003	-1	CAC.I1_5p	0.456	0	-1	TC.I1_5p	0.472	0.001	1
575	GT.I1_3p	0.479	0.002	-1	TG.I2_3p	0.481	0.003	-1	CCT.I2_5p	0.462	0.001	1	CGG.A	0.455	0	-1	AGA.I1_5p	0.472	0.001	-1
576	AG.I1_3p	0.479	0.002	1	GTC.C1	0.481	0.002	-1	GTA.I1_3p	0.462	0	-1	GGA.C2	0.455	0.001	-1	TCG.C1	0.465	0	-1
577	TTC.C1	0.479	0.001	-1	GGG.I2_3p	0.481	0.003	-1	TTT.C1	0.462	0.001	1	GT.I1_3p	0.454	0.001	-1	TGC.C1	0.463	0.001	1
578	GCC.C2	0.479	0.003	-1	GGA.I1_5p	0.48	0.002	-1	CTG.I1_5p	0.461	0.001	-1	ACC.I1_5p	0.453	0	1	GCA.C2	0.461	0	1
579	GA.C1	0.479	0.005	-1	GTT.I1_3p	0.48	0.001	-1	GTA.I1_5p	0.461	0.001	1	AT.C2	0.453	0.002	-1	CA.I1_3p	0.46	0.001	1
580	GGC.C2	0.478	0.001	-1	GGT.C1	0.48	0.001	-1	TGT.I1_3p	0.461	0.001	-1	GAG.C1	0.453	0.002	-1	TGA.A	0.459	0.001	-1
581	ACG.C2	0.478	0.002	-1	AAA.I2_3p	0.48	0.003	1	GAT.I2_3p	0.461	0	-1	GT.I2_3p	0.452	0.001	1	CTA.C2	0.454	0	-1
582	AAC.C2	0.478	0.002	-1	CAC.C1	0.48	0.002	1	GCT.C2	0.461	0.001	-1	AGA.C2	0.452	0.002	-1	CA.C2	0.449	0.001	1
583	TGA.C1	0.478	0.002	1	AGG.I2_5p	0.479	0.002	1	CTC.A	0.461	0.003	1	ACT.I2_3p	0.451	0.001	1	CA.A	0.449	0.001	1
584	TGT.I1_5p	0.477	0.001	-1	GGC.I2_5p	0.479	0.001	-1	TC.I2_5p	0.459	0.002	-1	AGC.C2	0.451	0.001	-1	GAC.C2	0.444	0	-1
585	TGC.I1_5p	0.477	0.001	-1	AG.I2_5p	0.479	0.004	-1	TC.A	0.459	0.002	1	CCA.C2	0.451	0.001	1	TCT.I1_3p	0.441	0.001	1
586	CC.C2	0.477	0.002	-1	AAC.I2_3p	0.478	0.001	-1	AAT.C1	0.459	0.001	-1	TG.I2_3p	0.45	0.002	1	AAG.I2_3p	0.441	0	-1
587	GAT.C2	0.477	0.001	1	ACG.I1_5p	0.478	0	1	ATT.I2_3p	0.458	0.001	-1	AGA.I1_3p	0.45	0.001	1	logLen.I2	0.439	0.003	-1
588	GAA.I2_5p	0.477	0.001	1	GGG.I2_5p	0.478	0.003	1	GTC.I1_5p	0.458	0	-1	CCC.A	0.45	0.001	-1	GTG.A	0.438	0.001	1
589	TCT.C2	0.477	0.002	-1	TAC.I2_5p	0.478	0.001	-1	GCT.A	0.458	0.001	-1	CC.C1	0.448	0.002	1	GTG.C1	0.438	0	1
590	G.I1_3p	0.476	0.004	1	ACC.I2_3p	0.478	0.001	-1	AG.I2_5p	0.458	0.002	-1	GCA.A	0.447	0.001	1	AAC.I2_3p	0.434	0	-1
591	T.I1_3p	0.476	0.004	1	ACG.C1	0.478	0.001	-1	ACT.I1_5p	0.457	0	1	GTA.A	0.447	0.001	1	CAA.I2_3p	0.432	0	-1
592	GAC.C1	0.476	0.002	1	GAG.I2_5p	0.477	0.002	-1	TCT.I2_5p	0.457	0.001	1	CGT.C2	0.447	0	-1	GA.I2_3p	0.432	0	1
593	GG.I1_3p	0.476	0.003	-1	AAC.C2	0.477	0.002	1	TAA.I1_3p	0.457	0.001	-1	GC.C2	0.445	0.002	1	GT.C2	0.426	0	-1
594	GCT.I1_5p	0.475	0.001	-1	GAC.C1	0.477	0.001	-1	TT.C1	0.456	0.003	-1	TGA.C2	0.444	0.001	-1	TCA.I2_3p	0.424	0	-1
595	CAA.I2_3p	0.475	0.001	1	TAT.C2	0.477	0.002	1	CCG.C2	0.456	0.002	-1	CA.I2_5p	0.443	0.002	-1	logLen.A	0.424	0.002	1
596	TGG.I1_5p	0.475	0.002	1	CGA.C2	0.477	0.004	1	AGG.I2_3p	0.455	0.001	1	TC.I1_3p	0.441	0.002	1	TGG.C2	0.421	0	-1
597	SS5.I1	0.475	0.005	-1	TAC.I2_3p	0.476	0.001	-1	AAA.I1_3p	0.455	0.002	1	CCT.C2	0.438	0.001	-1	AGT.A	0.417	0.001	1
598	GAC.I2_5p	0.475	0	-1	CCA.C2	0.476	0.002	1	AT.I2_3p	0.455	0.003	1	AGT.I1_3p	0.438	0	-1	TTC.A	0.412	0	-1
599	GC.C2	0.475	0.003	-1	TTG.I2_5p	0.475	0.001	1	CGG.C2	0.453	0.002	-1	ACA.I1_5p	0.437	0.001	1	TG.I1_5p	0.411	0.001	1
600	GTG.I1_3p	0.474	0.001	-1	GCT.C1	0.475	0.002	-1	CTG.A	0.452	0.002	-1	AGT.I2_3p	0.436	0	1	CAT.C1	0.409	0	-1
601	CCT.I2_3p	0.474	0.001	1	TCG.C2	0.475	0.003	1	TG.I1_3p	0.452	0.002	-1	phastCons.A	0.435	0.003	1	GGA.A	0.409	0.001	-1
602	GGG.I1_3p	0.473	0.002	-1	AGC.I1_5p	0.474	0.001	-1	GTA.I2_3p	0.449	0.001	1	GAC.C2	0.434	0.001	-1	TGT.C2	0.405	0.001	-1
603	CT.I1_5p	0.473	0.003	-1	CT.C1	0.473	0.004	-1	CT.A	0.448	0.003	1	CGT.I1_5p	0.433	0	-1	TAG.C2	0.398	0	-1
604	GGT.I1_3p	0.473	0.001	-1	GCA.C2	0.472	0.001	1	GCT.I1_3p	0.443	0.001	-1	AC.I2_5p	0.432	0.001	1	TGG.C1	0.393	0	1
605	CTG.I1_5p	0.472	0.001	1	CT.I1_5p	0.471	0.004	-1	CGT.C2	0.44	0.001	-1	CA.I1_5p	0.431	0.002	1	ATC.C1	0.385	0	1
606	CAG.C1	0.472	0.003	-1	ACG.C2	0.468	0.003	1	CGC.C2	0.436	0.002	-1	AAG.C2	0.43	0.002	1	AC.I1_5p	0.383	0.001	-1
607	AGT.I2_3p	0.458	0.001	-1	CT.C2	0.468	0.004	-1	GCG.C2	0.433	0.001	-1	CA.I1_3p	0.423	0.002	1	CTT.I1_3p	0.37	0	-1

## Sheet: c. feat_mouse
	excluded	excluded	excluded	excluded	included	included	included	included	multimodal	multimodal	multimodal	multimodal	overdispersed	overdispersed	overdispersed	overdispersed	underdispersed	underdispersed	underdispersed	underdispersed
	feature	AUC	effect	sign	feature	AUC	effect	sign	feature	AUC	effect	sign	feature	AUC	effect	sign	feature	AUC	effect	sign
1	phastCons.A	0.728	0.484	-1	logLen.C2	0.688	0.352	-1	logLen.C2	0.735	0.179	1	CA.A	0.612	0.031	1	logLen.C2	0.842	0.074	1
2	CT.A	0.628	0.117	1	phastCons.A	0.646	0.447	1	phastCons.C2	0.658	0.126	-1	CCA.A	0.603	0.017	1	phastCons.C2	0.795	0.051	-1
3	CG.A	0.606	0.043	-1	phastCons.C2	0.615	0.227	1	logLen.C1	0.631	0.105	1	phastCons.A	0.597	0.036	1	TTT.C2	0.752	0.011	1
4	SS5.I2	0.606	0.144	-1	CT.A	0.592	0.103	-1	GA.C2	0.602	0.038	-1	C.A	0.593	0.038	1	GA.C2	0.751	0.017	-1
5	A.A	0.605	0.126	-1	logLen.C1	0.592	0.192	-1	phastCons.C1	0.583	0.061	-1	phastCons.I1_3p	0.593	0.044	1	T.C2	0.742	0.025	1
6	TCT.A	0.597	0.048	1	CG.A	0.584	0.039	1	CTC.C2	0.578	0.01	1	GA.A	0.589	0.027	-1	TT.C2	0.723	0.019	1
7	TAG.A	0.592	0.019	1	TAG.A	0.584	0.023	-1	GAT.C2	0.577	0.013	-1	CC.A	0.589	0.032	1	TTA.C2	0.715	0.004	1
8	GA.A	0.592	0.077	-1	GA.A	0.578	0.084	1	AT.C1	0.575	0.03	-1	GGA.A	0.584	0.012	-1	TA.C2	0.695	0.013	1
9	T.A	0.591	0.111	1	AT.A	0.578	0.081	1	GGG.C2	0.573	0.008	1	GAG.I1_3p	0.579	0.005	-1	GT.C2	0.684	0.007	1
10	CGA.A	0.587	0.013	-1	CTC.A	0.576	0.045	-1	GGT.C2	0.571	0.004	1	TAC.I1_5p	0.577	0.003	1	GTA.C2	0.68	0.003	1
11	SS3.I1	0.585	0.115	-1	CGA.A	0.572	0.013	1	GTT.A	0.571	0.01	-1	ACC.A	0.576	0.008	1	TAG.C2	0.679	0.002	1
12	phastCons.I1_3p	0.583	0.028	-1	A.A	0.572	0.11	1	CCC.C2	0.569	0.009	1	TA.I1_5p	0.575	0.025	1	TCT.C2	0.676	0.004	1
13	CAA.A	0.583	0.033	-1	ATG.A	0.57	0.03	1	T.A	0.566	0.041	-1	TCG.I1_5p	0.573	0.002	-1	CTA.I2_3p	0.676	0.002	1
14	AT.A	0.58	0.065	-1	C.C1	0.569	0.103	-1	CAT.C1	0.564	0.009	-1	TG.A	0.571	0.02	-1	TAA.C2	0.673	0.004	1
15	CTC.A	0.579	0.037	1	TCT.A	0.569	0.043	-1	CCT.C2	0.564	0.007	1	GAC.I1_5p	0.571	0.003	-1	TGT.C2	0.661	0.004	1
16	AA.A	0.579	0.082	-1	SS3.I1	0.568	0.121	1	CC.C1	0.563	0.032	1	AGG.I2_5p	0.569	0.005	-1	GTT.C2	0.66	0.002	1
17	ATG.A	0.578	0.029	-1	CC.C1	0.565	0.078	-1	GAA.C2	0.563	0.016	-1	CGG.I2_3p	0.569	0.001	-1	GAA.C2	0.65	0.008	-1
18	logLen.C2	0.577	0.078	1	SS5.I2	0.565	0.119	1	CTC.C1	0.561	0.012	1	ATA.I1_5p	0.569	0.008	1	CCT.A	0.648	0.005	-1
19	CTG.A	0.577	0.043	1	TCG.A	0.564	0.009	1	CCT.C1	0.559	0.013	1	CAC.A	0.569	0.007	1	ATA.C2	0.638	0.002	1
20	CTT.A	0.574	0.031	1	AA.A	0.564	0.081	1	AAC.I2_3p	0.559	0.003	1	AT.I1_5p	0.568	0.021	1	AG.I2_5p	0.638	0.006	1
21	CGG.A	0.573	0.013	-1	GAA.A	0.564	0.042	1	C.C1	0.559	0.038	1	TCA.A	0.567	0.009	1	GTC.I2_3p	0.636	0.001	1
22	CCT.A	0.573	0.037	1	CAA.A	0.564	0.031	1	ATT.C1	0.559	0.01	-1	TGG.A	0.567	0.01	-1	G.C2	0.631	0.012	-1
23	TC.A	0.571	0.055	1	AAG.A	0.562	0.045	1	CC.C2	0.559	0.025	1	AT.I2_5p	0.566	0.021	1	AAG.I2_5p	0.63	0.002	1
24	TCG.A	0.567	0.008	-1	TC.A	0.56	0.064	-1	C.C2	0.558	0.033	1	TCC.A	0.566	0.009	1	AG.C2	0.629	0.01	-1
25	GAA.A	0.567	0.035	-1	CCC.C2	0.559	0.016	-1	TTG.A	0.558	0.01	-1	GGT.I1_5p	0.565	0.003	-1	CTT.C2	0.628	0.003	1
26	AAG.A	0.566	0.037	-1	GAT.A	0.557	0.024	1	TCC.C2	0.558	0.007	1	CAG.A	0.565	0.011	1	AGA.C2	0.627	0.007	-1
27	CCG.A	0.564	0.009	-1	C.A	0.556	0.092	-1	GGA.C2	0.558	0.011	-1	TAG.I1_5p	0.565	0.003	1	GGT.C2	0.625	0.001	1
28	ACT.A	0.564	0.023	1	GGG.C2	0.555	0.014	-1	AGC.C2	0.558	0.008	1	GAA.A	0.564	0.012	-1	CAT.I2_5p	0.621	0.002	-1
29	GTT.A	0.564	0.016	1	CTC.C1	0.554	0.022	-1	ATG.C2	0.556	0.011	-1	phastCons.I2_5p	0.564	0.03	1	AAC.I2_3p	0.621	0.001	1
30	AGA.A	0.563	0.038	-1	CCT.A	0.554	0.035	-1	CCC.C1	0.556	0.012	1	CTC.I1_5p	0.562	0.007	-1	GA.I2_5p	0.618	0.004	1
31	GT.A	0.563	0.05	1	phastCons.C1	0.553	0.098	1	TT.A	0.555	0.027	-1	CG.I2_3p	0.561	0.003	-1	AG.A	0.616	0.007	1
32	AAA.A	0.563	0.042	-1	logLen.I1	0.552	0.089	1	GTC.C2	0.554	0.003	1	CG.I1_5p	0.561	0.014	-1	GGA.C2	0.616	0.003	-1
33	TGT.A	0.562	0.029	1	GA.C2	0.55	0.051	1	CT.C1	0.553	0.022	1	TT.I1_5p	0.561	0.024	1	GA.A	0.614	0.007	1
34	GAT.A	0.56	0.019	-1	TCC.A	0.55	0.026	-1	AT.C2	0.553	0.019	-1	ATA.I2_5p	0.561	0.008	1	logLen.C1	0.614	0.021	1
35	ACG.A	0.56	0.008	-1	GGT.C2	0.55	0.008	-1	CAC.C2	0.553	0.004	1	G.I1_5p	0.56	0.027	-1	TAT.C2	0.611	0.002	1
36	logLen.I1	0.559	0.075	-1	CC.A	0.55	0.075	-1	ACA.I2_3p	0.551	0.005	1	CAT.A	0.56	0.008	1	ATT.C2	0.609	0.002	1
37	ACA.A	0.557	0.023	-1	CCC.C1	0.548	0.026	-1	TAT.A	0.551	0.007	-1	CCG.I1_5p	0.559	0.006	-1	ACA.A	0.607	0.004	1
38	TT.A	0.555	0.053	1	TAT.A	0.548	0.02	1	TAG.C2	0.551	0.002	1	TTT.I1_5p	0.559	0.016	1	TGT.A	0.606	0.002	-1
39	CA.A	0.551	0.044	-1	GAT.C2	0.548	0.023	1	TTA.C2	0.55	0.004	1	TTG.I1_5p	0.559	0.004	1	CG.C2	0.605	0.005	-1
40	CAT.A	0.551	0.015	-1	ATC.A	0.548	0.015	1	AG.A	0.55	0.022	1	GCC.I2_3p	0.559	0.003	-1	CT.C2	0.605	0.007	1
41	TCC.A	0.55	0.018	1	ACG.A	0.548	0.008	1	CTT.A	0.55	0.007	-1	CA.C1	0.559	0.015	1	TTT.I2_5p	0.605	0.006	-1
42	C.C1	0.547	0.054	1	AGG.A	0.548	0.026	-1	GCC.C1	0.549	0.011	1	GG.I1_5p	0.557	0.024	-1	GGT.A	0.605	0.002	-1
43	ATC.A	0.547	0.011	-1	CCT.C1	0.546	0.023	-1	GTA.I2_5p	0.548	0.003	-1	GCG.I2_3p	0.557	0.001	-1	TGA.C2	0.604	0.004	-1
44	phastCons.I2_3p	0.546	0.068	1	A.C1	0.546	0.07	1	TTA.A	0.547	0.005	-1	AAT.I1_5p	0.557	0.006	1	ACG.I2_3p	0.603	0	1
45	TTA.A	0.545	0.011	1	AT.C1	0.545	0.055	1	CG.I2_5p	0.547	0.006	1	GGA.I2_5p	0.557	0.004	-1	ATA.I2_5p	0.603	0.003	-1
46	CGG.I1_5p	0.544	0.019	1	GCC.C1	0.545	0.027	-1	ACC.C1	0.546	0.004	1	A.I1_5p	0.557	0.026	1	GGG.C2	0.602	0.002	1
47	A.C1	0.543	0.052	-1	AGC.C2	0.545	0.018	-1	TCC.C1	0.545	0.006	1	CGG.I1_5p	0.556	0.009	-1	T.I2_5p	0.6	0.008	-1
48	logLen.A	0.543	0.054	-1	CCC.A	0.545	0.034	-1	CCA.C2	0.545	0.006	1	AAC.I2_3p	0.556	0.003	-1	GAG.C2	0.599	0.004	-1
49	logLen.I2	0.542	0.036	-1	AGA.A	0.545	0.035	1	ATG.I2_5p	0.545	0.003	-1	GTC.I1_5p	0.556	0.003	-1	GAA.C1	0.599	0.003	1
50	CGG.C2	0.542	0.004	1	TT.C1	0.543	0.057	1	TGC.C1	0.544	0.006	1	TAT.I1_5p	0.555	0.008	1	AGA.I2_5p	0.599	0.002	1
51	GAC.A	0.542	0.011	-1	AAT.A	0.543	0.018	1	ACG.I2_5p	0.544	0.001	1	CG.C2	0.554	0.009	-1	ACA.I2_5p	0.597	0.002	-1
52	AAT.A	0.541	0.014	-1	TA.C1	0.543	0.043	1	AGG.C2	0.544	0.004	1	TTA.I1_5p	0.554	0.008	1	TAG.I1_3p	0.596	0.001	-1
53	TTC.I2_5p	0.541	0.01	1	TCC.C1	0.543	0.017	-1	GCA.C2	0.544	0.005	1	CTG.I1_5p	0.554	0.004	-1	TCC.I1_5p	0.595	0.001	-1
54	AA.C1	0.541	0.047	-1	ACC.C1	0.542	0.011	-1	TCT.C2	0.543	0.003	1	GG.I2_5p	0.554	0.018	-1	GAC.C2	0.595	0.002	-1
55	CC.C1	0.541	0.038	1	CTC.C2	0.541	0.01	-1	CCA.I1_5p	0.543	0.004	-1	GT.C1	0.553	0.013	-1	AAG.C2	0.594	0.006	-1
56	GAA.C1	0.54	0.025	-1	GC.C1	0.541	0.053	-1	CTT.C2	0.543	0.004	1	ATT.I1_5p	0.553	0.007	1	CA.C2	0.594	0.006	-1
57	TCG.I1_5p	0.539	0.004	1	TCC.C2	0.541	0.012	-1	A.C1	0.543	0.025	-1	T.I2_3p	0.552	0.02	1	AGT.C2	0.594	0.002	1
58	AAA.C1	0.539	0.031	-1	CCG.C2	0.541	0.001	-1	A.C2	0.542	0.024	-1	CCG.I1_3p	0.552	0.001	-1	TTC.C2	0.592	0.002	1
59	TA.C1	0.538	0.023	-1	CTT.A	0.54	0.024	-1	GC.C2	0.542	0.012	1	CTC.C1	0.551	0.006	1	AGT.A	0.591	0.004	1
60	TG.A	0.537	0.034	1	AA.C1	0.54	0.057	1	AT.I2_5p	0.542	0.016	-1	GGC.I2_5p	0.551	0.003	-1	CAC.I2_5p	0.59	0.002	-1
61	CT.I1_5p	0.537	0.019	-1	CGG.A	0.54	0.009	1	GGG.I2_5p	0.541	0.007	1	GTT.C1	0.551	0.005	-1	CAG.A	0.59	0.005	1
62	TAC.A	0.537	0.008	-1	CC.C2	0.54	0.039	-1	GTC.C1	0.541	0.004	1	CTC.I2_3p	0.551	0.003	-1	CTG.A	0.589	0.005	-1
63	CCC.I1_5p	0.537	0.017	1	CCG.A	0.539	0.005	1	GT.C2	0.541	0.008	1	G.I2_5p	0.551	0.024	-1	AGC.I1_5p	0.587	0.002	1
64	C.A	0.537	0.044	1	CCT.C2	0.539	0.013	-1	GCG.I1_3p	0.541	0.002	1	TC.I1_3p	0.551	0.009	1	CGT.I2_3p	0.587	0	1
65	phastCons.C2	0.536	0.027	-1	CCA.C1	0.539	0.015	-1	CT.C2	0.54	0.011	1	T.I1_5p	0.55	0.023	1	TAC.C2	0.587	0.002	1
66	CCG.C2	0.536	0.003	1	TGA.A	0.538	0.021	1	GC.C1	0.54	0.017	1	ATT.I2_3p	0.55	0.007	1	CAT.I2_3p	0.586	0.002	-1
67	GGG.I1_5p	0.535	0.026	1	CCG.C1	0.538	0.016	-1	TTA.C1	0.54	0.006	-1	TA.I2_5p	0.55	0.017	1	TCG.I2_5p	0.586	0	-1
68	AC.A	0.535	0.022	-1	CGC.C1	0.538	0.019	-1	GGA.A	0.54	0.007	1	GTA.I1_5p	0.55	0.003	1	ATG.I1_3p	0.585	0.001	-1
69	GGA.C2	0.535	0.011	1	GAA.C1	0.538	0.03	1	GAA.I1_5p	0.539	0.003	1	TTG.A	0.549	0.006	-1	CGA.I1_3p	0.584	0	1
70	GTC.A	0.535	0.01	1	GAC.A	0.538	0.012	1	TA.C1	0.539	0.015	-1	GA.C2	0.549	0.016	-1	AAC.A	0.584	0.003	1
71	CGG.C1	0.534	0.015	1	TAG.C2	0.538	0.004	-1	ACT.I1_3p	0.539	0.003	-1	TTG.I2_3p	0.549	0.004	1	SS3.I2	0.583	0.012	1
72	TTG.A	0.534	0.01	1	CAC.A	0.538	0.018	-1	AGA.C2	0.538	0.009	-1	TT.I2_3p	0.549	0.02	1	CTC.I1_3p	0.583	0.001	-1
73	TT.C1	0.534	0.028	-1	CT.I1_5p	0.537	0.026	1	TG.A	0.538	0.019	-1	GGC.I2_3p	0.549	0.002	-1	CTA.C2	0.583	0	1
74	AGG.A	0.533	0.014	1	AAA.A	0.537	0.033	1	TA.A	0.538	0.011	-1	GGG.I1_5p	0.549	0.013	-1	CTA.I1_3p	0.582	0.001	-1
75	GC.C1	0.533	0.037	1	TCT.C2	0.537	0.008	-1	GA.A	0.538	0.013	1	GC.I2_5p	0.549	0.01	-1	CGA.I2_5p	0.582	0	1
76	ATA.A	0.533	0.009	-1	AT.C2	0.536	0.036	1	TTG.I1_3p	0.537	0.003	-1	CTC.A	0.549	0.009	1	AAA.C2	0.582	0.001	1
77	ATT.A	0.533	0.011	-1	TAA.C2	0.536	0.004	-1	TTT.C2	0.537	0.007	1	AAG.A	0.549	0.009	-1	phastCons.C1	0.581	0.004	-1
78	AGC.C2	0.533	0.009	1	ATC.I2_5p	0.536	0.004	-1	AAA.A	0.537	0.01	1	G.I1_3p	0.549	0.02	-1	TTG.C2	0.58	0.001	1
79	CTA.C1	0.533	0.006	-1	GTC.A	0.535	0.013	-1	TGA.C2	0.537	0.008	-1	ACC.I2_3p	0.548	0.002	-1	ATG.C2	0.579	0.003	-1
80	GAG.C2	0.533	0.01	1	CTG.A	0.535	0.027	-1	GGA.I2_5p	0.537	0.003	1	CG.I1_3p	0.548	0.002	-1	AAT.C2	0.579	0.001	1
81	AGC.I2_3p	0.532	0.005	-1	TC.C1	0.535	0.031	-1	TCT.C1	0.537	0.007	1	CAT.C1	0.548	0.005	1	CG.I2_3p	0.579	0.001	1
82	TAT.A	0.532	0.009	-1	CTT.C2	0.535	0.007	-1	AT.A	0.536	0.014	-1	GA.I1_3p	0.548	0.006	-1	GGG.I2_3p	0.578	0.001	-1
83	TGC.I1_5p	0.532	0.005	-1	ATT.A	0.535	0.015	1	TTG.I2_5p	0.536	0.004	-1	CTG.I2_3p	0.548	0.005	-1	TGG.I2_5p	0.578	0.002	1
84	CG.I1_5p	0.532	0.035	1	TTG.C1	0.535	0.019	1	ATG.A	0.536	0.006	-1	ATC.I1_5p	0.547	0.001	1	GAG.C1	0.577	0.004	-1
85	TCT.I1_5p	0.531	0.009	-1	GT.C2	0.535	0.018	-1	AGA.A	0.536	0.01	1	GAG.I2_5p	0.547	0.004	-1	A.C2	0.576	0.01	-1
86	TGA.A	0.531	0.013	-1	CAC.C2	0.534	0.008	-1	CGG.I2_5p	0.536	0.001	1	CCC.A	0.547	0.008	1	CTG.I1_5p	0.576	0.001	-1
87	TTC.A	0.531	0.016	1	AGG.C2	0.534	0.011	-1	CAG.C1	0.535	0.007	1	AC.A	0.547	0.008	1	GTC.A	0.575	0.001	-1
88	TTT.A	0.531	0.018	1	TTT.C1	0.534	0.028	1	GT.A	0.535	0.009	-1	TC.I1_5p	0.546	0.011	-1	GAG.A	0.575	0.005	1
89	AAT.C1	0.531	0.012	-1	GGC.C1	0.534	0.017	-1	TGT.C2	0.535	0.004	1	TTC.C2	0.546	0.005	1	GGC.I2_5p	0.573	0.001	1
90	ATC.I2_5p	0.531	0.003	1	CTC.I1_5p	0.533	0.009	1	AAA.I2_5p	0.535	0.008	-1	TCC.I1_5p	0.546	0.004	-1	TT.I2_5p	0.573	0.007	-1
91	logLen.C1	0.531	0.054	1	GTC.C2	0.533	0.004	-1	TTT.A	0.535	0.01	-1	CTG.A	0.546	0.009	-1	AAA.I2_5p	0.573	0.002	1
92	TG.I1_5p	0.531	0.022	-1	T.C1	0.533	0.057	1	CCC.I1_5p	0.535	0.008	-1	TCG.A	0.546	0.003	-1	GT.I2_3p	0.573	0.001	1
93	ACT.I2_5p	0.531	0.005	-1	ATC.I1_3p	0.533	0.005	-1	TAT.I2_5p	0.535	0.006	-1	G.A	0.546	0.024	-1	A.A	0.572	0.004	1
94	GCG.C1	0.53	0.021	1	ATG.C2	0.533	0.017	1	CA.C2	0.535	0.014	1	TC.A	0.546	0.014	1	GAA.I2_5p	0.572	0.001	1
95	CAC.A	0.53	0.009	1	phastCons.I2_3p	0.533	0.071	-1	TT.C1	0.534	0.018	-1	CAG.I2_5p	0.545	0.005	-1	CAA.C2	0.571	0.003	-1
96	TTG.C1	0.53	0.012	-1	TTA.C2	0.532	0.005	-1	TGT.I2_3p	0.534	0.007	-1	GAG.I1_5p	0.545	0.005	-1	TAG.I2_3p	0.57	0.001	1
97	CC.A	0.53	0.034	1	CTG.I2_3p	0.532	0.01	1	GAC.I2_5p	0.534	0.002	1	CA.I1_5p	0.545	0.01	1	CGC.I2_5p	0.57	0	-1
98	CCG.C1	0.529	0.012	1	TC.I2_5p	0.532	0.024	-1	CGG.A	0.534	0.003	1	GTG.I1_5p	0.545	0.006	-1	GGC.C1	0.57	0.003	1
99	CAA.I2_5p	0.529	0.005	1	CGG.C1	0.532	0.013	-1	CCG.C1	0.534	0.006	1	CAG.C2	0.545	0.01	1	GGA.I2_5p	0.57	0.001	1
100	TC.I2_5p	0.529	0.017	1	CT.C1	0.532	0.028	-1	CGC.C2	0.534	0.001	1	AGA.A	0.544	0.009	-1	GGA.C1	0.569	0.002	-1
101	GTA.I2_5p	0.529	0.005	-1	ATA.A	0.532	0.013	1	A.I2_3p	0.534	0.014	1	GGC.I1_3p	0.544	0.003	-1	G.I2_5p	0.569	0.009	1
102	TAC.C1	0.529	0.007	-1	TGT.C2	0.532	0.008	-1	AAG.I1_5p	0.533	0.003	1	ATC.I2_5p	0.544	0.002	1	GGT.I2_3p	0.569	0	1
103	ATC.I1_3p	0.529	0.003	1	CAG.A	0.532	0.02	-1	TG.I2_3p	0.533	0.013	-1	ACC.I1_3p	0.544	0.002	-1	GCG.I2_3p	0.569	0	1
104	AT.C1	0.529	0.029	-1	T.A	0.532	0.05	-1	GTC.I1_3p	0.533	0.001	-1	GTA.I2_5p	0.544	0.002	1	AAT.C1	0.569	0.002	1
105	GCC.C1	0.529	0.014	1	GTA.C2	0.531	0.002	-1	CGC.I2_3p	0.533	0	-1	AAC.C1	0.544	0.003	1	TTC.A	0.569	0.001	1
106	GGC.C1	0.529	0.015	1	ACT.A	0.531	0.016	-1	AA.C1	0.533	0.014	-1	C.I1_5p	0.544	0.021	-1	TGC.C1	0.568	0.001	-1
107	TCA.I2_5p	0.528	0.005	1	TGC.I1_5p	0.531	0.006	1	ATA.I2_5p	0.533	0.005	-1	CA.C2	0.544	0.016	1	CTC.C2	0.568	0.002	1
108	CCC.C1	0.528	0.015	1	AGC.C1	0.531	0.015	-1	CGC.C1	0.533	0.007	1	TTC.I1_3p	0.544	0.002	1	AAC.I1_5p	0.568	0.001	-1
109	T.I1_5p	0.528	0.034	-1	AAA.C1	0.531	0.034	1	CAT.I2_5p	0.532	0.002	-1	GTT.I2_3p	0.544	0.004	1	AT.I2_5p	0.568	0.006	-1
110	CCC.A	0.528	0.016	1	GT.A	0.531	0.035	-1	CTG.I2_3p	0.532	0.005	-1	CCT.I1_5p	0.544	0.004	-1	GG.A	0.567	0.003	-1
111	CTA.I2_3p	0.528	0.003	-1	ATT.C1	0.531	0.018	1	AAG.C2	0.532	0.01	-1	GGA.I1_3p	0.544	0.002	-1	CT.A	0.567	0.007	-1
112	AC.I2_5p	0.528	0.014	-1	CTG.I1_5p	0.53	0.009	1	ATG.C1	0.532	0.007	-1	CC.I1_5p	0.543	0.017	-1	AAA.I1_5p	0.567	0.003	-1
113	CTG.I2_5p	0.528	0.007	-1	GTG.C1	0.53	0.011	-1	CGT.C2	0.532	0.001	1	CG.I2_5p	0.543	0.004	-1	TCC.A	0.566	0.003	-1
114	logLen.A_I1	0.528	0.044	1	ACA.A	0.53	0.016	1	CAG.A	0.532	0.008	1	GC.I1_3p	0.543	0.008	-1	TTC.I1_5p	0.566	0.001	-1
115	ACC.I2_5p	0.528	0.004	1	GAT.C1	0.529	0.014	1	TCT.I2_3p	0.531	0.004	-1	TCC.I1_3p	0.543	0.004	1	ACT.C2	0.566	0.001	1
116	CC.I2_5p	0.528	0.022	1	logLen.A	0.529	0.043	1	GAG.A	0.531	0.009	1	GTC.I1_3p	0.542	0.002	1	CA.A	0.566	0.003	1
117	TAT.C1	0.527	0.01	-1	GGA.I1_3p	0.529	0.004	1	TGA.A	0.53	0.007	-1	TGG.I1_5p	0.542	0.003	-1	GAT.C2	0.565	0.003	-1
118	ACC.A	0.527	0.009	-1	GTA.I2_5p	0.529	0.005	1	CTC.I2_5p	0.53	0.005	1	GAC.I2_5p	0.542	0.002	-1	AGA.A	0.565	0.002	1
119	GCA.I1_5p	0.527	0.004	-1	GTG.C2	0.528	0.005	-1	TA.I2_5p	0.53	0.012	-1	TTT.A	0.542	0.012	-1	CAA.I1_3p	0.565	0.001	1
120	AGC.C1	0.527	0.009	1	TAC.A	0.528	0.007	1	CGT.I1_5p	0.53	0.001	-1	AG.I1_3p	0.542	0.008	-1	GTT.I1_3p	0.565	0.001	1
121	TAA.A	0.527	0.008	1	GTG.I1_5p	0.528	0.01	1	AAT.I1_5p	0.53	0.003	-1	AT.I2_3p	0.542	0.011	1	AGC.I2_3p	0.565	0.001	1
122	GTC.C1	0.527	0.007	1	GTC.C1	0.528	0.008	-1	ACT.A	0.53	0.005	-1	ATG.I1_3p	0.542	0.002	-1	ATA.I2_3p	0.565	0.003	-1
123	CCG.I1_5p	0.527	0.01	1	C.C2	0.528	0.045	-1	GG.I2_5p	0.53	0.014	1	CGC.I1_5p	0.541	0.002	-1	GGG.A	0.564	0.002	-1
124	TTC.I1_5p	0.527	0.004	-1	GCG.C1	0.528	0.017	-1	TC.C2	0.53	0.007	1	GAC.C1	0.541	0.004	1	GCT.I2_5p	0.564	0.001	1
125	GTT.I1_5p	0.527	0.006	-1	CCA.A	0.528	0.016	-1	TCG.I2_5p	0.529	0	1	logLen.C2	0.541	0.021	1	GAG.I2_5p	0.563	0.001	1
126	GGT.A	0.527	0.007	1	logLen.A_I1	0.528	0.062	-1	GAT.C1	0.529	0.007	-1	GGC.I1_5p	0.541	0.007	-1	AGT.I2_5p	0.563	0.001	1
127	CG.C2	0.526	0.009	1	ATG.I1_3p	0.528	0.005	1	AAG.I2_3p	0.529	0.003	1	TGA.C2	0.541	0.007	-1	CCA.I1_5p	0.563	0.001	-1
128	ACT.I1_5p	0.526	0.004	-1	AAT.C1	0.527	0.017	1	TGA.I2_3p	0.529	0.003	-1	ACG.C2	0.541	0.003	-1	GTC.C1	0.563	0.001	-1
129	GT.C1	0.526	0.011	1	TGT.A	0.527	0.017	-1	TAG.I1_3p	0.529	0.002	-1	CCC.I1_5p	0.54	0.007	-1	CCC.C2	0.563	0.001	1
130	phastCons.C1	0.526	0.047	-1	AGA.C2	0.527	0.02	1	CAC.I2_3p	0.529	0.004	-1	TC.C2	0.54	0.011	1	TCA.I1_5p	0.562	0.001	1
131	GA.C2	0.526	0.02	1	ACA.I2_5p	0.527	0.01	1	SS5.I2	0.529	0.014	1	CCT.A	0.54	0.007	1	GAT.I1_3p	0.562	0	-1
132	ACG.I2_5p	0.526	0.001	-1	TAG.I1_3p	0.527	0.004	1	GCC.C2	0.529	0.003	1	GGA.I2_3p	0.54	0.001	-1	CCA.C2	0.561	0.002	-1
133	CGC.C1	0.525	0.014	1	AC.I2_5p	0.527	0.016	1	TG.I2_5p	0.529	0.005	-1	CTT.I1_3p	0.54	0.003	1	AT.I2_3p	0.561	0.006	-1
134	AG.A	0.525	0.022	-1	TTT.C2	0.527	0.006	-1	TCG.I1_3p	0.529	0.001	1	GCC.I2_5p	0.54	0.002	-1	GTC.I2_5p	0.561	0	1
135	GGG.I2_5p	0.525	0.009	-1	GTA.A	0.527	0.007	-1	GAA.I1_3p	0.529	0.002	-1	GTT.I1_5p	0.54	0.003	1	TAT.I2_5p	0.561	0.002	-1
136	CC.I1_5p	0.525	0.029	1	CAT.A	0.526	0.009	1	CAG.I2_5p	0.529	0.004	1	TAT.I2_5p	0.54	0.008	1	GGA.I2_3p	0.561	0.001	-1
137	CTA.C2	0.525	0.003	1	TAT.C1	0.526	0.015	1	GGT.A	0.529	0.002	-1	ACT.I2_5p	0.54	0.001	1	GCA.I2_3p	0.56	0.001	1
138	GG.C2	0.525	0.017	1	CTA.C2	0.526	0.003	-1	T.C1	0.528	0.017	-1	CTT.I2_5p	0.54	0.004	1	logLen.A	0.56	0.007	-1
139	GA.I2_5p	0.525	0.009	-1	ATG.C1	0.526	0.017	1	A.A	0.528	0.012	1	AG.I2_5p	0.54	0.01	-1	ACG.I1_3p	0.559	0	1
140	ATT.C1	0.525	0.011	-1	logLen.I1_I2	0.526	0.028	1	CTT.I1_3p	0.528	0.004	-1	CGG.C2	0.54	0.002	-1	C.I2_3p	0.559	0.005	1
141	AGA.C1	0.524	0.017	-1	ACT.I1_3p	0.526	0.004	1	CGA.C1	0.528	0.005	-1	ACA.C2	0.54	0.005	1	TGT.I2_5p	0.559	0.002	-1
142	TGG.A	0.524	0.01	1	CT.C2	0.526	0.019	-1	TC.C1	0.528	0.012	1	AAA.I2_5p	0.539	0.01	1	CCG.C1	0.559	0.001	1
143	CGC.I1_5p	0.524	0.007	1	TAC.C1	0.525	0.01	1	GAT.I2_5p	0.528	0.002	-1	CGA.A	0.539	0.002	-1	GG.I2_5p	0.558	0.007	1
144	ACG.C2	0.524	0.002	1	TCT.I1_5p	0.525	0.009	1	CAA.I2_3p	0.528	0.002	1	AGC.I2_5p	0.539	0.002	-1	ACT.I1_5p	0.558	0.001	-1
145	GTA.A	0.524	0.006	1	CAC.I2_3p	0.525	0.005	1	GTA.I2_3p	0.528	0.002	-1	TG.C1	0.539	0.006	-1	TAA.A	0.558	0.001	-1
146	AGT.A	0.524	0.007	1	logLen.I2	0.525	0.034	1	ATC.C1	0.527	0.005	-1	TGT.C1	0.539	0.005	-1	CTG.I2_5p	0.558	0.001	1
147	GCG.A	0.524	0.002	-1	TC.I1_5p	0.524	0.015	1	CGT.I2_5p	0.527	0.001	1	T.I2_5p	0.539	0.016	1	AC.A	0.558	0.003	1
148	CGT.I2_5p	0.524	0.001	-1	AAG.C1	0.524	0.018	1	GGC.C1	0.527	0.005	1	CCA.C1	0.539	0.007	1	GAA.A	0.558	0.002	1
149	GAC.I1_5p	0.524	0.002	1	AGG.I2_5p	0.524	0.006	1	C.I2_5p	0.527	0.014	1	logLen.A	0.538	0.02	1	AG.I1_5p	0.558	0.006	1
150	AAC.A	0.524	0.008	-1	CTG.I2_5p	0.524	0.008	1	AC.I2_3p	0.527	0.004	1	ACA.I1_5p	0.538	0.004	1	CTA.I2_5p	0.557	0.001	1
151	GG.I1_5p	0.524	0.039	1	TTA.I2_3p	0.524	0.012	-1	AGG.A	0.527	0.007	1	CT.I2_3p	0.538	0.008	-1	AA.I2_5p	0.557	0.004	1
152	TTT.C1	0.524	0.009	-1	ACT.I2_5p	0.524	0.005	1	CA.I1_5p	0.527	0.007	-1	GCC.A	0.538	0.005	1	GTG.C2	0.557	0	1
153	GTC.I1_5p	0.524	0.003	1	GA.C1	0.524	0.029	1	AAT.C1	0.527	0.007	-1	GTC.I2_3p	0.538	0.002	-1	CAA.I2_5p	0.557	0	1
154	GCA.A	0.524	0.011	-1	TTC.A	0.524	0.016	-1	phastCons.I2_5p	0.527	0.011	1	C.C1	0.538	0.013	1	CTC.A	0.556	0.004	-1
155	T.C1	0.523	0.031	-1	TCT.I2_5p	0.524	0.012	-1	ATT.I2_5p	0.527	0.005	-1	GTG.I1_3p	0.537	0.004	-1	TA.I1_3p	0.556	0.004	-1
156	CCC.C2	0.523	0.003	1	GCC.I2_3p	0.523	0.002	1	CCC.A	0.527	0.008	1	GTG.A	0.537	0.006	-1	TC.A	0.556	0.006	-1
157	AAC.I1_3p	0.523	0.002	-1	GAA.C2	0.523	0.019	1	AGG.I2_5p	0.527	0.002	1	TAA.I2_5p	0.537	0.004	1	GGT.I1_3p	0.555	0.001	1
158	GTG.I1_5p	0.523	0.007	-1	GCG.I2_3p	0.523	0.001	1	CTA.I2_3p	0.526	0.001	1	GG.I1_3p	0.537	0.009	-1	AGA.I1_5p	0.555	0.002	1
159	CCA.C1	0.523	0.006	1	TC.C2	0.523	0.016	-1	TAC.A	0.526	0.003	-1	ATT.C1	0.537	0.003	1	GC.C2	0.555	0.004	-1
160	TA.A	0.523	0.014	1	CGT.C2	0.523	0.001	-1	TTC.A	0.526	0.003	-1	AGG.I1_3p	0.537	0.003	-1	CC.I2_3p	0.554	0.002	1
161	GTG.A	0.523	0.009	1	GCC.A	0.523	0.012	-1	TGA.C1	0.526	0.007	-1	TCG.I2_3p	0.537	0	-1	TAT.I1_3p	0.554	0.002	-1
162	GGG.C2	0.523	0.004	1	CGT.C1	0.522	0.002	-1	ACC.C2	0.526	0.002	1	TCG.I2_5p	0.537	0	-1	AGC.C2	0.554	0.002	-1
163	GTG.I2_5p	0.523	0.011	-1	TTC.I2_5p	0.522	0.008	-1	G.C2	0.526	0.017	-1	AA.A	0.537	0.008	-1	T.I2_3p	0.553	0.003	-1
164	ATA.C1	0.523	0.007	-1	TG.I1_5p	0.522	0.018	1	SS3.I2	0.526	0.014	1	C.I2_3p	0.537	0.015	-1	TAA.I1_5p	0.553	0.003	-1
165	CCC.I2_3p	0.523	0.01	1	CAG.C1	0.522	0.016	-1	GAG.C1	0.525	0.005	1	CAT.I1_5p	0.536	0.003	1	TT.I2_3p	0.553	0.004	-1
166	GTG.C1	0.523	0.007	1	TTC.I1_5p	0.522	0.005	1	TTC.C2	0.525	0.005	-1	ACG.I1_5p	0.536	0	-1	GGA.I1_5p	0.553	0.002	1
167	ACA.I2_5p	0.523	0.009	-1	GGC.I2_3p	0.522	0.004	1	TGG.C2	0.525	0.007	-1	TCT.C2	0.536	0.003	1	TG.A	0.552	0.004	-1
168	logLen.I1_I2	0.522	0.022	-1	CAC.C1	0.522	0.004	-1	TCG.I1_5p	0.525	0.001	-1	GCG.I2_5p	0.536	0.001	-1	AGG.I2_5p	0.552	0.001	1
169	GA.C1	0.522	0.019	-1	GG.C2	0.522	0.023	-1	AGG.I1_5p	0.525	0.004	1	AGT.C2	0.536	0.005	1	CAG.C2	0.552	0.003	-1
170	GAA.C2	0.522	0.01	1	GC.I2_3p	0.522	0.015	1	CAG.C2	0.525	0.006	1	GA.I1_5p	0.536	0.008	-1	logLen.I1	0.552	0.006	-1
171	TCC.C1	0.522	0.007	1	TTA.C1	0.522	0.009	1	CGG.C1	0.525	0.003	1	CGA.I1_5p	0.536	0	-1	CCG.I2_3p	0.552	0	1
172	G.I2_5p	0.522	0.029	-1	CA.C1	0.522	0.016	-1	CCG.I2_5p	0.524	0.001	1	CC.I2_3p	0.536	0.009	-1	ATC.I2_5p	0.551	0.001	-1
173	ACG.I2_3p	0.522	0.001	-1	ATT.I2_3p	0.521	0.012	-1	CCT.I1_3p	0.524	0.003	1	TTT.I2_3p	0.536	0.013	1	TGG.I1_3p	0.551	0.001	1
174	GG.C1	0.522	0.025	1	CTT.I2_5p	0.521	0.009	-1	AC.I2_5p	0.524	0.003	1	GCC.I1_5p	0.536	0.006	-1	TAC.I2_5p	0.551	0.001	-1
175	CCC.I2_5p	0.522	0.007	1	GAC.C1	0.521	0.004	-1	TTA.I2_3p	0.524	0.004	1	phastCons.I2_3p	0.536	0.008	-1	TTG.I1_3p	0.55	0.002	1
176	GGG.A	0.522	0.009	1	TGC.C1	0.521	0.007	-1	GT.I2_3p	0.523	0.007	-1	CT.I1_5p	0.536	0.01	-1	CGA.I2_3p	0.55	0	1
177	CAG.I2_3p	0.522	0.004	-1	GCA.C1	0.521	0.007	-1	GGC.I2_5p	0.523	0.002	1	CGG.I2_5p	0.535	0.001	-1	TCG.A	0.549	0	1
178	TCC.C2	0.522	0.004	1	TGA.C1	0.521	0.013	1	CC.I1_5p	0.523	0.011	-1	GAG.A	0.535	0.006	-1	ATA.I1_3p	0.549	0.001	-1
179	ATG.C1	0.521	0.01	-1	GGC.A	0.521	0.01	-1	CCA.C1	0.523	0.003	1	CGG.I1_3p	0.535	0.001	-1	TTT.I2_3p	0.549	0.003	-1
180	GCT.I2_5p	0.521	0.004	-1	GGG.C1	0.52	0.008	-1	CAG.I2_3p	0.523	0.002	1	GAT.I2_5p	0.535	0.002	1	GGA.I1_3p	0.549	0.001	1
181	TC.C1	0.521	0.013	1	CTA.C1	0.52	0.006	1	CT.I2_5p	0.523	0.006	1	CTG.I2_5p	0.535	0.003	-1	GCC.A	0.549	0.002	-1
182	AGT.I1_5p	0.521	0.004	-1	TG.C2	0.52	0.023	1	T.I2_5p	0.523	0.015	-1	AGC.C1	0.535	0.008	1	ATT.I1_5p	0.548	0.003	-1
183	ACT.C1	0.521	0.005	-1	GGA.I2_3p	0.52	0.003	1	AGA.I1_3p	0.522	0.003	-1	TCA.C1	0.535	0.004	1	AGC.I2_5p	0.548	0.001	1
184	ACA.I2_3p	0.521	0.006	-1	TG.C1	0.52	0.016	1	AA.A	0.522	0.008	1	GAT.A	0.535	0.005	-1	AC.C2	0.547	0.002	-1
185	GT.I1_5p	0.521	0.01	-1	CC.I2_5p	0.52	0.022	-1	ATC.I1_3p	0.522	0.001	1	TGA.I1_3p	0.535	0.002	-1	ACC.I2_3p	0.546	0	1
186	ACC.I1_5p	0.521	0.003	1	CT.I2_3p	0.52	0.015	1	G.I2_5p	0.522	0.016	1	GT.C2	0.535	0.006	1	TGG.C1	0.546	0.003	1
187	CG.C1	0.521	0.033	1	AGG.I2_3p	0.52	0.004	1	GA.C1	0.522	0.01	-1	AAT.I2_5p	0.535	0.004	1	GCA.C2	0.546	0.002	-1
188	AGG.I2_3p	0.521	0.004	-1	GAA.I1_5p	0.52	0.004	-1	AA.I2_3p	0.522	0.009	1	TAA.I1_5p	0.534	0.005	1	TTT.C1	0.546	0.004	-1
189	AGG.I2_5p	0.521	0.004	-1	ACT.I1_5p	0.519	0.004	1	CAG.I1_5p	0.521	0.003	-1	GCC.I1_3p	0.534	0.002	-1	GC.I2_5p	0.545	0.003	1
190	TAG.I1_3p	0.521	0.003	-1	GAT.I1_5p	0.519	0.003	-1	logLen.I1	0.521	0.02	-1	GCT.I1_5p	0.534	0.001	-1	TCT.I2_3p	0.543	0.002	1
191	GGG.C1	0.52	0.011	1	TCT.I2_3p	0.519	0.007	1	GAA.I2_3p	0.521	0.002	1	GTG.I2_3p	0.534	0.002	-1	GCG.I1_3p	0.543	0	1
192	GCC.A	0.52	0.01	1	A.C2	0.519	0.038	1	CTA.C1	0.521	0.002	1	CCT.I2_3p	0.534	0.005	-1	G.I1_5p	0.543	0.008	1
193	CGA.I1_5p	0.52	0.002	1	GGG.A	0.519	0.009	-1	TT.C2	0.521	0.009	1	TTC.I2_3p	0.534	0.002	1	AAG.I1_5p	0.542	0.001	1
194	CTG.I1_5p	0.52	0.006	-1	AGT.C1	0.519	0.003	-1	TTG.C2	0.521	0.001	1	CAT.I2_5p	0.534	0.002	1	GTG.C1	0.542	0.003	1
195	GTG.C2	0.52	0.005	1	GTT.C1	0.519	0.009	1	AA.I2_5p	0.521	0.008	-1	TGG.I1_3p	0.534	0.002	-1	GAG.I1_3p	0.542	0.002	1
196	GAC.I2_5p	0.52	0.002	-1	G.I2_5p	0.519	0.029	1	TC.I2_3p	0.521	0.003	-1	GAC.C2	0.533	0.004	-1	CGA.C2	0.542	0.002	-1
197	G.C1	0.52	0.034	1	CAG.I1_5p	0.519	0.005	1	GAA.C1	0.521	0.004	-1	T.I1_3p	0.533	0.015	1	ACC.C2	0.542	0.001	-1
198	CGT.I1_5p	0.52	0.002	1	CAG.C2	0.519	0.007	-1	GA.I1_5p	0.52	0.01	1	TT.A	0.533	0.017	-1	GCT.A	0.542	0.002	1
199	CC.C2	0.52	0.01	1	TTG.I1_5p	0.519	0.005	-1	CG.I1_3p	0.52	0.006	1	GCA.C1	0.533	0.003	1	GA.I1_5p	0.542	0.005	1
200	ACG.I1_5p	0.52	0.001	1	TTT.I1_3p	0.519	0.026	-1	ATC.I2_3p	0.52	0.001	-1	ACC.C1	0.533	0.005	1	GTA.I2_3p	0.542	0.001	1
201	CTG.C1	0.52	0.009	1	GAG.I2_5p	0.518	0.005	1	AGA.C1	0.52	0.005	1	AGT.I1_5p	0.533	0.002	1	TA.I2_5p	0.541	0.003	-1
202	GAG.A	0.52	0.009	-1	ACA.C2	0.518	0.006	-1	GGC.I1_3p	0.52	0.002	1	TAC.C2	0.533	0.002	1	T.A	0.541	0.004	-1
203	T.C2	0.52	0.024	-1	CCA.C2	0.518	0.004	-1	CAC.I1_3p	0.52	0.002	-1	AGG.A	0.533	0.005	1	AAT.I1_5p	0.541	0.002	-1
204	GGA.I2_5p	0.52	0.004	-1	TCC.I1_3p	0.518	0.006	-1	TCT.I1_3p	0.52	0.003	-1	TG.I1_3p	0.533	0.006	-1	GTT.I2_5p	0.541	0.001	-1
205	GAG.I2_5p	0.52	0.003	-1	GG.C1	0.518	0.022	-1	phastCons.I1_3p	0.52	0.019	1	GGG.I2_5p	0.533	0.006	-1	AT.I1_3p	0.54	0.004	-1
206	GTT.I2_5p	0.52	0.005	1	TG.I2_5p	0.518	0.019	1	GGC.A	0.52	0.004	1	CG.A	0.532	0.007	-1	GTG.A	0.54	0.001	-1
207	CAG.I1_5p	0.52	0.005	-1	GCG.A	0.518	0.003	1	CCA.A	0.52	0.005	1	GCA.I1_5p	0.532	0.002	1	AGA.I1_3p	0.54	0.001	-1
208	TAC.C2	0.52	0.005	-1	GCA.A	0.518	0.008	1	CGG.I1_3p	0.52	0.001	1	GCA.I1_3p	0.532	0.001	-1	TC.C2	0.539	0.003	1
209	GG.A	0.52	0.016	1	GTT.I1_3p	0.518	0.004	1	ACA.I1_5p	0.52	0.002	-1	GTT.A	0.532	0.003	-1	GG.I2_3p	0.539	0.001	-1
210	TTG.C2	0.519	0.007	-1	GG.I2_3p	0.518	0.007	1	TGT.A	0.52	0.006	-1	AC.C1	0.532	0.007	1	AAG.I1_3p	0.539	0	1
211	AGT.I2_3p	0.519	0.003	1	CCC.I1_3p	0.518	0.01	-1	CGC.I2_5p	0.52	0.001	1	CA.I2_5p	0.532	0.005	-1	GTA.I1_5p	0.539	0.001	-1
212	CA.I1_5p	0.519	0.013	-1	GCT.I1_5p	0.518	0.003	1	AG.I2_5p	0.52	0.004	1	AGA.C2	0.532	0.006	-1	GAG.I1_5p	0.539	0.003	1
213	TCA.I1_5p	0.519	0.003	-1	ATA.C1	0.518	0.011	1	TG.C2	0.52	0.012	-1	TAC.A	0.532	0.003	1	TGA.I1_3p	0.539	0.001	-1
214	GGA.I1_3p	0.519	0.002	-1	GG.A	0.518	0.018	-1	TAC.I2_5p	0.519	0.001	-1	GCT.I2_5p	0.532	0.002	-1	CCT.C2	0.539	0.001	1
215	CTT.I1_5p	0.519	0.005	-1	TGT.I1_3p	0.518	0.005	1	GTA.I1_5p	0.519	0.001	-1	TTA.I2_5p	0.531	0.004	1	ATC.C2	0.539	0.001	-1
216	TT.I2_5p	0.519	0.027	1	GT.I1_3p	0.518	0.008	1	GTA.C1	0.519	0.003	-1	GCA.C2	0.531	0.005	1	CCG.I2_5p	0.538	0	1
217	AAG.C2	0.519	0.006	1	TA.C2	0.518	0.009	-1	GAG.C2	0.519	0.006	-1	TTG.I1_3p	0.531	0.003	1	TCG.I1_3p	0.538	0	-1
218	GCG.I1_5p	0.519	0.013	1	TGC.I2_5p	0.518	0.002	1	GCT.A	0.519	0.003	1	AGT.A	0.531	0.003	-1	AC.I2_5p	0.538	0.003	-1
219	TTT.I2_5p	0.519	0.017	1	ACC.I2_5p	0.518	0.003	-1	TTT.C1	0.519	0.01	-1	AAT.I2_3p	0.531	0.003	1	TCA.C1	0.537	0.001	-1
220	GC.I2_3p	0.519	0.009	-1	AGC.I2_3p	0.518	0.003	1	CG.C2	0.519	0.005	-1	ACC.I2_5p	0.531	0.001	-1	ATT.I2_3p	0.537	0.001	-1
221	CGT.C1	0.519	0.002	1	AGT.A	0.517	0.01	-1	AAA.I1_5p	0.519	0.004	-1	GC.I1_5p	0.531	0.007	-1	CA.I1_5p	0.537	0.003	1
222	AAT.I1_3p	0.519	0.005	-1	CTG.C1	0.517	0.01	-1	GCC.I1_3p	0.519	0.002	1	GAT.I2_3p	0.531	0.001	1	AA.I1_5p	0.537	0.006	-1
223	AAC.C2	0.519	0.002	1	GCT.I2_5p	0.517	0.004	1	GAG.I2_3p	0.519	0.003	-1	GTA.C2	0.53	0.002	1	TAC.I1_3p	0.537	0	-1
224	AC.I2_3p	0.518	0.006	-1	TGA.C2	0.517	0.013	1	CAT.I2_3p	0.519	0.002	1	GAG.C2	0.53	0.003	-1	GGT.C1	0.537	0.001	1
225	AG.I2_5p	0.518	0.008	-1	GTT.I2_3p	0.517	0.004	-1	TCG.I2_3p	0.519	0	1	A.I2_5p	0.53	0.016	1	CTT.I1_3p	0.537	0.001	1
226	AGA.I1_3p	0.518	0.004	1	GAG.C1	0.517	0.01	-1	TC.I2_5p	0.519	0.007	1	GTC.C2	0.53	0.003	1	CAT.A	0.536	0.001	-1
227	AG.C2	0.518	0.011	1	GT.I2_5p	0.517	0.015	1	TAC.I1_5p	0.519	0.001	-1	CCC.C2	0.53	0.003	1	TTC.C1	0.536	0.002	1
228	G.C2	0.518	0.022	1	CGC.I2_3p	0.517	0.001	1	ACA.I1_3p	0.519	0.002	1	CGT.I2_5p	0.53	0	-1	ATG.A	0.536	0.002	1
229	TCT.I2_5p	0.518	0.005	1	GGA.A	0.517	0.007	1	ACG.I1_3p	0.519	0	-1	GGC.A	0.53	0.004	1	TGC.I1_3p	0.535	0.001	1
230	AGT.C1	0.518	0.005	1	G.I2_3p	0.517	0.021	1	GCG.C1	0.518	0.004	1	GC.I2_3p	0.53	0.006	-1	CGC.I1_3p	0.535	0	-1
231	TGA.C2	0.518	0.005	1	CGG.C2	0.517	0.001	-1	ACA.A	0.518	0.002	1	T.A	0.53	0.016	-1	GCA.I2_5p	0.535	0	1
232	GCA.I2_3p	0.518	0.003	-1	CCC.I2_5p	0.517	0.007	-1	AAA.C1	0.518	0.006	-1	AAG.C1	0.529	0.005	-1	TAG.I2_5p	0.535	0.001	1
233	GAT.I1_3p	0.518	0.002	1	AGT.I1_3p	0.517	0.002	1	G.A	0.518	0.014	1	TC.C1	0.529	0.006	1	CG.I2_5p	0.535	0.001	-1
234	TAG.I1_5p	0.518	0.002	-1	SS3.I2	0.517	0.031	-1	CAT.I1_3p	0.518	0.002	1	GTT.I1_3p	0.529	0.002	-1	CTT.A	0.535	0.001	1
235	GCC.I2_5p	0.517	0.003	1	CG.I2_3p	0.517	0.002	1	ACT.I2_5p	0.518	0.001	-1	TGA.I2_3p	0.529	0.001	1	CGA.C1	0.535	0.001	1
236	AAG.C1	0.517	0.011	-1	CAA.I2_5p	0.517	0.003	-1	CAA.I1_5p	0.518	0.001	-1	logLen.I2	0.529	0.013	1	CAG.I1_3p	0.534	0	-1
237	AGG.C2	0.517	0.005	1	CGT.I2_5p	0.517	0.001	1	GCA.C1	0.518	0.002	1	GTT.I2_5p	0.529	0.003	-1	AGG.I2_3p	0.534	0	-1
238	GG.I2_5p	0.517	0.016	-1	GAG.I1_3p	0.516	0.003	1	ATA.C1	0.518	0.004	-1	TAC.I2_5p	0.529	0.001	1	CAC.I1_3p	0.533	0.001	-1
239	AGC.I1_5p	0.517	0.003	-1	GAC.I2_5p	0.516	0.002	1	AAG.I1_3p	0.518	0.002	-1	AA.I2_5p	0.528	0.013	1	TCT.A	0.533	0.003	-1
240	CAT.C1	0.517	0.002	1	ACG.I2_3p	0.516	0	1	GAC.C2	0.517	0.003	-1	TTG.C1	0.528	0.004	-1	ATA.A	0.533	0.001	-1
241	GT.I2_5p	0.517	0.013	-1	GAA.I1_3p	0.516	0.003	1	ACA.C1	0.517	0.004	-1	CAC.C2	0.528	0.002	1	CT.I2_3p	0.532	0.005	1
242	TCG.I2_3p	0.517	0	1	GGG.I1_5p	0.516	0.019	-1	AG.C1	0.517	0.005	1	CTA.I1_5p	0.528	0.002	1	TTA.I2_5p	0.532	0.001	-1
243	CCC.I1_3p	0.517	0.006	1	AGG.C1	0.516	0.006	-1	AAC.I2_5p	0.517	0.001	1	GGA.I1_5p	0.528	0.003	-1	TGT.I2_3p	0.532	0.001	-1
244	CCA.I2_5p	0.517	0.005	1	TAC.I1_5p	0.516	0.002	-1	CTG.C1	0.517	0.003	1	TCC.C1	0.528	0.003	1	GA.I2_3p	0.532	0.002	-1
245	CA.I2_3p	0.517	0.009	-1	TT.I2_3p	0.516	0.023	-1	GC.I1_3p	0.517	0.007	1	GCG.I1_3p	0.528	0.001	-1	TGC.A	0.531	0.002	-1
246	GAT.C1	0.517	0.006	-1	T.I2_3p	0.516	0.019	-1	TGA.I2_5p	0.517	0.002	-1	ATG.I2_3p	0.528	0.002	1	AGT.I2_3p	0.53	0.001	1
247	ATA.C2	0.517	0.006	-1	TG.I1_3p	0.516	0.01	1	AGA.I1_5p	0.517	0.003	1	CCT.C1	0.528	0.004	1	CTA.C1	0.53	0.001	-1
248	GCA.I1_3p	0.517	0.003	1	TGA.I2_5p	0.516	0.003	1	TGG.C1	0.517	0.004	-1	TAT.I2_3p	0.528	0.003	1	C.C2	0.53	0.003	-1
249	GAC.C2	0.517	0.003	1	CTC.I2_3p	0.516	0.005	1	CAC.I1_5p	0.517	0.001	-1	GCG.C2	0.528	0.002	-1	GG.I1_5p	0.53	0.004	1
250	CGT.I2_3p	0.517	0	-1	TGT.I2_3p	0.515	0.008	1	ATG.I2_3p	0.517	0.002	-1	CTA.A	0.527	0.001	1	TTA.I1_5p	0.53	0.002	-1
251	TTT.I1_3p	0.517	0.019	1	ACC.I1_5p	0.515	0.002	-1	TAG.I2_5p	0.517	0.002	-1	CAA.C1	0.527	0.002	1	GCC.C2	0.53	0.001	-1
252	CCT.C1	0.516	0.007	1	AAA.I1_5p	0.515	0.006	1	CGT.A	0.517	0.001	1	TGG.I2_3p	0.527	0.001	-1	TTA.I1_3p	0.53	0.001	-1
253	CAT.I1_3p	0.516	0.002	-1	TAC.I2_5p	0.515	0.004	1	CA.I2_3p	0.517	0.004	1	CAG.C1	0.527	0.007	1	CCC.I2_3p	0.529	0	1
254	CTC.C1	0.516	0.005	1	A.I1_3p	0.515	0.024	1	C.I1_5p	0.517	0.011	-1	TAG.A	0.527	0.002	1	AGT.I1_3p	0.529	0.001	1
255	TGC.A	0.516	0.006	1	CCT.I1_3p	0.515	0.006	-1	AA.C2	0.517	0.013	-1	AA.I1_5p	0.527	0.012	1	CCT.I2_3p	0.529	0.001	1
256	AT.C2	0.516	0.012	-1	CG.C1	0.515	0.031	-1	CGA.I1_3p	0.517	0	-1	GAC.I2_3p	0.527	0.001	-1	AGC.A	0.529	0.001	1
257	CAG.I1_3p	0.516	0.003	1	TAT.I2_3p	0.515	0.006	-1	ACA.I2_5p	0.517	0.002	1	TTA.I2_3p	0.526	0.004	1	TGG.I1_5p	0.529	0.002	1
258	CTT.I2_5p	0.516	0.005	1	AAG.I1_5p	0.515	0.003	-1	TAC.I2_3p	0.517	0.002	1	TCT.I1_3p	0.526	0.004	1	CGA.A	0.528	0.001	1
259	GGA.I2_3p	0.516	0.002	-1	TC.I1_3p	0.515	0.016	-1	CAG.I1_3p	0.517	0.002	1	CCG.I2_5p	0.526	0.001	-1	AA.C1	0.527	0.003	1
260	CAT.I1_5p	0.516	0.002	-1	GG.I2_5p	0.515	0.013	1	TAG.C1	0.516	0.001	-1	C.I2_5p	0.526	0.01	-1	GCA.I1_5p	0.527	0.001	1
261	ATG.I1_3p	0.516	0.002	-1	GCC.C2	0.514	0.006	-1	TTG.I2_3p	0.516	0.001	-1	TAG.I2_3p	0.526	0.001	1	CTG.C2	0.527	0.001	1
262	CGA.C1	0.516	0.002	1	GT.I1_5p	0.514	0.01	1	TG.I1_5p	0.516	0.007	1	ACA.I1_3p	0.525	0.002	1	CT.I2_5p	0.525	0.003	1
263	CA.I2_5p	0.515	0.005	1	AC.I1_3p	0.514	0.007	1	GGT.C1	0.516	0.002	-1	ACT.A	0.525	0.002	-1	GTA.I2_5p	0.525	0	1
264	CAT.I2_5p	0.515	0.002	1	AT.I2_3p	0.514	0.017	-1	TCA.I1_5p	0.516	0.001	-1	G.I2_3p	0.525	0.007	-1	CAT.I1_5p	0.525	0.001	1
265	TT.I1_5p	0.515	0.02	-1	TGG.I1_3p	0.514	0.003	1	TGA.I1_5p	0.516	0.002	1	AGC.A	0.525	0.003	1	ACG.C1	0.525	0	1
266	GCC.I2_3p	0.515	0.001	-1	AAC.A	0.514	0.005	1	A.I2_5p	0.516	0.013	-1	CCT.C2	0.525	0.003	1	SS5.I1	0.525	0.003	-1
267	GAA.I2_5p	0.515	0.003	-1	AAT.I2_5p	0.514	0.005	-1	AAT.I2_5p	0.516	0.002	-1	ATT.I2_5p	0.525	0.004	1	CGG.I1_5p	0.524	0.001	-1
268	GAT.I2_3p	0.515	0.001	1	GTT.A	0.514	0.005	-1	CC.A	0.516	0.012	1	CT.I1_3p	0.525	0.006	1	TT.A	0.524	0.004	1
269	CGT.A	0.515	0.001	-1	ACA.C1	0.514	0.01	1	AAT.A	0.516	0.004	-1	AGC.I1_3p	0.525	0.002	-1	CGT.C2	0.524	0	1
270	TTT.I1_5p	0.515	0.014	-1	TCA.I1_5p	0.514	0.002	1	AAG.C1	0.516	0.004	-1	AGG.I1_5p	0.525	0.002	-1	ATC.A	0.524	0.002	-1
271	TG.I2_5p	0.515	0.014	-1	AGT.I2_3p	0.514	0.003	-1	GGT.I1_3p	0.516	0.001	-1	AAA.I2_3p	0.525	0.006	-1	phastCons.I1_5p	0.524	0.013	1
272	AGC.A	0.515	0.008	-1	CTT.I1_5p	0.514	0.005	1	GCT.I2_5p	0.515	0.001	1	TTG.C2	0.524	0.003	-1	CA.I2_5p	0.524	0.004	-1
273	GA.I1_5p	0.515	0.004	1	GCC.I1_5p	0.514	0.003	1	A.I1_3p	0.515	0.007	-1	TAA.A	0.524	0.002	-1	CGG.I2_5p	0.523	0	-1
274	GAT.C2	0.515	0.005	-1	A.I2_3p	0.514	0.011	-1	TGA.I1_3p	0.515	0.001	1	AGT.I1_3p	0.524	0.001	-1	CCC.C1	0.523	0.001	-1
275	AGT.C2	0.514	0.004	-1	CAG.I2_3p	0.514	0.003	1	GTG.I2_3p	0.515	0.003	-1	ATG.I2_5p	0.524	0.002	1	GGT.I2_5p	0.523	0	1
276	TAA.I1_3p	0.514	0.007	-1	AC.I2_3p	0.514	0.005	1	ACT.I1_5p	0.515	0.001	1	TG.I1_5p	0.524	0.005	-1	GGG.I1_5p	0.523	0.002	1
277	TGT.I1_5p	0.514	0.011	-1	CGT.I2_3p	0.514	0	1	TA.I2_3p	0.515	0.007	1	CGT.I1_5p	0.524	0.001	-1	GCA.I1_3p	0.523	0	-1
278	TAA.I1_5p	0.514	0.003	-1	GA.I1_5p	0.514	0.01	-1	GGA.I2_3p	0.515	0.002	1	CGT.I2_3p	0.524	0	-1	GGT.I1_5p	0.523	0.001	1
279	TGT.I1_3p	0.514	0.004	-1	TTG.I2_3p	0.514	0.005	-1	CTT.C1	0.515	0.002	1	TGA.I1_5p	0.524	0.001	-1	CA.I1_3p	0.523	0.002	-1
280	ACT.I1_3p	0.514	0.002	-1	CCA.I1_5p	0.514	0.003	1	TTA.I2_5p	0.514	0.001	-1	GGT.A	0.523	0.002	1	TTG.I1_5p	0.522	0.001	1
281	TGA.I2_5p	0.514	0.002	-1	TCA.I2_5p	0.513	0.003	-1	TTA.I1_5p	0.514	0.002	-1	AT.C2	0.523	0.004	-1	CTT.I1_5p	0.522	0.001	-1
282	GA.I1_3p	0.514	0.003	1	GGT.I2_3p	0.513	0.002	-1	CGC.I1_3p	0.514	0.001	1	G.C1	0.523	0.013	-1	GGG.I2_5p	0.521	0.002	1
283	ACA.C1	0.514	0.004	-1	ATA.I1_3p	0.513	0.006	1	AG.I2_3p	0.514	0.004	1	CAT.I2_3p	0.523	0.002	1	GGC.C2	0.521	0	-1
284	TGC.C2	0.514	0.007	-1	G.A	0.513	0.021	1	CCT.A	0.514	0.004	-1	GTA.I2_3p	0.523	0.001	1	GTG.I1_5p	0.521	0.002	1
285	G.I1_5p	0.514	0.029	1	AAT.I1_3p	0.513	0.005	1	ATC.A	0.514	0.002	-1	AGC.I1_5p	0.523	0.001	1	GAT.I1_5p	0.52	0	1
286	GGT.C1	0.514	0.001	1	TCT.C1	0.513	0.005	-1	CA.I1_3p	0.514	0.003	1	ATA.I1_3p	0.523	0.004	1	AGG.C1	0.52	0.001	-1
287	GAC.C1	0.514	0.003	1	AT.I1_5p	0.513	0.012	-1	GTC.I2_5p	0.514	0.002	1	G.C2	0.523	0.008	-1	GCG.I2_5p	0.52	0	-1
288	GTT.I2_3p	0.513	0.001	1	TTA.A	0.513	0.004	-1	TGG.A	0.514	0.003	-1	GAT.I1_5p	0.523	0.001	1	TCG.I2_3p	0.52	0	-1
289	CA.C2	0.513	0.014	-1	CTG.I1_3p	0.513	0.005	1	GTC.A	0.514	0.002	1	TGG.I2_5p	0.523	0.002	-1	TAT.I2_3p	0.52	0.001	-1
290	TTG.I2_5p	0.513	0.004	1	GGG.I2_5p	0.513	0.006	1	CGT.I1_3p	0.514	0	1	TGT.A	0.523	0.004	-1	CTA.I1_5p	0.52	0	1
291	logLen.A_I2	0.513	0.014	1	AA.I2_5p	0.513	0.017	-1	ACG.C1	0.514	0.002	-1	AAA.I1_5p	0.523	0.006	1	GTG.I2_5p	0.519	0.001	-1
292	TGC.I2_5p	0.513	0.002	-1	AGT.I2_5p	0.513	0.001	1	GTT.I1_5p	0.514	0.003	1	ACG.I2_3p	0.523	0	-1	AG.C1	0.518	0.002	-1
293	TT.C2	0.513	0.018	-1	TCC.I2_5p	0.513	0.004	-1	logLen.A_I1	0.514	0.016	1	TGC.I2_3p	0.523	0.002	-1	ATA.C1	0.518	0.001	1
294	ATG.I2_5p	0.513	0.002	1	TTG.A	0.513	0.005	1	GG.A	0.514	0.01	1	GAA.C1	0.522	0.004	-1	ACC.I1_3p	0.518	0	-1
295	GAG.C1	0.513	0.008	1	G.C2	0.512	0.016	1	AAT.I2_3p	0.514	0.002	-1	TAG.I1_3p	0.522	0.002	1	AAC.C2	0.518	0.001	-1
296	AGG.C1	0.513	0.005	1	GTG.I2_3p	0.512	0.006	1	CGT.C1	0.513	0.001	1	ACT.C1	0.522	0.001	1	phastCons.I2_5p	0.518	0.007	1
297	ATT.C2	0.513	0.006	-1	CAG.I1_3p	0.512	0.004	-1	TTC.I2_5p	0.513	0.001	-1	CTA.I2_3p	0.522	0.001	1	CC.C2	0.518	0.002	-1
298	TGA.I2_3p	0.513	0.002	1	C.I1_3p	0.512	0.02	-1	TGG.I1_3p	0.513	0.002	-1	GCG.I1_5p	0.522	0.002	-1	CGT.I2_5p	0.517	0	-1
299	AGT.I1_3p	0.513	0.002	-1	TG.I2_3p	0.512	0.011	1	GTT.I1_3p	0.513	0.002	-1	CTT.I1_5p	0.522	0.001	1	GAA.I1_5p	0.517	0	1
300	ATA.I1_3p	0.513	0.008	-1	TAA.I1_5p	0.512	0.003	1	GCG.I2_3p	0.513	0	-1	ATT.I1_3p	0.522	0.005	1	CAT.C1	0.517	0.001	-1
301	CAC.I2_3p	0.513	0.003	-1	GGA.I2_5p	0.512	0.004	1	TCT.I2_5p	0.513	0.005	1	CAA.I2_5p	0.521	0.001	-1	CGT.C1	0.517	0	1
302	TTA.C1	0.513	0.004	-1	GCT.I1_3p	0.512	0.002	1	TAA.C1	0.513	0.006	-1	logLen.C1	0.521	0.012	1	TGG.I2_3p	0.516	0	-1
303	ACC.C1	0.513	0.002	1	TA.I2_3p	0.512	0.014	-1	CTG.I1_5p	0.512	0.002	1	CCG.I2_3p	0.521	0	-1	TCT.I2_5p	0.516	0.001	1
304	ATG.I1_5p	0.513	0.003	-1	GGT.A	0.512	0.004	-1	CA.A	0.512	0.008	1	CGC.I2_5p	0.521	0.001	-1	AAC.I1_3p	0.515	0	1
305	TA.I1_3p	0.513	0.017	-1	GCT.I2_3p	0.512	0.003	1	GGA.I1_5p	0.512	0.003	1	CT.C1	0.52	0.005	1	CCG.C2	0.515	0.001	-1
306	C.I1_5p	0.513	0.024	1	ACT.I2_3p	0.512	0.002	1	ATA.A	0.512	0.002	-1	CAG.I1_3p	0.52	0.002	-1	CAT.I1_3p	0.515	0	-1
307	G.A	0.513	0.014	-1	G.I1_3p	0.512	0.009	1	GCG.C2	0.512	0	1	ATC.I2_3p	0.52	0.001	1	AGG.I1_5p	0.514	0.001	1
308	AG.I1_5p	0.513	0.012	-1	AGC.I1_3p	0.511	0.002	1	CAC.I2_5p	0.512	0.001	1	GTC.A	0.52	0.002	1	phastCons.I1_3p	0.514	0.012	1
309	GCC.C2	0.513	0.004	1	CCT.I1_5p	0.511	0.003	1	AG.C2	0.512	0.005	-1	CGC.I2_3p	0.52	0	-1	TCC.I2_3p	0.514	0	1
310	ACC.I2_3p	0.512	0.002	1	TT.I1_3p	0.511	0.022	-1	GTC.I1_5p	0.511	0.001	-1	GT.I1_3p	0.52	0.003	-1	TCA.I2_3p	0.514	0.001	-1
311	TCA.C2	0.512	0.006	-1	CA.I2_3p	0.511	0.005	1	TTC.I1_3p	0.511	0.002	-1	GGT.I1_3p	0.52	0.001	-1	GCG.I1_5p	0.514	0.001	-1
312	GGA.I1_5p	0.512	0.004	1	GGA.I1_5p	0.511	0.007	-1	CG.A	0.511	0.008	1	CAT.I1_3p	0.52	0.002	1	TC.I2_5p	0.514	0.001	-1
313	AG.I2_3p	0.512	0.008	-1	CC.I1_3p	0.511	0.016	-1	AGG.I2_3p	0.511	0.002	1	C.C2	0.52	0.01	1	TGA.C1	0.513	0.001	1
314	AG.I1_3p	0.512	0.006	1	AA.I1_3p	0.511	0.014	1	AGT.I1_5p	0.511	0.002	-1	GCA.I2_5p	0.52	0.001	-1	TTT.A	0.513	0.003	1
315	AA.I2_5p	0.512	0.008	1	GA.I2_5p	0.511	0.007	1	SS3.I1	0.511	0.009	-1	AA.I2_3p	0.519	0.007	-1	ACT.I2_3p	0.512	0	1
316	GGC.I1_3p	0.512	0.002	1	TA.I1_3p	0.511	0.015	1	T.C2	0.51	0.008	1	TAG.I2_5p	0.519	0.001	1	ACA.I1_3p	0.512	0.001	-1
317	ACA.I1_5p	0.512	0.003	-1	C.I2_5p	0.511	0.02	-1	TGG.I2_3p	0.51	0.001	-1	TA.I2_3p	0.519	0.005	1	CC.A	0.512	0.003	-1
318	GT.I1_3p	0.512	0.005	-1	C.I2_3p	0.511	0.011	1	C.A	0.51	0.013	1	GAA.C2	0.519	0.006	-1	GG.C1	0.512	0.002	1
319	AC.C1	0.512	0.009	-1	ATC.I1_5p	0.511	0.001	-1	G.I1_5p	0.51	0.01	1	CGT.I1_3p	0.519	0	-1	CGG.I2_3p	0.512	0	1
320	AAA.I2_5p	0.512	0.007	1	CCT.I2_5p	0.511	0.005	-1	GAC.C1	0.51	0.003	-1	SS3.I1	0.519	0.006	1	AAT.I2_3p	0.512	0.001	-1
321	T.I2_5p	0.512	0.016	1	GCA.I2_3p	0.511	0.003	1	TAT.C1	0.51	0.003	-1	TCA.C2	0.519	0.004	1	CTG.I1_3p	0.511	0.001	1
322	CC.I1_3p	0.512	0.01	1	CGC.A	0.511	0.002	1	CT.I2_3p	0.51	0.004	-1	TCG.I1_3p	0.519	0	-1	GTT.I2_3p	0.511	0.001	-1
323	TTA.I2_3p	0.511	0.004	1	CCC.I2_3p	0.51	0.007	-1	ATC.I1_5p	0.51	0.001	-1	logLen.I1	0.518	0.013	1	CCA.I2_5p	0.511	0.001	-1
324	CTA.A	0.511	0.002	1	GA.I1_3p	0.51	0.006	1	ACT.I2_3p	0.51	0.001	-1	CTT.C2	0.518	0.001	1	ATG.I2_3p	0.511	0	-1
325	AAC.C1	0.511	0.004	-1	AC.A	0.51	0.009	1	GCC.I2_3p	0.51	0.001	1	TT.I1_3p	0.518	0.008	1	logLen.I2	0.51	0.006	-1
326	CAC.C1	0.511	0.002	1	TT.A	0.51	0.013	-1	AT.I1_3p	0.51	0.003	1	TG.C2	0.518	0.008	-1	TT.I1_5p	0.51	0.007	-1
327	SS5.I1	0.511	0.009	1	GCG.I1_3p	0.51	0.001	-1	CAA.I2_5p	0.509	0.001	-1	TTG.I2_5p	0.518	0.001	1	TTC.I2_3p	0.509	0.001	-1
328	AGT.I2_5p	0.511	0.001	-1	TCA.I1_3p	0.51	0.001	-1	TAA.C2	0.509	0.001	1	SS5.I2	0.518	0.009	1	AC.I1_3p	0.509	0.002	-1
329	C.I2_5p	0.511	0.018	1	TTA.I1_3p	0.51	0.004	1	GGT.I1_5p	0.509	0.001	1	GT.A	0.517	0.005	-1	TA.I1_5p	0.509	0.004	-1
330	A.I1_3p	0.511	0.015	-1	CG.C2	0.51	0.01	1	GAG.I1_5p	0.509	0.003	1	TTA.C2	0.517	0.003	-1	TAG.I1_5p	0.509	0	-1
331	CCT.I2_5p	0.511	0.005	1	AAC.I1_5p	0.51	0.002	1	ACC.I1_5p	0.509	0.001	-1	ATG.C2	0.517	0.002	-1	TG.I1_5p	0.509	0.003	1
332	CT.I2_3p	0.511	0.008	-1	AAA.I2_5p	0.51	0.011	-1	AC.I1_3p	0.509	0.002	-1	CGA.I2_3p	0.517	0	-1	TCT.I1_5p	0.507	0.001	-1
333	TGA.C1	0.511	0.005	-1	TG.A	0.51	0.01	1	GAT.I2_3p	0.509	0.001	-1	GAC.A	0.517	0.003	-1	GCG.C1	0.507	0.001	-1
334	GTT.C1	0.511	0.003	-1	TGT.I2_5p	0.51	0.009	1	TAT.I1_3p	0.508	0.002	1	GTA.I1_3p	0.517	0.001	1	GCT.C1	0.507	0	-1
335	AAC.I2_5p	0.511	0.001	-1	CAC.I2_5p	0.51	0.005	1	CT.I1_3p	0.508	0.005	-1	GGA.C1	0.517	0.004	1	CA.C1	0.507	0.001	-1
336	ATA.I1_5p	0.511	0.003	-1	TAT.I1_5p	0.51	0.006	-1	TCA.C1	0.508	0.003	-1	ACT.C2	0.517	0.001	-1	ACA.C2	0.507	0.001	-1
337	CA.I1_3p	0.51	0.003	1	ATA.I1_5p	0.51	0.005	-1	ATA.I1_3p	0.508	0.001	-1	ATT.C2	0.516	0.003	-1	GT.C1	0.507	0.002	1
338	TAC.I2_5p	0.51	0.002	-1	CGA.I1_5p	0.51	0.001	-1	TTG.C1	0.508	0.002	-1	CTC.C2	0.516	0.002	1	TAG.C1	0.507	0	-1
339	CCG.I2_3p	0.51	0.001	1	CCA.I2_5p	0.51	0.004	-1	GCT.I1_5p	0.508	0.001	-1	TCC.I2_5p	0.516	0.001	1	GGC.I1_3p	0.506	0	-1
340	CAT.C2	0.51	0.004	-1	G.C1	0.51	0.027	-1	TAT.C2	0.508	0.003	-1	AT.C1	0.516	0.003	1	T.I1_5p	0.504	0.006	-1
341	TAG.I2_3p	0.51	0.001	-1	GTG.I2_5p	0.51	0.009	1	AGT.C2	0.508	0.002	-1	CGA.C2	0.516	0.002	-1	GGA.A	0.504	0.002	1
342	ATA.I2_3p	0.51	0.002	1	GTC.I2_5p	0.51	0.001	-1	TTG.I1_5p	0.508	0.002	1	GTA.C1	0.516	0.002	-1	GAA.I2_3p	0.504	0	-1
343	TTG.I2_3p	0.51	0.002	1	AGT.I1_5p	0.51	0.003	1	TTT.I1_3p	0.507	0.005	1	TGC.I1_3p	0.516	0.001	-1	AA.C2	0.503	0.004	-1
344	GTT.C2	0.51	0.003	-1	GAA.I2_3p	0.509	0.002	-1	CCC.I2_3p	0.507	0.002	-1	ATA.C2	0.515	0.001	1	CGT.I1_3p	0.502	0	-1
345	GAT.I2_5p	0.51	0.001	1	AG.I2_5p	0.509	0.008	1	TAG.A	0.507	0.002	1	TAT.A	0.515	0.003	-1	GCT.C2	0.501	0	1
346	AA.I1_3p	0.51	0.01	-1	GAG.I2_3p	0.509	0.004	1	AGC.I1_5p	0.507	0.001	-1	CTG.I1_3p	0.515	0.001	-1	ACA.I2_3p	0.501	0.001	-1
347	TCC.I2_5p	0.509	0.002	1	CGG.I2_3p	0.509	0	1	CCG.I2_3p	0.507	0	-1	GA.I2_5p	0.515	0.004	-1	CTC.I1_5p	0.5	0.001	1
348	CC.I2_3p	0.509	0.017	1	AAA.I1_3p	0.509	0.008	1	ATT.I2_3p	0.507	0.002	1	TGA.C1	0.515	0.002	-1	TTT.I1_5p	0.499	0.005	-1
349	CGT.I1_3p	0.509	0	-1	CA.I1_5p	0.509	0.008	1	CGA.C2	0.507	0.004	-1	TTC.C1	0.515	0.002	1	C.A	0.499	0.004	-1
350	A.I1_5p	0.509	0.018	-1	CAA.C2	0.509	0.005	1	CT.A	0.507	0.008	-1	CCA.I1_5p	0.515	0.001	1	CCG.I1_5p	0.499	0.001	-1
351	TG.C1	0.509	0.008	-1	CGG.I2_5p	0.509	0.001	-1	TCC.I2_5p	0.507	0.001	1	AGG.C2	0.515	0.003	1	ACT.I1_3p	0.499	0	-1
352	TCG.C1	0.509	0.003	1	GAC.I2_3p	0.509	0.001	1	ATT.C2	0.506	0.003	-1	AGT.C1	0.515	0.003	-1	ACG.I2_5p	0.498	0	-1
353	TCG.I2_5p	0.509	0	1	GAC.C2	0.509	0.006	1	GG.I1_5p	0.506	0.007	1	phastCons.C1	0.515	0.014	1	CTG.C1	0.498	0.001	-1
354	CAA.I1_3p	0.509	0.002	1	CGT.I1_3p	0.509	0	1	AGT.C1	0.506	0.001	1	CGA.I2_5p	0.515	0	-1	AGG.C2	0.498	0.001	-1
355	AAG.I1_3p	0.509	0.002	1	GTA.C1	0.509	0.006	1	ACC.A	0.506	0.003	1	GGC.C1	0.514	0.006	-1	ATG.I1_5p	0.497	0.001	1
356	GTC.I2_3p	0.509	0.001	1	T.I1_3p	0.509	0.012	-1	ACT.C2	0.506	0.002	-1	AT.I1_3p	0.514	0.008	1	AAC.C1	0.497	0.001	-1
357	ATT.I2_3p	0.509	0.004	1	ATT.I1_5p	0.509	0.005	-1	CT.I1_5p	0.506	0.003	1	TGA.I2_5p	0.514	0.001	1	CAA.I2_3p	0.497	0	1
358	TA.I1_5p	0.509	0.009	-1	CAA.I1_5p	0.509	0.002	1	TG.C1	0.506	0.004	-1	CGC.A	0.514	0.001	-1	CGG.C2	0.496	0.001	-1
359	CTA.I1_5p	0.509	0.001	-1	AG.I2_3p	0.509	0.005	1	TCA.I1_3p	0.506	0.001	1	phastCons.C2	0.514	0.023	-1	AAA.A	0.495	0.002	-1
360	C.I1_3p	0.509	0.011	1	TAA.C1	0.509	0.008	1	GTG.C1	0.506	0.002	1	TA.I1_3p	0.514	0.008	1	AT.I1_5p	0.495	0.002	-1
361	TCT.I2_3p	0.509	0.005	-1	GCT.C1	0.508	0.004	-1	TCG.A	0.505	0.001	1	GCT.C2	0.514	0.003	-1	GAG.I2_3p	0.495	0.001	-1
362	TA.C2	0.509	0.008	-1	TA.I1_5p	0.508	0.009	-1	CCG.I1_5p	0.505	0.002	1	T.C1	0.513	0.008	-1	ATC.I1_5p	0.495	0	1
363	CCA.A	0.509	0.005	-1	GG.I1_5p	0.508	0.027	-1	TCC.I1_5p	0.505	0.001	-1	CTA.I2_5p	0.513	0.001	-1	CA.I2_3p	0.495	0.002	-1
364	TGG.C2	0.509	0.003	1	TGG.A	0.508	0.004	1	TCT.I1_5p	0.505	0.003	1	TGT.I2_3p	0.513	0.002	1	CGC.A	0.495	0.001	1
365	GCT.I1_5p	0.508	0.002	-1	GAT.I2_5p	0.508	0.002	-1	ATA.I2_3p	0.504	0.003	1	CAC.I1_5p	0.513	0.003	1	ACT.A	0.494	0.001	-1
366	GCT.I2_3p	0.508	0.001	-1	CTT.I1_3p	0.508	0.004	-1	CCT.I2_3p	0.504	0.002	1	CAA.I1_3p	0.513	0.001	-1	TCA.C2	0.494	0.001	-1
367	CGA.I2_3p	0.508	0	1	ACT.C1	0.508	0.006	1	CGA.I2_5p	0.504	0	1	AAC.I1_3p	0.512	0.001	1	GT.I1_3p	0.494	0.001	1
368	GGT.I2_5p	0.508	0.001	-1	CCG.I1_5p	0.508	0.005	-1	GCA.I2_3p	0.504	0.001	-1	GTC.C1	0.512	0.002	-1	TCT.C1	0.494	0	1
369	AT.I2_3p	0.508	0.01	1	CTA.I2_3p	0.508	0.001	-1	CTG.C2	0.504	0.004	-1	ACT.I1_3p	0.512	0.001	1	GT.I1_5p	0.493	0.001	1
370	TA.I2_5p	0.508	0.012	-1	CTA.I1_5p	0.508	0.001	-1	AG.I1_5p	0.504	0.004	1	A.C1	0.511	0.007	1	AC.C1	0.492	0	-1
371	TAC.I2_3p	0.508	0.001	-1	ATT.C2	0.508	0.009	1	CCG.A	0.504	0.003	1	AG.C2	0.511	0.005	1	AGT.C1	0.49	0	1
372	GGT.I1_3p	0.508	0.002	1	CTA.A	0.508	0.003	-1	GTG.I1_3p	0.504	0.003	1	CC.C2	0.511	0.006	1	GTG.I2_3p	0.488	0.001	-1
373	TCT.I1_3p	0.508	0.004	1	AGA.C1	0.508	0.015	1	GCG.I1_5p	0.504	0.001	-1	TTT.C2	0.511	0.004	-1	CCG.I1_3p	0.487	0	-1
374	AGA.C2	0.508	0.003	1	TAA.I1_3p	0.508	0.004	1	GAT.I1_5p	0.503	0.001	1	TCC.C2	0.511	0.002	1	CAG.I1_5p	0.486	0.002	1
375	CTG.I1_3p	0.507	0.003	-1	CAT.I2_3p	0.508	0.002	-1	GCA.I1_5p	0.503	0.001	1	ATA.I2_3p	0.511	0.002	-1	CAC.I1_5p	0.486	0	1
376	AGG.I1_3p	0.507	0.002	1	TAT.I2_5p	0.507	0.003	1	TCA.C2	0.503	0.002	-1	GAT.C2	0.511	0.003	-1	CCC.I1_3p	0.486	0.001	1
377	GGC.I2_3p	0.507	0.001	-1	GCT.A	0.507	0.005	-1	CTA.A	0.503	0.001	-1	GTC.I2_5p	0.51	0	-1	ATC.I2_3p	0.484	0	-1
378	GGC.I1_5p	0.507	0.013	1	TGC.C2	0.507	0.008	1	AC.C1	0.502	0.004	-1	GCG.A	0.51	0.001	-1	G.I1_3p	0.484	0.006	1
379	TG.C2	0.507	0.004	-1	TAC.I2_3p	0.507	0.002	-1	GTG.C2	0.501	0.002	1	GG.A	0.51	0.005	-1	TTA.I2_3p	0.483	0	-1
380	TGT.I2_3p	0.507	0.003	-1	GGA.C2	0.507	0.004	1	ATC.C2	0.501	0.002	-1	CCG.C1	0.51	0.002	-1	GCC.I2_5p	0.483	0.001	1
381	CAC.C2	0.507	0.001	1	TCA.A	0.507	0.005	-1	GCT.I2_3p	0.501	0.001	-1	CGT.C2	0.51	0.001	-1	GTT.A	0.482	0.001	1
382	GTA.C2	0.507	0.003	-1	AAG.C2	0.507	0.013	1	CTG.A	0.5	0.003	-1	ACG.A	0.51	0.001	-1	TAA.C1	0.482	0	1
383	TTA.I1_3p	0.507	0.004	-1	CCG.I2_5p	0.507	0.001	-1	TAC.C1	0.5	0.001	-1	GGT.I2_3p	0.509	0.001	1	ACA.C1	0.482	0.001	-1
384	TAA.C1	0.507	0.003	-1	TCA.C2	0.507	0.004	1	AAC.C2	0.5	0.002	-1	CGC.C2	0.509	0.001	-1	GAC.I1_5p	0.48	0	1
385	CTT.C1	0.507	0.004	-1	AAG.I2_3p	0.507	0.002	-1	GCG.I2_5p	0.499	0.001	1	CAG.I1_5p	0.509	0.002	1	TCC.C2	0.478	0	-1
386	CAC.I1_5p	0.507	0.002	-1	TA.I2_5p	0.507	0.01	1	GAC.A	0.499	0.001	1	GAA.I2_5p	0.509	0.001	1	AAG.C1	0.477	0.002	1
387	AT.I1_3p	0.507	0.012	-1	AAT.I2_3p	0.506	0.004	-1	CGA.I1_5p	0.499	0	-1	TGC.A	0.509	0.002	-1	GC.I2_3p	0.477	0.002	1
388	TTA.I2_5p	0.506	0.003	-1	ATC.I2_3p	0.506	0.001	-1	CCA.I2_3p	0.499	0.001	-1	TAA.I1_3p	0.509	0.002	1	A.I1_3p	0.477	0.003	-1
389	ATC.C1	0.506	0.003	1	CGG.I1_5p	0.506	0.009	-1	CAC.A	0.498	0.003	1	TGT.I2_5p	0.509	0.002	1	ACG.C2	0.477	0.001	-1
390	TCC.I2_3p	0.506	0.002	1	TTT.I2_3p	0.506	0.008	-1	TGC.A	0.498	0.002	-1	ACG.I2_5p	0.509	0	-1	GCC.C1	0.476	0.001	-1
391	TGT.I2_5p	0.506	0.007	-1	T.I1_5p	0.506	0.016	1	GTA.C2	0.498	0.001	1	TT.I2_5p	0.509	0.004	1	AAT.I2_5p	0.476	0	-1
392	CAA.C2	0.506	0.004	-1	GCC.I2_5p	0.506	0.003	-1	G.I2_3p	0.498	0.006	-1	CTG.C1	0.509	0.001	-1	CCA.C1	0.476	0	1
393	ATT.I1_3p	0.506	0.004	-1	logLen.A_I2	0.506	0.03	-1	phastCons.A	0.497	0.004	1	GCG.C1	0.508	0.006	-1	AGT.I1_5p	0.474	0	-1
394	ATG.I2_3p	0.506	0.001	1	GAT.I1_3p	0.506	0.001	-1	AAA.I2_3p	0.497	0.002	1	CAC.I1_3p	0.508	0.001	1	GCC.I1_5p	0.474	0	-1
395	CCA.I2_3p	0.505	0.002	1	CTC.I1_3p	0.505	0.006	-1	CGA.A	0.497	0.001	1	TGG.C1	0.508	0.002	1	TG.I1_3p	0.474	0.001	1
396	TG.I1_3p	0.505	0.004	-1	TTG.C2	0.505	0.007	1	CG.C1	0.497	0.005	1	AAG.C2	0.508	0.003	-1	ACT.C1	0.474	0.001	-1
397	GCC.I1_5p	0.505	0.004	1	CGA.I2_3p	0.505	0	-1	CC.I2_3p	0.497	0.001	-1	ACG.I1_3p	0.508	0	1	TCC.C1	0.473	0	1
398	TT.I1_3p	0.505	0.014	1	GCA.I1_3p	0.505	0.001	-1	ACG.A	0.496	0.001	1	TT.C1	0.508	0.008	-1	TCC.I2_5p	0.472	0.001	-1
399	TAA.I2_5p	0.505	0.003	-1	TTG.I1_3p	0.505	0.004	-1	TTC.I2_3p	0.496	0.001	-1	CAA.A	0.507	0.003	1	TT.I1_3p	0.472	0.001	1
400	GTA.I2_3p	0.505	0.001	-1	ACC.I1_3p	0.505	0.002	1	GGG.C1	0.495	0.001	1	TGT.I1_5p	0.507	0.001	1	GC.C1	0.472	0.001	-1
401	CGG.I2_5p	0.505	0	1	TGT.C1	0.505	0.005	1	CAC.C1	0.495	0.001	1	CGT.C1	0.507	0.001	-1	ATC.I1_3p	0.471	0	1
402	TAT.I2_5p	0.504	0.003	-1	ACC.A	0.505	0.002	-1	GTT.C2	0.494	0.001	1	CCG.C2	0.507	0.001	-1	ATC.C1	0.47	0	-1
403	G.I2_3p	0.504	0.007	-1	TAA.A	0.505	0.003	-1	GAA.I2_5p	0.494	0.001	1	AGG.C1	0.507	0.002	-1	TC.I1_3p	0.47	0.001	-1
404	CTC.I1_3p	0.504	0.003	1	GTA.I2_3p	0.504	0.001	1	AGC.C1	0.494	0.001	-1	TTT.C1	0.506	0.006	-1	TAC.C1	0.469	0	-1
405	GGT.I1_5p	0.504	0.002	1	TT.I2_5p	0.504	0.014	-1	AAC.I1_3p	0.494	0	1	CGG.C1	0.506	0.006	-1	AAA.C1	0.469	0.002	1
406	GCA.C2	0.504	0.005	-1	ACG.I2_5p	0.504	0	1	T.I2_3p	0.494	0.005	-1	TAC.I2_3p	0.506	0.001	1	CGC.C1	0.469	0.001	-1
407	CAC.I2_5p	0.504	0.004	-1	TCT.I1_3p	0.504	0.005	-1	GGA.I1_3p	0.494	0.001	-1	TAC.C1	0.506	0.001	-1	TGA.A	0.467	0.001	1
408	TTT.C2	0.504	0.008	-1	CCA.I1_3p	0.503	0.001	1	AGC.I2_3p	0.493	0.001	1	TAG.C1	0.505	0.001	-1	GAT.I2_3p	0.467	0	-1
409	ATG.C2	0.504	0.001	-1	CT.I2_5p	0.503	0.006	-1	TTT.I2_5p	0.493	0.004	-1	CCC.I2_5p	0.505	0.002	1	CTT.I2_3p	0.467	0	1
410	TCC.I1_5p	0.504	0.003	1	AA.I2_3p	0.503	0.007	-1	TAA.I1_5p	0.493	0.001	-1	TCT.I1_5p	0.504	0.002	-1	GTT.I1_5p	0.467	0.001	1
411	TC.I1_3p	0.504	0.008	1	TCG.I1_3p	0.503	0	-1	GTA.I1_3p	0.493	0	-1	CCC.I2_3p	0.504	0.001	-1	TAT.A	0.467	0.001	-1
412	AAT.I2_3p	0.504	0.005	1	phastCons.I1_5p	0.503	0.04	-1	TAA.A	0.492	0.001	-1	CG.C1	0.504	0.008	-1	AAA.I1_3p	0.467	0.001	-1
413	GC.A	0.503	0.004	-1	ACG.I1_5p	0.503	0.001	-1	logLen.A_I2	0.492	0.015	1	CGC.I1_3p	0.504	0	-1	ATT.A	0.467	0.001	-1
414	TTC.C1	0.503	0.003	-1	CGC.C2	0.503	0.001	-1	GT.I1_5p	0.492	0.002	1	GG.C1	0.504	0.007	-1	TC.I2_3p	0.466	0.002	1
415	TC.C2	0.503	0.005	-1	TAA.I2_3p	0.503	0.003	-1	CTA.I1_5p	0.492	0.001	1	GGG.C1	0.504	0.004	-1	phastCons.I2_3p	0.466	0.006	1
416	SS3.I2	0.503	0.006	1	GC.I2_5p	0.503	0.003	1	phastCons.I2_3p	0.492	0.006	1	CCG.A	0.503	0.001	1	ATT.I2_5p	0.465	0	-1
417	T.I2_3p	0.503	0.006	1	CAC.I1_3p	0.503	0.003	1	TAT.I2_3p	0.492	0.002	1	AGC.C2	0.503	0.003	1	CAC.C1	0.465	0	1
418	TCT.C1	0.503	0.002	-1	CTG.C2	0.503	0.004	1	AGC.I1_3p	0.492	0.001	-1	CTT.A	0.503	0.001	-1	GTC.I1_3p	0.465	0	1
419	CTA.I2_5p	0.502	0.001	1	GCA.C2	0.502	0.003	-1	TAA.I2_3p	0.492	0.001	1	CAC.C1	0.503	0.001	1	GCG.C2	0.465	0.001	-1
420	TTG.I1_5p	0.502	0.002	-1	G.I1_5p	0.502	0.02	-1	AGC.I2_5p	0.492	0.001	1	GCT.A	0.503	0.003	-1	TTT.I1_3p	0.464	0.001	-1
421	CAG.C2	0.502	0.007	-1	AGC.I1_5p	0.502	0.001	1	CCG.I1_3p	0.491	0.001	1	ATC.I1_3p	0.503	0	1	TTG.I2_3p	0.464	0	-1
422	GGG.I1_3p	0.501	0.002	-1	TGG.C2	0.502	0.004	1	CCA.I1_3p	0.491	0.001	-1	ATG.A	0.503	0.002	1	GC.I1_5p	0.464	0.002	1
423	GGC.A	0.501	0.002	1	AA.C2	0.502	0.023	1	GAA.A	0.491	0.003	1	AAT.C2	0.502	0.002	-1	GG.I1_3p	0.463	0.005	1
424	GG.I2_3p	0.501	0.004	-1	TCC.I2_3p	0.502	0.002	-1	C.I2_3p	0.491	0.002	-1	TGT.C2	0.502	0.001	1	SS5.I2	0.463	0.003	1
425	GC.I1_5p	0.501	0.009	1	CG.I1_5p	0.501	0.019	-1	AAG.A	0.491	0.003	1	GG.I2_3p	0.502	0.004	-1	C.I2_5p	0.462	0.002	-1
426	GTA.I1_3p	0.501	0.001	-1	TGG.I1_5p	0.501	0.001	1	ATA.C2	0.491	0.002	-1	TA.C1	0.5	0.004	-1	GTG.I1_3p	0.462	0	-1
427	CA.C1	0.5	0.005	1	AC.C1	0.501	0.006	1	AAT.C2	0.49	0.002	-1	TAT.I1_3p	0.499	0.003	1	CAA.I1_5p	0.462	0	-1
428	AAG.I2_3p	0.5	0.001	-1	AGG.I1_5p	0.501	0.004	-1	GA.I1_3p	0.49	0.004	-1	AC.I2_3p	0.498	0.003	-1	TGA.I2_5p	0.462	0	-1
429	AAA.C2	0.5	0.011	-1	GCG.I1_5p	0.501	0.009	-1	GA.I2_5p	0.49	0.002	1	TCA.I2_5p	0.498	0.001	-1	GAC.C1	0.462	0	1
430	CGC.C2	0.5	0.002	1	AGA.I2_5p	0.501	0.002	-1	CAT.I1_5p	0.49	0	1	AC.I2_5p	0.498	0.002	-1	SS3.I1	0.461	0.002	-1
431	AAG.I2_5p	0.5	0.001	-1	GGC.I1_3p	0.501	0.002	-1	ACA.C2	0.49	0.002	1	GAT.I1_3p	0.498	0.001	1	GAT.I2_5p	0.46	0	1
432	CGC.I2_5p	0.499	0	1	CAA.I2_3p	0.501	0.001	-1	G.C1	0.49	0.006	1	GGG.A	0.497	0.001	1	GAC.I1_3p	0.46	0	-1
433	GCT.A	0.499	0.002	1	CTC.I2_5p	0.5	0.004	-1	phastCons.I1_5p	0.49	0.012	1	CA.I2_3p	0.497	0.003	1	CAC.A	0.459	0.001	-1
434	CTC.C2	0.498	0.004	-1	ACT.C2	0.5	0.004	1	AC.I1_5p	0.49	0.002	-1	CGA.I1_3p	0.497	0	1	TCG.I1_5p	0.459	0	1
435	TTA.C2	0.498	0.001	-1	CC.I2_3p	0.5	0.009	-1	TGC.I1_5p	0.489	0.001	-1	TA.C2	0.497	0.002	1	CCC.I2_5p	0.458	0.001	-1
436	TGG.C1	0.498	0.003	-1	CGG.I1_3p	0.5	0.001	-1	GG.C2	0.489	0.005	1	TGA.A	0.497	0.002	-1	GT.I2_5p	0.457	0.001	-1
437	GGC.I2_5p	0.498	0.001	1	TCG.I1_5p	0.5	0.001	-1	GCT.C2	0.489	0.002	1	SS5.I1	0.497	0.003	-1	TGT.I1_3p	0.457	0.001	-1
438	phastCons.I1_5p	0.498	0.012	1	ACG.I1_3p	0.499	0	-1	GTG.I2_5p	0.489	0.003	1	GT.I1_5p	0.496	0.003	-1	AT.C2	0.457	0.001	1
439	GAG.I1_3p	0.497	0.002	1	CGA.C2	0.499	0.008	1	TT.I2_5p	0.489	0.01	-1	TAT.C2	0.494	0	-1	CG.C1	0.457	0.001	1
440	CAG.I2_5p	0.497	0.001	-1	CAT.C1	0.499	0.003	1	GGG.A	0.489	0.002	1	CAA.I2_3p	0.494	0.001	-1	TAT.I1_5p	0.457	0.001	-1
441	ATC.C2	0.497	0.001	1	TCC.I1_5p	0.499	0.002	1	TTC.I1_5p	0.488	0.001	1	AG.I2_3p	0.492	0.002	-1	AAA.I2_3p	0.457	0.001	1
442	TAG.C1	0.497	0.001	1	CGC.I1_5p	0.499	0.006	-1	GC.A	0.488	0.004	1	ATC.A	0.491	0.001	-1	TCG.C2	0.456	0	-1
443	GGC.C2	0.497	0.002	-1	AGT.C2	0.498	0.001	-1	ACC.I1_3p	0.488	0.001	1	AGT.I2_5p	0.491	0	-1	CAG.I2_5p	0.456	0.001	1
444	TAG.C2	0.496	0.001	-1	TAG.C1	0.497	0.001	1	AG.I1_3p	0.488	0.005	-1	TTC.I2_5p	0.491	0.001	-1	TCA.I2_5p	0.455	0	-1
445	CTC.I2_5p	0.496	0.001	-1	T.I2_5p	0.497	0.009	-1	TA.I1_5p	0.487	0.004	-1	GCC.C1	0.489	0.002	1	TAC.A	0.455	0.001	1
446	TAA.I2_3p	0.496	0.002	1	ATG.I1_5p	0.496	0.001	1	TGC.C2	0.487	0.001	1	AGA.I2_5p	0.489	0.001	1	ACT.I2_5p	0.454	0	-1
447	CAG.A	0.496	0.003	-1	AA.I1_5p	0.496	0.007	1	CCC.I1_3p	0.487	0.002	1	GGG.I1_3p	0.488	0.001	-1	AGA.I2_3p	0.452	0.001	-1
448	AAT.I1_5p	0.496	0.002	-1	GAT.I2_3p	0.496	0.001	-1	TAG.I1_5p	0.487	0.001	1	CTA.C1	0.488	0.001	-1	GTC.C2	0.452	0	-1
449	AAA.I1_5p	0.496	0.005	-1	ACG.C1	0.495	0.002	1	CGG.I2_3p	0.487	0	1	phastCons.I1_5p	0.488	0.004	1	logLen.A_I1	0.452	0.001	1
450	GGT.I2_3p	0.495	0.001	1	GGT.I2_5p	0.495	0.001	1	CTG.I2_5p	0.487	0.002	1	TAA.C2	0.488	0.001	-1	GGC.I2_3p	0.452	0	1
451	AT.I2_5p	0.495	0.007	1	AGC.A	0.495	0.002	1	TCA.I2_5p	0.487	0.001	-1	CGA.C1	0.488	0.001	1	GCT.I1_5p	0.451	0.001	1
452	CCG.I2_5p	0.495	0	1	TCG.C1	0.495	0.002	-1	ATT.I1_5p	0.487	0.002	-1	GTA.A	0.488	0.001	1	CTA.A	0.451	0	1
453	TTC.C2	0.494	0.002	-1	TAG.I1_5p	0.494	0.001	-1	ATT.A	0.487	0.002	-1	TCG.C2	0.487	0	1	CT.C1	0.451	0.001	-1
454	AT.I1_5p	0.494	0.005	-1	AGG.I1_3p	0.494	0.001	1	GGC.I2_3p	0.487	0.001	-1	TT.C2	0.487	0.004	-1	TGA.I1_5p	0.451	0	-1
455	CGG.I2_3p	0.494	0	1	CAT.C2	0.494	0.003	1	TC.I1_5p	0.486	0.002	-1	CGT.A	0.486	0	-1	ATT.C1	0.451	0	-1
456	AAT.I2_5p	0.494	0.003	1	AT.I2_5p	0.494	0.006	-1	ACG.I2_3p	0.486	0	-1	CCA.I2_5p	0.486	0.001	-1	GA.I1_3p	0.449	0.001	1
457	TGC.C1	0.494	0.003	1	CA.I1_3p	0.493	0.004	-1	TCG.C2	0.486	0.002	-1	ATA.C1	0.486	0	-1	AT.A	0.449	0.002	-1
458	GTC.I1_3p	0.493	0.001	-1	ATC.C1	0.493	0.003	1	C.I1_3p	0.485	0.008	1	GCT.I1_3p	0.486	0.001	-1	ACC.C1	0.447	0.001	1
459	GC.I1_3p	0.493	0.003	1	ATT.I1_3p	0.493	0.002	-1	TGT.I1_5p	0.485	0.004	1	ACA.I2_5p	0.485	0.001	-1	CGC.C2	0.447	0	-1
460	GAA.I1_3p	0.493	0.001	-1	TGA.I1_3p	0.493	0.001	1	ATT.I1_3p	0.485	0.002	1	TG.I2_3p	0.485	0.001	1	GG.C2	0.447	0.001	1
461	TAT.I1_3p	0.493	0.004	-1	CCC.I1_5p	0.493	0.003	-1	AGG.C1	0.484	0.003	1	GAA.I1_5p	0.485	0.001	1	T.I1_3p	0.447	0.002	-1
462	A.I2_5p	0.492	0.006	-1	TGC.I2_3p	0.493	0.002	1	TCC.A	0.483	0.001	1	CC.C1	0.485	0.009	1	GGG.C1	0.446	0.001	1
463	TAT.I2_3p	0.492	0.003	1	TA.A	0.493	0.005	-1	CC.I1_3p	0.483	0.006	1	TTA.A	0.485	0.002	-1	TGA.I2_3p	0.446	0	1
464	GCT.C1	0.492	0.004	1	SS5.I1	0.492	0.01	-1	CG.I1_5p	0.483	0.002	-1	CTC.I1_3p	0.485	0.002	1	TTG.I2_5p	0.446	0	1
465	GTG.I2_3p	0.492	0.001	-1	CTA.I1_3p	0.492	0.001	1	ACC.I2_3p	0.483	0	-1	AAG.I1_3p	0.485	0.001	-1	GGG.I1_3p	0.445	0.002	1
466	TGG.I1_5p	0.492	0.001	-1	GCG.I2_5p	0.492	0	1	CCT.I1_5p	0.483	0	1	GTT.C2	0.484	0.001	1	ACG.I1_5p	0.445	0	1
467	GGA.A	0.492	0.004	-1	GC.C2	0.492	0.008	-1	CGC.I1_5p	0.482	0.001	1	TCT.I2_3p	0.484	0.001	-1	CTC.C1	0.444	0.001	1
468	AGA.I2_3p	0.491	0.001	1	GGC.I1_5p	0.492	0.006	-1	TGG.I2_5p	0.482	0.001	-1	AAA.C1	0.483	0.002	1	AC.I2_3p	0.444	0.001	1
469	GGT.C2	0.491	0.002	1	CGA.I1_3p	0.492	0	-1	CTC.I1_3p	0.482	0.002	1	GC.C2	0.483	0.002	-1	CTT.I2_5p	0.444	0.001	1
470	GAT.I1_5p	0.491	0.001	1	TAC.I1_3p	0.492	0.001	1	AGT.I1_3p	0.481	0.001	-1	TAG.C2	0.483	0.001	1	CAG.C1	0.444	0.001	1
471	AAA.I1_3p	0.491	0.004	-1	ATA.C2	0.492	0.005	1	AAC.A	0.481	0.001	1	GAT.C1	0.483	0.001	-1	CC.I2_5p	0.442	0.001	-1
472	CT.I2_5p	0.491	0.003	-1	TTA.I2_5p	0.491	0.001	1	GGC.C2	0.48	0.001	1	ACT.I2_3p	0.483	0	-1	C.C1	0.441	0.001	-1
473	GCT.C2	0.491	0.002	1	TGG.C1	0.491	0.002	1	GG.C1	0.48	0.004	1	GTG.C2	0.483	0.002	-1	CAC.C2	0.441	0	-1
474	AA.I1_5p	0.491	0.01	-1	TCG.I2_3p	0.491	0	-1	GCA.I1_3p	0.48	0	1	TTT.I1_3p	0.483	0.003	1	CGA.I1_5p	0.441	0	1
475	TGT.C2	0.49	0.001	-1	GGC.C2	0.491	0.002	1	logLen.I1_I2	0.479	0.005	-1	ATG.I1_5p	0.483	0.001	1	TG.C1	0.441	0.003	1
476	CTC.I2_3p	0.49	0.003	-1	TCA.I2_3p	0.491	0.001	-1	CG.I2_3p	0.479	0.001	-1	TGC.I2_5p	0.483	0	-1	ACC.A	0.441	0	1
477	C.C2	0.49	0.006	1	TCG.I2_5p	0.491	0	-1	AAC.I1_5p	0.478	0	1	CGC.C1	0.482	0.002	-1	CG.A	0.441	0.003	1
478	AAC.I1_5p	0.49	0.001	-1	TTT.I2_5p	0.49	0.006	-1	CA.I2_5p	0.478	0.002	1	AG.I1_5p	0.482	0.002	1	GCA.C1	0.44	0.001	1
479	GTT.I1_3p	0.49	0.001	-1	CGC.I2_5p	0.49	0	-1	GG.I2_3p	0.478	0.003	1	ACA.I2_3p	0.482	0.002	1	TTA.A	0.44	0	-1
480	CTA.I1_3p	0.489	0.001	-1	CA.C2	0.49	0.009	-1	ACC.I2_5p	0.477	0	1	AAA.C2	0.482	0.002	1	CCG.A	0.439	0.001	1
481	AC.I1_3p	0.489	0.005	-1	TAC.C2	0.49	0.001	1	AT.I2_3p	0.477	0.002	1	AGA.I1_5p	0.482	0.001	-1	GCT.I1_3p	0.438	0	1
482	CTC.I1_5p	0.489	0.002	-1	CAT.I2_5p	0.49	0.001	-1	TCT.A	0.477	0.002	-1	AGC.I2_3p	0.482	0	1	CAA.A	0.437	0.001	1
483	TGG.I2_3p	0.489	0.002	1	GTG.A	0.489	0.003	-1	CTG.I1_3p	0.477	0.001	-1	CAA.I1_5p	0.481	0	1	GAC.I2_3p	0.436	0	-1
484	ACA.I1_3p	0.489	0.002	-1	TT.C2	0.489	0.007	-1	TGT.C1	0.476	0.001	1	GCA.I2_3p	0.481	0	1	GAC.A	0.436	0	1
485	TCG.C2	0.489	0	1	GC.A	0.489	0.006	-1	AT.I1_5p	0.476	0.003	-1	GC.A	0.481	0.005	1	TGC.C2	0.436	0	-1
486	GCA.I2_5p	0.489	0.001	1	GAG.C2	0.489	0.002	1	GC.I2_3p	0.476	0.002	-1	AC.I1_3p	0.481	0.002	1	GA.C1	0.435	0.001	-1
487	TA.I2_3p	0.489	0.002	1	ACA.I1_5p	0.488	0.001	1	AA.I1_5p	0.476	0.003	-1	GGG.C2	0.481	0.001	1	CCC.A	0.432	0.002	1
488	GCG.I2_3p	0.489	0	-1	AAT.C2	0.488	0.004	1	AGT.I2_5p	0.475	0	-1	CTA.C2	0.48	0	1	GTA.A	0.432	0	-1
489	GT.C2	0.488	0.004	-1	GGT.I1_5p	0.488	0	1	TCC.I2_3p	0.474	0.001	-1	CCC.C1	0.48	0.001	1	AAG.A	0.431	0.002	-1
490	CCT.C2	0.488	0.002	1	GT.I2_3p	0.488	0.003	1	GA.I2_3p	0.474	0.002	-1	TAC.I1_3p	0.48	0	-1	ATT.I1_3p	0.43	0.001	-1
491	CAA.I2_3p	0.488	0.001	-1	CG.I1_3p	0.487	0.003	-1	TAT.I1_5p	0.473	0.001	-1	TTT.I2_5p	0.48	0.001	-1	TGG.A	0.429	0.001	-1
492	ATA.I2_5p	0.488	0.002	-1	CG.I2_5p	0.487	0.001	-1	CTC.I1_5p	0.473	0.001	-1	CTA.I1_3p	0.48	0	1	TG.I2_3p	0.429	0.001	-1
493	TCA.C1	0.488	0.002	1	TGC.A	0.487	0.001	-1	TGC.I1_3p	0.472	0.001	1	ATT.A	0.48	0.002	-1	TTA.C1	0.429	0	-1
494	TT.I2_3p	0.488	0.005	1	AG.I1_3p	0.487	0.007	1	TAC.I1_3p	0.472	0	-1	TAA.C1	0.479	0.001	1	AA.I2_3p	0.428	0.001	1
495	CGC.I2_3p	0.488	0	1	A.I1_5p	0.486	0.004	-1	TT.I2_3p	0.471	0.003	1	GG.C2	0.479	0.001	1	A.I2_5p	0.428	0.002	1
496	TAC.I1_5p	0.487	0.001	-1	TC.I2_3p	0.486	0.004	1	TTT.I2_3p	0.471	0.002	-1	AAT.C1	0.479	0.001	1	TCA.I1_3p	0.428	0	1
497	TG.I2_3p	0.487	0.003	1	TAA.I2_5p	0.486	0.002	-1	GCG.A	0.471	0	-1	ACA.A	0.478	0.002	1	ATG.I2_5p	0.427	0	-1
498	ATT.I1_5p	0.487	0.003	1	CAC.I1_5p	0.486	0.001	-1	GGT.I2_3p	0.47	0	-1	CAG.I2_3p	0.477	0.001	-1	AG.I2_3p	0.427	0.001	1
499	CGT.C2	0.486	0.001	1	GGT.I1_3p	0.486	0.001	-1	GT.I1_3p	0.47	0.002	-1	CTG.C2	0.477	0.002	-1	CCA.A	0.427	0.001	-1
500	CTT.I2_3p	0.486	0.001	1	ATT.I2_5p	0.485	0.001	1	GT.C1	0.47	0.002	1	CCA.I2_3p	0.477	0.001	-1	ATG.C1	0.426	0	1
501	CG.I2_5p	0.486	0.001	-1	CT.I1_3p	0.485	0.005	-1	ATG.I1_3p	0.47	0	1	ACG.C1	0.477	0.001	1	TGT.C1	0.425	0	-1
502	CGC.A	0.486	0.001	-1	T.C2	0.485	0.011	-1	CAT.C2	0.47	0.001	1	AG.C1	0.477	0.002	1	TGG.C2	0.425	0	1
503	GA.I2_3p	0.486	0.003	1	ATG.I2_3p	0.485	0.001	-1	TCA.I2_3p	0.47	0	1	GAG.C1	0.476	0.002	1	TT.C1	0.424	0.003	-1
504	AGA.I2_5p	0.485	0.001	-1	CAT.I1_5p	0.485	0.002	-1	logLen.A	0.469	0.005	-1	TCG.C1	0.476	0.001	-1	AC.I1_5p	0.423	0.001	-1
505	CAG.C1	0.485	0.002	1	CCG.I2_3p	0.485	0	-1	CGC.A	0.469	0.001	-1	AAT.I1_3p	0.476	0.001	1	GT.A	0.423	0.001	-1
506	CGG.I1_3p	0.485	0.001	1	AGC.I2_5p	0.485	0	1	ACG.C2	0.469	0.001	-1	GCA.A	0.476	0.003	1	CCA.I2_3p	0.423	0	-1
507	GAA.I2_3p	0.485	0.001	1	CAA.C1	0.484	0.003	1	ACT.C1	0.469	0.001	-1	AC.I1_5p	0.475	0.004	1	CGT.I1_5p	0.422	0	1
508	TCA.A	0.485	0.002	-1	ATA.I2_5p	0.484	0.002	1	ACG.I1_5p	0.469	0	-1	CTT.I2_3p	0.475	0	-1	GCG.A	0.422	0.001	1
509	TCT.C2	0.484	0.003	-1	AG.C1	0.484	0.007	-1	CTT.I2_3p	0.469	0.001	-1	GAC.I1_3p	0.474	0	-1	AG.I1_3p	0.422	0.001	1
510	TGG.I2_5p	0.484	0.001	-1	CCG.I1_3p	0.484	0	1	GTG.I1_5p	0.468	0.001	1	C.I1_3p	0.474	0.002	1	CTT.C1	0.422	0.001	1
511	CT.I1_3p	0.484	0.004	1	AAT.I1_5p	0.484	0.002	1	CTT.I1_5p	0.468	0	-1	TGG.C2	0.474	0.001	1	CG.I1_5p	0.421	0.001	-1
512	TCG.I1_3p	0.483	0	-1	AG.A	0.484	0.006	-1	ATG.I1_5p	0.468	0	1	GCT.I2_3p	0.474	0	-1	TAG.A	0.42	0	1
513	TCC.I1_3p	0.483	0.002	1	CGC.I1_3p	0.484	0	-1	GAG.I2_5p	0.468	0.001	1	TTC.A	0.474	0.002	1	CC.I1_3p	0.42	0.002	1
514	GTC.I2_5p	0.483	0	-1	GGC.I2_5p	0.484	0.001	-1	GTT.I2_3p	0.467	0.001	-1	TG.I2_5p	0.473	0.002	1	CGC.I2_3p	0.42	0	-1
515	TCA.I1_3p	0.483	0.001	1	GTA.I1_3p	0.484	0.001	1	AGT.I2_3p	0.467	0.001	1	ATC.C2	0.472	0.001	-1	TCC.I1_3p	0.419	0	1
516	GTC.C2	0.483	0.001	-1	CAG.I2_5p	0.483	0.002	1	GC.I2_5p	0.467	0.006	1	AGT.I2_3p	0.472	0.001	-1	CC.I1_5p	0.418	0.002	-1
517	ACG.I1_3p	0.482	0	1	phastCons.I2_5p	0.483	0.055	-1	GAT.I1_3p	0.466	0.001	-1	TCA.I2_3p	0.471	0.001	1	CTG.I2_3p	0.418	0.001	1
518	AAC.I2_3p	0.482	0.001	-1	GTC.I2_3p	0.483	0	-1	CTC.A	0.466	0.003	1	AC.C2	0.471	0.001	-1	AT.C1	0.418	0.001	1
519	CT.C1	0.482	0.004	1	TGT.I1_5p	0.482	0.006	1	CTC.I2_3p	0.466	0.001	-1	TC.I2_5p	0.471	0.002	1	GAT.C1	0.416	0	-1
520	GGA.C1	0.481	0.002	-1	CAA.I1_3p	0.482	0.001	-1	logLen.I2	0.466	0.007	-1	SS3.I2	0.47	0.003	-1	TTC.I1_3p	0.416	0	1
521	CGA.I1_3p	0.481	0	-1	TGG.I2_3p	0.482	0.001	1	GCC.I2_5p	0.466	0.001	1	CC.I2_5p	0.47	0.003	-1	ACA.I1_5p	0.415	0	1
522	TTA.I1_5p	0.481	0.002	-1	AGA.I2_3p	0.481	0.001	-1	GC.I1_5p	0.465	0.003	-1	CA.I1_3p	0.47	0.001	-1	GTA.I1_3p	0.415	0	1
523	GCG.I2_5p	0.481	0	-1	TTT.A	0.481	0.003	1	T.I1_5p	0.464	0.003	1	TTA.I1_3p	0.47	0.001	1	CAT.C2	0.415	0	-1
524	AA.C2	0.48	0.004	-1	TGA.I1_5p	0.481	0.001	1	A.I1_5p	0.464	0.004	-1	CAA.C2	0.469	0.002	1	CAA.C1	0.415	0.001	-1
525	CAA.C1	0.48	0.003	-1	C.I1_5p	0.481	0.009	1	CCT.I2_5p	0.464	0.001	1	TTC.I1_5p	0.469	0.001	-1	A.I2_3p	0.414	0.002	-1
526	AC.I1_5p	0.48	0.002	-1	TTC.I1_3p	0.481	0.001	-1	GAG.I1_3p	0.464	0.001	-1	AAC.I2_5p	0.469	0	1	GGC.A	0.414	0	1
527	ATC.I1_5p	0.48	0	1	AAG.I2_5p	0.481	0.001	-1	ATA.I1_5p	0.463	0.001	1	TC.I2_3p	0.469	0.001	-1	TG.I2_5p	0.414	0.001	1
528	TTT.I2_3p	0.48	0.002	-1	CAT.I1_3p	0.481	0.001	-1	CTT.I2_5p	0.463	0.001	-1	CAC.I2_3p	0.469	0.002	1	GC.I1_3p	0.413	0.001	1
529	AGA.I1_5p	0.479	0.003	-1	ACA.I2_3p	0.481	0.001	1	GTT.C1	0.463	0.001	-1	GA.C1	0.468	0.002	1	AGC.I1_3p	0.413	0	1
530	TAT.C2	0.479	0.001	-1	GAG.I1_5p	0.481	0.001	-1	TC.I1_3p	0.463	0.001	-1	CCT.I2_5p	0.468	0.001	-1	GTC.I1_5p	0.412	0	1
531	TCA.I2_3p	0.479	0.001	1	TCA.C1	0.481	0.002	-1	AGT.A	0.462	0.001	1	GGG.I2_3p	0.467	0.001	1	GTA.C1	0.411	0	1
532	ATT.I2_5p	0.478	0.002	1	AAA.C2	0.48	0.01	1	GGG.I2_3p	0.462	0.001	1	TCT.I2_5p	0.467	0.001	1	CAG.I2_3p	0.41	0	1
533	CTG.C2	0.478	0.001	1	TTG.I2_5p	0.48	0.001	-1	TA.I1_3p	0.462	0.003	-1	TGC.C2	0.467	0.002	-1	G.C1	0.41	0.001	1
534	GCA.C1	0.478	0.002	1	GCA.I2_5p	0.48	0.001	-1	GTG.A	0.462	0.001	1	CCA.I1_3p	0.466	0	-1	ACC.I2_5p	0.409	0	1
535	CCT.I1_5p	0.477	0.001	1	CA.I2_5p	0.48	0.003	1	AAG.I2_5p	0.462	0.001	1	GGT.I2_5p	0.466	0	-1	GAA.I1_3p	0.409	0	-1
536	TAG.I2_5p	0.477	0.001	-1	GTT.C2	0.48	0.002	-1	CCC.I2_5p	0.462	0.001	-1	AGA.C1	0.466	0.001	-1	CGG.A	0.409	0	1
537	CCA.I1_5p	0.477	0.001	1	GT.C1	0.479	0.004	-1	AGC.A	0.461	0.002	1	AA.C2	0.465	0.004	-1	CCA.I1_3p	0.408	0	-1
538	AC.C2	0.477	0.002	1	ACA.I1_3p	0.479	0.001	-1	AGA.I2_5p	0.461	0.001	-1	ACA.C1	0.465	0.001	-1	AGC.C1	0.407	0	-1
539	ACA.C2	0.477	0.001	1	GTT.I1_5p	0.479	0.001	-1	GCC.I1_5p	0.461	0.001	-1	TTA.C1	0.465	0.001	1	CC.C1	0.407	0.001	-1
540	CTG.I2_3p	0.477	0.001	-1	TT.I1_5p	0.479	0.004	1	AC.A	0.46	0.002	1	CT.C2	0.465	0.002	1	CGG.C1	0.406	0.001	1
541	TGC.I2_3p	0.477	0.001	-1	GTG.I1_3p	0.479	0.002	1	TAC.C2	0.46	0.001	1	TA.A	0.465	0.002	1	TC.C1	0.405	0.001	1
542	AA.I2_3p	0.477	0.005	1	CTA.I2_5p	0.479	0.001	-1	AGA.I2_3p	0.46	0.001	-1	A.I1_3p	0.465	0.003	1	GGC.I1_5p	0.405	0	-1
543	GCT.I1_3p	0.476	0.001	-1	ACG.C2	0.479	0.003	1	TAA.I2_5p	0.46	0.001	-1	TCC.I2_3p	0.465	0	-1	AAT.A	0.405	0.001	-1
544	CTT.I1_3p	0.476	0.004	1	GG.I1_3p	0.479	0.003	1	TGC.I2_5p	0.46	0	-1	AAC.C2	0.465	0.001	-1	CCT.I1_3p	0.404	0.001	1
545	AGC.I2_5p	0.476	0	-1	CTT.I2_3p	0.479	0.001	-1	AAC.C1	0.459	0.001	-1	GTG.I2_5p	0.464	0.001	1	CGC.I1_5p	0.404	0	-1
546	AGC.I1_3p	0.476	0.001	1	CGT.I1_5p	0.478	0	-1	CAA.C1	0.459	0.001	-1	TGT.I1_3p	0.464	0.001	1	TCG.C1	0.403	0	1
547	GCG.I1_3p	0.475	0	-1	TGA.I2_3p	0.478	0.001	-1	GGA.C1	0.459	0.001	-1	TCT.C1	0.464	0.001	-1	TGC.I2_3p	0.402	0	1
548	ACT.I2_3p	0.475	0.001	-1	GTT.I2_5p	0.478	0.001	1	GGG.I1_5p	0.459	0.003	1	TGC.I1_5p	0.464	0	-1	GCT.I2_3p	0.401	0	-1
549	TGA.I1_3p	0.475	0.001	1	TCG.C2	0.478	0.002	1	TT.I1_5p	0.459	0.003	1	ACC.C2	0.461	0.001	1	ATA.I1_5p	0.4	0	-1
550	CG.I2_3p	0.474	0.001	1	CCA.I2_3p	0.478	0.001	-1	AA.I1_3p	0.458	0.006	-1	GCT.C1	0.461	0.001	1	TCA.A	0.4	0	-1
551	GAG.I2_3p	0.474	0.001	-1	GTC.I1_3p	0.478	0	-1	CC.I2_5p	0.457	0.003	1	A.I2_3p	0.46	0.002	-1	TG.C2	0.4	0.001	-1
552	CAA.I1_5p	0.474	0.001	-1	GCT.C2	0.477	0.001	-1	CAT.A	0.457	0.001	-1	GAG.I2_3p	0.46	0.001	-1	G.I2_3p	0.399	0.001	-1
553	ATC.I2_3p	0.473	0.001	1	GGG.I1_3p	0.477	0.001	-1	TG.I1_3p	0.457	0.002	-1	CTT.C1	0.46	0.001	1	TCT.I1_3p	0.397	0	-1
554	AGG.I1_5p	0.473	0.001	1	ATC.C2	0.477	0.002	1	AAA.C2	0.456	0.002	-1	AGG.I2_3p	0.46	0.001	-1	AGG.A	0.397	0.001	-1
555	AAG.I1_5p	0.473	0.001	-1	GTC.I1_5p	0.477	0	-1	CGG.C2	0.456	0	1	CCC.I1_3p	0.459	0.001	1	GCC.I2_3p	0.396	0	1
556	TAT.I1_5p	0.473	0.001	-1	TAT.I1_3p	0.477	0.002	1	TGG.I1_5p	0.455	0.001	1	TAA.I2_3p	0.459	0.001	-1	TA.A	0.395	0.001	-1
557	AAA.I2_3p	0.473	0.003	1	TAT.C2	0.477	0.002	1	GAC.I1_3p	0.455	0	1	GT.I2_5p	0.459	0.001	-1	AGG.I1_3p	0.393	0.001	1
558	GTA.I1_5p	0.472	0.001	-1	AAC.C2	0.477	0.001	1	GCA.A	0.455	0.001	1	AGA.I2_3p	0.459	0	-1	TA.C1	0.392	0.001	-1
559	TGT.C1	0.471	0.001	-1	AAC.C1	0.477	0.002	1	AGG.I1_3p	0.454	0.001	1	AA.I1_3p	0.459	0.002	1	CTC.I2_3p	0.391	0.001	1
560	ACG.C1	0.471	0.001	-1	GGG.I2_3p	0.476	0.001	-1	GCC.A	0.454	0.001	1	GGC.C2	0.458	0.001	1	TTG.A	0.391	0.001	1
561	TTC.I2_3p	0.471	0.001	-1	TGC.I1_3p	0.476	0.001	-1	GGC.I1_5p	0.454	0.001	1	TAT.C1	0.458	0.002	-1	TAA.I2_3p	0.39	0.001	1
562	CTT.C2	0.471	0.001	-1	GAC.I1_5p	0.476	0.001	1	TCC.I1_3p	0.454	0	1	AAG.I2_5p	0.456	0.001	-1	CAC.I2_3p	0.39	0	-1
563	TGA.I1_5p	0.47	0.001	-1	GGT.C1	0.475	0.001	-1	GCT.C1	0.454	0.001	1	logLen.I1_I2	0.455	0.003	-1	GAT.A	0.39	0	1
564	CGA.I2_5p	0.47	0	-1	GC.I1_5p	0.475	0.003	-1	TCG.C1	0.454	0.001	-1	TCA.I1_3p	0.455	0	1	A.C1	0.389	0.002	1
565	CCT.I1_3p	0.47	0.002	1	AGA.I1_5p	0.475	0.001	-1	TA.C2	0.453	0.003	1	CC.I1_3p	0.454	0.002	-1	logLen.I1_I2	0.389	0.001	-1
566	A.I2_3p	0.47	0.004	-1	AAG.I1_3p	0.475	0.001	1	TAG.I2_3p	0.453	0.001	1	TGC.C1	0.454	0.001	-1	AGA.C1	0.387	0.001	-1
567	GGG.I2_3p	0.469	0.001	-1	CCT.I2_3p	0.475	0.001	1	CAA.I1_3p	0.452	0	1	TCT.A	0.453	0.002	-1	TGC.I2_5p	0.387	0	1
568	CT.C2	0.469	0.003	-1	CTT.C1	0.475	0.001	-1	GGT.I2_5p	0.452	0	-1	A.C2	0.453	0.003	-1	TTC.I2_5p	0.386	0	-1
569	CGC.I1_3p	0.468	0	-1	TTT.I1_5p	0.474	0.004	1	TAA.I1_3p	0.452	0.001	1	T.C2	0.453	0.002	1	TA.I2_3p	0.385	0.001	1
570	GG.I1_3p	0.468	0.004	1	GCA.I1_5p	0.474	0.001	-1	GTA.A	0.451	0.001	-1	GGT.C1	0.452	0.001	-1	AAT.I1_3p	0.385	0.001	-1
571	GAC.I2_3p	0.468	0	-1	GC.I1_3p	0.474	0.003	-1	CTA.C2	0.451	0.001	-1	GGA.C2	0.452	0.001	-1	A.I1_5p	0.384	0.002	-1
572	TGG.I1_3p	0.468	0.001	-1	CA.A	0.474	0.004	1	CTA.I2_5p	0.451	0	-1	CCA.C2	0.452	0.001	1	TAT.C1	0.382	0	1
573	GT.I2_3p	0.467	0.002	1	AAA.I2_3p	0.474	0.002	1	GTC.I2_3p	0.451	0	-1	AAA.I1_3p	0.452	0.001	1	ACG.A	0.382	0	-1
574	A.C2	0.467	0.005	-1	ACC.C2	0.473	0.001	-1	T.I1_3p	0.45	0.006	-1	TCA.I1_5p	0.451	0	1	G.A	0.381	0.004	1
575	GC.I2_5p	0.467	0.002	-1	phastCons.I1_3p	0.473	0.047	-1	GGG.I1_3p	0.45	0.002	1	GA.I2_3p	0.451	0.001	-1	TAA.I1_3p	0.377	0.001	1
576	TC.I2_3p	0.467	0.002	-1	TTC.I2_3p	0.473	0.001	-1	SS5.I1	0.45	0.006	1	AAG.I2_3p	0.451	0.001	-1	GC.A	0.377	0.001	1
577	TAC.I1_3p	0.467	0	-1	ATG.I2_5p	0.473	0.001	-1	CCG.C2	0.45	0	1	A.A	0.451	0.003	-1	ACC.I1_5p	0.376	0	-1
578	ACT.C2	0.467	0.001	-1	ATA.I2_3p	0.473	0.001	-1	AAT.I1_3p	0.45	0.001	-1	ACT.I1_5p	0.45	0	1	TAC.I2_3p	0.374	0	1
579	CCA.I1_3p	0.466	0.001	1	TGG.I2_5p	0.473	0.001	1	GCT.I1_3p	0.45	0.001	-1	AT.A	0.448	0.002	-1	C.I1_3p	0.372	0.001	-1
580	CCA.C2	0.466	0.001	-1	AG.I1_5p	0.473	0.002	1	ATC.I2_5p	0.45	0	-1	logLen.A_I2	0.447	0.003	-1	TTG.C1	0.372	0.001	-1
581	GAC.I1_3p	0.466	0	-1	AGA.I1_3p	0.472	0.001	-1	GCA.I2_5p	0.449	0.001	1	AAA.A	0.447	0.002	-1	phastCons.A	0.372	0.002	-1
582	GAG.I1_5p	0.466	0.001	-1	AC.I1_5p	0.472	0.002	-1	TGT.I1_3p	0.449	0.001	-1	GTG.C1	0.447	0.001	-1	AAG.I2_3p	0.371	0	1
583	AAT.C2	0.466	0.001	-1	CGA.I2_5p	0.472	0	-1	G.I1_3p	0.449	0.005	1	CAC.I2_5p	0.447	0.001	-1	logLen.A_I2	0.371	0.002	1
584	GAA.I1_5p	0.466	0.001	-1	AT.I1_3p	0.472	0.005	1	CCA.I2_5p	0.449	0.001	1	ATA.A	0.447	0.001	1	CCT.C1	0.369	0	-1
585	TGC.I1_3p	0.465	0.001	-1	AG.C2	0.472	0.003	-1	CTA.I1_3p	0.448	0	-1	ACC.I1_5p	0.446	0	1	AAC.I2_5p	0.368	0	1
586	CG.I1_3p	0.465	0.001	-1	CGA.C1	0.471	0.001	1	GAT.A	0.448	0.001	-1	AA.C1	0.446	0.002	1	CT.I1_3p	0.367	0.001	-1
587	G.I1_3p	0.465	0.006	1	GCC.I1_3p	0.47	0.001	1	TTT.I1_5p	0.448	0.002	-1	GAA.I2_3p	0.445	0	1	AA.I1_3p	0.367	0.001	-1
588	GTG.I1_3p	0.465	0.001	1	CGT.A	0.47	0.001	1	GG.I1_3p	0.447	0.004	1	GC.C1	0.445	0.003	-1	CGT.A	0.367	0	-1
589	GTA.C1	0.464	0.001	-1	A.I2_5p	0.469	0.006	1	CAA.A	0.447	0.002	-1	GT.I2_3p	0.445	0.002	1	CGG.I1_3p	0.365	0	-1
590	CCG.I1_3p	0.464	0	-1	GTA.I1_5p	0.469	0.001	1	CAA.C2	0.447	0.001	1	AGA.I1_3p	0.444	0.001	1	CTC.I2_5p	0.364	0	1
591	TC.I1_5p	0.463	0.004	-1	AAC.I2_3p	0.468	0.001	-1	GAC.I2_3p	0.446	0	1	CT.I2_5p	0.443	0.002	-1	CT.I1_5p	0.361	0.001	-1
592	CGA.C2	0.463	0.001	1	GAC.I1_3p	0.468	0	1	CGG.I1_5p	0.446	0.001	1	CTC.I2_5p	0.443	0.001	-1	CCT.I2_5p	0.361	0.001	1
593	AG.C1	0.463	0.004	1	GCG.C2	0.468	0.002	1	GTT.I2_5p	0.446	0.001	-1	AG.A	0.441	0.003	-1	GCA.A	0.361	0.001	-1
594	C.I2_3p	0.461	0.005	1	AAC.I2_5p	0.468	0.001	1	CA.C1	0.445	0.003	-1	GCC.C2	0.441	0.001	1	T.C1	0.36	0.002	-1
595	ACC.I1_3p	0.461	0.001	1	CC.I1_5p	0.468	0.004	1	CGT.I2_3p	0.444	0	1	CGG.A	0.441	0	-1	CCT.I1_5p	0.356	0.001	1
596	GCC.I1_3p	0.46	0.001	-1	TTA.I1_5p	0.467	0.002	-1	GAC.I1_5p	0.444	0	1	AAC.A	0.44	0.001	-1	TGT.I1_5p	0.356	0.001	1
597	TAA.C2	0.457	0.001	-1	TAG.I2_3p	0.467	0.001	-1	TT.I1_3p	0.443	0.004	-1	CCT.I1_3p	0.44	0.001	-1	TGC.I1_5p	0.354	0	1
598	CAT.I2_3p	0.457	0.001	1	GAG.A	0.467	0.003	1	CGA.I2_3p	0.441	0	-1	ATG.C1	0.439	0.001	1	TAC.I1_5p	0.354	0	1
599	TTC.I1_3p	0.457	0.001	-1	GA.I2_3p	0.466	0.003	1	TGC.I2_3p	0.44	0.001	1	GGT.C2	0.438	0	1	TAA.I2_5p	0.349	0	-1
600	CCT.I2_3p	0.456	0.001	1	ACC.I2_3p	0.466	0.001	-1	TTC.C1	0.439	0.001	-1	CAT.C2	0.437	0.002	1	TC.I1_5p	0.341	0.001	1
601	T.I1_3p	0.456	0.006	1	GGA.C1	0.466	0.002	1	TGT.I2_5p	0.436	0.002	-1	AAC.I1_5p	0.437	0	1	CG.I1_3p	0.337	0	-1
602	ACC.C2	0.456	0.002	-1	AAC.I1_3p	0.465	0.001	1	TCA.A	0.434	0.002	-1	GAA.I1_3p	0.434	0	1	GAC.I2_5p	0.336	0	-1
603	CAC.I1_3p	0.454	0.002	-1	AC.C2	0.464	0.003	1	AC.C2	0.434	0.002	1	AAT.A	0.432	0.001	1	GCC.I1_3p	0.334	0	1
604	TTG.I1_3p	0.453	0.002	1	TTC.C1	0.46	0.002	1	TTA.I1_3p	0.433	0.001	1	logLen.A_I1	0.429	0.005	1	GTT.C1	0.333	0	1
605	phastCons.I2_5p	0.453	0.009	1	TAG.I2_5p	0.459	0.001	1	AAA.I1_3p	0.433	0.004	-1	AAG.I1_5p	0.426	0.001	1	AA.A	0.328	0.002	-1
606	GC.C2	0.452	0.004	1	TTC.C2	0.456	0.002	1	TC.A	0.425	0.004	1	CT.A	0.425	0.003	1	CCC.I1_5p	0.328	0.001	-1
607	GCG.C2	0.448	0.001	1	GAA.I2_5p	0.455	0.001	-1	GT.I2_5p	0.419	0.003	-1	ATC.C1	0.416	0.001	-1	C.I1_5p	0.326	0.002	1

## Sheet: d. feat_meth_iPSC
	excluded	excluded	excluded	excluded	included	included	included	included	multimodal	multimodal	multimodal	multimodal	overdispersed	overdispersed	overdispersed	overdispersed	underdispersed	underdispersed	underdispersed	underdispersed
	feature	AUC	effect	sign	feature	AUC	effect	sign	feature	AUC	effect	sign	feature	AUC	effect	sign	feature	AUC	effect	sign
1	phastCons.A	0.91	0.614	-1	phastCons.A	0.86	0.631	1	logLen.C2	0.726	0.149	1	phastCons.C2	0.587	0.042	-1	logLen.C2	0.802	0.044	1
2	phastCons.I1_3p	0.73	0.199	-1	phastCons.I1_3p	0.669	0.123	1	phastCons.C2	0.677	0.098	-1	phastCons.C1	0.586	0.04	-1	phastCons.C2	0.711	0.025	-1
3	phastCons.I2_5p	0.725	0.2	-1	phastCons.I2_5p	0.665	0.127	1	logLen.C1	0.645	0.091	1	MTG.I2_3p	0.576	0.015	-1	C.C1	0.68	0.025	1
4	CT.A	0.62	0.162	1	logLen.C2	0.637	0.251	-1	phastCons.C1	0.603	0.052	-1	AT.I2_3p	0.574	0.027	1	UGU.C2	0.672	0	1
5	A.A	0.613	0.157	-1	CT.A	0.608	0.164	-1	GTU.C2	0.584	0	1	CTG.I2_3p	0.569	0.013	-1	AT.C1	0.668	0.017	-1
6	CCT.A	0.606	0.101	1	CTC.A	0.603	0.137	-1	UGT.C2	0.58	0	1	GAG.I2_5p	0.568	0.01	-1	T.C1	0.664	0.02	-1
7	CTC.A	0.605	0.127	1	CCT.A	0.596	0.108	-1	GA.C2	0.58	0.028	-1	TAT.I2_3p	0.567	0.016	1	GC.C1	0.661	0.019	1
8	MT.A	0.601	0.135	1	phastCons.C2	0.593	0.175	1	TG.A	0.579	0.035	-1	G.I1_3p	0.565	0.026	-1	CCC.C2	0.66	0.012	1
9	GA.A	0.601	0.112	-1	ATG.A	0.592	0.079	1	UTA.C2	0.573	0	1	AT.I2_5p	0.563	0.024	1	GUG.C1	0.654	0.014	1
10	MTM.A	0.596	0.122	1	phastCons.C1	0.589	0.158	1	UUG.C2	0.573	0	1	MMT.I2_3p	0.561	0.011	-1	MMM.C2	0.654	0.012	1
11	AA.A	0.596	0.124	-1	A.A	0.589	0.139	1	TAA.C2	0.572	0.014	1	G.I2_5p	0.561	0.024	-1	UUU.C2	0.652	0	1
12	MMT.A	0.594	0.093	1	TC.A	0.587	0.129	-1	UAU.C2	0.571	0	1	GMM.I2_5p	0.559	0.01	-1	GCG.C1	0.652	0.016	1
13	GAA.A	0.593	0.087	-1	MTM.A	0.584	0.12	-1	ATU.C2	0.569	0	1	GM.I2_3p	0.559	0.02	-1	CC.C1	0.652	0.021	1
14	SS5.I2	0.592	0.145	-1	AT.A	0.584	0.114	1	GUG.C2	0.568	0	1	GG.I1_3p	0.559	0.022	-1	AGT.I1_5p	0.65	0.004	-1
15	TC.A	0.591	0.119	1	C.A	0.583	0.134	-1	GUU.C2	0.568	0.001	1	GMM.C2	0.559	0.012	-1	I2_3p.cell_mean_meth	0.649	0.009	-1
16	CTG.A	0.587	0.076	1	GA.A	0.582	0.106	1	UGU.C2	0.568	0	1	GMM.I2_3p	0.559	0.009	-1	AA.I1_5p	0.648	0.016	-1
17	TCC.A	0.584	0.067	1	CC.A	0.581	0.115	-1	TGG.A	0.568	0.02	-1	GCC.C2	0.558	0.012	-1	GGU.I2_5p	0.648	0.002	1
18	ATG.A	0.582	0.06	-1	SS5.I2	0.579	0.148	1	UTU.C2	0.568	0	1	ATA.I2_3p	0.558	0.013	1	UG.I2_5p	0.647	0.005	1
19	AGA.A	0.579	0.074	-1	TCC.A	0.579	0.076	-1	GGU.C2	0.567	0	1	ATT.I2_3p	0.558	0.014	1	UG.C1	0.647	0.018	1
20	MTG.A	0.578	0.07	1	logLen.C1	0.578	0.157	-1	AUT.C2	0.566	0	1	CCT.I2_3p	0.557	0.011	-1	T.I2_3p	0.647	0.017	-1
21	AAA.A	0.578	0.082	-1	AA.A	0.578	0.108	1	UGG.C2	0.565	0	1	AG.I2_5p	0.557	0.019	-1	TG.C1	0.646	0.014	-1
22	C.A	0.577	0.104	1	GAA.A	0.577	0.083	1	TUU.C2	0.564	0	1	T.I1_3p	0.557	0.025	1	TAT.I2_3p	0.646	0.008	-1
23	TM.A	0.576	0.099	1	MT.A	0.576	0.111	-1	GGM.A	0.561	0.015	-1	TCT.C1	0.556	0.011	1	UU.C1	0.646	0.016	1
24	CC.A	0.576	0.087	1	MMT.A	0.575	0.089	-1	AAU.C2	0.561	0.001	1	MG.I2_3p	0.556	0.008	-1	TTT.A	0.646	0.009	-1
25	AT.A	0.574	0.083	-1	TAT.A	0.571	0.053	1	AGU.C2	0.56	0.001	1	GGM.I2_3p	0.555	0.009	-1	GC.I2_5p	0.645	0.014	1
26	AMA.A	0.574	0.054	-1	TCT.A	0.568	0.073	-1	TTA.C2	0.56	0.011	1	TA.I2_3p	0.555	0.02	1	TTT.I1_5p	0.643	0.012	-1
27	TMM.A	0.573	0.06	1	CTG.A	0.567	0.066	-1	TTT.C2	0.557	0.021	1	TAT.I1_3p	0.555	0.015	1	CCT.C2	0.642	0.008	1
28	ACA.A	0.573	0.052	-1	AMA.A	0.564	0.055	1	UUA.C2	0.557	0.001	1	CAT.I2_3p	0.555	0.007	1	CC.C2	0.642	0.017	1
29	TCT.A	0.573	0.068	1	CCC.A	0.561	0.056	-1	U.A	0.557	0.03	1	CG.I1_3p	0.554	0.01	-1	UUU.I2_5p	0.642	0.004	1
30	GAC.A	0.568	0.042	-1	AAA.A	0.561	0.066	1	UUT.C2	0.556	0.001	1	GAG.I1_3p	0.554	0.008	-1	C1.cell_mean_meth	0.642	0.015	-1
31	CAA.A	0.568	0.057	-1	TM.A	0.56	0.087	-1	T.A	0.556	0.031	-1	MT.I2_3p	0.553	0.019	-1	TT.A	0.642	0.013	-1
32	AAG.A	0.568	0.063	-1	MAA.A	0.56	0.057	1	AUA.C2	0.556	0.001	1	GCC.I2_5p	0.553	0.01	-1	ATT.I2_3p	0.641	0.008	-1
33	MAA.A	0.567	0.057	-1	TMM.A	0.559	0.06	-1	UA.A	0.556	0.018	1	T.I2_3p	0.553	0.022	1	CGC.C2	0.641	0.002	1
34	GAM.A	0.565	0.04	-1	TU.A	0.559	0.047	-1	phastCons.I1_3p	0.555	0.042	1	ATA.I2_5p	0.553	0.014	1	ATG.C1	0.641	0.009	-1
35	MM.A	0.563	0.075	1	UTU.A	0.558	0.013	-1	TUA.C2	0.555	0	1	GM.C2	0.553	0.017	-1	C.A	0.641	0.017	1
36	M.A	0.562	0.07	1	UU.A	0.558	0.051	-1	GTU.C1	0.554	0.002	1	CAT.I1_3p	0.553	0.008	1	UAU.C1	0.64	0.004	1
37	TMT.A	0.562	0.06	1	A.cell_mean_meth	0.557	0.104	1	GAT.C2	0.554	0.015	-1	CT.I2_3p	0.553	0.018	-1	TT.C1	0.64	0.013	-1
38	logLen.C2	0.561	0.066	1	TGU.I2_5p	0.557	0.004	-1	AU.A	0.554	0.016	1	GCC.I2_3p	0.553	0.007	-1	CGG.C1	0.639	0.013	1
39	TAT.A	0.56	0.036	-1	TUU.A	0.557	0.011	-1	AUU.C2	0.554	0	1	CG.I2_3p	0.552	0.007	-1	phastCons.C1	0.638	0.018	-1
40	AAT.A	0.559	0.045	-1	UUA.I2_5p	0.557	0.005	-1	GUA.A	0.553	0.004	1	M.I2_3p	0.552	0.024	-1	UUG.I2_5p	0.638	0.001	1
41	TAG.A	0.559	0.026	1	AGA.A	0.557	0.059	1	AGU.A	0.553	0.005	1	MG.I1_3p	0.552	0.008	-1	GUA.I2_5p	0.638	0.001	1
42	AAM.A	0.558	0.038	-1	UT.A	0.557	0.059	-1	TUT.C2	0.553	0	1	AT.I1_3p	0.552	0.021	1	A.I1_5p	0.638	0.017	-1
43	GCC.A	0.558	0.044	1	GAM.A	0.557	0.039	1	TAG.C2	0.553	0.003	1	AAC.I1_5p	0.552	0.004	1	GCC.C1	0.637	0.013	1
44	logLen.I1	0.557	0.079	-1	AAT.A	0.556	0.049	1	UGA.C2	0.553	0	1	GC.I2_3p	0.552	0.016	-1	MMT.C2	0.637	0.008	1
45	AGT.A	0.556	0.037	1	MG.A	0.556	0.054	1	UAG.A	0.553	0.006	1	AG.I1_3p	0.552	0.014	-1	U.C1	0.637	0.017	1
46	AAC.A	0.556	0.036	-1	GUU.I2_5p	0.556	0.004	-1	GAT.A	0.553	0.012	-1	GG.I2_5p	0.552	0.018	-1	AGU.C1	0.637	0.005	1
47	CGA.A	0.555	0.019	-1	TTU.I2_5p	0.556	0.007	-1	TGU.C2	0.553	0.001	1	CTC.C1	0.552	0.013	1	AAA.I1_5p	0.636	0.011	-1
48	AM.A	0.555	0.061	-1	UU.I2_5p	0.555	0.029	-1	UU.A	0.553	0.018	1	MM.I2_3p	0.552	0.021	-1	TGA.C1	0.636	0.008	-1
49	MGA.A	0.555	0.018	-1	TUT.I2_5p	0.555	0.009	-1	TU.A	0.552	0.014	1	GAA.C2	0.552	0.015	1	T.A	0.636	0.016	-1
50	AMG.A	0.553	0.018	-1	TU.I2_5p	0.555	0.031	-1	GT.A	0.552	0.018	-1	GGA.I1_3p	0.551	0.008	-1	TGU.I2_5p	0.636	0.001	1
51	ACG.A	0.552	0.019	-1	AAG.A	0.555	0.053	1	UUU.C2	0.552	0	1	AGG.I2_5p	0.551	0.008	-1	TA.I2_3p	0.635	0.013	-1
52	T.A	0.552	0.078	1	MM.A	0.555	0.08	-1	ATG.A	0.551	0.013	-1	TU.A	0.551	0.002	1	AT.A	0.635	0.014	-1
53	CCA.I2_5p	0.552	0.025	1	TAU.I2_5p	0.555	0.002	-1	ATA.C2	0.551	0.007	1	AGG.I1_3p	0.551	0.008	-1	TA.I1_5p	0.635	0.013	-1
54	AC.A	0.552	0.056	-1	U.I2_5p	0.554	0.054	-1	GU.A	0.55	0.019	1	GM.I2_5p	0.551	0.017	-1	GCT.I2_5p	0.634	0.004	1
55	GMM.A	0.552	0.04	1	ACA.A	0.554	0.043	1	MTG.A	0.55	0.018	-1	GC.C2	0.55	0.016	-1	MGM.C2	0.633	0.002	1
56	GT.A	0.551	0.047	1	AU.I2_5p	0.554	0.02	-1	AGT.C2	0.55	0.006	1	UTA.A	0.55	0	1	TAA.I1_5p	0.633	0.007	-1
57	logLen.I1_I2	0.549	0.064	-1	UT.I2_5p	0.554	0.035	-1	UT.A	0.55	0.02	1	UUA.A	0.55	0	1	UU.I2_5p	0.632	0.013	1
58	MG.A	0.548	0.038	-1	U.A	0.554	0.078	-1	phastCons.I2_5p	0.549	0.034	1	TGG.I1_3p	0.55	0.008	-1	UGG.C1	0.632	0.011	1
59	CAC.A	0.547	0.031	1	UTG.I2_5p	0.554	0.008	-1	UG.C2	0.549	0.001	1	GMT.I2_3p	0.55	0.006	-1	AAA.I2_5p	0.632	0.01	-1
60	CCC.A	0.546	0.032	1	TUA.I2_5p	0.553	0.005	-1	TAU.C2	0.549	0	1	TMG.I1_3p	0.55	0.001	-1	MM.C2	0.631	0.017	1
61	CG.A	0.546	0.04	-1	UA.I2_5p	0.553	0.031	-1	GGC.A	0.549	0.01	-1	UAG.A	0.549	0.002	1	TA.I2_5p	0.631	0.014	-1
62	logLen.A	0.544	0.061	-1	UAT.I2_5p	0.553	0.005	-1	UAA.C2	0.548	0.001	1	AAT.I2_5p	0.549	0.011	1	ATT.C1	0.631	0.007	-1
63	MMM.A	0.544	0.027	1	GU.I2_5p	0.553	0.023	-1	GMT.A	0.548	0.013	-1	C.I2_3p	0.549	0.021	-1	GU.C1	0.631	0.017	1
64	MMA.I2_5p	0.544	0.023	1	UUT.A	0.553	0.015	-1	AAA.C2	0.548	0.009	1	AGM.I2_5p	0.549	0.005	-1	UAU.C2	0.631	0	1
65	GCC.I2_5p	0.544	0.02	1	MGA.A	0.553	0.023	1	G.C2	0.547	0.019	-1	TT.I1_3p	0.549	0.019	1	CAG.I2_3p	0.63	0.004	1
66	TGC.A	0.543	0.033	1	AUU.I2_5p	0.553	0.002	-1	MU.C2	0.547	0	1	GG.I2_3p	0.548	0.016	-1	TT.I1_5p	0.63	0.014	-1
67	GCT.A	0.542	0.031	1	M.A	0.552	0.056	-1	CCC.C2	0.547	0.007	1	phastCons.A	0.548	0.023	-1	CG.C1	0.63	0.02	1
68	GC.A	0.542	0.043	1	UUT.I2_5p	0.552	0.006	-1	UAT.C2	0.547	0	1	UA.A	0.548	0.003	1	GU.I2_5p	0.63	0.01	1
69	CC.I2_5p	0.541	0.032	1	TUT.A	0.552	0.011	-1	GAU.I2_5p	0.546	0.001	1	TUT.A	0.548	0.001	1	A.I2_5p	0.629	0.015	-1
70	ATA.A	0.541	0.022	-1	CAA.A	0.552	0.049	1	UGG.C1	0.546	0.007	1	GC.I2_5p	0.548	0.017	-1	GAA.C1	0.629	0.008	-1
71	GGA.A	0.541	0.029	-1	GUT.I2_5p	0.552	0.004	-1	TA.C1	0.546	0.02	-1	AUA.A	0.548	0	1	TAG.I1_5p	0.629	0.003	-1
72	TAA.I2_5p	0.541	0.032	-1	UAA.I2_5p	0.552	0.003	-1	MMM.C2	0.546	0.007	1	TAU.I1_3p	0.548	0	1	GUU.I2_5p	0.629	0.002	1
73	SS3.I1	0.541	0.067	-1	UUU.A	0.551	0.013	-1	TU.C2	0.545	0.003	1	GGM.I2_5p	0.547	0.009	-1	TT.I2_3p	0.628	0.013	-1
74	GMM.I2_5p	0.54	0.021	1	UTT.I2_5p	0.551	0.008	-1	AGT.I1_3p	0.545	0.005	-1	GGC.I2_3p	0.547	0.008	-1	UA.C1	0.628	0.011	1
75	UTU.A	0.539	0.004	1	UTA.I2_5p	0.551	0.002	-1	AMT.A	0.545	0.009	-1	ATG.I2_3p	0.547	0.006	1	GTA.I1_5p	0.628	0.004	-1
76	GMT.A	0.538	0.028	1	UUU.C2	0.551	0.001	-1	TA.C2	0.545	0.018	1	GTU.A	0.547	0	1	TUU.I2_5p	0.628	0.002	1
77	AAA.I1_3p	0.537	0.034	-1	GTU.C2	0.551	0	-1	MMM.C1	0.545	0.006	1	T.I2_5p	0.547	0.022	1	C.I2_5p	0.628	0.016	1
78	TGM.A	0.537	0.029	1	TAG.A	0.55	0.026	-1	GAG.C1	0.545	0.015	1	AAT.I2_3p	0.547	0.01	1	AT.I2_3p	0.627	0.011	-1
79	MM.I2_5p	0.537	0.032	1	AAM.A	0.55	0.038	1	UU.C2	0.545	0.004	1	MG.A	0.547	0.014	-1	UGU.I2_5p	0.627	0.001	1
80	UUA.I2_5p	0.537	0.001	1	AUT.I2_5p	0.55	0.003	-1	UM.C2	0.544	0	1	GMT.I1_3p	0.547	0.004	-1	GG.I2_3p	0.627	0.013	1
81	MAM.A	0.537	0.024	1	UTU.I2_5p	0.549	0.005	-1	UTT.I2_5p	0.544	0.004	1	ATT.I1_3p	0.546	0.011	1	UTG.I2_5p	0.627	0.002	1
82	AA.I1_3p	0.536	0.04	-1	AUU.C2	0.549	0.001	-1	TUU.C1	0.544	0.002	1	GC.I1_3p	0.546	0.015	-1	G.I2_5p	0.627	0.016	1
83	GGT.A	0.536	0.018	1	TMT.A	0.549	0.057	-1	TUT.C1	0.544	0.003	1	GTA.I2_3p	0.546	0.005	1	GAT.C1	0.627	0.007	-1
84	C.I2_5p	0.536	0.034	1	UA.A	0.549	0.048	-1	UT.C2	0.544	0.002	1	AGM.I2_3p	0.546	0.004	-1	TT.I2_5p	0.626	0.014	-1
85	TAU.I2_5p	0.535	0.001	1	AUA.I2_5p	0.549	0.004	-1	UAG.C2	0.544	0.001	1	GCT.I1_3p	0.546	0.004	-1	GUT.I2_5p	0.626	0.001	1
86	ACC.I2_5p	0.535	0.012	1	MTG.A	0.549	0.048	-1	AGG.C1	0.543	0.011	1	GGM.I1_3p	0.546	0.007	-1	GUU.C2	0.626	0	1
87	TGA.I1_3p	0.535	0.013	-1	TTU.C1	0.548	0.015	-1	TGT.A	0.543	0.011	-1	GAU.A	0.546	0	1	GGG.I1_5p	0.626	0.015	1
88	TCA.A	0.534	0.025	1	UAG.I2_5p	0.548	0.006	-1	CC.C1	0.543	0.016	1	TMT.C1	0.546	0.009	1	AAT.I1_5p	0.626	0.007	-1
89	MTT.I2_5p	0.534	0.016	-1	SS3.I1	0.548	0.086	1	GGG.C2	0.543	0.004	1	G.I2_3p	0.546	0.019	-1	I2_5p.cell_mean_meth	0.625	0.02	-1
90	A.I1_3p	0.533	0.034	-1	GAC.A	0.548	0.033	1	UG.A	0.543	0.011	1	GGC.I1_3p	0.545	0.008	-1	CG.I2_5p	0.625	0.009	1
91	GM.A	0.533	0.035	1	AGU.I2_5p	0.548	0.003	-1	UAA.A	0.543	0.004	1	MMM.I2_3p	0.545	0.011	-1	GGU.C1	0.625	0.01	1
92	TAM.A	0.532	0.018	-1	ATU.I2_5p	0.548	0.003	-1	TTG.A	0.543	0.009	-1	G.C1	0.545	0.017	-1	T.I2_5p	0.625	0.015	-1
93	A.cell_mean_meth	0.532	0.045	-1	MMM.A	0.548	0.04	-1	GGU.C1	0.542	0.005	1	A.cell_std_meth	0.545	0.023	1	CGC.C1	0.625	0.015	1
94	C.I1_3p	0.532	0.032	1	TUU.I2_5p	0.547	0.005	-1	CCC.C1	0.542	0.007	1	TUT.C1	0.545	0.002	1	UGG.I2_5p	0.625	0.001	1
95	TUU.A	0.532	0.004	1	UAG.A	0.547	0.017	-1	CTA.C2	0.542	0.003	1	CC.I2_3p	0.545	0.018	-1	CC.I2_5p	0.624	0.016	1
96	AUU.I2_5p	0.532	0	1	CGA.A	0.547	0.02	1	GTT.C2	0.541	0.006	1	TCG.I1_3p	0.545	0.001	-1	TTA.I2_5p	0.624	0.007	-1
97	TGC.I2_5p	0.532	0.012	1	TUA.A	0.547	0.008	-1	AUA.A	0.541	0.004	1	TT.I2_3p	0.545	0.019	1	C.C2	0.624	0.016	1
98	MTT.I1_3p	0.532	0.019	-1	GU.A	0.547	0.043	-1	AGC.A	0.541	0.013	1	MGA.I2_3p	0.545	0.001	-1	TAM.I1_5p	0.624	0.003	-1
99	GAA.I1_3p	0.532	0.012	-1	GCC.A	0.547	0.043	-1	AT.A	0.54	0.019	-1	AAA.I1_5p	0.545	0.011	1	GMG.C1	0.623	0.001	1
100	UTA.I2_5p	0.531	0.001	1	CAC.A	0.547	0.038	-1	AG.A	0.54	0.02	1	ATU.I2_5p	0.545	0	1	UUU.C1	0.623	0.009	1
101	AG.I2_3p	0.531	0.026	-1	TUT.C1	0.547	0.012	-1	AU.C2	0.54	0.002	1	CG.A	0.545	0.015	-1	MTA.I1_5p	0.622	0.003	-1
102	UTU.I2_5p	0.531	0.001	1	UAU.C2	0.546	0.001	-1	UUT.C1	0.54	0.003	1	AUT.C1	0.545	0.002	1	GA.C1	0.622	0.011	-1
103	M.I2_5p	0.531	0.024	1	AUT.I1_3p	0.546	0.005	-1	GTM.I1_3p	0.54	0.004	-1	GGC.I2_5p	0.544	0.009	-1	AA.I2_5p	0.622	0.013	-1
104	TTU.I2_5p	0.531	0.002	1	UAA.I1_3p	0.546	0.004	-1	TUT.I2_5p	0.54	0.005	1	GAT.I2_5p	0.544	0.005	1	AAT.C1	0.622	0.008	-1
105	TGU.I2_5p	0.531	0.001	1	TUT.C2	0.546	0.001	-1	GU.I2_5p	0.54	0.013	1	logLen.C1	0.544	0.019	1	AMT.I1_5p	0.622	0.004	-1
106	TUT.I2_5p	0.531	0.002	1	AUT.C2	0.546	0.001	-1	MTM.I1_3p	0.54	0.008	-1	TAA.I2_3p	0.544	0.009	1	C.I2_3p	0.622	0.015	1
107	UUT.A	0.531	0.007	1	GAU.I2_5p	0.546	0.001	-1	AAU.A	0.54	0.002	1	MAG.I2_5p	0.544	0.007	-1	ATA.I1_5p	0.622	0.006	-1
108	TTT.I1_3p	0.531	0.05	1	AAU.I2_5p	0.546	0.002	-1	TTU.A	0.539	0.002	1	TAA.I2_5p	0.544	0.01	1	C.I1_5p	0.622	0.015	1
109	logLen.A_I1	0.531	0.048	1	UAU.I2_5p	0.546	0.003	-1	AGM.I1_3p	0.539	0.005	-1	ATU.A	0.544	0	1	GGG.I2_5p	0.622	0.009	1
110	CA.I1_3p	0.531	0.027	1	AM.A	0.546	0.065	1	AUU.A	0.539	0.002	1	phastCons.I2_5p	0.544	0.028	1	I1_5p.cell_mean_meth	0.622	0.015	-1
111	TU.I2_5p	0.53	0.008	1	UUA.I1_3p	0.546	0.006	-1	TG.C2	0.539	0.012	-1	TA.I2_5p	0.544	0.018	1	GUU.C1	0.622	0.01	1
112	TAC.A	0.53	0.017	-1	AGU.C2	0.546	0.002	-1	AGU.I2_5p	0.539	0.001	1	GM.I1_3p	0.543	0.014	-1	CC.A	0.621	0.014	1
113	CCT.I2_5p	0.53	0.013	1	UTG.A	0.545	0.016	-1	UAG.I2_5p	0.539	0.002	1	GCT.I2_3p	0.543	0.006	-1	I2_3p.cell_std_meth	0.621	0.013	1
114	CC.I1_3p	0.53	0.017	1	UUA.C1	0.545	0.018	-1	TAT.A	0.539	0.01	-1	GGC.C1	0.543	0.011	-1	UGU.C1	0.62	0.014	1
115	ATG.I1_3p	0.53	0.012	-1	A.cell_std_meth	0.545	0.082	-1	phastCons.I1_5p	0.539	0.007	-1	CGG.I1_3p	0.543	0.002	-1	GCC.C2	0.62	0.008	1
116	CCA.I1_3p	0.53	0.014	1	AMG.A	0.545	0.021	1	TGU.A	0.539	0.003	1	AA.I1_5p	0.543	0.015	1	AGG.I2_3p	0.62	0.005	1
117	T.I2_3p	0.53	0.04	1	TAU.C2	0.545	0	-1	TGA.A	0.539	0.009	-1	TTC.I1_3p	0.543	0.007	1	AUG.C2	0.62	0	1
118	phastCons.C1	0.53	0.048	-1	C1.cell_mean_meth	0.545	0.067	1	AT.C1	0.539	0.019	-1	MTM.C1	0.543	0.011	1	UUA.I2_5p	0.62	0.001	1
119	U.I2_5p	0.53	0.007	1	TAG.C2	0.545	0.014	-1	MAM.C1	0.539	0.005	1	MTM.I2_3p	0.543	0.007	-1	UUU.I1_5p	0.62	0.009	1
120	GTC.A	0.529	0.017	1	UUA.A	0.545	0.009	-1	MAG.I1_3p	0.539	0.007	-1	AGU.A	0.543	0	1	AUU.I2_5p	0.619	0	1
121	CA.I1_5p	0.529	0.026	-1	UTU.C1	0.545	0.021	-1	UUA.A	0.538	0.002	1	TGT.I1_5p	0.543	0.007	1	GTU.I2_5p	0.619	0.001	1
122	UUT.I2_5p	0.529	0.001	1	TUU.I1_3p	0.545	0.008	-1	AGU.C1	0.538	0.004	1	MAT.I2_3p	0.543	0.006	1	GGG.I2_3p	0.619	0.007	1
123	UAA.I1_3p	0.529	0.002	1	TUU.C1	0.545	0.023	-1	TAG.I1_3p	0.538	0.005	-1	AGC.I2_5p	0.543	0.004	-1	AAM.I1_5p	0.619	0.003	-1
124	MAG.I1_5p	0.529	0.019	-1	AU.I1_3p	0.545	0.029	-1	CA.A	0.538	0.015	1	AUU.C2	0.543	0.001	1	GCC.I2_5p	0.619	0.006	1
125	UAA.I2_5p	0.529	0.001	1	UTA.C2	0.544	0.001	-1	GGA.C2	0.538	0.009	-1	GMM.I1_3p	0.543	0.007	-1	CC.I2_3p	0.619	0.015	1
126	UT.I2_5p	0.529	0.007	1	ATA.A	0.544	0.029	1	AAU.I1_3p	0.538	0.001	1	UTA.I1_3p	0.542	0	1	ATT.I1_5p	0.619	0.007	-1
127	TUT.A	0.529	0.005	1	AAU.C2	0.544	0.001	-1	GTG.A	0.538	0.009	-1	CCG.I1_3p	0.542	0.002	-1	CGC.I2_5p	0.618	0.002	1
128	A.cell_std_meth	0.529	0.043	1	TU.C1	0.544	0.049	-1	UUG.A	0.538	0.003	1	UAT.I1_3p	0.542	0.001	1	GG.I2_5p	0.618	0.015	1
129	MAM.I1_5p	0.529	0.01	-1	UAU.I1_3p	0.544	0.005	-1	GG.A	0.538	0.012	-1	TGM.C2	0.542	0.009	-1	T.I1_5p	0.618	0.015	-1
130	I1_5p.cell_mean_meth	0.529	0.046	-1	AUA.I1_3p	0.544	0.005	-1	UA.I2_5p	0.538	0.012	1	phastCons.I1_3p	0.542	0.029	1	AU.C1	0.617	0.009	1
131	CAA.I1_3p	0.529	0.01	1	TGU.I1_3p	0.544	0.007	-1	TGG.C1	0.538	0.01	-1	CG.C1	0.542	0.013	-1	U.I2_5p	0.617	0.018	1
132	TAA.I1_3p	0.529	0.022	-1	UA.I1_3p	0.544	0.041	-1	TUA.A	0.538	0.003	1	AAU.I1_5p	0.542	0.001	1	G.I2_3p	0.617	0.013	1
133	AU.I2_5p	0.529	0.006	1	UTA.I1_3p	0.544	0.003	-1	UAU.A	0.538	0.003	1	MGG.I1_3p	0.542	0.001	-1	CCC.I2_5p	0.617	0.01	1
134	MA.I1_5p	0.529	0.035	-1	TUT.I1_3p	0.544	0.014	-1	GAA.C2	0.538	0.013	-1	MGM.C2	0.542	0.004	-1	GUG.C2	0.617	0	1
135	AMM.I2_5p	0.529	0.011	1	I1_3p.cell_mean_meth	0.543	0.09	1	TTU.C1	0.538	0.002	1	A.cell_mean_meth	0.542	0.004	-1	TGC.I2_5p	0.617	0.004	1
136	M.I1_5p	0.529	0.041	-1	GGU.I2_5p	0.543	0.003	-1	MTA.C2	0.538	0.003	1	CAG.I1_3p	0.542	0.006	-1	GGA.I2_3p	0.617	0.004	1
137	CTC.I2_5p	0.529	0.013	1	UAA.C2	0.543	0.002	-1	GAU.A	0.537	0.002	1	C2.cell_std_meth	0.542	0.019	1	TTT.I2_3p	0.617	0.01	-1
138	GGM.I1_5p	0.529	0.015	-1	UU.I1_3p	0.543	0.045	-1	UUT.A	0.537	0.005	1	UAT.I2_5p	0.542	0.001	1	CCG.I2_5p	0.617	0.002	1
139	GTG.A	0.528	0.018	1	TU.I1_3p	0.543	0.047	-1	GTT.A	0.537	0.007	-1	AAU.I1_3p	0.542	0	1	ATT.A	0.617	0.008	-1
140	TUA.I2_5p	0.528	0.001	1	UUU.I2_5p	0.543	0.006	-1	TU.I2_5p	0.537	0.016	1	AUT.I1_3p	0.542	0	1	CCC.C1	0.616	0.013	1
141	TUU.I1_5p	0.528	0.015	1	TTU.I1_3p	0.543	0.012	-1	UTU.A	0.537	0.004	1	AUA.I1_3p	0.541	0.001	1	GC.I1_5p	0.616	0.014	1
142	UUA.I1_3p	0.528	0.002	1	UAU.A	0.543	0.008	-1	AUT.C1	0.537	0.002	1	UTT.C1	0.541	0.003	1	G.I1_5p	0.616	0.016	1
143	UTU.I1_3p	0.528	0.004	1	UT.I1_3p	0.543	0.052	-1	U.I2_5p	0.537	0.029	1	GCC.I1_3p	0.541	0.007	-1	UAG.I2_5p	0.616	0.002	1
144	CCA.I2_3p	0.528	0.015	-1	UU.C1	0.543	0.055	-1	UAT.I2_5p	0.537	0.002	1	MG.C2	0.541	0.011	-1	TTT.I2_5p	0.616	0.011	-1
145	GAT.A	0.528	0.022	-1	AUT.A	0.543	0.007	-1	TCT.C2	0.537	0.004	1	GGC.I1_5p	0.541	0.009	-1	MAG.I2_3p	0.616	0.004	1
146	UAU.I2_5p	0.528	0	1	UA.C1	0.543	0.045	-1	AUU.I1_3p	0.537	0.001	1	TGU.A	0.541	0.001	1	TA.C1	0.616	0.011	-1
147	TM.C1	0.528	0.036	-1	TUA.I1_3p	0.543	0.007	-1	TTU.I2_5p	0.537	0.003	1	TCT.C2	0.541	0.008	1	GUA.C1	0.616	0.004	1
148	GM.I1_5p	0.528	0.032	-1	UTT.I1_3p	0.543	0.014	-1	UGA.C1	0.537	0.001	1	MGG.I2_5p	0.541	0.002	-1	AAA.I1_3p	0.616	0.008	-1
149	TCG.A	0.528	0.007	-1	GUA.C2	0.543	0.003	-1	TUT.A	0.537	0.003	1	MMG.I1_3p	0.541	0.002	-1	TTG.C1	0.616	0.007	-1
150	TTU.I1_5p	0.528	0.009	1	GUT.I1_3p	0.542	0.007	-1	GUT.I2_5p	0.537	0.002	1	TA.I1_3p	0.541	0.017	1	ATA.I2_3p	0.616	0.006	-1
151	CAC.I1_3p	0.528	0.013	1	U.I1_3p	0.542	0.074	-1	UA.C2	0.536	0.005	1	TAC.I2_5p	0.541	0.004	1	A.C1	0.616	0.014	-1
152	CGG.A	0.528	0.012	-1	AU.A	0.542	0.034	-1	AUT.I1_3p	0.536	0.002	1	CAG.I2_5p	0.541	0.007	-1	GCG.C2	0.616	0.002	1
153	TU.A	0.528	0.019	1	TAU.I1_3p	0.542	0.002	-1	AU.I2_5p	0.536	0.009	1	TUA.A	0.541	0.001	1	AT.I2_5p	0.615	0.011	-1
154	GGG.A	0.528	0.018	1	UAG.I1_3p	0.542	0.01	-1	AGA.C2	0.536	0.013	-1	AU.A	0.541	0.001	1	TU.C1	0.615	0.009	1
155	UA.I2_5p	0.528	0.008	1	GUA.C1	0.542	0.015	-1	A.cell_mean_meth	0.536	0.035	-1	GC.I1_5p	0.54	0.014	-1	CTC.C2	0.615	0.005	1
156	MGG.A	0.527	0.011	-1	AAC.A	0.542	0.031	1	CAC.C1	0.536	0.005	1	CGA.I2_3p	0.54	0.001	-1	CCC.I1_5p	0.615	0.011	1
157	UT.A	0.527	0.022	1	U.C1	0.542	0.063	-1	CTT.I2_5p	0.536	0.006	1	TC.C1	0.54	0.016	1	CG.A	0.615	0.011	1
158	AA.I2_5p	0.527	0.029	-1	GTU.I2_5p	0.542	0.002	-1	UTT.A	0.536	0.004	1	GTM.I2_3p	0.54	0.003	-1	CCG.C1	0.615	0.01	1
159	UAU.I1_3p	0.527	0.002	1	GGU.C1	0.542	0.035	-1	GUA.C2	0.536	0.001	1	GA.I1_3p	0.54	0.012	-1	TAA.I1_3p	0.615	0.006	-1
160	CTT.I2_5p	0.527	0.013	-1	UGU.C2	0.542	0	-1	CAG.A	0.536	0.011	1	ATT.I2_5p	0.54	0.009	1	UM.C2	0.615	0	1
161	GGC.A	0.527	0.02	1	GUA.I2_5p	0.542	0.003	-1	AUT.I2_5p	0.536	0.002	1	TUT.C2	0.54	0.001	1	TAA.I2_3p	0.614	0.006	-1
162	M.C1	0.527	0.039	-1	logLen.A	0.542	0.064	1	T.C1	0.536	0.02	-1	MG.I2_5p	0.54	0.007	-1	TUG.C1	0.614	0.003	1
163	UAG.I1_3p	0.527	0.004	1	UAG.C1	0.542	0.024	-1	GUA.I2_5p	0.536	0.001	1	TUA.I2_5p	0.54	0	1	TAM.I1_3p	0.614	0.003	-1
164	GTU.I1_5p	0.527	0.009	1	UT.C1	0.542	0.046	-1	TAM.A	0.536	0.006	-1	UTU.C2	0.54	0.001	1	TTA.I2_3p	0.614	0.007	-1
165	UAT.I2_5p	0.527	0.001	1	AAU.I1_3p	0.542	0.003	-1	UU.C1	0.536	0.004	1	AGC.I1_3p	0.54	0.004	-1	GAA.I1_5p	0.614	0.004	-1
166	TTM.I2_5p	0.527	0.012	-1	GTU.C1	0.541	0.01	-1	ATT.C1	0.536	0.013	-1	AGM.I1_3p	0.54	0.004	-1	CCG.I1_5p	0.614	0.007	1
167	AUA.I2_5p	0.527	0.001	1	GU.C1	0.541	0.054	-1	UT.I2_5p	0.536	0.021	1	ACT.A	0.54	0.008	1	MAT.A	0.614	0.006	-1
168	TUT.I1_5p	0.527	0.01	1	CG.A	0.541	0.037	1	UTT.I1_3p	0.536	0.004	1	A.I1_5p	0.54	0.014	1	TTA.I1_5p	0.614	0.006	-1
169	MTA.A	0.527	0.011	-1	UUT.I1_3p	0.541	0.012	-1	ACC.C1	0.535	0.006	1	ATT.I1_5p	0.54	0.009	1	CCC.I2_3p	0.614	0.009	1
170	MMA.I1_5p	0.526	0.012	-1	AGU.C1	0.541	0.019	-1	TUU.A	0.535	0.004	1	CGC.C2	0.54	0.004	-1	ATT.I2_5p	0.614	0.007	-1
171	TMG.A	0.526	0.006	-1	UTU.I1_3p	0.541	0.01	-1	ATG.C2	0.535	0.011	-1	I2_5p.cell_mean_meth	0.54	0.005	-1	GU.I1_5p	0.614	0.014	1
172	ACC.I1_3p	0.526	0.008	1	ATU.I1_3p	0.541	0.003	-1	TT.C2	0.535	0.02	1	TAU.I2_5p	0.54	0	1	UUG.C1	0.613	0.009	1
173	UAT.I1_5p	0.526	0.002	1	UAU.C1	0.541	0.011	-1	U.C2	0.535	0.007	1	GGG.I2_3p	0.539	0.008	-1	GG.I1_5p	0.613	0.016	1
174	TMA.A	0.526	0.02	1	logLen.I1	0.541	0.066	1	TAM.I2_5p	0.535	0.004	-1	CCC.I2_3p	0.539	0.01	-1	UUT.I2_5p	0.613	0.002	1
175	UTG.A	0.526	0.005	1	TTU.A	0.541	0.009	-1	TCC.C1	0.535	0.007	1	MGT.I1_3p	0.539	0.001	-1	TTG.I2_3p	0.613	0.004	-1
176	U.I1_5p	0.526	0.044	1	ACG.A	0.541	0.019	1	MTT.A	0.535	0.007	-1	MGT.I2_3p	0.539	0.001	-1	AGC.C1	0.613	0.007	1
177	UUU.A	0.526	0.004	1	UG.I2_5p	0.541	0.006	-1	TUA.I2_5p	0.535	0.002	1	A.I2_3p	0.539	0.016	1	GUT.I1_5p	0.612	0.005	1
178	CA.I2_5p	0.526	0.019	1	UAT.C1	0.541	0.005	-1	GU.C2	0.535	0.004	1	TTT.I1_3p	0.539	0.014	1	CAC.C1	0.612	0.007	1
179	UAG.I2_5p	0.526	0.002	1	UTG.I1_3p	0.54	0.012	-1	GCA.A	0.535	0.009	1	TAC.I1_5p	0.539	0.003	1	AMT.I2_5p	0.612	0.004	-1
180	UTG.I1_5p	0.526	0.016	1	GU.I1_3p	0.54	0.041	-1	UTU.C1	0.535	0.002	1	GGG.I1_3p	0.539	0.009	-1	ATM.I2_5p	0.611	0.002	-1
181	C1.cell_mean_meth	0.526	0.046	-1	UUU.C1	0.54	0.027	-1	MMT.I2_5p	0.535	0.007	-1	ATC.I2_5p	0.539	0.003	1	MTM.C2	0.611	0.005	1
182	CTC.I1_3p	0.526	0.017	1	AGU.A	0.54	0.012	-1	CGG.C1	0.535	0.008	1	CT.C1	0.539	0.016	1	UAG.C1	0.611	0.005	1
183	UUA.C1	0.526	0.01	1	I2_5p.cell_mean_meth	0.54	0.075	1	MG.I2_5p	0.535	0.003	-1	CTC.I2_3p	0.539	0.007	-1	GMM.C2	0.611	0.007	1
184	TU.I1_5p	0.526	0.032	1	GUT.C2	0.54	0.001	-1	UTG.I2_5p	0.535	0.005	1	MAG.I1_3p	0.539	0.006	-1	AUU.C1	0.61	0.003	1
185	ACT.A	0.526	0.017	1	GUG.C2	0.54	0.001	-1	AAU.I2_5p	0.535	0.001	1	TAU.A	0.539	0	1	AA.I1_3p	0.61	0.011	-1
186	GUT.I2_5p	0.526	0.001	1	AUA.C2	0.54	0.001	-1	TGU.I2_5p	0.535	0.002	1	TGC.C2	0.539	0.009	-1	C2.cell_mean_meth	0.61	0.005	-1
187	TUA.A	0.526	0.004	1	AUU.I1_3p	0.54	0.003	-1	AU.I1_3p	0.535	0.01	1	MMA.I2_5p	0.538	0.006	-1	A.I1_3p	0.61	0.014	-1
188	ATM.A	0.526	0.019	-1	CCA.I2_5p	0.54	0.023	-1	AGG.C2	0.535	0.006	1	AGA.C2	0.538	0.008	1	M.I2_3p	0.61	0.012	1
189	GA.I1_3p	0.526	0.015	-1	UUT.C1	0.54	0.019	-1	GGM.I1_3p	0.535	0.005	-1	CGG.I2_5p	0.538	0.003	-1	M.C2	0.61	0.013	1
190	TTU.C1	0.526	0.009	1	logLen.I1_I2	0.54	0.057	1	TAG.I1_5p	0.535	0.004	-1	AGG.I2_3p	0.538	0.005	-1	ATA.I2_5p	0.609	0.006	-1
191	TMT.I1_5p	0.526	0.017	-1	UTT.C1	0.539	0.011	-1	AMM.C1	0.535	0.006	1	GGM.C2	0.538	0.005	-1	GMG.C2	0.609	0.002	1
192	UU.I1_5p	0.526	0.04	1	GGM.I1_5p	0.539	0.024	1	UAA.C1	0.534	0.001	1	TTU.I1_3p	0.538	0.001	1	UA.I2_5p	0.609	0.007	1
193	MA.C1	0.526	0.034	-1	UTG.C1	0.539	0.023	-1	UAA.I1_3p	0.534	0.001	1	AUA.C1	0.538	0.002	1	GUU.I1_5p	0.608	0.007	1
194	TMA.I1_5p	0.526	0.014	-1	AUT.C1	0.539	0.008	-1	MT.A	0.534	0.022	-1	TTA.I2_3p	0.537	0.009	1	UGU.I1_3p	0.608	0.001	1
195	AT.I1_3p	0.525	0.026	-1	GAT.A	0.539	0.035	1	UTT.C1	0.534	0.001	1	TAU.I2_3p	0.537	0	1	AAA.A	0.608	0.006	-1
196	AUT.I2_5p	0.525	0.001	1	ATU.C2	0.539	0.001	-1	TMT.C2	0.534	0.003	1	GGG.I2_5p	0.537	0.008	-1	TUU.C1	0.608	0.005	1
197	GUA.C1	0.525	0.01	1	AU.C1	0.539	0.034	-1	TGG.C2	0.534	0.009	-1	TTA.I1_3p	0.537	0.008	1	MM.I2_3p	0.607	0.014	1
198	MMT.I2_5p	0.525	0.012	1	UUA.C2	0.539	0.002	-1	UU.I2_5p	0.534	0.017	1	AMT.A	0.537	0.008	1	TTT.I1_3p	0.607	0.009	-1
199	UT.I1_5p	0.525	0.035	1	TUU.C2	0.539	0.001	-1	UAA.I2_5p	0.534	0.001	1	ACA.C1	0.537	0.007	1	GGU.I1_5p	0.607	0.01	1
200	AU.I1_5p	0.525	0.017	1	GAU.I1_3p	0.539	0.003	-1	UAT.I1_3p	0.534	0.002	1	UTT.I1_3p	0.537	0.001	1	TTA.A	0.607	0.004	-1
201	TT.I2_3p	0.525	0.032	1	UUG.C2	0.538	0.001	-1	UUU.A	0.533	0.005	1	AGT.I2_3p	0.537	0.003	1	UUG.I1_5p	0.607	0.005	1
202	TC.I1_3p	0.525	0.024	1	UAT.I1_3p	0.538	0.005	-1	GUU.C1	0.533	0.004	1	TTU.I2_3p	0.537	0.001	1	CG.I1_5p	0.607	0.014	1
203	TUU.I1_3p	0.525	0.003	1	TGU.A	0.538	0.009	-1	C.C1	0.533	0.013	1	TAG.C2	0.537	0.004	1	AAT.A	0.607	0.006	-1
204	UUA.I1_5p	0.525	0.007	1	UAG.C2	0.538	0.003	-1	ATU.I1_3p	0.533	0.001	1	TCA.I1_3p	0.537	0.005	1	GGU.C2	0.607	0	1
205	UU.A	0.525	0.017	1	UAT.C2	0.538	0.001	-1	CCC.A	0.533	0.012	1	GGT.I1_3p	0.537	0.003	-1	CG.I2_3p	0.607	0.006	1
206	CAG.I1_3p	0.525	0.01	1	UTG.C2	0.538	0.001	-1	I1_3p.cell_mean_meth	0.533	0.03	-1	MAT.I1_3p	0.537	0.006	1	UTU.I1_5p	0.607	0.006	1
207	AM.C1	0.525	0.033	-1	GUU.I1_3p	0.538	0.009	-1	AMM.I1_3p	0.533	0.002	-1	TGG.I2_3p	0.537	0.007	-1	GTC.I1_3p	0.607	0.002	1
208	TGM.I2_5p	0.525	0.011	1	TTU.C2	0.537	0	-1	UTA.C1	0.533	0	1	GGM.C1	0.537	0.007	-1	MGU.C1	0.607	0	1
209	UUT.I1_5p	0.525	0.015	1	AUU.A	0.537	0.005	-1	TGU.I1_3p	0.533	0.002	1	CAT.I2_5p	0.537	0.005	1	TAA.I2_5p	0.607	0.006	-1
210	CAG.I2_3p	0.525	0.012	-1	AUU.C1	0.537	0.01	-1	TUG.C2	0.533	0	1	CCC.I1_5p	0.537	0.008	-1	AAC.I1_5p	0.606	0.003	-1
211	GC.I2_5p	0.525	0.014	1	UGA.C2	0.537	0	-1	GUU.I2_5p	0.533	0.003	1	MMM.I2_5p	0.536	0.006	-1	GGC.C1	0.606	0.01	1
212	MA.A	0.525	0.035	-1	GTU.I1_3p	0.537	0.004	-1	AC.I1_5p	0.533	0.008	-1	AAU.C2	0.536	0.001	1	TAT.I2_5p	0.606	0.007	-1
213	UU.I1_3p	0.525	0.013	1	TGU.C1	0.537	0.018	-1	UUT.I2_5p	0.533	0.004	1	MMG.I2_5p	0.536	0.002	-1	UTG.I1_5p	0.606	0.005	1
214	TUA.I1_5p	0.525	0.003	1	GUU.C1	0.537	0.03	-1	GTT.I2_5p	0.533	0.006	-1	CC.I1_3p	0.536	0.015	-1	GGC.I2_5p	0.606	0.006	1
215	TUU.I2_5p	0.525	0.001	1	I1_5p.cell_mean_meth	0.537	0.064	1	GTU.I2_5p	0.533	0.001	1	MG.C1	0.536	0.009	-1	UGG.I1_5p	0.605	0.008	1
216	MT.I1_5p	0.525	0.034	-1	UG.C1	0.537	0.051	-1	MTA.I1_3p	0.533	0.003	-1	GGA.I2_5p	0.536	0.004	-1	I1_3p.cell_mean_meth	0.605	0.022	-1
217	TUG.I1_5p	0.525	0.005	1	UTT.A	0.537	0.012	-1	GUT.I1_3p	0.533	0.002	1	GMG.I2_3p	0.536	0.001	-1	MMM.I2_3p	0.605	0.009	1
218	AGU.I2_5p	0.525	0.001	1	TAM.A	0.536	0.024	1	GUG.C1	0.533	0.005	1	TUT.I1_3p	0.536	0.001	1	MTU.C2	0.605	0	1
219	GAU.I1_3p	0.525	0.001	1	I2_5p.cell_std_meth	0.536	0.08	-1	G.A	0.533	0.012	-1	CTA.A	0.536	0.005	1	GC.I2_3p	0.605	0.009	1
220	UA.I1_3p	0.525	0.016	1	GC.A	0.536	0.046	-1	UTG.A	0.532	0.005	1	UAT.I1_5p	0.536	0.002	1	UG.I1_5p	0.605	0.013	1
221	GU.I1_5p	0.525	0.04	1	UU.C2	0.536	0.008	-1	AA.A	0.532	0.023	1	UAG.C2	0.536	0.002	1	A.cell_mean_meth	0.605	0.021	-1
222	GAU.I1_5p	0.525	0.005	1	MAG.I1_5p	0.536	0.024	1	UAG.C1	0.532	0.003	1	GGC.C2	0.536	0.005	-1	UUA.C1	0.605	0.005	1
223	GA.I2_3p	0.524	0.019	-1	UG.C2	0.536	0.003	-1	AUA.I2_5p	0.532	0.001	1	CCG.I2_5p	0.536	0.002	-1	TA.I1_3p	0.605	0.011	-1
224	ATT.I2_3p	0.524	0.019	1	UTU.C2	0.536	0	-1	TGT.C2	0.532	0.006	1	GMG.I1_3p	0.536	0.001	-1	CTG.I2_5p	0.605	0.005	1
225	MTM.I1_5p	0.524	0.012	-1	GUA.A	0.536	0.009	-1	GMM.I1_3p	0.532	0.004	-1	UAT.C1	0.536	0.002	1	UTU.I2_5p	0.605	0.001	1
226	TUT.I1_3p	0.524	0.006	1	U.I1_5p	0.536	0.061	-1	ACC.I1_5p	0.532	0.003	-1	AG.C2	0.536	0.011	1	AT.I1_5p	0.605	0.011	-1
227	UAT.C1	0.524	0.002	1	TTU.I1_5p	0.536	0.011	-1	UUU.I1_3p	0.532	0.007	1	CG.I2_5p	0.536	0.009	-1	GGG.A	0.605	0.006	1
228	AUT.A	0.524	0.002	1	TUA.C1	0.536	0.008	-1	MTM.I2_5p	0.532	0.006	-1	AMM.I1_3p	0.536	0.003	-1	AGU.I2_5p	0.605	0.001	1
229	AUT.I1_3p	0.524	0.002	1	UAT.I1_5p	0.536	0.005	-1	UU.I1_3p	0.532	0.02	1	MAM.I2_3p	0.536	0.004	-1	UT.I2_5p	0.605	0.008	1
230	AU.I1_3p	0.524	0.011	1	AU.C2	0.536	0.005	-1	UUA.I1_3p	0.532	0.002	1	ATA.I1_3p	0.535	0.01	1	TA.A	0.604	0.009	-1
231	CAC.I2_5p	0.524	0.009	1	AGT.A	0.536	0.028	-1	UGA.A	0.532	0.001	1	TMG.I2_3p	0.535	0.001	-1	TAT.I1_5p	0.604	0.005	-1
232	UGT.I1_5p	0.524	0.004	1	CGC.C2	0.536	0.004	-1	UGG.A	0.532	0.002	1	GG.I1_5p	0.535	0.012	-1	GUA.I1_5p	0.604	0.002	1
233	TU.I1_3p	0.524	0.021	1	TAA.I2_5p	0.535	0.031	1	TAT.C2	0.532	0.004	1	UAA.I1_3p	0.535	0.001	1	ACT.I2_5p	0.604	0.003	-1
234	GGM.A	0.524	0.018	1	TU.C2	0.535	0.004	-1	GUU.A	0.532	0.003	1	ATU.C1	0.535	0.002	1	A.C2	0.604	0.013	-1
235	TUA.I1_3p	0.524	0.003	1	GTU.I1_5p	0.535	0.011	-1	UTM.C2	0.532	0	1	AMG.I2_3p	0.535	0.001	-1	TCC.C2	0.604	0.004	1
236	TM.I1_5p	0.524	0.029	-1	GUU.C2	0.535	0.001	-1	MT.I1_3p	0.532	0.015	-1	CTG.I1_5p	0.535	0.007	-1	TGU.I1_5p	0.604	0.003	1
237	UTU.I1_5p	0.524	0.013	1	UGG.C2	0.535	0.001	-1	TTU.I1_3p	0.532	0.003	1	AU.C2	0.535	0.005	1	MTA.I2_5p	0.604	0.003	-1
238	UTA.I1_3p	0.524	0.001	1	TU.I1_5p	0.535	0.047	-1	ACC.A	0.532	0.009	1	TTT.I2_3p	0.535	0.014	1	AAT.I2_3p	0.604	0.006	-1
239	AAA.I2_5p	0.524	0.018	-1	MGM.C2	0.535	0.003	-1	UA.I1_3p	0.532	0.015	1	TU.C2	0.535	0.005	1	AGU.I1_5p	0.604	0.003	1
240	I1_3p.cell_std_meth	0.524	0.036	1	GUT.A	0.535	0.01	-1	TU.C1	0.531	0.006	1	GA.C2	0.535	0.01	1	AA.C1	0.603	0.011	-1
241	CG.I2_5p	0.524	0.005	1	UGG.C1	0.535	0.036	-1	TUU.I2_5p	0.531	0.002	1	AGC.I2_3p	0.535	0.004	-1	AT.C2	0.603	0.01	-1
242	UA.I1_5p	0.524	0.017	1	UA.I1_5p	0.535	0.029	-1	TAT.C1	0.531	0.011	-1	I2_5p.cell_std_meth	0.535	0.015	1	CCG.C2	0.603	0.003	1
243	MTG.I1_5p	0.524	0.016	-1	AA.I1_3p	0.535	0.048	1	GM.I1_3p	0.531	0.011	-1	GMM.A	0.535	0.007	-1	TUG.I1_5p	0.603	0.002	1
244	ATA.I1_3p	0.524	0.019	-1	GTU.A	0.535	0.003	-1	UTG.C1	0.531	0.006	1	MTG.I1_3p	0.534	0.007	-1	UGA.C2	0.603	0	1
245	TCC.I1_3p	0.524	0.008	1	AGU.I1_3p	0.535	0.005	-1	TGU.C1	0.531	0.003	1	TUA.I1_3p	0.534	0.001	1	GTU.C1	0.602	0.003	1
246	ATU.I2_5p	0.524	0.001	1	AAU.C1	0.535	0.004	-1	ATM.A	0.531	0.007	-1	UTU.C1	0.534	0.002	1	GCC.I1_5p	0.602	0.008	1
247	AM.I1_5p	0.524	0.028	-1	AAA.I1_3p	0.535	0.039	1	AUA.I1_3p	0.531	0.002	1	TCG.I2_3p	0.534	0.001	-1	ATA.I1_3p	0.602	0.006	-1
248	UTG.I1_3p	0.524	0.005	1	UTA.C1	0.535	0.004	-1	AAA.A	0.531	0.02	1	TAT.I2_5p	0.534	0.01	1	MAT.I2_5p	0.602	0.003	-1
249	AGU.I1_5p	0.524	0.009	1	I1_3p.cell_std_meth	0.535	0.058	-1	CTG.A	0.531	0.012	-1	GUT.A	0.534	0	1	UGT.I2_5p	0.602	0	1
250	TA.I2_5p	0.524	0.028	-1	AU.I1_5p	0.535	0.025	-1	GTC.C2	0.531	0.002	1	CTG.I1_3p	0.534	0.007	-1	AU.I2_5p	0.602	0.004	1
251	UTA.I1_5p	0.524	0.002	1	UT.C2	0.535	0.005	-1	GTA.I1_3p	0.531	0.003	-1	UT.C2	0.534	0.003	1	ATA.A	0.601	0.005	-1
252	MMA.I2_3p	0.524	0.013	-1	UT.I1_5p	0.535	0.051	-1	AM.I2_5p	0.531	0.011	-1	CC.I2_5p	0.534	0.015	-1	GCC.I2_3p	0.601	0.005	1
253	UUT.I1_3p	0.524	0.005	1	TGU.I1_5p	0.535	0.013	-1	TUA.I1_3p	0.53	0.002	1	TU.I1_3p	0.534	0.002	1	UM.C1	0.601	0	1
254	GUT.I1_3p	0.524	0.003	1	UU.I1_5p	0.535	0.053	-1	CCT.C1	0.53	0.008	1	AT.I1_5p	0.534	0.012	1	UU.I1_5p	0.601	0.013	1
255	GU.C1	0.524	0.035	1	TUT.I1_5p	0.535	0.015	-1	UAU.I1_3p	0.53	0.002	1	AUA.I2_3p	0.534	0	1	UAG.I1_5p	0.601	0.003	1
256	UT.I1_3p	0.524	0.023	1	GU.I1_5p	0.534	0.055	-1	GT.C2	0.53	0.01	1	CCC.I2_5p	0.534	0.007	-1	TMM.C2	0.601	0.004	1
257	AUT.I1_5p	0.524	0.003	1	ATM.A	0.534	0.026	1	AAG.A	0.53	0.015	1	CGT.I2_3p	0.534	0.001	-1	CGG.I2_5p	0.601	0.002	1
258	GMT.I1_5p	0.523	0.011	-1	TGU.C2	0.534	0.002	-1	AMM.I1_5p	0.53	0.004	-1	GMT.C2	0.534	0.007	-1	AA.A	0.601	0.008	-1
259	UTT.I1_5p	0.523	0.011	1	GUA.I1_3p	0.534	0.005	-1	UTA.A	0.53	0.002	1	AMM.I2_3p	0.534	0.003	-1	GC.A	0.601	0.012	1
260	TAG.C2	0.523	0.007	1	GM.I1_5p	0.534	0.045	1	GMT.I1_3p	0.53	0.005	-1	TUU.C1	0.534	0.002	1	MTT.C1	0.601	0.006	-1
261	U.I1_3p	0.523	0.027	1	MAM.I1_5p	0.534	0.013	1	CCA.C2	0.53	0.007	1	A.C2	0.534	0.014	1	U.I1_5p	0.601	0.014	1
262	GGU.I1_5p	0.523	0.024	1	UTG.I1_5p	0.534	0.022	-1	UUA.I2_5p	0.53	0.002	1	UA.C2	0.534	0.007	1	GGG.C2	0.601	0.005	1
263	MAA.C1	0.523	0.02	-1	TUU.I1_5p	0.534	0.02	-1	UUA.C1	0.53	0.001	1	MM.I2_5p	0.534	0.014	-1	TTM.I1_5p	0.6	0.005	-1
264	MM.I1_5p	0.523	0.024	-1	TUA.I1_5p	0.534	0.006	-1	GGU.I2_5p	0.53	0.003	1	GGT.I2_3p	0.534	0.003	-1	CC.I1_5p	0.6	0.013	1
265	UG.I1_5p	0.523	0.04	1	UUU.I1_3p	0.534	0.014	-1	TCT.I2_5p	0.53	0.006	1	TT.I2_5p	0.534	0.015	1	GTC.I2_5p	0.6	0.002	1
266	TGU.I1_3p	0.523	0.003	1	GGU.C2	0.534	0.001	-1	TUT.I1_3p	0.53	0.004	1	CG.C2	0.534	0.009	-1	TAT.A	0.6	0.005	-1
267	MTM.I2_5p	0.523	0.012	1	UTT.I1_5p	0.534	0.015	-1	CTT.C2	0.53	0.003	1	GCG.I1_3p	0.534	0.002	-1	CG.I1_3p	0.6	0.008	1
268	TCT.I2_3p	0.523	0.013	1	GUT.I1_5p	0.534	0.018	-1	T.C2	0.53	0.017	1	UTG.C2	0.534	0.001	1	phastCons.I2_3p	0.599	0.008	-1
269	TG.A	0.523	0.028	1	CC.I2_5p	0.534	0.035	-1	U.I1_3p	0.53	0.028	1	TAA.I1_5p	0.534	0.007	1	CGG.I1_5p	0.599	0.009	1
270	GU.I1_3p	0.523	0.014	1	ATU.C1	0.533	0.006	-1	GGM.C1	0.53	0.001	1	UA.I2_5p	0.533	0.003	1	UGU.I1_5p	0.599	0.006	1
271	GTM.A	0.523	0.014	1	TMG.A	0.533	0.011	1	MTG.I2_5p	0.53	0.006	-1	TCA.I2_3p	0.533	0.004	1	MG.I2_3p	0.599	0.005	1
272	GUU.I1_5p	0.523	0.025	1	UUA.I1_5p	0.533	0.008	-1	UTG.I1_3p	0.529	0.004	1	GGG.I1_5p	0.533	0.009	-1	TCG.I1_5p	0.599	0.002	1
273	UT.C1	0.523	0.025	1	UGA.C1	0.533	0.011	-1	GGT.A	0.529	0.006	-1	C2.cell_mean_meth	0.533	0.018	-1	UTU.C1	0.599	0.003	1
274	MAM.C1	0.523	0.017	-1	GUU.A	0.533	0.009	-1	AGU.I1_3p	0.529	0.002	1	GUA.I2_5p	0.533	0	1	GUG.I2_5p	0.598	0.001	1
275	AAT.I1_3p	0.523	0.019	-1	UA.C2	0.533	0.011	-1	UA.C1	0.529	0.004	1	CAC.I2_3p	0.533	0.004	-1	GAT.C2	0.598	0.006	-1
276	GUU.I1_3p	0.523	0.002	1	C.I2_5p	0.533	0.041	-1	AGT.A	0.529	0.004	-1	MM.I1_3p	0.533	0.014	-1	MGG.C1	0.598	0.002	1
277	TAU.I1_5p	0.523	0.001	1	UUG.C1	0.533	0.028	-1	ATU.I2_5p	0.529	0.001	1	AUA.I2_5p	0.533	0	1	GM.I2_3p	0.598	0.009	1
278	TGU.I1_5p	0.523	0.009	1	GGU.I1_3p	0.533	0.009	-1	GTM.C2	0.529	0.001	1	UAA.I2_3p	0.533	0	1	GTU.I1_5p	0.598	0.002	1
279	TG.I2_5p	0.523	0.022	1	U.C2	0.533	0.016	-1	TUU.I1_3p	0.529	0.003	1	GC.C1	0.533	0.012	-1	TTA.C1	0.598	0.004	-1
280	GAG.I2_3p	0.523	0.012	-1	UAA.C1	0.533	0.009	-1	TAU.I2_5p	0.529	0.001	1	ATU.I1_3p	0.533	0.001	1	TU.I2_5p	0.597	0.008	1
281	MTT.I1_5p	0.523	0.015	-1	UGT.I1_5p	0.533	0.006	-1	GAU.I1_3p	0.529	0.001	1	CGT.I1_3p	0.533	0.001	-1	CCT.I1_3p	0.597	0.005	1
282	AAT.I2_5p	0.523	0.018	-1	M.I1_5p	0.533	0.055	1	UTT.C2	0.529	0	1	G.I1_5p	0.533	0.012	-1	CCA.I2_3p	0.596	0.004	1
283	GUT.I1_5p	0.523	0.013	1	A.I1_3p	0.532	0.045	1	CC.A	0.529	0.015	1	GGG.A	0.533	0.007	1	MMG.C2	0.596	0.002	1
284	TU.C1	0.523	0.031	1	GGA.A	0.532	0.025	1	TCT.C1	0.529	0.005	1	AAM.I1_5p	0.533	0.003	1	AGT.I1_3p	0.596	0.003	-1
285	TA.A	0.522	0.022	-1	GAU.C1	0.532	0.011	-1	AUG.A	0.529	0.001	1	ACC.I1_3p	0.533	0.003	-1	TAC.I1_5p	0.596	0.002	-1
286	CC.I2_3p	0.522	0.024	-1	GAU.I1_5p	0.532	0.007	-1	A.A	0.529	0.021	1	MGA.I2_5p	0.533	0.001	-1	MAA.I1_5p	0.596	0.003	-1
287	GTG.I2_5p	0.522	0.009	1	TGA.I1_3p	0.532	0.015	1	MAM.I2_5p	0.529	0.005	-1	AU.I1_3p	0.533	0.002	1	TAM.I2_5p	0.596	0.003	-1
288	MT.C1	0.522	0.029	-1	MTG.I1_5p	0.532	0.025	1	UT.I1_3p	0.529	0.017	1	TCA.C1	0.533	0.006	1	TGG.I2_5p	0.596	0.006	1
289	I2_5p.cell_std_meth	0.522	0.038	1	UUT.I1_5p	0.532	0.023	-1	CAC.C2	0.529	0.003	1	ACG.I2_3p	0.533	0.001	-1	UUA.I1_5p	0.596	0.002	1
290	TCA.I1_5p	0.522	0.009	-1	CA.I1_3p	0.532	0.033	-1	TMM.C1	0.529	0.004	1	TAM.I2_5p	0.533	0.004	1	AMA.I1_3p	0.595	0.003	-1
291	ATC.A	0.522	0.016	-1	TUG.C1	0.532	0.008	-1	CTA.I1_5p	0.528	0.003	-1	TMT.C2	0.533	0.006	1	MU.C2	0.595	0	1
292	GUT.A	0.522	0.002	1	TGG.C1	0.532	0.032	1	MGG.C1	0.528	0.001	1	AAU.I2_5p	0.533	0	1	GAU.I1_5p	0.595	0.002	1
293	TAU.I1_3p	0.522	0.001	1	UTU.I1_5p	0.532	0.022	-1	MTT.C2	0.528	0.003	1	AC.C1	0.533	0.01	1	TAG.I1_3p	0.595	0.003	-1
294	GGU.C1	0.522	0.024	1	GUT.C1	0.532	0.019	-1	GU.I1_3p	0.528	0.016	1	GCT.C2	0.533	0.007	-1	GGC.I1_5p	0.594	0.009	1
295	AUA.I1_3p	0.522	0.002	1	I2_3p.cell_mean_meth	0.532	0.062	1	UTA.I1_3p	0.528	0.001	1	C1.cell_std_meth	0.533	0.007	1	AAM.C1	0.594	0.004	-1
296	CTA.A	0.522	0.008	-1	AGU.I1_5p	0.532	0.011	-1	TAU.A	0.528	0.002	1	MMT.I1_3p	0.532	0.005	-1	C.I1_3p	0.594	0.013	1
297	CTG.I2_5p	0.522	0.009	1	GUG.C1	0.532	0.036	-1	CAA.A	0.528	0.009	1	AU.C1	0.532	0.008	1	CA.I2_3p	0.594	0.007	1
298	AUU.I1_3p	0.522	0.001	1	TAA.I1_3p	0.532	0.028	1	GUA.I1_3p	0.528	0.002	1	TCT.A	0.532	0.007	1	TTG.A	0.594	0.006	-1
299	MMA.I1_3p	0.522	0.012	1	GMM.A	0.532	0.03	-1	AG.C1	0.528	0.014	1	MMG.A	0.532	0.004	-1	TTT.C1	0.594	0.007	-1
300	ATM.I1_5p	0.522	0.007	-1	MT.I1_5p	0.532	0.05	1	TU.I1_3p	0.528	0.016	1	MTA.A	0.532	0.004	1	TG.A	0.594	0.009	-1
301	TTC.I2_3p	0.522	0.011	1	GCC.I2_5p	0.532	0.018	-1	TT.A	0.528	0.011	-1	C.I1_3p	0.532	0.013	-1	TGT.I2_3p	0.594	0.005	-1
302	UUG.I1_5p	0.522	0.024	1	TGA.A	0.531	0.028	1	TUA.C1	0.528	0.002	1	CGC.I1_5p	0.532	0.004	-1	CGT.I1_3p	0.593	0.001	1
303	MMM.I1_5p	0.522	0.01	-1	AUA.C1	0.531	0.006	-1	GM.A	0.528	0.012	-1	TTM.I1_3p	0.532	0.006	1	MTT.I1_5p	0.593	0.006	-1
304	UAG.I1_5p	0.522	0.007	1	TA.A	0.531	0.037	1	UT.C1	0.528	0.007	1	UAU.I2_5p	0.532	0	1	ACT.I1_5p	0.593	0.003	-1
305	GMA.I1_5p	0.522	0.009	-1	MM.I1_5p	0.531	0.032	1	AUU.I2_5p	0.527	0.001	1	TUA.C1	0.532	0.002	1	AMT.I1_3p	0.593	0.003	-1
306	UTU.C1	0.522	0.014	1	TC.I1_3p	0.531	0.037	-1	GT.I2_5p	0.527	0.006	-1	AAC.C2	0.532	0.006	1	UAA.C1	0.593	0.001	1
307	MAT.I1_3p	0.522	0.01	-1	UGU.C1	0.531	0.028	-1	GGU.I1_3p	0.527	0.003	1	TAU.I1_5p	0.532	0.001	1	AGA.C1	0.593	0.007	-1
308	GM.I2_5p	0.522	0.015	1	MAT.A	0.531	0.022	1	UUT.I1_3p	0.527	0.004	1	UAU.C1	0.532	0.002	1	TAM.C1	0.592	0.004	-1
309	UG.A	0.522	0.003	-1	AT.C1	0.531	0.05	1	GTC.C1	0.527	0.002	1	GCC.I1_5p	0.532	0.007	-1	GTT.I2_3p	0.592	0.003	-1
310	A.I2_5p	0.522	0.021	-1	GMT.I1_5p	0.531	0.017	1	GCC.C1	0.527	0.006	1	GCC.A	0.532	0.007	-1	TAC.I1_3p	0.592	0.002	-1
311	logLen.C1	0.522	0.032	1	UAG.I1_5p	0.531	0.011	-1	MTG.I1_3p	0.527	0.006	-1	AUA.I1_5p	0.532	0.001	1	ATA.C1	0.592	0.005	-1
312	UTT.I2_5p	0.522	0.002	1	GAA.I1_3p	0.531	0.014	1	UTU.I2_5p	0.527	0.004	1	GGM.I1_5p	0.532	0.006	-1	TUT.I2_5p	0.592	0.002	1
313	U.C1	0.522	0.038	1	GUA.I1_5p	0.531	0.007	-1	MMG.I1_5p	0.527	0.001	-1	GMG.I2_5p	0.532	0.002	-1	CCG.A	0.592	0.004	1
314	UA.C1	0.522	0.025	1	AAU.I1_5p	0.531	0.004	-1	MM.I2_5p	0.527	0.01	-1	CCG.C1	0.532	0.007	-1	CGG.A	0.591	0.005	1
315	AMT.I2_5p	0.522	0.006	-1	AUG.C1	0.53	0.005	-1	UAT.A	0.527	0.001	1	A.I2_5p	0.532	0.015	1	UA.I1_5p	0.591	0.007	1
316	TGU.C1	0.522	0.009	1	MAM.A	0.53	0.025	-1	AG.I1_3p	0.527	0.012	-1	MGM.I1_3p	0.532	0.001	-1	CCA.C1	0.591	0.007	1
317	ATU.I1_3p	0.522	0.001	1	AM.I1_5p	0.53	0.04	1	GGG.A	0.527	0.004	-1	CCA.I2_5p	0.532	0.005	-1	TAT.C1	0.591	0.005	-1
318	GAU.I2_5p	0.522	0	1	MMA.I1_5p	0.53	0.015	1	AM.I1_5p	0.527	0.009	-1	GGM.A	0.532	0.007	-1	AAT.I1_3p	0.591	0.005	-1
319	GMM.I1_5p	0.522	0.012	-1	TCG.A	0.53	0.009	1	GCC.C2	0.527	0.005	1	TTU.C2	0.531	0.001	1	CC.I1_3p	0.591	0.013	1
320	TTA.I2_5p	0.521	0.021	-1	GGG.C1	0.53	0.027	-1	C.A	0.527	0.014	1	logLen.A	0.531	0.015	1	AGC.A	0.591	0.007	1
321	TGM.I1_5p	0.521	0.01	-1	TCA.A	0.53	0.026	-1	UAG.I1_3p	0.527	0.003	1	TGM.I2_3p	0.531	0.004	-1	CGC.I1_3p	0.591	0.002	1
322	GUG.I1_5p	0.521	0.021	1	GCG.C2	0.53	0.002	-1	CCA.C1	0.527	0.009	1	GTC.I2_3p	0.531	0.003	-1	CCC.I1_3p	0.591	0.009	1
323	AGC.I2_3p	0.521	0.007	-1	TGC.I2_5p	0.53	0.014	-1	MUT.C2	0.527	0	1	GUA.C2	0.531	0.001	1	CCC.A	0.591	0.009	1
324	I1_3p.cell_mean_meth	0.521	0.038	-1	GGG.A	0.53	0.027	-1	TTC.C2	0.526	0.003	1	ATG.I1_3p	0.531	0.004	1	GMG.I2_3p	0.59	0.001	1
325	MGM.C2	0.521	0.005	1	CC.C1	0.53	0.049	-1	AAM.I1_3p	0.526	0.003	-1	AAT.I1_5p	0.531	0.006	1	CT.C2	0.59	0.008	1
326	AGT.I1_3p	0.521	0.007	1	TG.C1	0.53	0.04	1	GGG.C1	0.526	0.005	1	I1_3p.cell_std_meth	0.531	0.013	1	AM.I1_5p	0.59	0.008	-1
327	MAT.A	0.521	0.012	-1	GU.C2	0.53	0.01	-1	GGM.I2_3p	0.526	0.002	-1	UT.C1	0.531	0.007	1	AUG.C1	0.59	0.002	1
328	GCC.I2_3p	0.521	0.011	-1	AC.A	0.53	0.038	1	AMG.I1_3p	0.526	0.001	-1	AAU.C1	0.531	0.002	1	TAA.A	0.59	0.004	-1
329	T.I2_5p	0.521	0.019	-1	GA.I1_3p	0.529	0.025	1	TMM.I2_5p	0.526	0.004	-1	TGG.A	0.531	0.008	-1	GMM.I2_3p	0.589	0.005	1
330	GUA.I1_5p	0.521	0.004	1	CCC.C1	0.529	0.031	-1	MM.C1	0.526	0.012	1	CAG.I1_5p	0.531	0.003	-1	UT.I1_5p	0.589	0.011	1
331	AUU.I1_5p	0.521	0.005	1	ACC.I2_5p	0.529	0.011	-1	MMA.C2	0.526	0.005	1	ACC.I2_3p	0.531	0.003	-1	AAA.C1	0.589	0.008	-1
332	AAU.I1_5p	0.521	0.002	1	TGC.A	0.529	0.028	-1	TTM.C2	0.526	0.003	1	GM.A	0.531	0.013	-1	phastCons.I1_5p	0.589	0.007	-1
333	TMT.I2_3p	0.521	0.013	1	MMT.I1_5p	0.529	0.016	1	UUG.C1	0.526	0.002	1	GTG.I2_5p	0.531	0.004	-1	ATG.C2	0.589	0.005	-1
334	GTA.C2	0.521	0.006	1	ATM.I1_5p	0.529	0.011	1	UUU.I2_5p	0.526	0.005	1	TTC.I2_3p	0.531	0.006	1	CAT.A	0.589	0.004	-1
335	UTG.C1	0.521	0.012	1	C.I1_3p	0.529	0.042	-1	U.C1	0.526	0.005	1	U.C2	0.531	0.009	1	UGG.C2	0.588	0	1
336	GMA.A	0.521	0.02	-1	UG.I1_3p	0.529	0.021	-1	UM.C1	0.526	0	1	GTG.I1_3p	0.531	0.003	-1	GCC.A	0.588	0.006	1
337	TTC.I2_5p	0.521	0.008	-1	AMM.I1_5p	0.529	0.01	1	GGM.I2_5p	0.526	0.003	-1	GMG.A	0.531	0.003	-1	UG.A	0.588	0.009	1
338	TTU.I1_3p	0.521	0.006	1	GMA.I1_5p	0.529	0.011	1	TMA.I2_5p	0.526	0.004	-1	UAT.I2_3p	0.531	0.001	1	TTM.I2_5p	0.588	0.003	-1
339	TCC.I2_5p	0.521	0.007	1	GMM.I2_3p	0.529	0.016	1	MAM.C2	0.526	0.002	1	CCT.I1_3p	0.53	0.006	-1	CAG.I2_5p	0.588	0.004	1
340	U.A	0.521	0.024	1	C2.cell_mean_meth	0.529	0.043	1	TAU.I1_3p	0.525	0.001	1	ACA.I1_3p	0.53	0.003	1	CGC.I1_5p	0.588	0.006	1
341	AMM.I1_5p	0.521	0.007	-1	GUU.I1_5p	0.529	0.033	-1	TTT.I2_3p	0.525	0.011	-1	TGU.I1_3p	0.53	0	1	TTG.I1_5p	0.587	0.004	-1
342	GGG.C1	0.521	0.016	1	TMT.I1_5p	0.529	0.021	1	TT.I2_3p	0.525	0.012	-1	UA.I1_3p	0.53	0.003	1	CTC.I1_5p	0.587	0.004	1
343	MG.I2_3p	0.521	0.008	-1	MA.I1_5p	0.529	0.044	1	GTA.I1_5p	0.525	0.003	-1	CAA.I1_5p	0.53	0.003	1	UUT.I1_5p	0.587	0.006	1
344	TTT.I2_3p	0.521	0.021	1	TUG.I1_5p	0.529	0.007	-1	TT.C1	0.525	0.015	-1	GAC.I1_5p	0.53	0.001	-1	GGG.I1_3p	0.587	0.008	1
345	GC.I1_3p	0.521	0.011	1	AUT.I1_5p	0.528	0.005	-1	AMG.I2_5p	0.525	0.001	-1	GCC.C1	0.53	0.009	-1	GCG.I2_3p	0.587	0.001	1
346	AAU.I1_3p	0.521	0.001	1	ATU.I1_5p	0.528	0.004	-1	ATC.I1_3p	0.525	0.002	1	CTA.I2_5p	0.53	0.003	1	GGU.I1_3p	0.587	0.003	1
347	GTU.I1_3p	0.521	0.002	1	UG.I1_5p	0.528	0.052	-1	GAU.C1	0.525	0.001	1	CCC.I1_3p	0.53	0.008	-1	UUG.C2	0.586	0	1
348	AAM.I2_5p	0.521	0.006	-1	AGG.C1	0.528	0.022	-1	UMT.C2	0.525	0	1	TUA.I2_3p	0.53	0	1	GUU.I2_3p	0.586	0	1
349	MG.I2_5p	0.521	0.008	1	AMT.I2_5p	0.528	0.01	1	CGC.C2	0.525	0	1	UAA.I2_5p	0.53	0	1	TGM.A	0.586	0.004	-1
350	GCC.I1_3p	0.521	0.006	1	AUU.I1_5p	0.528	0.006	-1	T.I2_3p	0.525	0.011	-1	AA.I2_5p	0.53	0.012	1	CTA.I1_5p	0.586	0.002	-1
351	TUT.C1	0.521	0.007	1	MTT.I1_3p	0.528	0.02	1	GAC.I1_5p	0.525	0.003	-1	AAT.C2	0.53	0.007	1	CCT.A	0.586	0.006	1
352	GUA.C2	0.52	0.001	1	GGM.I2_3p	0.528	0.015	1	AGA.I1_5p	0.525	0.003	-1	AUA.C2	0.53	0.001	1	GAU.I2_5p	0.586	0	1
353	TG.I1_3p	0.52	0.022	-1	ATA.C2	0.528	0.01	-1	TG.C1	0.525	0.009	-1	CC.I1_5p	0.53	0.009	-1	UGM.C1	0.586	0	1
354	MAG.I2_3p	0.52	0.011	-1	MTT.I1_5p	0.528	0.022	1	AC.A	0.525	0.01	1	M.I1_3p	0.53	0.012	-1	TGA.I1_5p	0.586	0.003	-1
355	UAA.I1_5p	0.52	0.002	1	GGU.I1_5p	0.527	0.036	-1	MG.I1_3p	0.525	0.004	-1	CTC.I2_5p	0.53	0.006	-1	I2_5p.cell_std_meth	0.586	0.013	1
356	AAU.I2_5p	0.52	0.001	1	GMM.I1_5p	0.527	0.017	1	I2_5p.cell_mean_meth	0.525	0.026	-1	CGA.I2_5p	0.53	0.001	-1	ATG.A	0.586	0.005	-1
357	CCT.I1_3p	0.52	0.007	1	GTC.A	0.527	0.017	-1	TGM.I2_5p	0.525	0.004	-1	GAG.I2_3p	0.53	0.003	-1	UU.A	0.586	0.016	1
358	MAG.C1	0.52	0.017	-1	UTA.A	0.527	0.004	-1	TMG.A	0.525	0.003	-1	M.I2_5p	0.53	0.012	-1	AUG.I2_5p	0.585	0	1
359	GCG.I2_3p	0.52	0.002	-1	ATU.A	0.527	0.004	-1	GCT.A	0.525	0.008	-1	CCG.A	0.53	0.005	-1	TTU.I2_5p	0.585	0.001	1
360	MTT.C1	0.52	0.015	-1	MG.C1	0.527	0.036	1	GUG.A	0.525	0.002	1	GTT.I1_3p	0.53	0.003	1	CCT.I2_3p	0.585	0.004	1
361	AGA.I2_3p	0.52	0.009	-1	TAA.C2	0.527	0.015	-1	UTA.I2_5p	0.525	0.001	1	TGG.C1	0.53	0.007	-1	TU.I1_5p	0.585	0.01	1
362	UU.C1	0.52	0.031	1	GTA.C2	0.527	0.007	-1	TAA.I2_3p	0.525	0.005	-1	CGC.I1_3p	0.53	0.002	-1	CCG.I1_3p	0.585	0.002	1
363	AAT.I2_3p	0.52	0.013	1	AAA.I2_5p	0.527	0.024	1	MTA.A	0.525	0.004	-1	AAC.I2_5p	0.53	0.003	1	TTM.C1	0.585	0.005	-1
364	TCC.I2_3p	0.52	0.007	-1	MMM.I1_5p	0.527	0.01	1	GTC.I2_3p	0.524	0.003	1	GCG.I1_5p	0.53	0.005	-1	CTA.I2_3p	0.585	0.002	-1
365	ATU.I1_5p	0.52	0.003	1	AUG.C2	0.527	0	-1	GUU.I1_3p	0.524	0.004	1	TCA.I1_5p	0.53	0.004	1	AAT.I2_5p	0.585	0.005	-1
366	TTA.I2_3p	0.52	0.015	1	CAA.I1_3p	0.527	0.01	-1	TTA.C1	0.524	0.01	-1	GCA.I1_5p	0.53	0.002	-1	GUU.I1_3p	0.585	0.003	1
367	TTM.I2_3p	0.52	0.01	1	MTA.A	0.527	0.013	1	AM.I1_3p	0.524	0.009	-1	GAC.I1_3p	0.529	0.002	-1	logLen.C1	0.585	0.015	1
368	MG.C1	0.52	0.021	-1	CAG.A	0.527	0.026	-1	GGC.C1	0.524	0.006	1	AGG.I1_5p	0.529	0.006	-1	MT.C2	0.585	0.007	1
369	AMA.C1	0.52	0.02	-1	GMA.I2_5p	0.527	0.011	1	ATU.A	0.524	0.002	1	GCG.I2_5p	0.529	0.002	-1	UAT.I2_5p	0.584	0.001	1
370	CGA.I2_5p	0.52	0.002	1	MTM.I1_5p	0.527	0.014	1	TAM.I1_3p	0.524	0.002	-1	TGG.I2_5p	0.529	0.004	-1	UUT.C1	0.584	0.004	1
371	UAA.C2	0.52	0	1	GAG.C1	0.527	0.026	-1	TA.A	0.524	0.01	-1	CGT.A	0.529	0.003	-1	TTA.I1_3p	0.584	0.005	-1
372	UG.I1_3p	0.52	0.007	1	UUU.I1_5p	0.527	0.031	-1	CAT.I1_3p	0.524	0.004	1	GAU.C2	0.529	0	1	UG.I1_3p	0.584	0.006	1
373	UUU.I1_5p	0.52	0.022	1	UUT.C2	0.527	0	-1	GUM.C2	0.524	0	1	GTA.I1_5p	0.529	0.003	1	UT.C1	0.584	0.008	1
374	TGA.A	0.52	0.018	-1	C.C1	0.527	0.05	-1	GU.C1	0.524	0.005	1	C.I2_5p	0.529	0.015	-1	UUG.I1_3p	0.584	0.001	1
375	CG.I2_3p	0.52	0.005	-1	AMT.I1_5p	0.527	0.014	1	GMA.C2	0.524	0.008	-1	TA.I1_5p	0.529	0.009	1	G.A	0.584	0.009	1
376	GGU.I1_3p	0.52	0.003	1	TAC.A	0.526	0.017	1	ATA.I2_5p	0.524	0.007	-1	TAA.C1	0.529	0.004	1	TAC.I2_5p	0.584	0.002	-1
377	TCC.I1_5p	0.52	0.012	1	TCC.I1_3p	0.526	0.013	-1	ACT.A	0.524	0.004	-1	MTM.I2_5p	0.529	0.005	-1	GTA.I2_5p	0.584	0.002	-1
378	TCA.I1_3p	0.52	0.008	1	AUA.I1_5p	0.526	0.002	-1	TCC.I2_3p	0.524	0.004	1	GAM.I1_3p	0.529	0.002	-1	TAG.I2_3p	0.584	0.002	-1
379	GAT.I1_5p	0.52	0.006	-1	UM.C2	0.526	0	-1	GGT.C2	0.524	0.002	1	ATG.C2	0.529	0.004	1	MGG.I2_3p	0.584	0.001	1
380	GUU.C1	0.52	0.021	1	UAU.I1_5p	0.526	0.004	-1	MMT.C1	0.524	0.005	1	logLen.I1	0.528	0.011	1	AUA.C1	0.583	0.001	1
381	MM.I2_3p	0.52	0.022	-1	MG.I2_3p	0.526	0.011	1	MUA.C2	0.524	0	1	MMG.I2_3p	0.528	0.001	-1	MA.I2_3p	0.583	0.005	1
382	G.I2_3p	0.52	0.023	-1	TTM.I2_5p	0.526	0.013	1	UGU.I1_3p	0.524	0.001	1	GCG.I2_3p	0.528	0.001	-1	AU.I1_5p	0.583	0.006	1
383	UUG.C1	0.52	0.021	1	MGG.A	0.526	0.013	1	AMT.I1_3p	0.524	0.004	-1	GAT.I1_5p	0.528	0.003	1	UTT.I2_5p	0.583	0.002	1
384	MM.C1	0.52	0.022	-1	AGM.I1_3p	0.526	0.01	1	GAC.I2_5p	0.524	0.002	1	MMG.C1	0.528	0.003	-1	AA.C2	0.583	0.01	-1
385	GMG.I2_3p	0.52	0.002	-1	UAA.I1_5p	0.526	0.003	-1	UGU.A	0.524	0.002	1	GTT.I2_3p	0.528	0.004	1	UAU.I1_5p	0.583	0.001	1
386	AGG.C1	0.52	0.014	1	AA.I2_5p	0.526	0.032	1	AMM.I2_5p	0.523	0.003	-1	CAT.C1	0.528	0.005	1	TGC.I2_3p	0.583	0.002	1
387	TAA.I2_3p	0.52	0.012	1	TMA.I1_5p	0.525	0.015	1	MAU.C2	0.523	0	1	TTT.I2_5p	0.528	0.011	1	AAU.I2_5p	0.583	0	1
388	logLen.A_I2	0.519	0.028	-1	TAU.I1_5p	0.525	0.002	-1	GCG.C1	0.523	0.004	1	GGT.I2_5p	0.528	0.003	-1	AAG.I1_5p	0.583	0.003	-1
389	MA.I1_3p	0.519	0.011	1	GM.C1	0.525	0.035	1	C1.cell_mean_meth	0.523	0.007	-1	AGT.C2	0.528	0.004	1	MTA.I2_3p	0.583	0.002	-1
390	GTT.A	0.519	0.01	1	GAM.I1_5p	0.525	0.007	1	GGG.I1_5p	0.523	0.01	1	TMM.I2_3p	0.528	0.005	-1	MU.C1	0.583	0	1
391	AMT.A	0.519	0.013	1	ATT.A	0.525	0.027	1	TGM.A	0.523	0.006	-1	ACT.C1	0.528	0.005	1	CGG.C2	0.583	0.003	1
392	TTC.A	0.519	0.019	1	GCT.A	0.525	0.021	-1	GTA.I2_3p	0.523	0.003	-1	AAC.I1_3p	0.528	0.003	1	TUU.I1_5p	0.583	0.004	1
393	CGC.C2	0.519	0.005	1	TM.I1_5p	0.525	0.037	1	TA.I1_5p	0.523	0.009	-1	MMG.C2	0.528	0.003	-1	UGT.I1_5p	0.582	0.001	1
394	TMA.C1	0.519	0.015	-1	GM.I2_3p	0.525	0.028	1	AAC.A	0.523	0.006	1	MMA.I1_3p	0.528	0.004	-1	UAA.I2_5p	0.582	0.001	1
395	UGA.I1_5p	0.519	0.004	1	AGG.C2	0.525	0.013	-1	GCA.C2	0.523	0.007	-1	MGG.I2_3p	0.528	0.001	-1	MMA.I2_3p	0.582	0.004	1
396	GAT.I2_5p	0.519	0.006	1	CC.I1_3p	0.525	0.027	-1	MMA.I1_3p	0.523	0.003	-1	AMG.I1_3p	0.528	0	-1	UGG.A	0.582	0.002	1
397	GAG.C1	0.519	0.015	1	CGG.C1	0.525	0.031	-1	ATT.I2_3p	0.523	0.007	-1	TM.C1	0.528	0.011	1	ATU.I2_5p	0.582	0	1
398	GMM.I2_3p	0.519	0.01	-1	CCA.A	0.525	0.022	-1	GTU.A	0.523	0.001	1	UUT.C1	0.528	0.004	1	CAC.C2	0.582	0.003	1
399	MAA.I1_5p	0.519	0.007	-1	TCT.C2	0.525	0.013	-1	MG.C2	0.523	0.012	-1	TAG.A	0.528	0.003	1	AAU.C1	0.582	0.002	1
400	UTT.I1_3p	0.519	0.006	1	UAT.A	0.525	0.005	-1	AGA.A	0.523	0.009	1	GM.C1	0.528	0.01	-1	UGA.I1_5p	0.582	0.001	1
401	TAM.I1_5p	0.519	0.007	-1	TCA.I1_3p	0.525	0.011	-1	TMT.A	0.523	0.006	-1	GC.A	0.528	0.013	-1	UTG.C1	0.582	0.004	1
402	AT.I2_3p	0.519	0.019	1	TG.C2	0.525	0.031	1	GAC.C2	0.523	0.005	-1	M.C2	0.527	0.013	-1	TUG.I2_5p	0.582	0	1
403	UGA.A	0.519	0	-1	ATC.I1_3p	0.525	0.009	-1	M.I2_5p	0.523	0.017	-1	AGG.A	0.527	0.005	1	CTA.I2_5p	0.582	0.002	-1
404	UAG.C1	0.519	0.015	1	MTG.I2_3p	0.525	0.017	1	TAG.I2_3p	0.523	0.003	-1	CTT.C1	0.527	0.007	1	GTU.I1_3p	0.582	0.001	1
405	UAU.I1_5p	0.519	0.003	1	UTA.I1_5p	0.525	0.003	-1	TA.I1_3p	0.523	0.011	-1	GCG.A	0.527	0.004	-1	CGG.I2_3p	0.581	0.001	1
406	MMG.I2_5p	0.519	0.002	1	CCC.C2	0.525	0.013	-1	MMT.I1_3p	0.523	0.003	-1	TAU.C1	0.527	0.002	1	AUA.I2_5p	0.581	0.001	1
407	AGU.I1_3p	0.519	0.002	1	AGT.C2	0.524	0.009	-1	TMA.I1_3p	0.522	0.004	-1	TAC.C1	0.527	0.003	1	GUT.I1_3p	0.581	0.002	1
408	AAM.I1_5p	0.519	0.006	-1	MGT.A	0.524	0.008	1	UAU.I2_5p	0.522	0.001	1	MGT.A	0.527	0.003	-1	GU.C2	0.581	0.001	1
409	TT.I2_5p	0.519	0.022	-1	MU.C2	0.524	0	-1	M.I1_3p	0.522	0.013	-1	MTG.I1_5p	0.527	0.007	-1	GCT.I1_5p	0.581	0.003	1
410	MMG.C2	0.519	0.003	1	AG.I2_3p	0.524	0.023	1	AUT.A	0.522	0.003	1	TTC.I2_5p	0.527	0.005	1	AAM.I1_3p	0.581	0.002	-1
411	UGU.I1_5p	0.519	0.019	1	CTC.C1	0.524	0.023	-1	AAT.I1_5p	0.522	0.006	-1	C.I1_5p	0.527	0.01	-1	CTG.C2	0.581	0.005	1
412	MAM.I2_5p	0.519	0.008	1	GCC.I2_3p	0.524	0.013	1	UTU.I1_3p	0.522	0.003	1	UTA.C1	0.527	0.001	1	GTT.I1_5p	0.581	0.002	-1
413	CTT.I1_3p	0.519	0.01	-1	TAU.C1	0.524	0.003	-1	CAG.C1	0.522	0.006	1	UTA.I2_5p	0.527	0	1	TGA.A	0.581	0.004	-1
414	AU.C1	0.519	0.017	1	MAA.I1_5p	0.524	0.01	1	MAT.A	0.522	0.005	-1	TAC.A	0.527	0.003	1	UUU.A	0.581	0.005	1
415	TUG.A	0.519	0	-1	GCG.C1	0.524	0.03	-1	MTA.I1_5p	0.522	0.002	-1	UAU.I1_3p	0.527	0	1	AMA.I1_5p	0.581	0.002	-1
416	TA.I1_3p	0.519	0.019	-1	MG.I1_3p	0.524	0.012	1	MT.I2_5p	0.522	0.012	-1	GGC.A	0.527	0.007	-1	UUU.I1_3p	0.581	0.006	1
417	UGT.I2_5p	0.519	0	1	UUG.I1_5p	0.524	0.028	-1	GTA.A	0.522	0.001	-1	TUA.I1_5p	0.527	0.002	1	AAG.I2_5p	0.581	0.003	-1
418	CA.C1	0.519	0.02	-1	TTT.I1_3p	0.524	0.05	-1	GAA.A	0.522	0.01	1	MM.C2	0.527	0.012	-1	CCT.I2_5p	0.58	0.004	1
419	GTT.I2_3p	0.519	0.008	1	GMT.I1_3p	0.524	0.013	1	MMA.I2_5p	0.522	0.003	-1	ACA.I2_3p	0.527	0.002	1	U.A	0.58	0.023	1
420	GG.A	0.519	0.019	1	I2_3p.cell_std_meth	0.524	0.047	-1	GMM.C1	0.522	0.002	1	CAT.I1_5p	0.527	0.004	1	GAT.I1_5p	0.58	0.002	-1
421	GUU.A	0.519	0.003	1	UGT.I2_5p	0.524	0	-1	TMT.I1_3p	0.522	0.006	-1	ATG.I1_5p	0.527	0.003	1	UG.C2	0.58	0.001	1
422	UAU.A	0.519	0.004	1	MMM.C2	0.524	0.011	-1	GAM.I1_5p	0.522	0.002	-1	UTG.C1	0.526	0.002	1	UUT.I1_3p	0.58	0.003	1
423	CCA.A	0.519	0.012	1	TGM.I1_5p	0.524	0.012	1	UMA.C2	0.522	0	1	GMG.I1_5p	0.526	0.001	-1	GCA.I2_3p	0.58	0.002	1
424	MG.I1_5p	0.519	0.01	-1	CCT.I2_5p	0.523	0.012	-1	TA.I2_3p	0.522	0.009	-1	AAC.C1	0.526	0.004	1	GAG.I1_5p	0.58	0.004	1
425	AGM.I2_3p	0.519	0.006	-1	AUA.A	0.523	0.008	-1	GTG.I2_3p	0.522	0.004	1	AAU.I2_3p	0.526	0	1	UAU.I2_5p	0.58	0.001	1
426	AGA.C2	0.518	0.01	1	AGC.A	0.523	0.02	-1	MAM.I1_3p	0.522	0.003	-1	TTA.C1	0.526	0.003	1	TCG.I2_5p	0.58	0.001	1
427	TGT.I2_3p	0.518	0.013	1	MM.I2_3p	0.523	0.028	1	AA.C2	0.522	0.005	1	ATM.I2_5p	0.526	0.003	1	UGT.C1	0.579	0.001	1
428	AMT.I1_5p	0.518	0.009	-1	AAG.I1_3p	0.523	0.01	1	UMM.C2	0.521	0	1	MGM.I1_5p	0.526	0.001	-1	UAG.A	0.579	0.005	1
429	MGA.I2_5p	0.518	0.001	1	AAM.I2_5p	0.523	0.007	1	AAT.I2_3p	0.521	0.006	-1	AU.I2_5p	0.526	0.001	1	TGA.I2_5p	0.579	0.003	-1
430	MAM.I1_3p	0.518	0.01	1	AAA.C2	0.523	0.007	-1	CG.C2	0.521	0.01	-1	UA.C1	0.526	0.005	1	CAA.C2	0.579	0.005	-1
431	UGM.I1_5p	0.518	0	1	ATG.C1	0.523	0.024	1	MMA.C1	0.521	0.008	1	T.C1	0.526	0.008	1	CAC.I2_3p	0.579	0.002	1
432	UTT.C1	0.518	0.005	1	TCC.C1	0.523	0.017	-1	GMM.C2	0.521	0.003	1	TUT.I2_3p	0.526	0.001	1	G.I1_3p	0.579	0.013	1
433	TTM.I1_5p	0.518	0.011	-1	ATC.A	0.523	0.018	1	SS3.I1	0.521	0.008	-1	MMM.I1_3p	0.526	0.006	-1	GG.A	0.579	0.008	1
434	UGA.C1	0.518	0.008	1	TAM.I1_5p	0.523	0.009	1	TTT.A	0.521	0.005	-1	AUU.C1	0.526	0.002	1	TT.I1_3p	0.579	0.009	-1
435	G.I2_5p	0.518	0.009	1	MTA.I1_5p	0.523	0.009	1	TTA.I2_3p	0.521	0.006	-1	TGG.C2	0.526	0.005	-1	UGT.I1_3p	0.579	0	1
436	GC.I2_3p	0.518	0.015	-1	ATA.I1_3p	0.523	0.019	1	AGC.I2_5p	0.521	0.002	1	UAU.C2	0.526	0.001	1	MAT.I1_3p	0.579	0.002	-1
437	AC.C1	0.518	0.022	-1	UGU.I1_3p	0.523	0.003	-1	TUG.I1_3p	0.521	0	1	A.I1_3p	0.526	0.011	1	CCA.I2_5p	0.579	0.004	1
438	MAA.I1_3p	0.518	0.007	1	logLen.A_I2	0.523	0.033	1	GTM.A	0.521	0.004	-1	ATA.C2	0.526	0.004	1	TGT.A	0.579	0.005	-1
439	AGU.C1	0.518	0.012	1	MGT.I1_3p	0.523	0.003	1	GM.I2_5p	0.521	0.008	-1	TMT.A	0.526	0.006	1	CGT.I1_5p	0.578	0.001	1
440	TUU.C1	0.518	0.013	1	MAA.C1	0.523	0.024	1	AAM.I1_5p	0.521	0.003	-1	I1_5p.cell_std_meth	0.526	0.011	1	GAU.C1	0.578	0.001	1
441	MA.I2_5p	0.518	0.01	1	AUG.I2_5p	0.523	0	-1	CC.C2	0.521	0.009	1	AUT.C2	0.526	0.001	1	TUA.I2_5p	0.578	0.001	1
442	TTG.I2_3p	0.518	0.008	1	MTT.I2_5p	0.523	0.013	1	MAA.I2_5p	0.521	0.002	-1	TUA.C2	0.525	0.001	1	AM.I1_3p	0.578	0.008	-1
443	MGU.I1_5p	0.518	0	1	GGC.I2_3p	0.523	0.011	1	TGG.I2_3p	0.521	0.001	-1	AMG.C2	0.525	0.002	-1	AMA.I2_5p	0.578	0.002	-1
444	TTM.I1_3p	0.518	0.01	-1	UUG.I2_5p	0.523	0.001	-1	UUG.I2_5p	0.52	0.001	1	MGA.A	0.525	0.004	-1	TCG.C1	0.578	0.002	1
445	MGT.A	0.518	0.005	-1	AAM.I1_3p	0.522	0.007	1	GUA.I2_3p	0.52	0.001	1	AC.I1_5p	0.525	0.005	1	UU.I1_3p	0.578	0.015	1
446	GMA.I2_5p	0.518	0.007	-1	T.I2_3p	0.522	0.034	-1	GMU.C2	0.52	0	1	GG.C1	0.525	0.009	-1	GCG.I1_3p	0.578	0.002	1
447	AMA.I1_5p	0.518	0.009	-1	AM.C1	0.522	0.037	1	GAM.C2	0.52	0.005	-1	MTG.C2	0.525	0.006	-1	CTT.C1	0.578	0.005	-1
448	UGU.C1	0.518	0.019	1	AMA.I1_5p	0.522	0.013	1	AAC.I1_5p	0.52	0.002	-1	TA.C1	0.525	0.005	1	AT.I1_3p	0.578	0.008	-1
449	CCC.I2_3p	0.518	0.011	-1	MAM.I2_3p	0.522	0.01	1	MGM.I2_5p	0.52	0.001	-1	AGA.A	0.525	0.006	1	MTG.C2	0.578	0.005	1
450	AGG.I2_3p	0.518	0.01	-1	GGM.I1_3p	0.522	0.015	1	UG.I1_3p	0.52	0.009	1	CTT.I2_5p	0.525	0.005	1	TMT.I2_5p	0.578	0.004	-1
451	MTG.I2_5p	0.518	0.008	1	CA.I2_5p	0.522	0.019	-1	TC.C1	0.52	0.007	1	TGA.I2_5p	0.525	0.003	1	TAG.I2_5p	0.577	0.003	-1
452	GGC.C1	0.518	0.017	1	TMT.C2	0.522	0.012	-1	AGU.I2_3p	0.52	0.001	1	TGT.I1_3p	0.525	0.007	1	GG.I1_3p	0.577	0.011	1
453	CCG.I2_5p	0.518	0.001	1	AGM.I2_3p	0.522	0.008	1	CCC.I1_3p	0.519	0.011	1	AGC.I1_5p	0.525	0.003	-1	GU.I1_3p	0.577	0.012	1
454	CA.I2_3p	0.518	0.015	-1	CA.I1_5p	0.522	0.025	1	GT.I1_3p	0.519	0.006	-1	AAA.I2_5p	0.525	0.006	1	TMA.I1_5p	0.577	0.003	-1
455	UGG.I1_5p	0.518	0.023	1	MT.C1	0.522	0.035	1	MGG.I1_3p	0.519	0.001	-1	CAC.C1	0.525	0.003	1	CTG.I2_3p	0.577	0.004	1
456	CCG.C2	0.517	0.003	1	AAM.I1_5p	0.522	0.009	1	MMM.I2_5p	0.519	0.003	-1	UTT.A	0.525	0	1	TUU.I1_3p	0.577	0.002	1
457	TUG.C1	0.517	0.009	1	CTC.C2	0.522	0.012	-1	ATA.I1_5p	0.519	0.004	-1	ATA.I1_5p	0.525	0.004	1	logLen.A	0.576	0.009	-1
458	GTC.I1_5p	0.517	0.005	1	AGG.A	0.522	0.024	-1	MTA.I2_5p	0.519	0.002	-1	MGM.I2_3p	0.525	0.001	-1	MGG.C2	0.576	0.003	1
459	ACA.I1_5p	0.517	0.008	-1	ACT.A	0.522	0.02	-1	CCA.I2_3p	0.519	0.002	1	TMG.I2_5p	0.525	0	-1	UUA.A	0.576	0.002	1
460	GUT.C1	0.517	0.014	1	MG.I1_5p	0.522	0.013	1	C.I2_3p	0.519	0.01	1	UU.C2	0.525	0.004	1	GGC.C2	0.576	0.006	1
461	UUU.I1_3p	0.517	0.003	1	TMM.I1_5p	0.522	0.006	1	GAC.C1	0.519	0.005	-1	GCT.I1_5p	0.525	0.004	-1	G.C1	0.576	0.01	1
462	CAC.I1_5p	0.517	0.007	-1	CCG.C1	0.522	0.021	-1	TGC.I1_3p	0.519	0.003	1	CCT.I1_5p	0.525	0.002	-1	GUG.I1_5p	0.576	0.007	1
463	CAG.I1_5p	0.517	0.011	-1	GCC.C1	0.522	0.024	-1	TM.I1_3p	0.519	0.01	-1	GMA.I2_5p	0.524	0.002	-1	AA.I2_3p	0.576	0.009	-1
464	SS3.I2	0.517	0.024	1	UGU.I2_5p	0.522	0.001	-1	MAA.I1_5p	0.519	0.003	-1	TCC.C1	0.524	0.006	1	GCC.I1_3p	0.575	0.004	1
465	TCG.I1_5p	0.517	0.004	1	MMA.I2_5p	0.522	0.015	-1	AT.I2_3p	0.519	0.01	-1	CCG.C2	0.524	0.003	-1	A.cell_std_meth	0.575	0.008	1
466	TUA.C1	0.517	0.004	1	TA.C2	0.522	0.026	-1	MMU.C2	0.519	0	1	UAA.C2	0.524	0.001	1	MMT.I2_3p	0.575	0.004	1
467	GU.A	0.517	0.009	1	TUG.I1_3p	0.522	0.001	-1	MA.I2_5p	0.519	0.012	-1	UAT.C2	0.524	0	1	TMA.A	0.575	0.005	-1
468	C.I2_3p	0.517	0.022	-1	AT.I2_3p	0.522	0.025	-1	AMM.A	0.519	0.006	1	CGG.A	0.524	0.004	-1	MTA.A	0.575	0.002	-1
469	UUU.C1	0.517	0.012	1	TAM.I1_3p	0.522	0.007	1	SS5.I1	0.519	0.008	1	ACT.I1_3p	0.524	0.002	1	AGC.I2_3p	0.575	0.002	1
470	ATA.I2_5p	0.517	0.015	-1	T.C1	0.522	0.041	1	TAG.A	0.519	0.003	-1	MGA.I1_3p	0.524	0	-1	CAG.A	0.575	0.007	1
471	CTG.I1_3p	0.517	0.005	1	CGC.C1	0.522	0.022	-1	TAA.C1	0.518	0.006	-1	UUA.I2_5p	0.524	0	1	TMA.I2_5p	0.575	0.003	-1
472	MGM.I2_5p	0.517	0.002	1	AC.I1_5p	0.522	0.018	1	CAG.I1_3p	0.518	0.002	-1	UUA.C1	0.524	0.001	1	AAA.I2_3p	0.575	0.006	-1
473	CTG.C2	0.517	0.016	-1	GMT.C1	0.522	0.023	1	TCC.I1_3p	0.518	0.004	1	TAM.A	0.524	0.003	1	GAG.I2_3p	0.575	0.003	1
474	CAC.C1	0.517	0.012	-1	GMG.I2_3p	0.522	0.002	1	UG.I2_5p	0.518	0.004	1	TGT.C2	0.524	0.003	1	GUT.C1	0.575	0.003	1
475	GAU.A	0.517	0.001	-1	TTC.I2_3p	0.522	0.013	-1	GTG.C2	0.518	0.004	1	TTG.I1_3p	0.524	0.004	1	TMT.C1	0.575	0.005	-1
476	CA.A	0.517	0.025	-1	TCG.I1_5p	0.521	0.006	-1	TMU.C2	0.518	0	1	ATG.I2_5p	0.524	0.004	1	GGA.I1_5p	0.575	0.003	1
477	GAU.C1	0.517	0.01	1	CAC.I1_3p	0.521	0.012	-1	GAC.I1_3p	0.518	0.002	1	GAM.I1_5p	0.524	0.001	-1	AAG.C2	0.575	0.006	-1
478	UG.C1	0.517	0.036	1	MTG.C1	0.521	0.027	1	AG.C2	0.518	0.006	-1	ACG.C1	0.524	0.003	-1	GG.C1	0.574	0.009	1
479	ATM.C1	0.517	0.013	-1	MMT.I2_3p	0.521	0.014	1	TAT.I1_5p	0.518	0.004	-1	GMT.I2_5p	0.524	0.003	-1	UTM.C2	0.574	0	1
480	UUT.C1	0.517	0.008	1	GGT.A	0.521	0.011	-1	TMG.I2_5p	0.518	0.001	-1	GTG.I2_3p	0.524	0.004	-1	MT.C1	0.574	0.009	-1
481	CTT.I2_3p	0.517	0.006	1	GAT.I2_5p	0.521	0.008	-1	GMM.A	0.518	0.005	-1	TGM.I2_5p	0.524	0.002	-1	TU.A	0.574	0.012	1
482	ACT.I2_5p	0.517	0.004	-1	TTA.I2_5p	0.521	0.022	1	CTT.I1_3p	0.518	0.004	1	AG.I2_3p	0.524	0.005	-1	TCC.I2_3p	0.574	0.003	1
483	TMM.I2_3p	0.517	0.007	-1	UGT.C1	0.521	0.004	-1	TAA.I1_3p	0.518	0.004	-1	CCG.I2_3p	0.524	0.001	-1	GGC.A	0.574	0.005	1
484	GM.I2_3p	0.517	0.015	-1	UGA.I2_5p	0.521	0	-1	TCT.I1_5p	0.518	0.003	1	MGG.A	0.524	0.003	-1	AMT.A	0.574	0.004	-1
485	GGG.I2_3p	0.517	0.007	-1	GGU.A	0.521	0.007	-1	TGG.I2_5p	0.518	0.002	-1	CAA.I2_3p	0.524	0.001	1	A.I2_3p	0.574	0.009	-1
486	CGT.I2_5p	0.517	0.001	1	TTG.C1	0.521	0.023	1	TM.I2_5p	0.518	0.01	-1	TTG.I2_5p	0.524	0.003	1	GMU.C2	0.574	0	1
487	CGG.I1_5p	0.517	0.021	1	CAT.I2_3p	0.521	0.01	-1	AAM.I2_5p	0.518	0.002	-1	TMA.I2_3p	0.523	0.003	1	MGM.I2_5p	0.574	0.001	1
488	TGT.A	0.517	0.01	1	TAT.C1	0.521	0.024	1	ACG.I2_5p	0.518	0	-1	CGG.I2_3p	0.523	0.001	-1	ATC.I2_5p	0.574	0.001	-1
489	TA.I2_3p	0.517	0.018	1	CAT.A	0.521	0.014	1	CTA.I1_3p	0.518	0.002	-1	CAA.I1_3p	0.523	0.002	1	GTA.C1	0.574	0.003	-1
490	AC.I1_5p	0.517	0.013	-1	TM.C1	0.521	0.032	1	CTC.I1_5p	0.518	0.004	1	CA.C1	0.523	0.008	1	MMT.I1_5p	0.574	0.003	-1
491	GM.C1	0.517	0.019	-1	AMT.I1_3p	0.521	0.009	1	logLen.A	0.518	0.008	-1	CGC.I2_3p	0.523	0.001	-1	TGU.I1_3p	0.574	0.002	1
492	UTG.I2_5p	0.517	0.001	1	MGU.I1_5p	0.52	0	-1	ATM.C2	0.518	0.008	-1	ATC.I1_3p	0.523	0.002	1	UTA.C1	0.574	0.001	1
493	GUA.I1_3p	0.517	0.002	1	TA.I2_5p	0.52	0.028	1	GMM.I2_5p	0.518	0.003	-1	TGC.I2_3p	0.523	0.003	-1	AUU.A	0.573	0.002	1
494	UUA.A	0.517	0.004	1	CGG.A	0.52	0.008	1	GUA.C1	0.518	0.001	1	AAT.I1_3p	0.523	0.005	1	GTA.I1_3p	0.573	0.002	-1
495	M.I2_3p	0.517	0.018	-1	GT.A	0.52	0.019	-1	GCA.I1_5p	0.518	0.002	1	GM.I1_5p	0.523	0.009	-1	MAM.C2	0.573	0.002	1
496	MTG.C1	0.517	0.014	-1	UGU.I1_5p	0.52	0.025	-1	TG.I2_5p	0.518	0.004	-1	UA.I2_3p	0.523	0.004	1	GC.I1_3p	0.573	0.009	1
497	UA.A	0.516	0.016	1	T.A	0.52	0.033	-1	AAM.C1	0.518	0.002	1	MAM.I2_5p	0.523	0.003	-1	MGM.C1	0.573	0.001	1
498	AMM.I1_3p	0.516	0.006	1	AAT.I1_3p	0.52	0.019	1	AMT.I2_5p	0.518	0.003	-1	GMT.A	0.523	0.006	-1	ATT.I1_3p	0.573	0.004	-1
499	AAG.I2_5p	0.516	0.004	-1	AG.I1_5p	0.52	0.019	1	UUM.C2	0.518	0	1	MMM.I1_5p	0.523	0.004	-1	AG.I2_3p	0.573	0.005	1
500	UGA.I2_5p	0.516	0	1	CG.I2_3p	0.52	0.005	1	TTT.I1_3p	0.517	0.005	-1	GGA.I1_5p	0.523	0.004	-1	UMM.C2	0.573	0	1
501	TMT.C1	0.516	0.015	-1	UGM.I1_5p	0.52	0	-1	UG.I2_3p	0.517	0.001	1	AG.I1_5p	0.523	0.008	-1	GGG.C1	0.573	0.005	1
502	MTG.C2	0.516	0.016	-1	MTM.C2	0.52	0.011	-1	TCC.C2	0.517	0.001	1	TGM.A	0.523	0.005	-1	UTT.I1_3p	0.573	0.002	1
503	TAT.I2_3p	0.516	0.009	1	ACC.C2	0.52	0.008	-1	TGA.C2	0.517	0.008	-1	GMA.I1_5p	0.523	0.002	-1	CCG.I2_3p	0.573	0.001	1
504	AUG.C1	0.516	0.004	1	TTC.A	0.52	0.021	-1	TTC.I1_3p	0.517	0.005	1	AT.C2	0.523	0.005	1	UGA.C1	0.572	0.002	1
505	AC.I2_5p	0.516	0.01	1	CGT.A	0.52	0.006	1	AGT.C1	0.517	0.001	1	AU.I2_3p	0.523	0.001	1	TGM.I2_3p	0.572	0.002	1
506	AUG.I1_5p	0.516	0.002	1	CAG.I1_5p	0.52	0.012	1	GMT.I2_5p	0.517	0.003	-1	MGT.C2	0.523	0.002	-1	GAA.C2	0.572	0.005	-1
507	CGC.I2_5p	0.516	0.001	1	ATT.I2_3p	0.52	0.018	-1	AAG.I1_3p	0.517	0.003	-1	TAA.I1_3p	0.523	0.005	1	A.A	0.572	0.009	-1
508	TMM.C1	0.516	0.013	-1	GTT.I2_5p	0.52	0.012	1	AT.I1_5p	0.517	0.008	-1	TA.C2	0.523	0.004	1	MAA.C2	0.572	0.005	-1
509	CGC.C1	0.516	0.017	1	AAU.A	0.52	0.004	-1	AGA.I2_5p	0.517	0.002	-1	ATU.I1_5p	0.523	0.001	1	UUM.C2	0.572	0	1
510	GG.I2_3p	0.516	0.016	-1	MA.C1	0.52	0.034	1	CCC.I2_3p	0.517	0.008	1	GAM.I2_3p	0.523	0.001	-1	GU.A	0.572	0.014	1
511	CAC.I2_3p	0.516	0.006	-1	GC.I2_5p	0.52	0.015	-1	TGU.I2_3p	0.517	0.001	1	TMA.I1_3p	0.523	0.003	1	GMA.I2_3p	0.571	0.001	1
512	CAT.I1_3p	0.516	0.008	-1	AUG.I1_5p	0.52	0.003	-1	UGG.I2_3p	0.517	0	1	ACA.C2	0.523	0.005	1	TCG.I1_3p	0.571	0.001	1
513	AC.I1_3p	0.516	0.012	1	AAT.C2	0.52	0.012	-1	CTC.C1	0.517	0.003	1	MTT.I2_5p	0.523	0.005	1	GUG.I1_3p	0.571	0.001	1
514	AT.I2_5p	0.516	0.017	-1	UAA.A	0.52	0.005	-1	AAG.I2_3p	0.517	0.002	1	TTM.I2_5p	0.523	0.005	1	GTG.A	0.571	0.005	-1
515	GTU.A	0.516	0.001	1	CCG.C2	0.52	0.001	-1	ATG.I2_3p	0.517	0.003	-1	TCG.C1	0.523	0.005	-1	GAU.I1_3p	0.571	0.001	1
516	CT.I1_3p	0.516	0.015	1	GAT.I1_5p	0.52	0.007	1	ACG.A	0.517	0.002	1	AA.C2	0.523	0.007	1	TCC.C1	0.571	0.004	1
517	CGT.A	0.516	0.004	-1	TA.C1	0.519	0.032	1	GAA.I2_5p	0.517	0.003	1	AAM.C2	0.523	0.005	1	UUT.C2	0.571	0	1
518	UTA.C1	0.516	0.001	1	A.I2_5p	0.519	0.025	1	CTC.A	0.517	0.004	1	GA.I2_5p	0.522	0.006	-1	CTC.C1	0.571	0.004	1
519	GG.C1	0.516	0.024	1	M.I2_3p	0.519	0.032	1	GTU.I1_3p	0.517	0.002	1	ACA.A	0.522	0.006	1	GGM.C2	0.571	0.005	1
520	TGG.A	0.516	0.008	1	TTM.I1_5p	0.519	0.013	1	MM.C2	0.517	0.006	1	GGT.C2	0.522	0.004	-1	ACC.A	0.571	0.004	1
521	MAM.I2_3p	0.516	0.006	-1	CCA.I1_3p	0.519	0.012	-1	GUT.A	0.517	0.004	1	MAT.I2_5p	0.522	0.003	1	UGT.C2	0.57	0	1
522	TTG.I1_5p	0.516	0.009	-1	AMM.C2	0.519	0.006	-1	TGC.I1_5p	0.517	0.003	1	CCA.I1_3p	0.522	0.004	-1	CTC.A	0.57	0.005	1
523	MM.I1_3p	0.516	0.007	1	UGG.I1_5p	0.519	0.031	-1	MG.A	0.517	0.004	-1	GU.C2	0.522	0.001	1	TGT.C1	0.57	0.004	-1
524	TGU.A	0.516	0.003	1	GCG.I2_3p	0.519	0.001	1	GU.I2_3p	0.517	0.006	1	TTC.C1	0.522	0.006	1	MT.I1_5p	0.57	0.009	-1
525	MGT.C2	0.516	0.002	1	TA.I1_3p	0.519	0.024	1	GTU.I2_3p	0.517	0.001	1	TCA.I2_5p	0.522	0.002	1	CAA.I1_5p	0.57	0.002	-1
526	CAG.I2_5p	0.516	0.005	1	TTG.I1_5p	0.519	0.011	1	GGA.C1	0.517	0.005	1	CGA.C1	0.522	0.004	-1	UAU.I1_3p	0.57	0.001	1
527	MMM.I2_3p	0.516	0.01	-1	CTG.I2_5p	0.519	0.01	-1	TAC.I1_5p	0.517	0.001	-1	TU.I2_3p	0.522	0.003	1	TAG.C1	0.57	0.002	-1
528	AAG.I1_3p	0.516	0.004	-1	TGA.I1_5p	0.519	0.009	1	TTT.I2_5p	0.517	0.005	-1	CAG.C1	0.522	0.004	1	MAT.C1	0.57	0.004	-1
529	GAT.I1_3p	0.515	0.005	-1	GC.I2_3p	0.519	0.019	1	phastCons.A	0.517	0.007	1	TG.C1	0.522	0.009	-1	MGU.C2	0.57	0	1
530	AAM.I1_3p	0.515	0.004	-1	TUG.I2_5p	0.519	0	-1	AAC.I1_3p	0.517	0.002	-1	GTA.I2_5p	0.522	0.002	1	AAM.I2_5p	0.57	0.001	-1
531	I2_3p.cell_mean_meth	0.515	0.033	-1	AGM.I1_5p	0.519	0.009	1	MGT.I2_5p	0.517	0	-1	TTU.C1	0.522	0.001	1	GGT.I2_5p	0.57	0.002	1
532	CCG.C1	0.515	0.017	1	CTA.C2	0.519	0.007	-1	AMA.I2_5p	0.516	0.003	-1	ACG.I1_3p	0.522	0.001	-1	MTT.I2_5p	0.57	0.003	-1
533	AUG.I2_5p	0.515	0	1	GTT.C2	0.519	0.007	-1	AGC.C2	0.516	0.002	1	GGG.C2	0.522	0.005	-1	GUA.I1_3p	0.569	0.001	1
534	G.C1	0.515	0.026	1	GUG.I1_5p	0.519	0.028	-1	GCT.C2	0.516	0.001	1	GAG.I1_5p	0.522	0.004	-1	MMG.C1	0.569	0.001	1
535	GAM.C1	0.515	0.013	-1	AAT.I1_5p	0.519	0.016	1	GAU.I2_3p	0.516	0	1	TTG.I1_5p	0.522	0.004	1	GAC.I1_5p	0.569	0.002	1
536	GC.C1	0.515	0.025	1	GGC.C1	0.519	0.022	-1	AMU.C2	0.516	0	1	TG.I2_3p	0.522	0.007	-1	UMT.C2	0.569	0	1
537	ACA.C1	0.515	0.016	-1	UTT.C2	0.519	0	-1	AG.I2_3p	0.516	0.003	1	ACC.C2	0.522	0.005	1	AUU.I1_5p	0.569	0.001	1
538	MMT.I1_5p	0.515	0.01	-1	CCC.I2_5p	0.519	0.007	-1	TM.A	0.516	0.011	-1	MTG.I2_5p	0.521	0.004	-1	GCG.I2_5p	0.569	0.002	1
539	MGA.C1	0.515	0.008	-1	MMA.I2_3p	0.519	0.012	1	GMG.I2_5p	0.516	0	-1	TC.A	0.521	0.006	1	AMM.I1_5p	0.569	0.001	-1
540	UAA.C1	0.515	0.006	1	TTA.A	0.519	0.017	1	TTG.I1_5p	0.516	0.002	-1	AC.A	0.521	0.007	1	MGU.I1_5p	0.568	0	1
541	GCA.A	0.515	0.015	-1	GAG.I2_3p	0.519	0.011	1	AGT.I2_5p	0.516	0.002	-1	CAA.I2_5p	0.521	0.002	1	UAT.I1_5p	0.568	0.001	1
542	UTA.C2	0.515	0	1	TGM.C2	0.519	0.023	1	CGC.I1_3p	0.516	0.001	1	GMA.I2_3p	0.521	0.002	-1	AUU.I1_3p	0.568	0.001	1
543	TGT.I1_3p	0.515	0.01	-1	GAA.C1	0.519	0.022	1	TTG.I1_3p	0.516	0.004	1	CTG.I2_5p	0.521	0.005	-1	UTG.I1_3p	0.568	0.003	1
544	GMG.C2	0.515	0.003	1	AAG.I2_5p	0.519	0.006	1	TTA.I1_3p	0.516	0.004	-1	GAM.I2_5p	0.521	0.001	-1	MMG.I2_5p	0.568	0.001	1
545	GTU.C1	0.515	0.007	1	GA.I2_3p	0.519	0.017	1	GGT.C1	0.516	0.004	-1	GAC.A	0.521	0.004	1	UTU.C2	0.568	0	1
546	MTT.I2_3p	0.515	0.005	1	M.C1	0.519	0.039	1	MGG.I2_3p	0.516	0.001	-1	TTM.I2_3p	0.521	0.004	1	TMT.I1_5p	0.568	0.004	-1
547	ATC.I1_3p	0.515	0.005	1	GTG.I1_3p	0.518	0.012	1	ATM.I1_5p	0.516	0.002	-1	MAG.I1_5p	0.521	0.003	-1	GTA.I2_3p	0.568	0.002	-1
548	TAM.C1	0.515	0.008	-1	GAM.I1_3p	0.518	0.004	1	M.C1	0.516	0.003	1	GCT.I2_5p	0.521	0.003	-1	U.I1_3p	0.568	0.019	1
549	TTA.I1_3p	0.515	0.012	-1	AGA.I2_3p	0.518	0.009	1	TCG.A	0.516	0.002	-1	TMA.C1	0.521	0.004	1	GCG.I1_5p	0.568	0.007	1
550	ATG.I2_3p	0.515	0.005	1	CCC.I1_3p	0.518	0.011	-1	AGA.I1_3p	0.516	0.003	-1	TTA.I1_5p	0.521	0.004	1	UAM.C2	0.568	0	1
551	CCG.I1_5p	0.515	0.021	1	CAC.I1_5p	0.518	0.008	1	ATA.A	0.516	0.005	-1	TGU.C1	0.521	0.003	1	T.I1_3p	0.568	0.01	-1
552	UAT.I1_3p	0.515	0.002	1	CTG.I2_3p	0.518	0.012	1	TAA.I1_5p	0.516	0.004	-1	AUT.I1_5p	0.521	0	1	TG.I2_5p	0.568	0.005	1
553	CAA.C2	0.515	0.01	1	TT.I2_5p	0.518	0.024	1	CAG.I2_3p	0.516	0.002	1	MTA.I2_5p	0.521	0.002	1	TUT.I1_5p	0.568	0.002	1
554	CG.I1_5p	0.515	0.033	1	AMA.I2_5p	0.518	0.008	1	ACC.I2_3p	0.516	0.001	1	CT.I1_5p	0.521	0.005	-1	AGG.C2	0.568	0.003	1
555	I2_5p.cell_mean_meth	0.515	0.023	-1	CTC.I2_5p	0.518	0.009	-1	CT.C2	0.516	0.005	1	TAT.I1_5p	0.521	0.004	1	GTC.I1_5p	0.567	0.001	1
556	AMG.I1_5p	0.515	0.001	-1	TGG.C2	0.518	0.016	1	ATC.C2	0.515	0.007	-1	TTA.I2_5p	0.521	0.005	1	TCC.I1_3p	0.567	0.003	1
557	MA.I2_3p	0.514	0.012	-1	G.I2_3p	0.518	0.023	1	CAT.C1	0.515	0.006	-1	ACG.C2	0.521	0.002	-1	TTU.C1	0.567	0.002	1
558	TCA.C1	0.514	0.011	-1	AGA.I1_5p	0.518	0.01	1	GA.C1	0.515	0.007	1	UUU.A	0.521	0	1	MTG.C1	0.567	0.005	-1
559	MTM.C1	0.514	0.011	-1	A.C1	0.518	0.031	1	AUG.C2	0.515	0	1	TMM.C1	0.521	0.004	1	GAG.I2_5p	0.567	0.003	1
560	GCG.C2	0.514	0.004	1	ATG.I2_3p	0.518	0.007	-1	CAT.A	0.515	0.003	-1	MMA.I2_3p	0.521	0.003	-1	GT.I2_3p	0.567	0.004	-1
561	GCG.I1_5p	0.514	0.017	1	CC.I2_3p	0.518	0.018	1	TUU.I2_3p	0.515	0.001	1	UT.A	0.52	0.002	1	ACA.I1_3p	0.567	0.002	-1
562	ATT.A	0.514	0.014	-1	TCT.I2_3p	0.518	0.012	-1	CC.I2_3p	0.515	0.009	1	TAC.I2_3p	0.52	0.002	1	MAA.I1_3p	0.567	0.002	-1
563	TMG.C2	0.514	0.001	1	TTA.C2	0.518	0.005	-1	AGG.I2_3p	0.515	0.002	1	CTA.I1_3p	0.52	0.002	1	UTT.I1_5p	0.567	0.003	1
564	GCA.I2_5p	0.514	0.006	-1	UGA.I1_5p	0.518	0.004	-1	TUM.C1	0.515	0	1	MMT.I2_5p	0.52	0.004	-1	CGG.I1_3p	0.566	0.002	1
565	UAG.A	0.514	0.005	1	TT.I2_3p	0.518	0.025	-1	MAG.A	0.515	0.004	1	CTC.I1_5p	0.52	0.001	-1	GTC.C2	0.566	0.002	1
566	MTM.I1_3p	0.514	0.012	1	TC.I2_5p	0.518	0.018	-1	TGA.I1_5p	0.515	0.002	-1	CCA.I1_5p	0.52	0.002	-1	TUT.C1	0.566	0.001	1
567	CAT.A	0.514	0.008	-1	AAT.C1	0.517	0.019	1	GGA.I1_3p	0.515	0.002	1	CGA.A	0.52	0.003	-1	MMG.A	0.566	0.001	1
568	AAA.C2	0.514	0.008	1	GTM.I1_3p	0.517	0.005	1	AGC.I1_3p	0.515	0.002	-1	TTG.C2	0.52	0.005	-1	ACC.C2	0.566	0.002	1
569	CGT.I1_5p	0.514	0.003	1	AAT.I2_5p	0.517	0.015	1	TAT.I2_3p	0.515	0.005	-1	AAM.C1	0.52	0.002	1	MMG.I2_3p	0.566	0.001	1
570	phastCons.I2_3p	0.514	0.022	1	AGC.I2_3p	0.517	0.007	1	ATC.I1_5p	0.515	0.001	-1	AGA.I1_3p	0.52	0.003	-1	AUT.C1	0.566	0.002	1
571	GAA.C1	0.514	0.016	-1	AGT.I1_5p	0.517	0.009	1	TMM.A	0.515	0.003	-1	MMT.I1_5p	0.52	0.003	-1	GA.C2	0.566	0.006	-1
572	TMM.I2_5p	0.514	0.005	1	TG.I2_5p	0.517	0.022	-1	GUT.I2_3p	0.515	0.001	1	CC.C2	0.52	0.009	-1	UTU.A	0.566	0.004	1
573	AAC.I2_5p	0.514	0.005	-1	TAG.I1_5p	0.517	0.007	1	MAT.I2_3p	0.515	0.002	-1	AAM.I2_5p	0.52	0.003	1	UTA.I2_5p	0.566	0	1
574	UGG.C1	0.514	0.022	1	CCT.I1_3p	0.517	0.009	-1	UTG.I2_3p	0.515	0.003	1	GTM.I1_3p	0.52	0.001	-1	ATM.C1	0.566	0.004	-1
575	AUT.C1	0.514	0.002	1	GTC.I1_5p	0.517	0.006	-1	AGM.A	0.515	0.006	1	GT.I1_5p	0.52	0.005	1	UGA.I2_5p	0.566	0	1
576	AGG.A	0.514	0.013	1	GG.I2_3p	0.517	0.016	1	TAA.I2_5p	0.515	0.004	-1	TTM.C1	0.52	0.005	1	GUM.C2	0.566	0	1
577	MAA.C2	0.514	0.009	1	MM.I2_5p	0.517	0.013	-1	ATT.I1_5p	0.515	0.004	-1	UUG.C1	0.52	0.004	-1	TAC.C1	0.566	0.003	-1
578	MMT.C1	0.514	0.013	-1	UGT.I1_3p	0.517	0.001	-1	TTA.I1_5p	0.515	0.003	-1	AUT.I2_3p	0.52	0	1	GTM.C2	0.566	0.001	1
579	AGM.I1_5p	0.514	0.007	-1	CAC.I2_3p	0.517	0.008	1	MUA.C1	0.515	0	1	AA.I1_3p	0.52	0.007	1	AMA.C1	0.565	0.003	-1
580	CAA.C1	0.514	0.013	-1	TGT.C2	0.517	0.006	-1	TUM.C2	0.515	0	1	T.I1_5p	0.52	0.009	1	ACC.I2_5p	0.565	0.001	1
581	TAG.C1	0.514	0.005	1	ATM.C1	0.517	0.018	1	GCT.C1	0.515	0.006	-1	UAA.I1_5p	0.52	0	1	TUA.C1	0.565	0.001	1
582	MGT.I1_3p	0.514	0.002	-1	TAU.A	0.517	0.004	-1	ATC.A	0.515	0.004	-1	CCC.A	0.52	0.003	1	MMU.C2	0.565	0	1
583	TAC.I1_5p	0.514	0.004	-1	TTT.I1_5p	0.517	0.021	1	ATA.C1	0.515	0.007	-1	AUU.I2_5p	0.52	0	1	UA.A	0.565	0.011	1
584	AAT.I1_5p	0.514	0.009	-1	MMM.I2_3p	0.517	0.009	1	AGC.I2_3p	0.514	0.002	1	CGT.C2	0.52	0.002	-1	AGT.I2_3p	0.565	0.002	-1
585	CCG.I1_3p	0.513	0.002	1	GMA.A	0.517	0.017	1	AMT.I1_5p	0.514	0.002	-1	ACA.I1_5p	0.52	0.002	1	MTG.I2_3p	0.565	0.003	1
586	MAT.I2_3p	0.513	0.005	1	GAM.C1	0.517	0.019	1	GMA.I2_5p	0.514	0.002	-1	MAA.I1_5p	0.52	0.003	1	GTT.I2_5p	0.565	0.003	-1
587	ATU.C1	0.513	0.003	1	CT.I2_5p	0.517	0.016	-1	TTC.I2_5p	0.514	0.002	1	GMM.C1	0.52	0.006	-1	MTA.I1_3p	0.565	0.002	-1
588	GGA.I2_3p	0.513	0.005	-1	CGG.I1_5p	0.517	0.029	-1	TGT.I2_5p	0.514	0.002	-1	GCG.C2	0.52	0.002	-1	CAT.I2_5p	0.565	0.001	-1
589	GCC.C1	0.513	0.015	1	TAT.I2_3p	0.517	0.012	-1	UTG.C2	0.514	0	1	CGA.I1_3p	0.52	0	-1	TG.C2	0.565	0.005	-1
590	MAT.I1_5p	0.513	0.007	-1	TCC.I2_5p	0.517	0.008	-1	AAA.I2_3p	0.514	0.003	1	C.C2	0.52	0.009	-1	UT.I1_3p	0.565	0.011	1
591	CTT.A	0.513	0.017	1	TAM.C1	0.517	0.015	1	AT.C2	0.514	0.009	-1	U.A	0.52	0.002	1	TTU.I1_3p	0.565	0.002	1
592	CCG.A	0.513	0.007	-1	CGT.I1_5p	0.517	0.004	-1	TCG.C1	0.514	0.005	-1	TAM.I1_5p	0.52	0.002	1	CGA.I1_5p	0.564	0.001	1
593	TC.I2_5p	0.513	0.008	1	CTC.I1_3p	0.517	0.015	-1	MGA.I2_5p	0.514	0	-1	GMG.C2	0.52	0.001	-1	MGG.I2_5p	0.564	0.001	1
594	GGT.C1	0.513	0.006	1	AGG.I1_3p	0.517	0.011	1	TCA.C1	0.514	0.002	1	MT.I1_5p	0.519	0.005	-1	UMM.C1	0.564	0	1
595	CT.I2_5p	0.513	0.008	1	MTT.C1	0.517	0.018	1	AGG.I1_5p	0.514	0.004	1	TGC.A	0.519	0.004	-1	CGA.I2_5p	0.564	0.001	1
596	AMT.C2	0.513	0.003	1	TGC.I1_3p	0.517	0.007	-1	UGA.I1_3p	0.514	0	1	TCC.I1_5p	0.519	0.001	-1	AU.A	0.564	0.01	1
597	ATT.I1_3p	0.513	0.01	-1	MA.A	0.517	0.036	1	GA.I1_5p	0.514	0.004	-1	MTM.I1_3p	0.519	0.002	-1	AAM.A	0.564	0.003	-1
598	TAC.I2_5p	0.513	0.003	1	logLen.A_I1	0.517	0.038	-1	TTG.C1	0.514	0.006	-1	AGU.I2_5p	0.519	0	1	TCT.C1	0.563	0.004	-1
599	UAU.C1	0.513	0.004	1	GC.C1	0.517	0.034	-1	CAA.I2_3p	0.514	0.002	1	TU.C1	0.519	0.003	1	UGG.I1_3p	0.563	0.001	1
600	UGT.C1	0.513	0.005	1	GMM.I2_5p	0.517	0.011	-1	MAT.C1	0.514	0.006	-1	MMA.C2	0.519	0.003	-1	TUM.C2	0.563	0	1
601	CGA.I2_3p	0.513	0.001	-1	MMG.A	0.517	0.009	1	MMT.A	0.514	0.003	-1	AC.C2	0.519	0.006	1	UGM.C2	0.563	0	1
602	TAC.C1	0.513	0.008	-1	GM.I1_3p	0.517	0.029	1	CAC.I2_5p	0.514	0.003	-1	GUA.A	0.519	0	1	UA.I1_3p	0.563	0.008	1
603	GTM.C1	0.513	0.011	-1	AA.C2	0.517	0.013	-1	GCA.I1_3p	0.514	0.001	1	CGG.I1_5p	0.519	0.004	-1	TMT.I1_3p	0.563	0.003	-1
604	UGU.I1_3p	0.513	0.001	1	GG.C1	0.516	0.032	-1	ACT.I1_5p	0.514	0.001	-1	GTU.I2_3p	0.519	0	1	CAT.C1	0.563	0.003	-1
605	TTG.I1_3p	0.513	0.005	-1	CGC.I2_5p	0.516	0.003	-1	GT.C1	0.514	0.005	-1	CTC.I1_3p	0.519	0.003	-1	TM.C1	0.563	0.007	-1
606	GMT.C1	0.513	0.008	-1	MTA.C2	0.516	0.005	-1	UAM.C2	0.514	0	1	GCT.A	0.519	0.005	-1	ATM.I1_5p	0.563	0.001	-1
607	AAG.C2	0.513	0.01	1	GAT.C2	0.516	0.018	1	CGG.A	0.514	0.003	1	AMA.A	0.519	0.005	1	MTU.C1	0.563	0	1
608	AAT.C2	0.513	0.008	1	UM.C1	0.516	0	-1	AC.I2_3p	0.514	0.002	1	MTA.C2	0.519	0.001	-1	TAM.A	0.563	0.003	-1
609	AAT.C1	0.513	0.01	-1	TGM.C1	0.516	0.02	1	TAC.I2_5p	0.514	0.001	-1	CG.I1_5p	0.519	0.006	-1	AGM.I2_3p	0.563	0.002	1
610	MGM.I2_3p	0.513	0.001	-1	ACA.I1_5p	0.516	0.009	1	UGT.I2_3p	0.513	0	1	TCC.I2_3p	0.519	0.004	-1	MTT.A	0.562	0.003	-1
611	A.C1	0.513	0.021	-1	MAT.I2_3p	0.516	0.008	-1	GAT.I1_5p	0.513	0.002	-1	CT.I1_3p	0.519	0.003	-1	TTU.A	0.562	0.002	1
612	TGA.I2_5p	0.513	0.005	1	TGG.A	0.516	0.021	1	TTA.A	0.513	0.005	-1	MT.I1_3p	0.519	0.004	-1	MAU.C2	0.562	0	1
613	AMM.C1	0.513	0.012	-1	MGG.I2_3p	0.516	0.002	1	GG.C1	0.513	0.008	1	TG.A	0.519	0.006	-1	AGG.I2_5p	0.562	0.003	1
614	AAU.C1	0.513	0.001	1	TAG.I1_3p	0.516	0.007	1	CA.I2_3p	0.513	0.003	1	GMT.I1_5p	0.519	0.004	-1	MAM.I2_3p	0.562	0.002	1
615	AA.C2	0.513	0.012	1	TUA.C2	0.516	0	-1	CAC.A	0.513	0.004	1	GCA.C1	0.519	0.003	-1	UUA.I1_3p	0.562	0.001	1
616	MMG.I2_3p	0.513	0.002	-1	CCG.I1_5p	0.516	0.025	-1	MA.C2	0.513	0.007	-1	ACT.I2_5p	0.519	0.002	1	TGM.C1	0.562	0.004	-1
617	TGA.I1_5p	0.513	0.005	-1	GUG.I2_5p	0.516	0.001	-1	MAG.I2_5p	0.513	0.003	-1	GT.I2_5p	0.519	0.003	-1	UUM.C1	0.562	0	1
618	GMG.I2_5p	0.513	0.001	1	GAT.I1_3p	0.516	0.006	1	UTT.I2_3p	0.513	0.001	1	GA.I2_3p	0.519	0.004	-1	UAU.A	0.562	0.002	1
619	TCT.I1_5p	0.512	0.005	-1	T.I2_5p	0.516	0.017	1	AAG.I1_5p	0.513	0.002	1	AM.A	0.519	0.006	1	AMM.C2	0.562	0.002	1
620	CAA.I2_5p	0.512	0.004	1	UGG.I2_5p	0.516	0.001	-1	CTC.I1_3p	0.513	0.003	-1	CCT.C1	0.518	0.007	1	ACG.C1	0.562	0.002	1
621	MMM.I2_5p	0.512	0.003	1	TG.I1_3p	0.516	0.017	1	ATA.I1_3p	0.513	0.005	-1	TGG.I1_5p	0.518	0.003	-1	TUG.I1_3p	0.562	0	1
622	TUG.I1_3p	0.512	0.001	1	TT.I1_5p	0.516	0.024	1	MMM.A	0.513	0.006	1	GAG.C1	0.518	0.004	-1	TGU.C1	0.562	0.003	1
623	GUG.C1	0.512	0.02	1	GTC.I2_5p	0.516	0.004	-1	MMT.I2_3p	0.513	0.002	-1	UUA.I1_3p	0.518	0	1	UGM.I1_5p	0.561	0	1
624	AGM.C1	0.512	0.008	-1	TMG.I2_3p	0.516	0.001	1	CA.C1	0.513	0.006	1	MAG.I2_3p	0.518	0.003	-1	TTM.I1_3p	0.561	0.003	-1
625	MGA.I2_3p	0.512	0.001	-1	MGU.C1	0.516	0	-1	TAU.I1_5p	0.513	0	-1	TCC.I1_3p	0.518	0.002	-1	CGC.A	0.561	0.003	1
626	I2_3p.cell_std_meth	0.512	0.023	1	GTM.I1_5p	0.516	0.005	1	UUG.I1_3p	0.513	0.002	1	GTG.A	0.518	0.005	-1	TGC.I1_5p	0.561	0.002	1
627	CCG.I2_3p	0.512	0.001	-1	GMT.I2_3p	0.516	0.006	1	TGG.I1_5p	0.513	0.002	-1	ATC.I2_3p	0.518	0.002	1	GGC.I2_3p	0.561	0.003	1
628	GUG.C2	0.512	0	1	GMA.C1	0.516	0.015	1	GMA.A	0.513	0.003	1	TGC.I1_5p	0.518	0.003	-1	CTA.A	0.561	0.002	-1
629	MMG.A	0.512	0.006	-1	GTM.A	0.516	0.01	-1	GAM.C1	0.513	0.005	-1	CGG.C1	0.518	0.006	-1	TMM.I1_5p	0.561	0.002	-1
630	MGT.I2_5p	0.512	0.001	1	TTU.I2_3p	0.516	0.003	-1	TTC.C1	0.513	0.002	1	GTU.C2	0.518	0	1	UAG.I1_3p	0.561	0.003	1
631	CGG.I2_3p	0.512	0.002	-1	TGT.I2_3p	0.516	0.014	-1	GTA.C1	0.513	0.005	-1	UUA.I2_3p	0.518	0.001	1	TU.I1_3p	0.561	0.009	1
632	TTU.A	0.512	0.005	1	TTT.C2	0.516	0.012	-1	AAT.I2_5p	0.513	0.003	-1	TMM.I1_3p	0.518	0.002	-1	TCC.I2_5p	0.561	0.003	1
633	ATT.I2_5p	0.512	0.012	-1	MGA.I2_3p	0.516	0.001	1	TAT.I1_3p	0.513	0.005	-1	TMG.C2	0.518	0.002	-1	GAU.A	0.56	0.002	1
634	MTA.I1_5p	0.512	0.004	-1	AGA.I1_3p	0.515	0.006	1	MMA.I1_5p	0.513	0.003	-1	TAU.C2	0.518	0	1	AUT.I2_5p	0.56	0	1
635	AMT.I1_3p	0.512	0.004	-1	TGG.I2_3p	0.515	0.009	1	MAG.C2	0.512	0.004	-1	AMA.I1_3p	0.518	0.002	1	logLen.A_I1	0.56	0.004	-1
636	UGU.A	0.512	0.001	-1	MTG.C2	0.515	0.019	1	TCG.I1_3p	0.512	0	1	ACT.I1_5p	0.518	0.002	1	CG.C2	0.559	0.006	1
637	AUU.C1	0.512	0.005	1	AAT.I2_3p	0.515	0.01	-1	UAU.I2_3p	0.512	0.001	1	UM.C2	0.518	0	-1	TUU.C2	0.559	0	1
638	A.C2	0.512	0.012	1	MTA.I2_5p	0.515	0.004	1	UAG.I2_3p	0.512	0.001	1	TGC.I2_5p	0.518	0.002	-1	SS3.I1	0.559	0.008	-1
639	TCG.C2	0.512	0.001	1	ATA.I2_5p	0.515	0.014	1	C.I1_3p	0.512	0.011	1	AA.I2_3p	0.518	0.006	1	TTC.I1_5p	0.559	0.002	-1
640	AUG.I1_3p	0.512	0	1	CG.I2_5p	0.515	0.008	-1	AGT.I1_5p	0.512	0.001	-1	MMM.A	0.518	0.003	1	GGA.I2_5p	0.559	0.003	1
641	MMA.A	0.512	0.007	1	ATG.I1_3p	0.515	0.006	1	GAG.I2_3p	0.512	0.002	1	CCT.I2_5p	0.518	0.004	-1	ACC.C1	0.559	0.004	1
642	ATG.C1	0.512	0.007	-1	CCT.I2_3p	0.515	0.01	1	UUU.I2_3p	0.512	0.003	1	ATT.C1	0.518	0.002	1	MUT.C2	0.559	0	1
643	CAT.I2_3p	0.512	0.004	1	GAT.C1	0.515	0.018	1	GMM.I1_5p	0.512	0.001	-1	AC.I2_3p	0.517	0.004	-1	TTU.I1_5p	0.559	0.002	1
644	CTA.C2	0.512	0.005	1	GM.C2	0.515	0.019	1	GAC.I2_3p	0.512	0.001	1	GAT.I2_3p	0.517	0.002	1	CTG.I1_3p	0.559	0.003	1
645	TT.I1_3p	0.512	0.026	1	TT.C1	0.515	0.021	1	AMA.I1_5p	0.512	0.002	-1	UAG.I2_3p	0.517	0.001	1	TGG.I1_5p	0.559	0.002	1
646	AT.C1	0.512	0.017	-1	TT.I1_3p	0.515	0.035	-1	TTG.I2_3p	0.512	0.002	-1	AAG.C2	0.517	0.005	1	GA.I2_3p	0.559	0.004	1
647	U.I2_3p	0.512	0.002	-1	AG.I1_3p	0.515	0.018	1	UGT.A	0.512	0	1	AMG.C1	0.517	0.003	-1	AGG.I1_5p	0.559	0.003	1
648	CTA.I1_3p	0.512	0.004	1	CTA.A	0.515	0.005	1	UGA.I2_5p	0.512	0	1	GCT.C1	0.517	0.003	-1	CAT.I1_3p	0.559	0.001	-1
649	GCT.I1_3p	0.512	0.003	1	TMM.I2_3p	0.515	0.008	1	CT.I2_5p	0.512	0.006	1	UT.I2_3p	0.517	0.003	1	GTG.I2_5p	0.559	0.002	1
650	TMM.I1_5p	0.512	0.003	-1	ATT.C1	0.515	0.02	1	MGM.A	0.512	0.001	-1	MGA.C2	0.517	0.002	-1	TC.C2	0.558	0.003	1
651	AC.I2_3p	0.512	0.007	-1	CCA.I2_3p	0.515	0.01	1	MAM.I1_5p	0.512	0.002	-1	TTU.I2_5p	0.517	0	1	AM.I2_5p	0.558	0.006	-1
652	GAC.I1_5p	0.511	0.002	1	AAG.C1	0.515	0.02	1	GMG.I1_3p	0.512	0.001	-1	MT.C1	0.517	0.007	1	GAA.A	0.558	0.002	-1
653	GTU.I2_5p	0.511	0	1	TG.A	0.515	0.021	1	GGM.I1_5p	0.512	0.003	-1	GAC.I2_5p	0.517	0.002	-1	UU.C2	0.558	0.001	1
654	CAA.I1_5p	0.511	0.003	-1	CAC.I2_5p	0.515	0.004	-1	GAG.I2_5p	0.512	0.002	-1	AMA.I2_3p	0.517	0.001	1	UUT.A	0.558	0.004	1
655	CGC.I1_5p	0.511	0.016	1	MTG.I1_3p	0.515	0.016	1	MGA.I2_3p	0.512	0	1	AM.I2_3p	0.517	0.005	-1	AUA.I1_3p	0.558	0.001	1
656	GAG.I2_5p	0.511	0.007	1	MU.C1	0.515	0	-1	UMA.C1	0.512	0	1	ATU.I2_3p	0.517	0	1	TMM.I2_3p	0.558	0.003	1
657	AMT.C1	0.511	0.007	-1	TTT.I2_5p	0.515	0.017	1	GUM.C1	0.512	0	1	I2_3p.cell_mean_meth	0.517	0.008	-1	AUA.I1_5p	0.558	0.001	1
658	AAG.I2_3p	0.511	0.006	-1	TTM.I2_3p	0.515	0.009	-1	GCT.I2_3p	0.512	0.001	1	CTG.C2	0.517	0.004	-1	GC.C2	0.557	0.008	1
659	GTC.I1_3p	0.511	0.002	1	MAG.I1_3p	0.515	0.01	1	U.I2_3p	0.512	0.018	1	UGA.I1_5p	0.517	0	-1	UT.A	0.557	0.015	1
660	MGU.C1	0.511	0	1	GMG.A	0.515	0.005	1	CAA.I1_5p	0.512	0.002	-1	TCG.A	0.517	0.002	-1	AGC.I2_5p	0.557	0.002	1
661	AG.A	0.511	0.016	-1	TMA.A	0.515	0.013	-1	ATG.I1_5p	0.512	0.002	-1	GMA.C1	0.517	0.003	-1	AMT.C1	0.557	0.004	-1
662	UAG.I2_3p	0.511	0.001	-1	MAG.I2_3p	0.515	0.01	1	MGT.I1_5p	0.512	0	-1	GGA.C2	0.517	0.003	1	TGG.C1	0.557	0.005	-1
663	GGC.I2_3p	0.511	0.006	-1	CGA.I2_3p	0.514	0.001	1	MAA.I1_3p	0.512	0.002	-1	AAM.I1_3p	0.517	0.002	1	UAT.C1	0.557	0.001	1
664	CGG.C1	0.511	0.016	1	CG.I1_5p	0.514	0.044	-1	TAM.I1_5p	0.512	0.001	-1	AC.I2_5p	0.517	0.003	1	AU.I1_3p	0.557	0.006	1
665	ATC.C1	0.511	0.009	-1	CCA.C1	0.514	0.014	-1	UGG.I1_3p	0.512	0.002	1	UGG.I1_3p	0.517	0	-1	GAT.A	0.557	0.003	-1
666	TAT.I2_5p	0.511	0.012	-1	GGG.I1_5p	0.514	0.035	-1	TTM.I2_3p	0.512	0.003	-1	GAC.I2_3p	0.517	0.001	-1	ATM.A	0.557	0.002	-1
667	MAG.I1_3p	0.511	0.004	1	AMG.I1_3p	0.514	0.001	1	GGA.I2_5p	0.512	0.003	1	MMT.C2	0.517	0.004	-1	TGG.I1_3p	0.557	0.003	1
668	TMT.I2_5p	0.511	0.005	-1	CCG.I2_5p	0.514	0.002	-1	GG.I1_5p	0.511	0.008	1	UUG.I1_3p	0.517	0	-1	TUU.A	0.557	0.002	1
669	CGC.I1_3p	0.511	0.004	1	AA.C1	0.514	0.021	1	MAG.C1	0.511	0.003	1	CAG.A	0.517	0.004	1	AC.I1_5p	0.556	0.002	-1
670	MTA.C2	0.511	0.004	1	CAA.I2_5p	0.514	0.005	-1	AAG.I2_5p	0.511	0.002	1	GTA.C2	0.516	0.002	1	UAT.I1_3p	0.556	0.001	1
671	TTT.I2_5p	0.511	0.012	-1	TCG.I2_3p	0.514	0.001	1	I1_5p.cell_std_meth	0.511	0.009	-1	CAG.C2	0.516	0.004	1	MUU.C1	0.556	0	1
672	CTT.C1	0.511	0.009	-1	TCT.C1	0.514	0.006	-1	GAT.C1	0.511	0.006	-1	GT.C1	0.516	0.006	-1	TTM.I2_3p	0.556	0.002	-1
673	GGU.A	0.511	0.001	1	GUM.C2	0.514	0	-1	CA.I1_3p	0.511	0.004	1	GTM.I2_5p	0.516	0.001	-1	MAG.I1_5p	0.556	0.001	-1
674	TMM.I1_3p	0.511	0.004	1	GTT.I2_3p	0.514	0.007	-1	TTG.C2	0.511	0.005	-1	TAM.C2	0.516	0.001	-1	AMA.A	0.556	0.004	-1
675	GMM.I1_3p	0.511	0.003	1	MT.I1_3p	0.514	0.031	1	CCG.A	0.511	0.003	1	MAT.C1	0.516	0.003	1	TCT.C2	0.556	0.002	1
676	MGG.I2_3p	0.511	0.002	-1	UMM.C2	0.514	0	-1	GTM.I2_3p	0.511	0.001	1	MGA.C1	0.516	0.004	-1	GAT.I2_5p	0.556	0.001	-1
677	A.I1_5p	0.511	0.023	-1	MGM.I1_5p	0.514	0.002	1	TG.I1_3p	0.511	0.003	1	TCG.I2_5p	0.516	0	-1	GMT.I1_5p	0.556	0.001	-1
678	TAM.C2	0.511	0.002	1	TTG.A	0.514	0.015	1	GT.I2_3p	0.511	0.003	1	TMT.I1_5p	0.516	0.002	-1	AGU.I1_3p	0.556	0.001	1
679	TGM.C1	0.511	0.008	-1	CTG.C2	0.514	0.018	1	TUG.I2_5p	0.511	0	1	A.A	0.516	0.006	1	AAC.C1	0.556	0.002	-1
680	AM.I2_3p	0.511	0.006	-1	UGM.C1	0.514	0	-1	AGG.I2_5p	0.511	0.003	1	AM.I1_5p	0.516	0.005	1	TCA.I1_5p	0.556	0.002	-1
681	GTG.C1	0.511	0.005	1	G.C2	0.514	0.024	1	TUT.I2_3p	0.511	0.002	1	CTT.I1_3p	0.516	0.004	1	GTG.I1_5p	0.556	0.004	1
682	TGC.I1_3p	0.511	0.001	1	MUU.C2	0.514	0	-1	UU.I2_3p	0.511	0.011	1	MGM.I2_5p	0.516	0.001	-1	GMU.C1	0.555	0	1
683	ATT.I1_5p	0.511	0.011	-1	AUG.I1_3p	0.514	0.001	-1	ACT.I2_3p	0.511	0.001	1	SS3.I2	0.516	0.007	-1	MGG.A	0.555	0.002	1
684	UGU.C2	0.511	0	1	ACT.I2_5p	0.514	0.004	1	MMU.C1	0.511	0	1	U.I2_3p	0.516	0.007	1	CTG.I1_5p	0.555	0.003	1
685	TCG.C1	0.511	0.004	1	UAT.I2_3p	0.514	0.001	-1	UGG.I2_5p	0.511	0.001	1	AMM.I2_5p	0.516	0.001	-1	ACT.I1_3p	0.555	0.001	-1
686	CT.C2	0.511	0.009	-1	ACC.A	0.514	0.005	-1	GMM.I2_3p	0.511	0.002	-1	CGT.C1	0.516	0.003	-1	GTT.I1_3p	0.555	0.001	-1
687	GTG.I1_3p	0.511	0.009	-1	TCA.I1_5p	0.514	0.007	1	UTA.I2_3p	0.511	0	1	TMA.I2_5p	0.516	0.002	1	AAT.C2	0.555	0.004	-1
688	GTC.I2_5p	0.511	0.002	1	AMA.C1	0.514	0.021	1	UAA.I2_3p	0.511	0	1	MMM.C2	0.516	0.006	-1	GG.C2	0.555	0.008	1
689	GCG.C1	0.511	0.014	1	CCA.I1_5p	0.514	0.006	1	GAT.I2_5p	0.511	0.001	-1	ATM.C2	0.516	0.003	-1	GT.A	0.555	0.006	-1
690	AG.I1_5p	0.511	0.009	-1	TGC.C2	0.514	0.019	1	A.cell_std_meth	0.511	0.008	1	AMT.I1_3p	0.516	0.002	1	MAM.I1_3p	0.555	0.002	-1
691	GGM.I2_3p	0.511	0.006	-1	UUG.I1_3p	0.514	0.003	-1	TTG.I2_5p	0.511	0.002	-1	MTT.C1	0.516	0.003	1	TMT.C2	0.555	0.002	1
692	CCT.I1_5p	0.511	0.006	1	ACC.I1_3p	0.513	0.006	-1	MGT.I1_3p	0.511	0	-1	ACC.C1	0.516	0.003	1	CGC.I2_3p	0.555	0.001	1
693	GAM.I1_5p	0.511	0.003	-1	TCC.I1_5p	0.513	0.014	-1	A.I1_5p	0.511	0.007	-1	AMT.C1	0.516	0.002	1	GGM.I2_3p	0.555	0.003	1
694	AAG.C1	0.51	0.013	-1	TGM.A	0.513	0.015	-1	CGA.I2_3p	0.511	0	1	GTC.I1_3p	0.516	0.001	-1	GAG.C2	0.555	0.003	1
695	AG.C2	0.51	0.008	1	ATA.I1_5p	0.513	0.009	1	GTC.I2_5p	0.511	0.001	1	CTC.C2	0.516	0.004	1	TTG.I2_5p	0.555	0.002	-1
696	GCG.A	0.51	0.003	-1	TMA.I2_5p	0.513	0.006	1	UT.I2_3p	0.511	0.011	1	TG.I1_3p	0.516	0.003	-1	GCG.A	0.555	0.003	1
697	TG.I1_5p	0.51	0.012	-1	UAA.I2_3p	0.513	0	-1	TC.I2_3p	0.511	0.004	1	AMM.C2	0.516	0.003	1	TMA.I1_3p	0.554	0.002	-1
698	GCA.C2	0.51	0.007	1	TA.I2_3p	0.513	0.017	-1	GGU.I2_3p	0.51	0.001	1	TAM.I2_3p	0.515	0.001	1	GGC.I1_3p	0.554	0.004	1
699	AAC.I1_5p	0.51	0.003	-1	TAA.I2_3p	0.513	0.009	-1	UTU.I1_5p	0.51	0.002	1	GG.C2	0.515	0.007	-1	GMT.I1_3p	0.554	0.002	-1
700	UGT.I1_3p	0.51	0	1	GAU.A	0.513	0.003	-1	UGT.I1_3p	0.51	0.001	1	AAA.A	0.515	0.002	1	GGU.A	0.554	0.003	1
701	CCA.I1_5p	0.51	0.004	-1	AGT.I2_5p	0.513	0.006	1	AAA.I1_5p	0.51	0.005	1	TAC.I1_3p	0.515	0.002	1	ATM.I1_3p	0.554	0.001	-1
702	AGU.A	0.51	0.004	1	AMM.I2_5p	0.513	0.007	-1	MG.I1_5p	0.51	0.002	-1	TCT.I1_3p	0.515	0.005	1	CCT.C1	0.554	0.004	1
703	UM.C2	0.51	0	1	CCT.C1	0.513	0.013	-1	UGM.A	0.51	0	1	TTU.I1_5p	0.515	0.001	1	MG.C2	0.554	0.005	1
704	AGC.I1_5p	0.51	0.002	1	TAA.I1_5p	0.513	0.011	1	MA.I1_3p	0.51	0.01	-1	CTT.A	0.515	0.002	1	TM.I1_5p	0.554	0.007	-1
705	AMA.I2_5p	0.51	0.004	-1	MAT.I1_5p	0.513	0.007	1	A.I1_3p	0.51	0.008	-1	TGT.I2_3p	0.515	0.004	1	MA.I1_3p	0.554	0.008	-1
706	GTM.I1_5p	0.51	0.004	-1	TTA.I2_3p	0.513	0.011	-1	AUT.I2_3p	0.51	0.001	1	logLen.I2	0.515	0.009	1	MAA.I2_5p	0.554	0.002	-1
707	GTA.I2_3p	0.51	0.003	1	C.I2_3p	0.513	0.018	1	AAM.A	0.51	0.003	1	M.I1_5p	0.515	0.004	-1	AGU.A	0.554	0.002	1
708	AA.C1	0.51	0.014	-1	UGA.I1_3p	0.513	0.001	-1	ACT.C2	0.51	0.001	1	UGU.I1_5p	0.515	0.002	-1	TM.C2	0.554	0.003	1
709	TTM.C1	0.51	0.013	-1	TGA.C1	0.513	0.013	1	GAA.C1	0.51	0.003	1	AGA.I2_5p	0.515	0.003	-1	AUG.I1_5p	0.554	0.001	1
710	UGM.C1	0.51	0	1	ACT.I1_5p	0.513	0.006	1	MAT.I2_5p	0.51	0.002	-1	TT.C1	0.515	0.005	1	GUA.A	0.554	0.002	1
711	MT.C2	0.51	0.008	-1	AC.I2_5p	0.513	0.009	-1	AGC.C1	0.51	0.003	1	MA.I2_5p	0.515	0.005	-1	GGT.I2_3p	0.554	0.001	1
712	AA.I1_5p	0.51	0.013	-1	CGG.I2_3p	0.513	0.001	1	TC.I1_5p	0.51	0.004	1	MTT.C2	0.515	0.003	-1	GMM.I2_5p	0.553	0.003	1
713	ATC.I1_5p	0.51	0.003	-1	MTM.I2_3p	0.513	0.007	1	UM.I1_3p	0.51	0	1	UUA.C2	0.515	0.001	1	MGM.I2_3p	0.553	0.001	1
714	AGU.C2	0.51	0	1	GA.I1_5p	0.513	0.011	1	AU.I2_3p	0.51	0.004	1	CAC.I1_5p	0.515	0.002	-1	MAT.I1_5p	0.553	0.001	-1
715	CTG.I2_3p	0.51	0.006	-1	MGG.I1_3p	0.513	0.003	1	TAC.I2_3p	0.51	0.001	1	CA.I1_3p	0.515	0.003	1	TTC.I2_3p	0.553	0.002	-1
716	TGG.C1	0.51	0.01	-1	TTA.I1_3p	0.513	0.013	1	UUU.C1	0.51	0.001	1	AGA.C1	0.515	0.004	1	ACG.I2_3p	0.553	0	1
717	TCG.I2_5p	0.51	0.001	1	GGT.C2	0.513	0.003	-1	TGU.I1_5p	0.51	0.001	1	CGC.C1	0.515	0.005	-1	CT.A	0.552	0.005	1
718	TMG.I2_5p	0.51	0.001	1	GT.C2	0.513	0.01	-1	TTU.C2	0.51	0	1	GA.A	0.515	0.004	1	GMT.I2_5p	0.552	0.002	1
719	CT.C1	0.51	0.008	-1	GTA.I1_5p	0.513	0.006	1	UA.I2_3p	0.51	0.006	1	GAA.I1_5p	0.515	0.002	1	ATU.C1	0.552	0.001	1
720	UUG.I1_3p	0.51	0.001	1	GT.I1_3p	0.513	0.01	1	ATT.A	0.51	0.003	-1	TTC.I1_5p	0.515	0.003	1	MMG.I1_5p	0.552	0.001	1
721	CAG.C2	0.51	0.009	-1	ACC.C1	0.513	0.007	-1	AGG.I1_3p	0.51	0.001	-1	AMT.I2_5p	0.515	0.002	1	CCA.C2	0.552	0.002	1
722	AGC.I1_3p	0.51	0.003	1	MGA.C1	0.513	0.015	1	CGT.I2_5p	0.51	0	-1	TUU.I2_3p	0.515	0.001	1	GAC.I1_3p	0.552	0.001	1
723	UTT.A	0.51	0.006	1	TMT.I1_3p	0.513	0.007	1	TU.I2_3p	0.51	0.008	1	TMG.A	0.515	0.002	-1	SS5.I1	0.552	0.008	-1
724	GGG.I1_5p	0.51	0.019	1	MMG.I2_3p	0.513	0.002	1	ACA.A	0.51	0.004	1	TTC.C2	0.515	0.002	1	AAC.I1_3p	0.552	0.001	-1
725	G.I1_5p	0.51	0.019	1	TAC.I1_5p	0.512	0.005	1	CT.A	0.51	0.008	-1	MM.I1_5p	0.515	0.005	-1	AC.I2_3p	0.552	0.003	1
726	ACG.I2_5p	0.51	0.001	1	MAT.I1_3p	0.512	0.005	1	GTG.I1_3p	0.51	0.002	-1	TCT.I2_5p	0.515	0.003	1	ACG.I2_5p	0.552	0	1
727	GA.C2	0.51	0.005	1	AGC.C2	0.512	0.006	-1	CC.I1_3p	0.51	0.012	1	G.A	0.515	0.008	-1	AMG.I2_3p	0.552	0	1
728	CCT.I2_3p	0.51	0.005	-1	AMT.I2_3p	0.512	0.007	1	MMG.I1_3p	0.51	0.001	-1	U.C1	0.514	0.003	1	UG.I2_3p	0.552	0	1
729	GUG.A	0.51	0.001	-1	CGC.I1_3p	0.512	0.004	-1	CCT.I2_5p	0.51	0.001	-1	TGU.I2_3p	0.514	0	1	GT.C1	0.552	0.004	-1
730	TT.A	0.51	0.015	1	ATA.I2_3p	0.512	0.006	-1	GMT.C1	0.51	0.006	-1	TMM.I2_5p	0.514	0.002	-1	AGT.I2_5p	0.552	0.002	-1
731	UGG.A	0.51	0	-1	AT.I1_3p	0.512	0.013	1	CCA.A	0.51	0.005	1	GCA.I2_5p	0.514	0.002	-1	UTG.A	0.552	0.005	1
732	CC.I1_5p	0.51	0.023	1	AMG.I1_5p	0.512	0.001	1	GUU.I2_3p	0.51	0.001	1	I2_3p.cell_std_meth	0.514	0.009	1	GTT.C1	0.551	0.002	-1
733	MMA.C1	0.51	0.013	-1	MGM.I2_3p	0.512	0.001	1	GAA.I1_3p	0.51	0.001	-1	GTC.I2_5p	0.514	0.001	-1	CTT.I2_3p	0.551	0.002	-1
734	TAG.I2_3p	0.509	0.004	1	TMA.C1	0.512	0.015	1	CCC.I1_5p	0.51	0.006	1	TTT.C2	0.514	0.005	-1	CTC.I2_5p	0.551	0.002	1
735	TM.I1_3p	0.509	0.003	1	TTC.I1_3p	0.512	0.009	-1	TAC.I1_3p	0.51	0.001	-1	phastCons.I1_5p	0.514	0.006	-1	TUA.I1_3p	0.551	0.001	1
736	GMG.A	0.509	0.001	-1	A.I1_5p	0.512	0.033	1	TAU.C1	0.51	0	1	AGT.I2_5p	0.514	0.002	-1	ATT.C2	0.551	0.004	-1
737	GGT.C2	0.509	0.004	1	GMU.C2	0.512	0	-1	GC.I1_5p	0.509	0.006	1	TMT.I2_5p	0.514	0.004	1	UMA.C1	0.551	0	1
738	AAA.I1_5p	0.509	0.006	-1	CGA.I1_5p	0.512	0.002	-1	TC.I2_5p	0.509	0.005	1	TCG.C2	0.514	0.002	-1	GM.I2_5p	0.551	0.005	1
739	TGT.I2_5p	0.509	0.009	1	AMT.C1	0.512	0.014	1	CTG.I2_3p	0.509	0.004	1	AGM.I1_5p	0.514	0.001	-1	GTU.C2	0.551	0	1
740	TAM.I1_3p	0.509	0.003	-1	T.I1_5p	0.512	0.025	1	UGU.I2_5p	0.509	0.001	1	TM.A	0.514	0.004	1	AM.C1	0.551	0.005	-1
741	TGU.C2	0.509	0.001	1	AG.C2	0.512	0.009	-1	UUU.I1_5p	0.509	0.004	1	GMT.C1	0.514	0.004	-1	TUT.A	0.551	0.002	1
742	GCA.I2_3p	0.509	0.002	-1	TUT.I2_3p	0.512	0.003	-1	CAT.I2_5p	0.509	0.001	1	AGU.C2	0.514	0	1	ACC.I2_3p	0.551	0.002	1
743	AGA.I1_5p	0.509	0.005	-1	AGG.I2_3p	0.512	0.007	1	UUT.I2_3p	0.509	0.002	1	CTA.I1_5p	0.514	0.001	1	TUG.A	0.551	0.001	1
744	TAC.C2	0.509	0.002	1	ATC.I1_5p	0.512	0.004	1	GM.C1	0.509	0.005	-1	GTC.A	0.514	0.002	1	TMT.A	0.551	0.003	-1
745	AGC.I2_5p	0.509	0.003	1	TA.I1_5p	0.512	0.02	1	UUG.I2_3p	0.509	0	1	UUG.I1_5p	0.514	0.003	-1	MUU.C2	0.551	0	1
746	GAA.I2_3p	0.509	0.004	-1	GM.A	0.512	0.011	-1	ATG.C1	0.509	0.006	-1	AMA.C2	0.514	0.003	1	MG.I2_5p	0.551	0.003	1
747	GMA.C2	0.509	0.005	1	GCA.I2_5p	0.512	0.006	1	CG.A	0.509	0.006	1	CCC.C2	0.514	0.006	-1	UM.I1_5p	0.551	0	1
748	CG.C1	0.509	0.024	1	TTT.I2_3p	0.512	0.014	-1	UTM.I1_3p	0.509	0	1	GUG.I1_5p	0.514	0.004	-1	CTC.I2_3p	0.551	0.004	1
749	CGA.I1_5p	0.509	0.002	1	GTM.I2_3p	0.512	0.003	1	TGT.I2_3p	0.509	0.002	1	GAM.A	0.514	0.003	1	GMT.A	0.551	0.002	-1
750	UTG.I2_3p	0.509	0.001	-1	MT.I2_3p	0.512	0.019	1	TTM.I2_5p	0.509	0.003	-1	GTA.I1_3p	0.514	0.002	1	ACA.I1_5p	0.551	0.001	-1
751	GT.I2_5p	0.509	0.008	1	MA.C2	0.512	0.017	1	MAU.A	0.509	0	1	TCC.I2_5p	0.514	0.002	-1	TCG.A	0.551	0.002	1
752	GTU.I2_3p	0.509	0	-1	GMG.I1_3p	0.512	0.002	1	I2_3p.cell_mean_meth	0.509	0.012	-1	MAM.I1_3p	0.514	0.002	-1	TGM.I2_5p	0.55	0.002	1
753	TAG.I2_5p	0.509	0.003	1	TMT.I2_3p	0.512	0.007	-1	TGC.I2_3p	0.509	0.002	1	GT.A	0.514	0.004	-1	TUA.I1_5p	0.55	0.001	1
754	AT.I1_5p	0.509	0.013	-1	GGT.I1_3p	0.512	0.005	1	ATA.I2_3p	0.509	0.003	-1	AMG.A	0.514	0.003	-1	MTT.I2_3p	0.55	0.002	-1
755	GMA.C1	0.509	0.007	-1	TCT.I1_5p	0.512	0.005	1	MTT.I2_3p	0.509	0.002	-1	TGM.I1_5p	0.513	0.003	-1	UTT.A	0.55	0.002	1
756	TT.I1_5p	0.509	0.014	-1	TAC.I2_5p	0.512	0.004	-1	MGU.A	0.509	0	1	TTG.I2_3p	0.513	0.004	1	MAU.C1	0.55	0	1
757	MG.C2	0.509	0.007	1	GAU.I2_3p	0.512	0	-1	MTT.I1_5p	0.509	0.002	-1	GMM.I1_5p	0.513	0.004	-1	MMA.I1_3p	0.55	0.002	-1
758	UAT.C2	0.509	0	1	MMA.A	0.512	0.01	-1	GU.I1_5p	0.509	0.006	1	CGA.C2	0.513	0.001	-1	GCA.I2_5p	0.55	0.001	1
759	GGA.I2_5p	0.509	0.002	-1	UTT.I2_3p	0.512	0.002	-1	UA.I1_5p	0.509	0.004	1	CA.A	0.513	0.006	1	UTU.I1_3p	0.55	0.003	1
760	AG.I1_3p	0.509	0.009	1	C2.cell_std_meth	0.512	0.018	-1	C.C2	0.509	0.004	1	CAC.I2_5p	0.513	0.003	-1	TUT.I1_3p	0.55	0.002	1
761	AGT.C1	0.509	0.003	-1	GAA.I2_3p	0.512	0.006	1	TCA.A	0.509	0.002	1	UUT.C2	0.513	0	1	UGT.I2_3p	0.55	0	1
762	CGT.C1	0.509	0.003	1	GMM.I1_3p	0.511	0.007	1	MAG.I1_5p	0.509	0.001	-1	MU.I1_3p	0.513	0	-1	GMT.C1	0.55	0.004	-1
763	AU.A	0.509	0.008	1	ATT.I1_5p	0.511	0.013	1	TAC.C1	0.508	0.003	-1	GCA.I2_3p	0.513	0.002	-1	TMG.I2_5p	0.55	0	1
764	MMT.I2_3p	0.508	0.005	-1	CGA.I2_5p	0.511	0.001	-1	G.I2_3p	0.508	0.006	1	CCT.C2	0.513	0.004	-1	TGC.I1_3p	0.55	0.002	1
765	GTC.I2_3p	0.508	0.002	-1	CGT.I2_5p	0.511	0.001	-1	GMA.I1_3p	0.508	0.001	-1	UM.I1_3p	0.513	0	-1	ATG.I1_5p	0.55	0.002	-1
766	MMM.C1	0.508	0.003	-1	TAC.C1	0.511	0.011	1	GUA.I1_5p	0.508	0.001	1	AAG.C1	0.513	0.004	-1	CGT.I2_3p	0.549	0.001	1
767	UU.I2_3p	0.508	0.003	-1	MAG.C1	0.511	0.012	1	TGA.C1	0.508	0.001	1	MAA.I2_5p	0.513	0.002	1	AAG.C1	0.549	0.002	-1
768	GG.I1_5p	0.508	0.018	1	CAG.I2_3p	0.511	0.008	1	GTT.I2_3p	0.508	0.001	-1	TG.C2	0.513	0.007	-1	AGC.C2	0.549	0.002	1
769	CG.I1_3p	0.508	0.006	1	CAA.C1	0.511	0.014	1	MGA.I1_3p	0.508	0	-1	TC.I1_3p	0.513	0.005	1	TGG.I2_3p	0.549	0.002	1
770	TA.C2	0.508	0.007	1	UGG.I1_3p	0.511	0.004	-1	ACA.I1_3p	0.508	0.002	1	TGA.A	0.513	0.003	1	CGA.I2_3p	0.549	0	1
771	TTM.A	0.508	0.011	1	GGT.I2_5p	0.511	0.004	1	TA.I2_5p	0.508	0.005	-1	AGU.I2_3p	0.513	0	1	GTT.A	0.549	0.002	-1
772	MGM.I1_3p	0.508	0.002	1	CTT.A	0.511	0.017	-1	GCG.A	0.508	0.003	1	TGU.I2_5p	0.513	0	1	CCA.A	0.549	0.004	1
773	TAA.I1_5p	0.508	0.007	-1	TMT.I2_5p	0.511	0.006	1	TCC.A	0.508	0.003	1	AAA.I1_3p	0.513	0.003	1	UTA.I1_3p	0.549	0	1
774	GUM.I1_5p	0.508	0	1	GG.A	0.511	0.014	-1	TGM.C2	0.508	0.004	-1	TAG.I2_3p	0.513	0.001	1	AMT.I2_3p	0.549	0.001	-1
775	GT.I2_3p	0.508	0.009	1	GA.C2	0.511	0.019	1	GGU.I1_5p	0.508	0.005	1	MAA.I2_3p	0.512	0.001	1	ACC.I1_3p	0.549	0.001	1
776	T.I1_5p	0.508	0.016	-1	TMG.I1_3p	0.511	0.002	1	CTC.I2_3p	0.508	0.002	1	GTG.C1	0.512	0.003	-1	TCC.I1_5p	0.549	0.002	1
777	UGG.I1_3p	0.508	0.001	1	G.I1_3p	0.511	0.024	1	CG.I2_3p	0.508	0.002	1	GCG.C1	0.512	0.003	-1	CGA.I1_3p	0.549	0	1
778	TCG.I1_3p	0.508	0.001	1	GAA.I1_5p	0.511	0.006	1	AUG.I1_3p	0.508	0	1	AG.A	0.512	0.005	1	GGT.I1_5p	0.549	0.001	1
779	CAT.I1_5p	0.508	0.004	-1	CTA.I1_5p	0.511	0.004	1	G.C1	0.508	0.006	1	GAM.C2	0.512	0.001	-1	UAM.C1	0.548	0	1
780	GAA.I1_5p	0.508	0.004	-1	GC.I1_3p	0.511	0.008	-1	AMT.C1	0.508	0.005	-1	TT.I1_5p	0.512	0.004	1	AUT.I1_3p	0.548	0.001	1
781	ACT.I1_5p	0.508	0.004	-1	MMM.C1	0.511	0.005	-1	TC.I1_3p	0.508	0.005	1	CTT.C2	0.512	0.003	-1	GGA.I1_3p	0.548	0.003	1
782	TC.C1	0.508	0.01	-1	AT.I1_5p	0.511	0.019	1	ACT.C1	0.508	0.003	-1	TAG.I1_3p	0.512	0.002	1	UGA.A	0.548	0.001	1
783	MGM.I1_5p	0.508	0.002	-1	AC.I1_3p	0.511	0.011	-1	TGM.C1	0.508	0.006	-1	GAU.I2_3p	0.512	0	1	AGA.I1_5p	0.548	0.002	-1
784	TAU.I2_3p	0.508	0	-1	TGM.I2_5p	0.511	0.007	-1	TUG.A	0.508	0	1	TC.C2	0.512	0.005	1	CGT.I2_5p	0.548	0	1
785	ACT.I2_3p	0.508	0.004	-1	TUM.C2	0.511	0	-1	GM.C2	0.508	0.005	-1	UAA.A	0.512	0	1	UMA.C2	0.548	0	1
786	GMA.I2_3p	0.508	0.002	-1	UMA.C2	0.511	0	-1	GUT.C1	0.508	0.001	1	UGG.I2_5p	0.512	0	-1	UUG.A	0.548	0.001	1
787	CTA.I2_3p	0.508	0.004	1	GCA.I1_3p	0.511	0.003	-1	AA.I1_3p	0.508	0.004	-1	UUM.I1_5p	0.512	0	-1	AAG.I1_3p	0.547	0.002	-1
788	GA.I1_5p	0.508	0.005	-1	GC.C2	0.51	0.011	1	MTG.I2_3p	0.507	0.001	-1	TGU.C2	0.512	0	1	TC.A	0.547	0.003	1
789	AUU.I2_3p	0.508	0	-1	GTG.I2_5p	0.51	0.006	-1	GCT.I1_3p	0.507	0.002	-1	GTA.C1	0.512	0.001	1	CTT.I1_5p	0.547	0.003	-1
790	AMT.I2_3p	0.508	0.004	-1	GMA.I1_3p	0.51	0.005	1	GGU.A	0.507	0.003	1	UGU.I1_3p	0.512	0	-1	GTC.C1	0.547	0.002	1
791	AUA.C1	0.508	0.003	1	CAA.I1_5p	0.51	0.004	1	MAA.I2_3p	0.507	0.001	1	GT.I2_3p	0.511	0.002	1	GCA.C1	0.547	0.002	1
792	C.C2	0.508	0.007	-1	MAU.C1	0.51	0	-1	U.I1_5p	0.507	0.006	1	AMG.I2_5p	0.511	0	-1	AUM.C2	0.547	0	1
793	GCA.I1_3p	0.508	0.002	1	TGA.I2_5p	0.51	0.006	-1	MAA.C2	0.507	0.004	-1	UUG.I2_5p	0.511	0	-1	TGU.C2	0.547	0	1
794	GCA.I1_5p	0.508	0.004	-1	AM.I2_3p	0.51	0.012	1	GCA.C1	0.507	0.002	-1	GTC.C1	0.511	0.002	-1	AGM.I1_5p	0.547	0.001	-1
795	GC.I1_5p	0.508	0.02	1	TGU.I2_3p	0.51	0.001	-1	G.I1_5p	0.507	0.006	1	UUU.C1	0.511	0.005	1	GM.C2	0.547	0.006	1
796	TTT.I1_5p	0.508	0.011	-1	AGC.C1	0.51	0.011	-1	CCG.I2_3p	0.507	0.001	1	MUT.C2	0.511	0	-1	MMA.C2	0.547	0.002	1
797	MTG.I2_3p	0.508	0.004	-1	GCG.I1_5p	0.51	0.023	-1	GUM.I1_3p	0.507	0	1	AMM.I1_5p	0.511	0.002	1	MUU.I1_5p	0.547	0	1
798	GMT.C2	0.507	0.008	-1	GCC.I1_3p	0.51	0.005	-1	CCG.I1_3p	0.507	0.002	1	CA.I1_5p	0.511	0.002	1	CGA.A	0.547	0.002	1
799	MAG.C2	0.507	0.008	-1	GCT.I2_5p	0.51	0.004	-1	TTU.I2_3p	0.507	0.001	1	TTM.I1_5p	0.511	0.002	1	GAM.I2_5p	0.547	0	-1
800	CG.C2	0.507	0.007	1	TAA.A	0.51	0.003	1	UMM.I1_3p	0.507	0	1	UAM.I1_5p	0.511	0	-1	TAT.I1_3p	0.547	0.003	-1
801	GAT.C1	0.507	0.006	-1	ACC.I1_5p	0.51	0.002	1	MTA.I2_3p	0.507	0.001	-1	TMM.C2	0.511	0.002	-1	AAA.C2	0.547	0.007	-1
802	GCT.C2	0.507	0.007	-1	TGG.I1_5p	0.51	0.006	1	AAC.C2	0.507	0.001	1	CTA.I2_3p	0.511	0.001	1	UUA.I2_3p	0.547	0	1
803	UGM.C2	0.507	0	1	TUA.I2_3p	0.51	0.001	-1	ATG.I1_3p	0.507	0.001	1	GTM.A	0.511	0.001	1	CGT.C1	0.547	0.001	1
804	GA.I2_5p	0.507	0.015	1	CT.I1_3p	0.51	0.015	-1	MGM.I1_5p	0.507	0	-1	TMG.C1	0.511	0.002	-1	GUU.A	0.547	0.003	1
805	CGA.I1_3p	0.507	0.001	1	AMA.I1_3p	0.51	0.004	1	AT.I2_5p	0.507	0.004	-1	UMT.C2	0.511	0	-1	GAC.I2_3p	0.547	0.001	1
806	UGA.I1_3p	0.507	0	1	MGM.I2_5p	0.51	0.001	-1	AMA.A	0.507	0.003	-1	UGM.C2	0.511	0	-1	ACA.I2_3p	0.547	0.001	1
807	TG.C1	0.507	0.008	-1	TTM.I1_3p	0.51	0.007	1	UM.I2_5p	0.507	0	1	CGC.I2_5p	0.511	0.001	-1	AGC.I1_5p	0.546	0.002	1
808	TUU.I2_3p	0.507	0	-1	GMG.I1_5p	0.51	0.003	1	AGA.C1	0.507	0.006	1	UTA.C2	0.511	0	1	GTM.I1_3p	0.546	0.001	1
809	CGT.I1_3p	0.507	0.001	-1	CCG.A	0.51	0.004	1	GGA.A	0.507	0.003	1	MT.C2	0.511	0.006	-1	GAA.I2_5p	0.546	0.002	-1
810	GUU.I2_3p	0.507	0	-1	MM.C1	0.51	0.008	1	MU.A	0.507	0	1	UTM.C2	0.511	0	-1	MT.A	0.546	0.006	-1
811	GU.C2	0.507	0.004	1	TTA.I1_5p	0.51	0.009	1	CT.I2_3p	0.507	0.004	1	GUG.I1_3p	0.511	0	-1	TTG.C2	0.546	0.003	-1
812	AGA.I2_5p	0.507	0.008	1	AGU.I2_3p	0.51	0.001	-1	UG.C1	0.507	0.003	1	TUU.C2	0.511	0.001	1	CT.I2_5p	0.546	0.003	1
813	ATU.A	0.507	0.001	1	GUA.I2_3p	0.51	0.001	-1	MUU.C2	0.507	0	1	TG.I1_5p	0.511	0.002	1	TTM.A	0.546	0.003	-1
814	GTC.C2	0.507	0.007	-1	UA.I2_3p	0.51	0.008	-1	GAC.A	0.507	0.002	1	ATM.I2_3p	0.511	0.001	1	MMA.I1_5p	0.546	0.001	-1
815	ACC.C1	0.507	0.007	-1	SS3.I2	0.51	0.017	-1	GA.A	0.507	0.004	1	AAG.I2_5p	0.511	0.002	-1	AGT.A	0.546	0.002	-1
816	TTA.A	0.507	0.006	-1	TMU.C2	0.51	0	-1	TAT.I2_5p	0.507	0.002	-1	G.C2	0.51	0.006	-1	MMG.I1_3p	0.546	0	1
817	GAC.I2_5p	0.507	0.001	1	AUA.I2_3p	0.51	0.001	-1	CAT.I2_3p	0.507	0.001	-1	CCA.I2_3p	0.51	0.002	-1	AUT.I1_5p	0.546	0.001	1
818	MGA.I1_5p	0.507	0.001	-1	CTT.I2_3p	0.51	0.004	-1	GM.I2_3p	0.507	0.002	-1	ACG.A	0.51	0.003	-1	MTG.I1_5p	0.546	0.002	-1
819	GUA.A	0.507	0.003	1	TU.I2_3p	0.51	0.012	-1	ACC.I2_5p	0.507	0.001	-1	TGA.C1	0.51	0.004	-1	MU.I2_5p	0.546	0	1
820	GAM.I1_3p	0.507	0.002	-1	A.C2	0.51	0.01	-1	TUA.I1_5p	0.506	0.001	1	CGC.A	0.51	0.003	-1	ACG.I1_3p	0.545	0	1
821	GT.C1	0.507	0.004	1	G.C1	0.51	0.025	-1	M.I1_5p	0.506	0.004	-1	UGG.I1_5p	0.51	0.004	-1	AUM.C1	0.545	0	1
822	CAG.C1	0.507	0.002	-1	AUM.C2	0.51	0	-1	TUM.I1_5p	0.506	0	1	AGC.C1	0.51	0.004	-1	GUM.C1	0.545	0	1
823	TG.C2	0.507	0.007	-1	GAG.I1_3p	0.51	0.006	1	UTU.I2_3p	0.506	0.002	1	UU.I2_3p	0.51	0.004	1	AM.A	0.545	0.006	-1
824	AG.I2_5p	0.507	0.011	1	TC.C1	0.51	0.013	-1	UM.A	0.506	0	1	TT.C2	0.51	0.005	-1	AGC.I1_3p	0.545	0.001	1
825	TAA.C2	0.507	0.002	1	AGM.I2_5p	0.509	0.004	1	ATC.I2_5p	0.506	0.001	1	TGA.I1_5p	0.51	0.001	1	TTC.C1	0.545	0.003	-1
826	TTG.C1	0.507	0.006	-1	ATG.C2	0.509	0.009	1	TGC.C1	0.506	0.003	-1	MGG.C1	0.51	0.001	-1	MUT.C1	0.544	0	1
827	TCT.I1_3p	0.507	0.006	1	MMG.I2_5p	0.509	0.001	-1	MGU.I1_5p	0.506	0	1	TM.I2_3p	0.51	0.005	-1	CAA.I1_3p	0.544	0.001	-1
828	CCC.C1	0.507	0.008	1	GUM.I1_5p	0.509	0	-1	GC.I2_3p	0.506	0.003	1	GTG.C2	0.51	0.003	-1	GUG.A	0.544	0.002	1
829	UUT.I2_3p	0.507	0	-1	GTA.I2_3p	0.509	0.003	-1	TUA.I2_3p	0.506	0.001	1	MTT.I1_3p	0.51	0.003	1	TG.I1_3p	0.544	0.005	1
830	MTA.I2_3p	0.507	0.003	1	UMT.C1	0.509	0	-1	TU.I1_5p	0.506	0.003	1	ATC.A	0.509	0.003	1	TTC.I2_5p	0.544	0.001	-1
831	TGM.C2	0.507	0.008	-1	ATG.I2_5p	0.509	0.005	-1	TMT.I2_3p	0.506	0.003	-1	UM.A	0.509	0	-1	CCT.I1_5p	0.544	0.003	1
832	GCT.C1	0.507	0.006	1	MMU.C2	0.509	0	-1	AAA.C1	0.506	0.006	1	ATU.C2	0.509	0	1	TGA.C2	0.544	0.003	-1
833	M.C2	0.507	0.005	-1	AM.I1_3p	0.509	0.018	1	UM.I1_5p	0.506	0	1	TA.A	0.509	0.003	1	TM.I2_5p	0.544	0.005	-1
834	ACC.I2_3p	0.507	0.003	-1	GUG.I1_3p	0.509	0.004	-1	UMA.I1_3p	0.506	0	1	UM.C1	0.509	0	-1	GAU.I2_3p	0.544	0	1
835	UUU.C2	0.507	0	1	MUT.C1	0.509	0	-1	GMA.C1	0.506	0.003	-1	TTG.C1	0.509	0.004	-1	ACT.I2_3p	0.543	0.001	-1
836	CC.C1	0.507	0.011	1	UMM.C1	0.509	0	-1	UU.I1_5p	0.506	0.005	1	ATA.A	0.509	0.004	1	CTG.A	0.543	0.004	1
837	GTA.A	0.507	0.006	1	TTC.I2_5p	0.509	0.002	1	CCG.C1	0.506	0.002	1	AMT.I2_3p	0.509	0.001	-1	TCC.A	0.543	0.003	1
838	CCC.I1_5p	0.507	0.013	1	TAT.I2_5p	0.509	0.011	1	UAG.I1_5p	0.506	0.001	1	TMT.I1_3p	0.509	0.004	1	UTA.C2	0.543	0	1
839	UM.I1_5p	0.506	0	1	GGA.C2	0.509	0.009	1	UUA.I1_5p	0.506	0.001	1	CGT.I2_5p	0.509	0.001	-1	TGM.I1_5p	0.543	0.001	-1
840	UTA.A	0.506	0.002	1	MTA.I1_3p	0.509	0.002	1	TAG.C1	0.506	0.003	-1	logLen.C2	0.509	0.007	-1	MU.I1_5p	0.543	0	1
841	CAG.A	0.506	0.004	1	GGA.I1_3p	0.509	0.005	1	GAG.I1_3p	0.506	0.002	-1	GA.C1	0.509	0.003	-1	ACA.C1	0.543	0.002	-1
842	AMG.I2_5p	0.506	0	1	G.I1_5p	0.509	0.029	-1	AAG.C2	0.506	0.005	-1	MGM.C1	0.509	0.001	-1	TMA.C1	0.543	0.003	-1
843	T.C1	0.506	0.009	-1	AGA.C2	0.509	0.002	-1	GAG.A	0.506	0.004	1	UTG.I2_3p	0.509	0.001	1	MGM.I1_3p	0.543	0	1
844	TMA.I1_3p	0.506	0.003	1	GMT.A	0.509	0.007	-1	CTC.C2	0.506	0.001	1	AGT.I1_5p	0.509	0.001	-1	UM.I2_5p	0.543	0	1
845	TTT.A	0.506	0.01	1	MAT.I2_5p	0.509	0.003	1	MTU.A	0.506	0	1	AMT.I1_5p	0.509	0.001	1	MGT.I1_3p	0.543	0	1
846	UA.I2_3p	0.506	0.003	-1	TCC.I2_3p	0.509	0.004	1	GUM.I2_5p	0.506	0	1	UUM.C1	0.509	0	-1	MGT.I2_3p	0.542	0	1
847	AGU.I2_3p	0.506	0	-1	UTA.I2_3p	0.509	0.001	-1	GUG.I1_3p	0.506	0.002	1	MTA.I2_3p	0.509	0	1	CTA.I1_3p	0.542	0.001	-1
848	AAM.C1	0.506	0.005	-1	AG.C1	0.509	0.016	-1	UAU.I1_5p	0.506	0.001	1	AAG.A	0.509	0.005	-1	AGM.C2	0.542	0.002	1
849	GAG.I1_3p	0.506	0.003	1	AU.I2_3p	0.509	0.005	-1	UAM.I1_5p	0.506	0	1	MTM.C2	0.509	0.003	1	MAG.I1_3p	0.542	0.001	-1
850	GCT.I2_5p	0.506	0.002	1	TCT.I1_3p	0.509	0.01	-1	MT.I2_3p	0.506	0.005	-1	UU.C1	0.509	0.004	1	AGA.C2	0.542	0.004	-1
851	MU.C1	0.506	0	1	GAC.I2_5p	0.509	0.002	-1	TUT.I1_5p	0.506	0.001	1	UMA.C1	0.509	0	-1	MMM.I2_5p	0.541	0.004	1
852	GT.I1_3p	0.506	0.006	-1	UGM.C2	0.509	0	-1	TTT.C1	0.506	0.01	-1	GAA.I2_3p	0.509	0.001	-1	AM.I2_3p	0.541	0.002	1
853	CA.C2	0.506	0.007	-1	AAC.I1_5p	0.509	0.003	1	UT.I1_5p	0.506	0.004	1	CAG.I2_3p	0.509	0.002	-1	AUG.A	0.541	0.001	1
854	AUU.A	0.506	0.002	1	GGG.C2	0.509	0.003	-1	ATU.I1_5p	0.505	0	1	UT.I1_5p	0.509	0.002	1	ATC.C1	0.541	0.002	-1
855	GUT.C2	0.506	0.001	1	MAA.I1_3p	0.509	0.004	-1	TUM.I1_3p	0.505	0	1	GMA.I1_3p	0.509	0.001	-1	ATU.I1_5p	0.541	0.001	1
856	GGT.I2_5p	0.506	0.003	-1	TCA.I2_3p	0.509	0.004	-1	AM.C2	0.505	0.005	-1	UGM.C1	0.508	0	-1	UUA.C2	0.541	0	1
857	UUA.I2_3p	0.506	0.001	-1	UTU.I2_3p	0.509	0.002	-1	MT.C1	0.505	0.004	-1	GUT.C1	0.508	0.001	1	MGA.I2_3p	0.54	0	1
858	CTT.I1_5p	0.506	0.003	-1	AUT.I2_3p	0.509	0.001	-1	UMA.I2_5p	0.505	0	1	GUA.I2_3p	0.508	0	1	MMU.C1	0.54	0	1
859	ACG.I1_3p	0.506	0	1	AG.A	0.509	0.014	-1	CCA.I1_5p	0.505	0.002	-1	UM.I2_5p	0.508	0	-1	CA.A	0.54	0.003	1
860	UMM.I1_5p	0.506	0	1	ATC.I2_5p	0.509	0.005	-1	UGU.I2_3p	0.505	0	1	TM.I2_5p	0.508	0.003	1	MTM.I2_3p	0.54	0.003	1
861	MUU.C2	0.506	0	1	UUM.C1	0.509	0	-1	UMT.C1	0.505	0	1	UUM.C2	0.508	0	-1	GMM.C1	0.54	0.003	1
862	MUT.I1_5p	0.506	0	1	GT.I2_3p	0.509	0.01	-1	MA.I1_5p	0.505	0.004	-1	UMT.I1_5p	0.508	0	-1	AG.A	0.54	0.005	1
863	GTM.I2_3p	0.506	0.001	-1	GAM.I2_5p	0.509	0.001	1	UGU.I1_5p	0.505	0.002	1	TC.I2_5p	0.508	0.002	1	AMM.I2_3p	0.54	0.002	1
864	M.I1_3p	0.506	0.005	1	UMM.I1_5p	0.509	0	-1	GAG.C2	0.505	0.005	-1	MMU.C1	0.508	0	-1	GTM.I1_5p	0.54	0.001	-1
865	GGA.I1_3p	0.506	0.002	-1	MUA.C2	0.509	0	-1	TMU.I2_3p	0.505	0	1	MGM.A	0.508	0.002	-1	TM.A	0.54	0.006	-1
866	UMG.C2	0.506	0	1	AMG.I2_3p	0.509	0.001	1	TAU.I2_3p	0.505	0	1	UG.C2	0.508	0.001	1	CTC.I1_3p	0.54	0.003	1
867	AGG.I1_5p	0.506	0.005	-1	AA.I1_5p	0.509	0.014	1	UGT.I2_5p	0.505	0	1	TUM.C2	0.508	0	-1	TC.I1_3p	0.54	0.003	1
868	MUT.C1	0.506	0	1	CAG.C1	0.509	0.011	-1	UTT.I1_5p	0.505	0.001	1	TTC.A	0.508	0.002	1	ACA.I2_5p	0.54	0.001	-1
869	C.I1_5p	0.505	0.019	1	AGM.C1	0.508	0.009	1	M.A	0.505	0.01	-1	TGA.C2	0.508	0.002	1	TA.C2	0.54	0.003	-1
870	GGT.I2_3p	0.505	0.003	-1	CTT.I1_5p	0.508	0.005	1	AGU.I1_5p	0.505	0.001	1	MGU.C2	0.508	0	-1	MAG.C1	0.54	0.002	-1
871	CAC.C2	0.505	0.007	-1	GMA.I2_3p	0.508	0.003	1	UMM.C1	0.505	0	1	MU.A	0.508	0	-1	CT.I1_3p	0.539	0.004	1
872	UMT.C1	0.505	0	1	GG.I1_5p	0.508	0.031	-1	GMU.A	0.505	0	1	MTG.A	0.508	0.003	-1	MA.I1_5p	0.539	0.006	-1
873	TG.I2_3p	0.505	0.007	1	TAC.I1_3p	0.508	0.002	1	GUG.I2_5p	0.505	0.001	1	ATC.C2	0.508	0.002	-1	GGU.I2_3p	0.539	0	1
874	GGC.I1_3p	0.505	0.001	1	ATC.C1	0.508	0.01	1	CTG.C2	0.505	0.002	-1	GTA.A	0.508	0.002	-1	TUM.C1	0.539	0	1
875	GGG.I1_3p	0.505	0.012	-1	AG.I2_5p	0.508	0.006	1	UUM.I1_3p	0.505	0	1	GTG.I1_5p	0.508	0.001	1	GUG.I2_3p	0.539	0	1
876	MA.C2	0.505	0.006	-1	AGC.I1_5p	0.508	0.003	-1	CG.I1_3p	0.505	0.005	1	TU.I1_5p	0.507	0.003	1	MTU.A	0.539	0	1
877	GUA.I2_3p	0.505	0	-1	GGT.I2_3p	0.508	0.004	1	UUM.I2_5p	0.505	0	1	GUT.C2	0.507	0	1	UA.I2_3p	0.539	0.001	1
878	GTM.C2	0.505	0.007	-1	MTU.C1	0.508	0	-1	I2_5p.cell_std_meth	0.505	0.013	1	UMT.I1_3p	0.507	0	-1	MTG.I2_5p	0.539	0.002	1
879	TAM.I2_5p	0.505	0.002	1	TGG.I2_5p	0.508	0.006	1	CGG.I1_5p	0.505	0.003	1	UMT.C1	0.507	0	-1	GCA.A	0.539	0.003	1
880	TUM.C2	0.505	0	1	CC.C2	0.508	0.012	-1	MG.C1	0.504	0.007	-1	CAC.I1_3p	0.507	0.002	-1	TCA.I2_5p	0.539	0.001	-1
881	ACT.C1	0.505	0.004	-1	CAT.I2_5p	0.508	0.005	-1	GGC.I2_3p	0.504	0.001	-1	MAA.I1_3p	0.507	0.001	1	ATC.I1_3p	0.539	0.001	-1
882	CCT.C1	0.505	0.005	-1	TUU.I2_3p	0.508	0.002	-1	AUU.I2_3p	0.504	0	1	MU.C1	0.507	0	-1	MUA.C2	0.539	0	1
883	GUG.I1_3p	0.505	0.001	1	MUU.C1	0.508	0	-1	C.I2_5p	0.504	0.005	1	UMM.I2_5p	0.507	0	-1	GAT.I2_3p	0.539	0.001	-1
884	AMM.A	0.505	0.008	-1	CAG.I2_5p	0.508	0.003	-1	GUU.I1_5p	0.504	0.004	1	TCC.A	0.507	0.003	1	UAT.C2	0.538	0	1
885	CTG.C1	0.505	0.003	-1	GCT.I2_3p	0.508	0.003	1	UMT.I2_5p	0.504	0	1	UTT.C2	0.507	0	1	TAU.I2_5p	0.538	0	1
886	phastCons.C2	0.505	0.01	-1	CAG.I1_3p	0.508	0.005	-1	UUM.A	0.504	0	1	MA.A	0.507	0.003	1	U.C2	0.538	0.002	1
887	GMG.I1_5p	0.505	0.002	-1	MAG.I2_5p	0.508	0.006	1	TTC.I2_3p	0.504	0.001	-1	MTG.C1	0.507	0.002	-1	UAG.I2_3p	0.538	0	1
888	TMG.C1	0.505	0.005	-1	ACT.I2_3p	0.508	0.005	1	UGM.I2_3p	0.504	0	1	MTA.I1_5p	0.507	0.001	1	MAA.A	0.538	0.003	-1
889	MTM.I2_3p	0.505	0.002	-1	GCA.I1_5p	0.508	0.003	1	CAC.I1_3p	0.504	0.001	1	MGU.C1	0.507	0	-1	TAA.C1	0.538	0.002	-1
890	AUA.I2_3p	0.505	0	-1	AMM.I2_3p	0.508	0.004	1	UTG.I1_5p	0.504	0.002	1	UGM.A	0.507	0	-1	CAG.I1_3p	0.537	0.003	1
891	GMM.C1	0.505	0.006	-1	UTM.I1_5p	0.508	0	-1	CGC.A	0.504	0.003	1	MTA.I1_3p	0.507	0.002	1	GGM.I2_5p	0.537	0.002	1
892	AGM.I2_5p	0.505	0.002	1	MAG.C2	0.508	0.011	1	AC.C2	0.504	0.003	-1	GUG.C2	0.507	0	-1	GM.I1_5p	0.537	0.002	-1
893	TMG.I2_3p	0.505	0	-1	C.I1_5p	0.508	0.028	-1	UTM.I2_3p	0.504	0	-1	UTA.I1_5p	0.507	0	1	ATU.A	0.537	0.001	1
894	CCA.C2	0.505	0.007	-1	TTM.C1	0.508	0.014	1	ATU.I2_3p	0.504	0	1	UGT.C1	0.507	0.001	-1	GUM.I1_5p	0.537	0	1
895	GCC.I1_5p	0.505	0.012	1	TTA.C1	0.508	0.012	1	MUU.I2_5p	0.504	0	1	UUU.I1_5p	0.507	0.004	-1	AGG.I1_3p	0.537	0.002	1
896	TCT.C1	0.505	0.007	-1	CCG.I1_3p	0.508	0.003	-1	MUU.I2_3p	0.504	0	1	GUM.C2	0.507	0	-1	MTM.I1_3p	0.537	0.001	-1
897	MU.I1_5p	0.505	0	1	GG.I1_3p	0.508	0.019	1	CG.C1	0.504	0.002	-1	TAG.C1	0.507	0.001	1	MGM.A	0.536	0	1
898	CT.I2_3p	0.505	0.004	1	TT.A	0.508	0.009	1	AAU.I1_5p	0.504	0	1	GUG.I2_5p	0.507	0	-1	MU.I1_3p	0.536	0	1
899	AMU.C1	0.504	0	1	UT.I2_3p	0.508	0.014	-1	CGT.I1_3p	0.504	0	1	TMA.I1_5p	0.507	0.002	1	ATG.I2_3p	0.536	0.001	-1
900	MGU.C2	0.504	0	1	TTG.I2_3p	0.508	0.006	-1	CAT.I1_5p	0.504	0.001	1	MAU.C1	0.507	0	1	GMA.I1_3p	0.536	0.001	-1
901	GMM.C2	0.504	0.005	-1	GGM.I2_5p	0.508	0.01	1	CCG.I2_5p	0.504	0.001	1	ACG.I2_5p	0.507	0	-1	TMT.I2_3p	0.536	0.001	-1
902	UUG.A	0.504	0	-1	I1_5p.cell_std_meth	0.508	0.011	-1	TGC.C2	0.504	0.003	-1	GTC.C2	0.507	0.002	1	AG.I1_5p	0.536	0.002	-1
903	TAT.C1	0.504	0.005	-1	ACA.I2_3p	0.508	0.003	-1	AUM.I2_5p	0.504	0	-1	GUM.I2_5p	0.507	0	-1	UTA.I1_5p	0.536	0.001	1
904	UMA.A	0.504	0	-1	UM.I1_5p	0.508	0	-1	GGT.I2_3p	0.504	0.001	1	UGT.I2_5p	0.506	0	-1	C1.cell_std_meth	0.536	0.001	1
905	TGU.I2_3p	0.504	0	-1	U.I2_3p	0.508	0.025	-1	MUA.I2_5p	0.504	0	-1	ACT.I2_3p	0.506	0.001	-1	TUA.A	0.536	0.002	1
906	GCC.C2	0.504	0.004	-1	ACG.I2_3p	0.508	0.001	1	TMG.I1_3p	0.503	0	-1	TMM.A	0.506	0.003	1	CGA.C1	0.536	0.001	1
907	MGT.I1_5p	0.504	0.001	-1	AC.I2_3p	0.508	0.007	1	GMU.I1_5p	0.503	0	-1	GGU.I1_5p	0.506	0.003	-1	TC.I1_5p	0.536	0.002	1
908	UTM.I2_5p	0.504	0	1	TUM.C1	0.508	0	-1	GUG.I2_3p	0.503	0	1	AGG.C2	0.506	0.002	1	GAC.A	0.535	0.003	1
909	ATM.I1_3p	0.504	0.003	1	GMU.C1	0.508	0	-1	MTG.C2	0.503	0.002	-1	GCA.I1_3p	0.506	0.001	-1	CAC.I2_5p	0.535	0.001	1
910	TC.I2_3p	0.504	0.006	1	CA.C2	0.508	0.009	1	GMU.I2_3p	0.503	0	1	ATM.A	0.506	0.002	1	GCA.I1_5p	0.535	0.001	1
911	AMG.C1	0.504	0.003	-1	GTC.I1_3p	0.507	0.002	-1	AU.C1	0.503	0.001	1	AGM.A	0.506	0.003	-1	AGM.A	0.535	0.004	1
912	AAC.C1	0.504	0.003	-1	GMT.C2	0.507	0.014	1	UAM.I2_5p	0.503	0	1	TTA.A	0.506	0.003	-1	UTU.I2_3p	0.535	0	1
913	MAT.C2	0.504	0.004	-1	TAU.I2_3p	0.507	0	-1	TMU.I1_5p	0.503	0	1	MGT.I1_5p	0.506	0	1	ATU.I1_3p	0.535	0	1
914	AUT.I2_3p	0.504	0	1	CGT.I1_3p	0.507	0.001	1	AM.A	0.503	0.004	-1	CCG.I1_5p	0.506	0.003	-1	UTT.C1	0.535	0.002	1
915	GTT.I2_5p	0.504	0.002	-1	CCC.I1_5p	0.507	0.022	-1	TG.I2_3p	0.503	0.003	1	TMA.C2	0.506	0.001	-1	ACT.A	0.535	0.002	-1
916	UMM.C2	0.504	0	1	AAU.I2_3p	0.507	0	-1	AUG.I2_3p	0.503	0	1	CGA.I1_5p	0.506	0	-1	MT.I1_3p	0.535	0.006	-1
917	AAU.I2_3p	0.504	0	1	T.I1_3p	0.507	0.022	-1	GC.I2_5p	0.503	0.004	1	UAM.I2_3p	0.506	0	-1	GU.I2_3p	0.535	0.001	1
918	TA.C1	0.504	0.006	-1	ATU.I2_3p	0.507	0	-1	UMA.A	0.503	0	1	MUT.I1_3p	0.506	0	-1	UGA.I1_3p	0.535	0	1
919	TA.I1_5p	0.504	0.006	-1	CC.I1_5p	0.507	0.03	-1	AGT.I2_3p	0.503	0.001	-1	SS5.I2	0.506	0.003	-1	MG.A	0.535	0.002	1
920	MMA.C2	0.504	0.006	-1	AAG.I2_3p	0.507	0.004	1	MGA.A	0.503	0.002	-1	MAU.I2_5p	0.506	0	-1	TUU.I2_3p	0.534	0	1
921	TTA.I1_5p	0.504	0.004	-1	MAG.A	0.507	0.006	-1	I1_5p.cell_mean_meth	0.503	0.005	-1	UMM.I1_3p	0.506	0	-1	logLen.A_I2	0.534	0.004	-1
922	TTU.I2_3p	0.504	0	1	GTC.I2_3p	0.507	0.002	1	MUU.I1_3p	0.503	0	1	GU.I2_3p	0.506	0.004	1	MTU.I2_5p	0.534	0	1
923	I1_5p.cell_std_meth	0.504	0.009	1	GMT.I2_5p	0.507	0.003	1	UTM.I1_5p	0.503	0	1	MUU.C1	0.506	0	-1	TGG.A	0.534	0.002	-1
924	MTU.A	0.504	0	-1	CTC.I2_3p	0.507	0.003	1	TMU.I1_3p	0.502	0	1	GGU.A	0.506	0	1	UTM.I1_5p	0.534	0	1
925	TGC.C2	0.504	0.006	-1	GTU.I2_3p	0.507	0.001	-1	GGG.I2_3p	0.502	0.004	1	MTU.I1_3p	0.506	0	-1	MM.I2_5p	0.534	0.006	1
926	AGG.I1_3p	0.504	0.003	-1	AGC.I2_5p	0.507	0.002	-1	CCT.I1_3p	0.502	0.002	1	MMT.A	0.506	0.002	-1	TCT.I2_5p	0.534	0.002	-1
927	MTA.I1_3p	0.504	0.001	1	AT.I2_5p	0.507	0.008	1	AGG.A	0.502	0.004	1	MMT.C1	0.506	0.003	1	GT.I1_5p	0.534	0.002	-1
928	TMG.I1_5p	0.504	0.001	-1	TC.I2_3p	0.507	0.01	-1	UUA.I2_3p	0.502	0.001	1	ACC.I1_5p	0.505	0.001	1	GAM.I1_3p	0.534	0	-1
929	GGM.C1	0.504	0.008	-1	GGC.A	0.507	0.007	-1	UAM.I2_3p	0.502	0	-1	TUM.A	0.505	0	-1	TAC.A	0.534	0.001	-1
930	TU.I2_3p	0.504	0.001	-1	TGM.I2_3p	0.507	0.002	1	GCG.I1_5p	0.502	0.004	1	GUT.I2_3p	0.505	0	1	UMT.I1_5p	0.533	0	1
931	UTM.I1_3p	0.504	0	-1	ATT.I2_5p	0.507	0.009	1	CGT.C1	0.502	0.003	-1	TGT.I2_5p	0.505	0.003	1	TMG.I1_3p	0.533	0	1
932	UMT.I1_5p	0.504	0	1	MA.I2_3p	0.507	0.011	1	AU.I1_5p	0.502	0.002	1	UGA.A	0.505	0	1	TGT.I2_5p	0.533	0.002	-1
933	GMU.I1_5p	0.504	0	1	GA.C1	0.507	0.013	1	GMU.I2_5p	0.502	0	1	AAG.I1_3p	0.505	0.001	-1	TMA.I2_3p	0.533	0.001	-1
934	ACA.I2_5p	0.504	0.002	-1	CAA.I2_3p	0.507	0.002	-1	MUT.I1_3p	0.502	0	-1	MAA.C2	0.505	0.001	-1	AC.I1_3p	0.533	0.002	-1
935	MGG.C1	0.504	0.005	-1	AAC.I2_5p	0.507	0.002	1	AUA.I2_3p	0.502	0	1	AUG.I1_3p	0.505	0	-1	I1_3p.cell_std_meth	0.533	0.005	1
936	UM.C1	0.504	0	1	MGT.I2_3p	0.507	0.001	1	GMT.C2	0.502	0.001	1	UAG.C1	0.505	0.001	1	AAC.C2	0.533	0.001	-1
937	GGA.I1_5p	0.503	0.003	1	TCG.I2_5p	0.507	0.001	-1	UUM.I2_3p	0.502	0	1	MGT.C1	0.505	0.001	-1	AAC.I2_5p	0.533	0	-1
938	CCT.C2	0.503	0.004	-1	CTA.I1_3p	0.507	0.003	-1	UAM.A	0.502	0	1	UTM.I1_3p	0.505	0	-1	UM.I2_3p	0.533	0	1
939	AG.C1	0.503	0.005	1	TG.I1_5p	0.507	0.01	1	AUM.A	0.502	0	1	TAG.I1_5p	0.505	0.001	-1	MGA.I2_5p	0.533	0	1
940	TGG.I2_5p	0.503	0.005	-1	UAM.C1	0.507	0	-1	TAM.C1	0.502	0.004	-1	UUG.I2_3p	0.505	0	1	MAA.C1	0.533	0.002	-1
941	CC.C2	0.503	0.005	-1	MGA.I1_3p	0.507	0.001	1	MGU.C2	0.502	0	-1	TUM.I1_5p	0.505	0	1	AAM.I2_3p	0.532	0	-1
942	TCC.C2	0.503	0.004	-1	GC.I1_5p	0.507	0.026	-1	UAM.I1_3p	0.502	0	-1	TMU.C1	0.505	0	-1	AMA.C2	0.532	0.002	-1
943	MUU.C1	0.503	0	1	UUG.A	0.507	0.003	-1	MM.A	0.502	0.003	1	UMA.A	0.505	0	-1	ACT.C1	0.532	0.002	-1
944	MAU.A	0.503	0	-1	CGC.I1_5p	0.507	0.02	-1	GTU.I1_5p	0.502	0.001	1	TAM.I1_3p	0.505	0.001	1	ACA.C2	0.532	0.002	-1
945	TCA.I2_5p	0.503	0.002	1	AMT.A	0.507	0.008	-1	MMU.A	0.502	0	1	AGA.I1_5p	0.505	0.001	1	UTM.C1	0.532	0	1
946	AMM.I2_3p	0.503	0.002	-1	MU.I1_5p	0.507	0	-1	MU.I1_5p	0.502	0	-1	MGG.C2	0.505	0.001	-1	UUM.I2_3p	0.532	0	1
947	TUA.I2_3p	0.503	0	-1	logLen.I2	0.507	0.018	-1	UMG.I2_3p	0.502	0	1	MAU.I2_3p	0.505	0	-1	AC.I2_5p	0.532	0.002	-1
948	UUM.C1	0.503	0	1	GGG.I1_3p	0.507	0.011	1	GCC.I1_5p	0.502	0.002	1	UG.I1_3p	0.505	0.001	-1	GMG.I1_3p	0.532	0	1
949	UAT.A	0.503	0.003	1	UUU.I2_3p	0.507	0.003	-1	UAT.I2_3p	0.502	0.001	1	MGU.I1_5p	0.505	0	-1	GAM.I2_3p	0.532	0.001	1
950	GMA.I1_3p	0.503	0.002	-1	MAT.C2	0.507	0.009	1	MGU.I1_3p	0.502	0	1	MAU.A	0.505	0	-1	AUG.I1_3p	0.532	0	1
951	MAM.C2	0.503	0.005	-1	GTG.I1_5p	0.507	0.004	-1	MTG.C1	0.502	0.004	-1	UUT.I1_5p	0.505	0.001	1	MU.I2_3p	0.531	0	1
952	GTA.I2_5p	0.503	0.001	-1	GUM.C1	0.507	0	-1	UG.I1_5p	0.502	0.004	1	UTM.I2_3p	0.505	0	-1	MAM.C1	0.531	0.002	1
953	UMA.I2_3p	0.503	0	-1	TTG.C2	0.507	0.012	1	GMG.A	0.502	0.001	-1	UUU.C2	0.505	0	1	M.I1_5p	0.531	0.006	-1
954	MM.C2	0.503	0.004	-1	GTA.I1_3p	0.507	0.004	1	GCG.I1_3p	0.501	0.001	1	AMM.A	0.505	0.003	-1	GAT.I1_3p	0.531	0.001	-1
955	TM.I2_3p	0.503	0.006	1	UUA.I2_3p	0.507	0.001	-1	CAA.C2	0.501	0.003	-1	ATT.A	0.505	0.002	-1	GCA.I1_3p	0.531	0.001	1
956	GCA.C1	0.503	0.004	1	GT.C1	0.506	0.011	1	CGG.I2_5p	0.501	0.002	1	UAM.I1_3p	0.505	0	-1	UUG.I2_3p	0.531	0	1
957	UUU.I2_3p	0.503	0.001	-1	C1.cell_std_meth	0.506	0.019	-1	MUU.A	0.501	0	1	MMU.I1_3p	0.505	0	-1	CA.I2_5p	0.531	0.003	1
958	MGU.I2_5p	0.503	0	1	GCT.C2	0.506	0.012	1	CCT.A	0.501	0.003	1	GUU.C2	0.505	0	1	TCT.I1_5p	0.531	0.001	-1
959	TTT.C1	0.503	0.013	1	AT.C2	0.506	0.013	1	GCC.I2_5p	0.501	0.002	1	UGG.C2	0.504	0	1	AGM.I1_3p	0.531	0.001	-1
960	CGC.I2_3p	0.503	0.001	-1	ACG.I1_5p	0.506	0.001	-1	UMA.I1_5p	0.501	0	1	UMG.C1	0.504	0	1	UAU.I2_3p	0.531	0	1
961	MTT.A	0.503	0.008	1	AMU.C1	0.506	0	-1	MU.I2_3p	0.501	0	1	GMU.C2	0.504	0	-1	MA.C1	0.53	0.004	-1
962	UUM.A	0.503	0	-1	ATA.C1	0.506	0.015	1	MGU.I2_5p	0.501	0	-1	UMM.C2	0.504	0	-1	TMG.I2_3p	0.53	0	1
963	UTM.I2_3p	0.503	0	-1	MMT.I1_3p	0.506	0.006	1	MUT.I1_5p	0.501	0	-1	UTT.I1_5p	0.504	0.001	1	MTM.I1_5p	0.53	0.002	-1
964	UM.I2_5p	0.503	0	1	TGM.I1_3p	0.506	0.004	1	MUT.A	0.501	0	1	UTA.I2_3p	0.504	0	1	UMT.C1	0.53	0	1
965	ATA.C2	0.503	0.002	1	MG.C2	0.506	0.01	1	TMU.C1	0.501	0	1	GUM.I1_3p	0.504	0	-1	GTM.I2_5p	0.53	0.001	1
966	TMA.I2_3p	0.503	0.001	1	MAT.C1	0.506	0.011	1	MUU.I1_5p	0.501	0	-1	MUA.I1_5p	0.504	0	-1	UTG.C2	0.53	0	1
967	TC.C2	0.503	0.006	-1	G.A	0.506	0.018	1	TUU.I1_5p	0.501	0.001	1	CA.C2	0.504	0.004	1	MMM.C1	0.53	0.004	1
968	GGA.C2	0.503	0.002	-1	TAT.I1_5p	0.506	0.003	1	UMG.C2	0.501	0	-1	UTU.A	0.504	0.001	1	GMG.I2_5p	0.53	0	1
969	GUM.I2_3p	0.503	0	-1	GGT.I1_5p	0.506	0.003	-1	MGM.I1_3p	0.501	0.001	-1	M.A	0.504	0.003	-1	GGM.I1_3p	0.53	0.001	-1
970	GUM.I2_5p	0.503	0	1	MGT.I1_5p	0.506	0.001	1	UTM.I2_5p	0.501	0	-1	CA.I2_5p	0.504	0.003	-1	UGU.A	0.53	0.002	1
971	UAM.I1_5p	0.503	0	1	MGU.C2	0.506	0	-1	MUT.I2_5p	0.501	0	-1	UGM.I1_3p	0.504	0	-1	MTT.I1_3p	0.529	0.003	-1
972	MUA.C1	0.503	0	-1	UUT.I2_3p	0.506	0.002	-1	MUG.I2_5p	0.5	0	1	MU.I2_5p	0.504	0	-1	MGT.A	0.529	0.001	-1
973	UUG.C2	0.503	0	1	TAC.I2_3p	0.506	0.002	-1	TMA.C2	0.5	0.004	-1	UUM.I1_3p	0.504	0	-1	ACG.I1_5p	0.529	0.001	1
974	AMG.I2_3p	0.502	0	-1	TCT.I2_5p	0.506	0.006	-1	UMM.A	0.5	0	1	MMU.I2_5p	0.504	0	-1	AAM.C2	0.529	0.001	-1
975	AGC.C1	0.502	0.004	1	GU.I2_3p	0.506	0.01	-1	AUM.C2	0.5	0	1	GMU.A	0.504	0	-1	TCG.I2_3p	0.529	0	1
976	GA.C1	0.502	0.006	-1	TGT.I1_3p	0.506	0.003	1	TMT.C1	0.5	0.002	1	AUU.I2_3p	0.504	0	1	CAC.A	0.529	0.003	1
977	MGM.A	0.502	0.002	1	UU.I2_3p	0.506	0.014	-1	AMU.I2_3p	0.5	0	-1	GUM.A	0.504	0	-1	TGA.I2_3p	0.529	0.001	-1
978	UGA.C2	0.502	0	1	UMG.C2	0.506	0	-1	UTM.A	0.5	0	1	UAM.C2	0.504	0	-1	AMU.C1	0.529	0	1
979	TMU.C2	0.502	0	1	GGG.I2_3p	0.506	0.004	1	UMG.I1_3p	0.5	0	1	phastCons.I2_3p	0.504	0.006	1	UMM.I1_5p	0.529	0	1
980	MT.I2_3p	0.502	0.004	1	UM.I2_5p	0.506	0	-1	TMU.A	0.5	0	-1	UMM.A	0.504	0	-1	GA.I1_3p	0.529	0.002	1
981	T.C2	0.502	0.005	-1	MUT.I1_5p	0.505	0	-1	MUG.C1	0.5	0	1	AGM.C1	0.504	0.002	-1	CA.C1	0.528	0.005	1
982	AUA.I1_5p	0.502	0	1	CTC.I1_5p	0.505	0.009	-1	MUA.I1_5p	0.5	0	-1	AMU.A	0.504	0	-1	AC.A	0.528	0.002	1
983	TGA.I2_3p	0.502	0.002	-1	ATM.C2	0.505	0.013	1	MUM.I2_3p	0.5	0	0	MUG.I1_5p	0.504	0	1	TCA.I2_3p	0.528	0.001	-1
984	MMT.C2	0.502	0.003	-1	CAG.C2	0.505	0.007	1	UMU.C2	0.5	0	0	TCT.I1_5p	0.504	0.001	-1	MTG.A	0.528	0.002	-1
985	UAA.I2_3p	0.502	0	-1	UTM.C1	0.505	0	-1	MUM.I1_3p	0.5	0	0	UGU.C1	0.504	0.003	-1	AGM.C1	0.528	0.002	1
986	MUT.I2_3p	0.502	0	-1	ACT.C2	0.505	0.002	-1	MUM.I2_5p	0.5	0	0	CTG.A	0.504	0.002	-1	C2.cell_std_meth	0.528	0.003	1
987	C.C1	0.502	0.007	1	GAU.C2	0.505	0	-1	MUM.I1_5p	0.5	0	0	TUM.I1_3p	0.504	0	-1	TCA.C2	0.528	0.002	-1
988	GTC.C1	0.502	0.003	-1	GUT.I2_3p	0.505	0.002	-1	MUM.C2	0.5	0	0	AUM.A	0.504	0	-1	T.C2	0.528	0.005	-1
989	CGT.C2	0.502	0.001	1	ACC.I2_3p	0.505	0.003	1	UMU.I2_3p	0.5	0	0	TMU.A	0.504	0	-1	UMM.I1_3p	0.528	0	1
990	UGM.A	0.502	0	-1	UAG.I2_3p	0.505	0.001	-1	UMU.I2_5p	0.5	0	0	TUM.C1	0.503	0	-1	TMA.C2	0.528	0.002	-1
991	TTG.I2_5p	0.502	0.002	1	GAG.A	0.505	0.013	-1	UMU.I1_5p	0.5	0	0	TAT.C1	0.503	0.003	-1	GM.I1_3p	0.527	0.002	-1
992	AGA.C1	0.502	0.005	-1	MMT.C1	0.505	0.006	1	MUM.A	0.5	0	0	MTU.A	0.503	0	-1	CAG.C1	0.527	0.002	1
993	GMU.C1	0.502	0	1	TMA.I2_3p	0.505	0.003	-1	UMU.A	0.5	0	0	CT.C2	0.503	0.003	-1	TCA.C1	0.527	0.001	-1
994	GAG.I1_5p	0.502	0.003	1	AM.I2_5p	0.505	0.011	1	UMU.C1	0.5	0	0	GTT.C1	0.503	0.003	-1	UGM.I2_5p	0.527	0	1
995	GMG.C1	0.502	0.006	-1	CT.I2_3p	0.505	0.007	1	MUM.C1	0.5	0	0	MUT.A	0.503	0	-1	MUU.I1_3p	0.527	0	1
996	UT.I2_3p	0.502	0.001	1	AC.C1	0.505	0.011	1	UMU.I1_3p	0.5	0	0	UTT.I2_3p	0.503	0.001	1	AGU.C2	0.527	0	1
997	MUU.I2_5p	0.502	0	-1	MM.C2	0.505	0.007	-1	MM.I1_5p	0.5	0.003	-1	UTM.I1_5p	0.503	0	1	UGA.I2_3p	0.526	0	1
998	MMU.A	0.502	0	-1	GGM.A	0.505	0.003	1	MGU.I2_3p	0.5	0	-1	TUM.I2_5p	0.503	0	-1	UAA.I1_5p	0.526	0.001	1
999	GGC.I1_5p	0.502	0.009	1	UG.A	0.505	0.016	-1	TM.I2_3p	0.5	0.003	-1	MGT.I2_5p	0.503	0	-1	MGM.I1_5p	0.526	0	1
1000	MTU.I2_3p	0.502	0	-1	CG.C1	0.505	0.029	-1	MAT.C2	0.5	0.003	-1	AUU.I1_3p	0.503	0	1	TGU.A	0.526	0.003	1
1001	AMU.A	0.502	0	1	TMG.C1	0.505	0.011	1	MMU.I1_3p	0.5	0	-1	UMT.A	0.503	0	-1	UAT.I2_3p	0.526	0	1
1002	GGT.I1_3p	0.502	0.002	-1	GGA.I2_3p	0.505	0.002	1	MUG.C2	0.5	0	1	MGU.I2_5p	0.503	0	-1	TTC.I1_3p	0.525	0.001	-1
1003	UTU.I2_3p	0.502	0	1	MGU.I1_3p	0.505	0	-1	UMG.C1	0.5	0	1	ATG.A	0.503	0.002	-1	TAU.C1	0.525	0.001	1
1004	TMU.I1_3p	0.501	0	1	CGA.I1_3p	0.505	0.001	-1	TTM.I1_5p	0.5	0.001	1	UMG.C2	0.503	0	-1	UMT.I2_5p	0.525	0	1
1005	AUG.A	0.501	0	-1	UTG.I2_3p	0.505	0.003	-1	UGG.I1_5p	0.5	0.003	1	UGA.I2_5p	0.503	0	-1	UMA.I2_3p	0.525	0	1
1006	MAU.C2	0.501	0	-1	TMU.I1_5p	0.505	0	-1	GAU.C2	0.5	0	1	UMT.I2_5p	0.503	0	-1	TCA.A	0.525	0.002	-1
1007	MAU.I2_3p	0.501	0	-1	MGA.I2_5p	0.505	0.001	-1	UAT.I1_5p	0.5	0	1	MUU.I2_5p	0.503	0	-1	GTU.A	0.525	0.001	1
1008	AMM.C2	0.501	0.002	1	UMT.I1_5p	0.505	0	-1	AMA.C2	0.5	0.003	-1	MUA.A	0.503	0	-1	GCT.I1_3p	0.525	0.001	1
1009	TTA.C2	0.501	0.005	-1	UAU.I2_3p	0.505	0.001	-1	AUM.C1	0.5	0	1	MUU.A	0.503	0	-1	GUT.C2	0.525	0	1
1010	TCA.C2	0.501	0.004	-1	ACG.I2_5p	0.505	0.001	-1	CAT.C2	0.499	0.002	-1	ACC.A	0.503	0.003	-1	TMU.I2_5p	0.524	0	1
1011	GMG.I1_3p	0.501	0.001	-1	CG.C2	0.505	0.006	1	TUM.I2_3p	0.499	0	-1	UT.I1_3p	0.502	0.002	1	TAG.A	0.524	0.001	-1
1012	ACT.C2	0.501	0.002	1	CAT.C2	0.504	0.007	1	UM.I2_3p	0.499	0	1	CT.I2_5p	0.502	0.002	-1	CAG.I1_5p	0.524	0.002	1
1013	TUT.I2_3p	0.501	0	1	ATC.C2	0.504	0.012	1	MUA.I2_3p	0.499	0	1	GMU.I1_5p	0.502	0	1	GT.C2	0.524	0.003	-1
1014	UUM.I1_3p	0.501	0	-1	GMM.C2	0.504	0.007	1	MUA.A	0.499	0	1	MUG.C2	0.502	0	-1	MA.A	0.524	0.005	-1
1015	UM.I2_3p	0.501	0	-1	MTU.I1_5p	0.504	0	-1	UUM.I1_5p	0.499	0	1	UAG.I2_5p	0.502	0	1	UGT.A	0.524	0	1
1016	phastCons.I1_5p	0.501	0.016	1	UGM.I1_3p	0.504	0	-1	AUM.I2_3p	0.499	0	1	AUM.C1	0.502	0	-1	MA.I2_5p	0.524	0.004	-1
1017	TTA.C1	0.501	0.002	-1	TCG.I1_3p	0.504	0.001	-1	MTU.I2_3p	0.499	0	1	AMU.I1_3p	0.502	0	-1	TAU.I1_3p	0.523	0	1
1018	TMU.I2_3p	0.501	0	-1	CA.I2_3p	0.504	0.003	1	MMA.A	0.499	0.002	1	TMU.I1_3p	0.502	0	-1	UMT.A	0.523	0	1
1019	TUM.I2_5p	0.501	0	1	AAM.I2_3p	0.504	0.002	1	logLen.I1_I2	0.499	0.003	1	GAA.A	0.502	0.003	-1	AAC.A	0.523	0.001	-1
1020	UMA.I2_5p	0.501	0	1	GAC.I1_3p	0.504	0.001	-1	TTC.A	0.499	0.002	1	MUU.I1_5p	0.502	0	1	UTG.I2_3p	0.523	0	1
1021	AUA.A	0.501	0.001	1	CTG.C1	0.504	0.004	1	MU.I2_5p	0.499	0	1	TGA.I2_3p	0.502	0.001	-1	UAM.I2_5p	0.523	0	1
1022	logLen.I2	0.501	0.008	1	AGM.A	0.504	0.003	-1	MTU.I1_3p	0.499	0	1	MUT.I2_5p	0.502	0	-1	AG.C2	0.523	0.003	-1
1023	GMU.I1_3p	0.501	0	-1	AGC.I1_3p	0.504	0.001	1	TMU.I2_5p	0.499	0	-1	TMU.I1_5p	0.502	0	1	ACG.A	0.523	0.001	1
1024	UMG.A	0.501	0	-1	MMM.I1_3p	0.504	0.005	1	UAA.I1_5p	0.499	0.001	1	MUA.C1	0.502	0	-1	AGA.I2_5p	0.523	0.001	-1
1025	MMU.I1_5p	0.501	0	-1	GUG.A	0.504	0.003	-1	C2.cell_std_meth	0.499	0.01	-1	UMT.I2_3p	0.502	0	-1	AG.I2_5p	0.523	0.001	1
1026	MUA.I2_3p	0.501	0	1	MAM.C1	0.504	0.01	1	MUA.I1_3p	0.499	0	-1	UUM.I2_5p	0.502	0	-1	MA.C2	0.523	0.003	-1
1027	MUT.A	0.501	0	1	ACA.I1_3p	0.504	0.004	-1	UMM.I2_5p	0.499	0	1	AUM.I1_5p	0.502	0	-1	TMU.C1	0.523	0	1
1028	UMG.I2_3p	0.501	0	-1	AAC.C2	0.504	0.003	-1	MGU.C1	0.499	0	-1	AGT.A	0.502	0.002	-1	CT.I2_3p	0.523	0.003	1
1029	UMG.I1_3p	0.501	0	-1	TCA.I2_5p	0.504	0.002	-1	UMG.A	0.499	0	1	AUM.I2_3p	0.502	0	-1	phastCons.I2_5p	0.523	0.011	1
1030	MUG.A	0.501	0	-1	TMM.I1_3p	0.504	0.002	-1	UMG.I2_5p	0.499	0	1	MUG.I2_3p	0.502	0	-1	MGA.A	0.523	0.001	1
1031	AGM.A	0.501	0.004	-1	CTA.I2_3p	0.504	0.002	-1	GUM.A	0.499	0	-1	TGM.C1	0.502	0.002	-1	TGA.I1_3p	0.523	0.001	-1
1032	TUM.I1_3p	0.501	0	-1	UTM.I2_3p	0.504	0	1	AMU.C1	0.499	0	-1	AMU.I1_5p	0.502	0	-1	MG.C1	0.522	0.002	1
1033	UGM.I2_3p	0.501	0	1	AMG.I2_5p	0.504	0	1	UMG.I1_5p	0.499	0	-1	GAG.A	0.502	0.002	1	GTG.I1_3p	0.522	0.002	1
1034	AMU.I1_5p	0.501	0	-1	phastCons.I1_5p	0.504	0.005	1	UMT.I1_5p	0.498	0	1	UGM.I2_5p	0.502	0	-1	MT.I2_3p	0.522	0.002	1
1035	UTM.C1	0.501	0	1	MUU.I1_5p	0.504	0	-1	UUT.I1_5p	0.498	0.002	1	UMG.I1_3p	0.502	0	-1	TT.C2	0.522	0.003	-1
1036	UMG.C1	0.501	0	-1	GTA.C1	0.504	0.008	1	GUT.I1_5p	0.498	0.001	1	UMG.I2_3p	0.502	0	-1	MMT.I2_5p	0.522	0.001	1
1037	AUM.I1_3p	0.501	0	1	ATM.I1_3p	0.504	0.003	-1	GG.I2_3p	0.498	0.003	1	MUG.I1_3p	0.501	0	-1	MM.A	0.522	0.004	1
1038	TAT.C2	0.501	0.005	-1	GCT.C1	0.504	0.004	1	MTU.I2_5p	0.498	0	1	MMU.I2_3p	0.501	0	-1	MGU.I2_5p	0.522	0	1
1039	UMT.I2_5p	0.5	0	1	TGT.A	0.504	0.004	1	AM.C1	0.498	0.002	-1	CCT.A	0.501	0.002	-1	GMM.A	0.522	0.002	1
1040	MUG.C2	0.5	0	1	TC.I1_5p	0.504	0.01	-1	AAU.I2_3p	0.498	0	1	UMA.I2_3p	0.501	0	1	ATC.I1_5p	0.522	0	-1
1041	ATA.C1	0.5	0.004	-1	TGT.I1_5p	0.504	0.004	-1	AUG.I2_5p	0.498	0	1	TUM.I2_3p	0.501	0	1	MUU.I2_3p	0.522	0	1
1042	UAM.I2_3p	0.5	0	-1	ACA.C1	0.504	0.013	1	AMU.A	0.498	0	1	MUU.C2	0.501	0	-1	UGM.A	0.522	0	1
1043	AUM.I1_5p	0.5	0	1	GAM.I2_3p	0.504	0.001	1	MUG.I1_3p	0.498	0	-1	MAU.I1_3p	0.501	0	-1	GUA.I2_3p	0.522	0	1
1044	ACC.A	0.5	0.005	-1	GMA.C2	0.503	0.006	1	logLen.A_I2	0.498	0.003	-1	UMG.I1_5p	0.501	0	1	TGC.C1	0.522	0.001	-1
1045	MAU.C1	0.5	0	1	GMG.C2	0.503	0.001	-1	TUM.A	0.498	0	1	UMA.I2_5p	0.501	0	-1	AUT.A	0.522	0.001	1
1046	MGU.I2_3p	0.5	0	1	M.C2	0.503	0.007	1	CCC.I2_5p	0.498	0.003	1	UGA.C2	0.501	0	1	CCA.I1_5p	0.522	0.001	1
1047	ATU.I2_3p	0.5	0	-1	GCC.I1_5p	0.503	0.015	-1	TCT.A	0.498	0.002	-1	UAM.A	0.501	0	-1	MMU.I1_5p	0.521	0	1
1048	TGM.I1_3p	0.5	0.003	-1	AGM.C2	0.503	0.003	-1	MMG.C1	0.498	0.001	1	UMG.I2_5p	0.501	0	-1	UUM.I1_3p	0.521	0	1
1049	MMU.I2_3p	0.5	0	1	MMA.C1	0.503	0.005	1	UGM.I1_5p	0.498	0	1	MUG.I2_5p	0.501	0	-1	UUM.I2_5p	0.521	0	1
1050	UMM.A	0.5	0	1	CAT.I1_3p	0.503	0.003	-1	MUG.I1_5p	0.498	0	1	UAA.C1	0.501	0.001	1	GTM.A	0.521	0.001	-1
1051	UMT.C2	0.5	0	1	MUU.I2_3p	0.503	0	-1	MU.I1_3p	0.498	0	1	MUG.A	0.5	0	-1	MAG.I2_5p	0.521	0.001	1
1052	MUG.I1_5p	0.5	0	-1	UMT.I2_3p	0.503	0	-1	MAU.I2_5p	0.497	0	1	MT.A	0.5	0.003	1	GTG.C2	0.521	0.003	-1
1053	GU.I2_3p	0.5	0.001	-1	GMU.I1_5p	0.503	0	-1	CTA.C1	0.497	0.002	-1	UGU.I2_5p	0.5	0	-1	MAU.I2_5p	0.521	0	1
1054	GAG.A	0.5	0.005	1	UUM.I2_3p	0.503	0	-1	MUG.I2_3p	0.497	0	1	UGA.I1_3p	0.5	0	-1	ACG.C2	0.521	0	1
1055	MUU.I1_5p	0.5	0	-1	GG.I2_5p	0.503	0.012	1	UMM.I2_3p	0.497	0	1	AUM.I2_5p	0.5	0	-1	UTM.A	0.521	0	1
1056	MGG.I1_5p	0.5	0.001	-1	CCT.I1_5p	0.503	0.007	-1	AAC.C1	0.497	0.002	1	ATG.C1	0.5	0.002	-1	UGM.I1_3p	0.521	0	1
1057	UMU.C2	0.5	0	0	UAM.I2_5p	0.503	0	-1	AMU.I1_3p	0.497	0	-1	GMU.C1	0.5	0	-1	TC.I2_5p	0.521	0.002	1
1058	MUM.I2_3p	0.5	0	0	AGT.C1	0.503	0.002	1	MAU.C1	0.497	0	-1	UMU.C2	0.5	0	0	GTG.C1	0.521	0.002	-1
1059	MUM.I1_5p	0.5	0	0	CTT.C1	0.503	0.006	1	UMA.I2_3p	0.497	0	-1	UMU.A	0.5	0	0	GAG.A	0.52	0.002	1
1060	UMU.I2_5p	0.5	0	0	MGU.I2_5p	0.503	0	-1	AUM.I1_3p	0.497	0	1	MUM.I2_5p	0.5	0	0	AAC.I2_3p	0.52	0	-1
1061	MUM.I1_3p	0.5	0	0	UTM.I2_5p	0.503	0	-1	GMU.I1_3p	0.497	0	1	MUM.C2	0.5	0	0	AMG.I2_5p	0.52	0	1
1062	UMU.I2_3p	0.5	0	0	MMG.I1_5p	0.503	0.002	1	UMT.I2_3p	0.497	0	1	MUM.I2_3p	0.5	0	0	UGG.I2_3p	0.52	0	1
1063	UMU.I1_5p	0.5	0	0	MUU.I1_3p	0.503	0	-1	MMU.I2_5p	0.497	0	1	UMU.C1	0.5	0	0	MMU.I2_3p	0.52	0	1
1064	MUM.I2_5p	0.5	0	0	TUM.I1_5p	0.503	0	-1	AMU.I1_5p	0.497	0	1	UMU.I2_3p	0.5	0	0	MMM.I1_3p	0.52	0.002	1
1065	UMU.C1	0.5	0	0	UMA.I2_5p	0.503	0	-1	UGM.C2	0.497	0	-1	UMU.I1_5p	0.5	0	0	MMU.I1_3p	0.519	0	1
1066	UMU.I1_3p	0.5	0	0	UMT.I2_5p	0.503	0	-1	AGC.I1_5p	0.496	0.001	1	UMU.I2_5p	0.5	0	0	AGT.C1	0.519	0.001	-1
1067	UMU.A	0.5	0	0	MGA.I1_5p	0.503	0.001	1	UMT.A	0.496	0	-1	UMU.I1_3p	0.5	0	0	UMM.I2_5p	0.519	0	1
1068	MUM.C2	0.5	0	0	MTU.I2_5p	0.503	0	-1	TCA.I2_5p	0.496	0.001	-1	MUM.C1	0.5	0	0	AMM.I1_3p	0.519	0.001	-1
1069	MUM.C1	0.5	0	0	TTM.A	0.503	0.007	-1	GUM.I2_3p	0.496	0	1	MUM.A	0.5	0	0	TMM.C1	0.519	0.001	-1
1070	MUM.A	0.5	0	0	TGA.I2_3p	0.503	0.003	1	MUG.A	0.496	0	1	MUM.I1_3p	0.5	0	0	ATC.C2	0.518	0.002	-1
1071	AGG.C2	0.5	0.003	1	UTM.A	0.503	0	-1	ACG.C1	0.496	0.003	-1	MUM.I1_5p	0.5	0	0	AMG.C2	0.518	0	1
1072	MMG.I1_3p	0.5	0.001	1	GGM.C1	0.503	0.013	1	MAU.I1_3p	0.496	0	-1	MUU.I1_3p	0.5	0	-1	MMU.I2_5p	0.518	0	1
1073	AUM.I2_3p	0.5	0	1	TGT.I2_5p	0.503	0.008	-1	logLen.A_I1	0.496	0.003	-1	UTG.A	0.5	0	1	CA.C2	0.518	0.003	-1
1074	TUM.C1	0.5	0	1	TAT.I1_3p	0.503	0.005	-1	CGG.I1_3p	0.496	0.002	1	TGT.C1	0.5	0.001	-1	TAU.C2	0.518	0	1
1075	GCT.I1_5p	0.5	0.002	1	UUG.I2_3p	0.503	0.001	-1	UGM.C1	0.496	0	-1	AMU.C1	0.5	0	1	TAU.I1_5p	0.518	0	1
1076	MAU.I1_3p	0.5	0	1	GUM.I2_5p	0.503	0	-1	TCA.C2	0.496	0.003	-1	MTU.I2_5p	0.5	0	-1	UM.A	0.518	0	1
1077	UMG.I1_5p	0.5	0	-1	AGG.I2_5p	0.503	0.004	1	AAT.C1	0.496	0.003	-1	GGT.C1	0.5	0.002	-1	GAG.I1_3p	0.517	0.001	1
1078	UMA.C1	0.5	0	-1	GGA.I1_5p	0.503	0.005	-1	GA.I2_3p	0.496	0.003	1	TTT.C1	0.5	0.002	1	CAC.I1_5p	0.517	0.001	1
1079	MGT.C1	0.5	0.002	-1	TMT.C1	0.503	0.008	1	TMT.I1_5p	0.495	0.001	1	TUG.I2_5p	0.499	0	1	TM.I1_3p	0.517	0.004	-1
1080	G.I1_3p	0.5	0.011	-1	UAM.I2_3p	0.503	0	1	MTU.I1_5p	0.495	0	1	GMU.I2_5p	0.499	0	-1	UGU.I2_3p	0.517	0	1
1081	MMG.C1	0.5	0.004	-1	MGG.I1_5p	0.503	0.001	1	GUG.I1_5p	0.495	0.004	1	GMU.I2_3p	0.499	0	1	TUM.I2_5p	0.517	0	1
1082	MMU.I1_3p	0.5	0	-1	GGG.I2_5p	0.503	0.006	1	UGM.I2_5p	0.495	0	1	MU.I1_5p	0.499	0	1	GUT.A	0.516	0.003	1
1083	MMU.I2_5p	0.5	0	-1	MUT.I1_3p	0.502	0	1	MT.C2	0.495	0.003	1	AUM.I1_3p	0.499	0	1	ATM.C2	0.516	0.002	-1
1084	TMU.I2_5p	0.5	0	-1	MMG.I1_3p	0.502	0.001	1	MAU.I2_3p	0.495	0	-1	GUU.I1_5p	0.499	0.003	-1	UAT.A	0.516	0.001	1
1085	C2.cell_mean_meth	0.5	0.017	-1	TMA.C2	0.502	0.01	1	TMG.C1	0.495	0.004	-1	CT.A	0.499	0.005	1	GTC.A	0.516	0.001	1
1086	MUU.I1_3p	0.5	0	1	UM.I2_3p	0.502	0	-1	MMU.I2_3p	0.495	0	1	UMA.I1_3p	0.498	0	1	CT.C1	0.516	0.002	-1
1087	MUA.I1_5p	0.5	0	1	TCA.C1	0.502	0.004	1	UTA.I1_5p	0.495	0	-1	MTM.I1_5p	0.498	0.002	-1	GMA.C1	0.516	0.002	-1
1088	TUM.I2_3p	0.5	0	-1	AUM.C1	0.502	0	-1	UMM.I1_5p	0.495	0	1	MTU.I2_3p	0.498	0	-1	MMM.A	0.516	0.003	1
1089	TTG.C2	0.5	0.002	1	UAM.I1_5p	0.502	0	-1	CGA.C1	0.495	0.002	-1	logLen.A_I1	0.498	0.003	-1	UAM.I1_5p	0.516	0	1
1090	MUT.C2	0.499	0	-1	AUU.I2_3p	0.502	0	-1	AUT.I1_5p	0.495	0.001	1	UAM.C1	0.498	0	1	MUU.I2_5p	0.516	0	1
1091	MUG.C1	0.499	0	-1	CT.C1	0.502	0.009	-1	TAM.C2	0.495	0.002	-1	GUU.I2_3p	0.498	0.001	1	MG.I1_3p	0.516	0.001	1
1092	MMG.I1_5p	0.499	0.001	-1	GTM.C1	0.502	0.011	1	MTA.C1	0.495	0.002	-1	MUA.I2_5p	0.498	0	1	TAM.C2	0.515	0.001	-1
1093	UMG.I2_5p	0.499	0	1	TGA.C2	0.502	0.009	1	AMG.A	0.495	0	1	GGU.C2	0.498	0	1	AMG.I1_5p	0.515	0	-1
1094	ATT.C1	0.499	0.002	-1	GUU.I2_3p	0.502	0.002	-1	AUM.I1_5p	0.495	0	1	CAT.A	0.498	0.001	1	UAA.I1_3p	0.515	0	1
1095	MTU.C1	0.499	0	1	CGA.C1	0.502	0.004	1	GAM.A	0.495	0.001	-1	UTM.A	0.498	0	-1	AUA.I2_3p	0.515	0	1
1096	MUU.I2_3p	0.499	0	-1	UGT.I2_3p	0.502	0	-1	GMU.C1	0.495	0	-1	UG.I1_5p	0.498	0.005	-1	TMU.I2_3p	0.515	0	1
1097	TTT.C2	0.499	0.005	-1	TUM.I2_5p	0.502	0	-1	TTM.C1	0.495	0.001	-1	UG.I2_5p	0.498	0.001	-1	AUU.C2	0.515	0	1
1098	AMG.I1_3p	0.499	0	-1	MM.I1_3p	0.502	0.008	1	UGM.I1_3p	0.495	0	1	AUM.C2	0.498	0	1	MUT.I2_5p	0.515	0	1
1099	CCA.C1	0.499	0.003	-1	GTT.I1_3p	0.502	0.003	-1	AMU.I2_5p	0.494	0	1	AAG.I1_5p	0.498	0.001	1	MGU.A	0.515	0	1
1100	GTT.C1	0.499	0.003	1	CGC.A	0.502	0.003	-1	CTT.C1	0.494	0.002	1	MMU.I1_5p	0.498	0	1	MAM.I2_5p	0.515	0.001	-1
1101	GMU.A	0.499	0	-1	UGM.I2_3p	0.502	0	-1	TAC.C2	0.494	0.002	-1	GUG.C1	0.498	0.004	-1	AUA.A	0.515	0.002	1
1102	AAC.C2	0.499	0.003	-1	GAG.I1_5p	0.502	0.004	-1	UGA.I2_3p	0.494	0	1	MAM.C2	0.497	0.001	-1	MUG.C1	0.514	0	1
1103	MUG.I1_3p	0.499	0	1	UGM.I2_5p	0.502	0	-1	MGA.I1_5p	0.494	0	-1	UGG.C1	0.497	0.004	-1	GMA.C2	0.514	0.002	-1
1104	UMT.I2_3p	0.499	0	1	UMG.C1	0.502	0	-1	MUT.I2_3p	0.494	0	1	UMG.A	0.497	0	1	MTU.I1_3p	0.514	0	1
1105	UMM.I2_3p	0.499	0	-1	GCC.C2	0.502	0.004	1	GTG.I2_5p	0.494	0.002	-1	UTM.I2_5p	0.497	0	-1	TAC.C2	0.513	0.001	-1
1106	UAT.I2_3p	0.499	0	-1	MMU.I1_5p	0.502	0	-1	ACT.I2_5p	0.494	0.001	1	GTT.C2	0.497	0.001	1	GUM.A	0.513	0	1
1107	MAU.I1_5p	0.499	0	-1	UMT.C2	0.502	0	-1	MTM.C1	0.494	0.001	1	MGU.I2_3p	0.497	0	1	TAT.C2	0.513	0.002	-1
1108	MGU.A	0.499	0	-1	TGG.I1_3p	0.502	0.005	1	TM.C2	0.493	0.002	-1	UAM.I2_5p	0.497	0	1	UTM.I2_3p	0.512	0	1
1109	UMM.I1_3p	0.499	0	-1	GCA.A	0.502	0.003	1	GCA.I2_3p	0.493	0.001	1	TMU.I2_3p	0.497	0	1	GUM.I2_3p	0.512	0	1
1110	UMT.A	0.499	0	1	TMU.I2_3p	0.502	0	-1	GCG.I2_5p	0.493	0.001	1	MAG.A	0.497	0.002	1	MUA.I2_5p	0.512	0	1
1111	AMU.I2_5p	0.499	0	-1	GAC.C1	0.502	0.006	1	ATM.I1_3p	0.493	0.001	1	GTM.I1_5p	0.496	0	-1	TC.I2_3p	0.512	0.002	1
1112	UUM.I2_5p	0.499	0	-1	MAU.I2_3p	0.502	0	1	UUG.I1_5p	0.493	0.002	1	MTU.C1	0.496	0	-1	MTU.I2_3p	0.512	0	1
1113	AMU.I2_3p	0.499	0	1	UUM.I2_5p	0.502	0	-1	TGA.I2_3p	0.493	0.001	1	TUT.I1_5p	0.496	0.001	1	MGU.I1_3p	0.512	0	1
1114	MUG.I2_5p	0.499	0	1	MU.I2_3p	0.502	0	-1	UAT.C1	0.493	0	-1	GUM.I2_3p	0.496	0	1	AAU.I1_5p	0.512	0	1
1115	UAM.A	0.499	0	-1	UMA.I1_3p	0.502	0	-1	UMT.I1_3p	0.493	0	1	UUG.A	0.496	0.001	-1	TAA.C2	0.511	0.002	-1
1116	T.I1_3p	0.499	0.01	1	TMM.C1	0.502	0.006	1	GGT.I2_5p	0.492	0.001	-1	TGM.I1_3p	0.496	0.001	-1	logLen.I1	0.511	0.001	1
1117	TUM.A	0.499	0	1	GMU.I2_3p	0.501	0	-1	CG.I1_5p	0.492	0.003	1	MUG.C1	0.496	0	-1	AAU.I1_3p	0.511	0	1
1118	MUA.I2_5p	0.499	0	1	MAU.I2_5p	0.501	0	-1	GCG.I2_3p	0.492	0	1	AAA.C2	0.496	0.003	-1	MMA.I2_5p	0.511	0.001	1
1119	UMA.I1_3p	0.499	0	1	MMU.I2_3p	0.501	0	-1	MTM.I1_5p	0.492	0.002	1	GUU.I1_3p	0.496	0	-1	CAA.A	0.511	0.001	-1
1120	MUA.I1_3p	0.499	0	-1	TM.I2_5p	0.501	0.011	1	TUG.I2_3p	0.492	0	1	GUU.C1	0.496	0.004	-1	UMM.I2_3p	0.511	0	1
1121	TAU.C1	0.499	0	1	UGG.A	0.501	0.003	-1	MUT.C1	0.492	0	-1	MAU.C2	0.496	0	1	MTA.C1	0.511	0.002	-1
1122	MMU.C2	0.499	0	-1	UGU.A	0.501	0.002	-1	TCG.I2_5p	0.492	0	-1	UGT.C2	0.496	0	1	GAM.I1_5p	0.51	0	-1
1123	UAM.C2	0.499	0	-1	TCA.C2	0.501	0.009	1	AC.I2_5p	0.492	0.002	-1	AM.C1	0.496	0.003	1	ATA.C2	0.51	0.002	-1
1124	GGT.I1_5p	0.499	0.002	1	MGM.I1_3p	0.501	0	-1	ATM.I2_3p	0.492	0.001	-1	MTT.A	0.495	0.002	1	UMG.C1	0.51	0	1
1125	GUM.C1	0.499	0	1	TMU.I1_3p	0.501	0	-1	ACT.I1_3p	0.491	0.001	-1	TMU.I2_5p	0.495	0	-1	AMU.I1_5p	0.51	0	1
1126	ACG.I2_3p	0.499	0	-1	UMA.C1	0.501	0	-1	AUG.I1_5p	0.491	0	1	UUM.A	0.495	0	1	UAM.I2_3p	0.51	0	1
1127	GAM.C2	0.499	0.003	1	UGM.A	0.501	0	-1	AGM.I2_3p	0.491	0.001	1	AMU.I2_5p	0.495	0	-1	CGA.C2	0.509	0	1
1128	TMU.A	0.499	0	1	CG.I1_3p	0.501	0.009	-1	MAT.I1_5p	0.491	0	1	AMU.I2_3p	0.495	0	1	AGT.C2	0.509	0.001	-1
1129	GUU.C2	0.499	0	1	ACT.C1	0.501	0.004	1	CGC.I1_5p	0.491	0.001	1	AUU.A	0.495	0	1	GCA.C2	0.509	0.002	-1
1130	UM.I1_3p	0.499	0	-1	MUT.A	0.501	0	-1	UUM.C1	0.491	0	1	AGM.C2	0.495	0.001	-1	AAU.A	0.509	0.001	1
1131	GM.C2	0.498	0.003	-1	MGG.I2_5p	0.501	0.001	1	TUM.I2_5p	0.491	0	-1	TUG.C1	0.495	0.002	-1	TUM.A	0.509	0	1
1132	MUG.I2_3p	0.498	0	1	MUG.I1_5p	0.501	0	-1	GTC.A	0.491	0.002	-1	GGU.I1_3p	0.495	0	-1	phastCons.I1_3p	0.509	0.005	1
1133	ACA.C2	0.498	0.005	-1	M.I1_3p	0.501	0.025	1	CA.C2	0.491	0.003	-1	MUT.I1_5p	0.495	0	1	UUU.I2_3p	0.508	0	1
1134	MT.I1_3p	0.498	0.006	-1	GCT.I1_3p	0.501	0.002	1	GMG.I2_3p	0.491	0	1	MGU.I1_3p	0.494	0	-1	M.C1	0.508	0.003	-1
1135	MGA.I1_3p	0.498	0	-1	AMU.C2	0.501	0	-1	MTU.C1	0.491	0	-1	UM.I2_3p	0.494	0	1	UT.C2	0.508	0.001	1
1136	UUM.I1_5p	0.498	0	1	AUM.I1_3p	0.501	0	-1	GGC.I1_3p	0.491	0.001	-1	UMM.C1	0.494	0	1	UTM.I1_3p	0.508	0	1
1137	G.A	0.498	0.006	-1	MGU.A	0.501	0	-1	CGC.C1	0.49	0.005	-1	UG.C1	0.494	0.006	-1	AUG.I2_3p	0.508	0	1
1138	GG.I1_3p	0.498	0.011	-1	MT.I2_5p	0.501	0.015	1	MUU.C1	0.49	0	1	ATM.I1_5p	0.494	0.001	-1	MUT.A	0.508	0	1
1139	MTA.C1	0.498	0.002	-1	GA.I2_5p	0.501	0.011	-1	GAT.I2_3p	0.49	0.001	-1	UUU.I2_3p	0.494	0.001	1	AC.C1	0.507	0.003	1
1140	TGT.C2	0.498	0.002	-1	MMA.I1_3p	0.501	0.003	-1	GCT.I2_5p	0.49	0.001	1	MUA.C2	0.494	0	1	GMA.I1_5p	0.507	0.001	-1
1141	GMU.I2_3p	0.498	0	-1	AUM.I2_5p	0.501	0	1	TT.I2_5p	0.49	0.003	-1	TMG.I1_5p	0.494	0	-1	UMG.C2	0.507	0	1
1142	UMM.I2_5p	0.498	0	1	MUA.I2_3p	0.501	0	-1	MGG.I2_5p	0.49	0	1	GGU.C1	0.494	0.005	-1	SS3.I2	0.507	0.002	1
1143	MUU.A	0.498	0	1	MUG.C2	0.501	0	-1	GAA.I1_5p	0.49	0.001	1	GAT.A	0.494	0.002	1	GGM.A	0.507	0.001	1
1144	ATA.I1_5p	0.498	0.003	-1	MGU.I2_3p	0.501	0	-1	ATU.C1	0.49	0	1	MTU.I1_5p	0.494	0	1	AGG.A	0.507	0.002	1
1145	MAG.I2_5p	0.498	0.002	1	AMU.A	0.501	0	-1	AAT.A	0.49	0.002	1	UMM.I2_3p	0.494	0	1	AUM.I1_5p	0.507	0	1
1146	GUM.A	0.498	0	1	AAM.C1	0.501	0.004	1	MTM.I2_3p	0.49	0.001	-1	UGM.I2_3p	0.494	0	1	TMU.I1_3p	0.507	0	-1
1147	CGA.C1	0.498	0.001	1	UMG.I1_3p	0.501	0	1	T.I2_5p	0.49	0.004	-1	CCA.C2	0.494	0.001	-1	GTT.C2	0.507	0.001	-1
1148	GUA.I2_5p	0.498	0	1	MUT.I2_3p	0.501	0	-1	MAM.I2_3p	0.49	0.002	-1	MM.A	0.494	0.002	-1	MT.I2_5p	0.506	0.004	-1
1149	MG.I1_3p	0.498	0.002	-1	MUG.I2_5p	0.501	0	-1	MMM.I1_3p	0.49	0.003	1	GUG.A	0.494	0	-1	UGM.I2_3p	0.506	0	1
1150	MMU.C1	0.498	0	-1	MUG.C1	0.501	0	-1	TAM.I2_3p	0.49	0	-1	CTA.C2	0.494	0.001	-1	MTU.I1_5p	0.506	0	1
1151	MGG.I1_3p	0.498	0.001	-1	GMU.A	0.5	0	-1	GT.I1_5p	0.489	0.001	-1	AUG.C2	0.494	0	1	UUM.I1_5p	0.506	0	1
1152	UGM.I2_5p	0.498	0	1	UMT.A	0.5	0	-1	MAA.A	0.489	0.002	1	GMU.I1_3p	0.494	0	-1	M.I1_3p	0.505	0.005	-1
1153	AMA.C2	0.498	0.005	-1	MTU.A	0.5	0	-1	TCT.I2_3p	0.489	0	-1	TTG.A	0.494	0.001	1	MAM.I1_5p	0.505	0.001	-1
1154	GAT.C2	0.498	0.004	1	AMM.C1	0.5	0.005	1	CTT.I2_3p	0.489	0.001	-1	T.C2	0.494	0.002	-1	UU.I2_3p	0.505	0.002	1
1155	AUM.C1	0.498	0	1	MUG.A	0.5	0	1	GM.I1_5p	0.489	0.002	-1	AAG.I2_3p	0.493	0.001	-1	TGU.I2_3p	0.505	0	1
1156	UTT.I2_3p	0.497	0.001	1	MAM.I1_3p	0.5	0.003	-1	CAG.C2	0.489	0.003	-1	TUG.C2	0.493	0	1	GAA.I2_3p	0.505	0	1
1157	MUT.I2_5p	0.497	0	-1	AMU.I1_5p	0.5	0	1	GGG.I2_5p	0.489	0.003	1	MAT.A	0.493	0.001	1	GGT.C1	0.505	0.001	-1
1158	MU.I2_5p	0.497	0	-1	UMT.I1_3p	0.5	0	1	AAM.I2_3p	0.488	0.001	-1	MUU.I2_3p	0.493	0	1	MAU.A	0.505	0	1
1159	GGG.I2_5p	0.497	0.011	-1	AAG.C2	0.5	0.004	-1	TGT.I1_3p	0.488	0.001	-1	TUG.I1_3p	0.493	0	1	AMU.A	0.505	0	-1
1160	AMU.I1_3p	0.497	0	1	UMG.A	0.5	0	1	MGA.C2	0.488	0.004	-1	UGT.I1_3p	0.493	0	-1	TUM.I1_3p	0.504	0	-1
1161	UMA.C2	0.497	0	-1	MUM.I1_5p	0.5	0	0	CGA.I1_3p	0.488	0	1	UMA.C2	0.493	0	1	AMU.I2_3p	0.504	0	-1
1162	AGM.C2	0.497	0.003	1	UMU.I2_5p	0.5	0	0	CCA.I2_5p	0.488	0.001	-1	GGA.I2_3p	0.493	0.001	-1	GMG.A	0.504	0	1
1163	ACG.C1	0.497	0.001	1	UMU.I2_3p	0.5	0	0	CCT.I2_3p	0.488	0.002	1	MUT.I2_3p	0.492	0	1	GUA.C2	0.504	0	1
1164	UAM.C1	0.497	0	1	UMU.C1	0.5	0	0	TTM.A	0.488	0.002	-1	UTM.C1	0.492	0	1	G.C2	0.504	0.003	1
1165	AUM.A	0.497	0	1	UMU.I1_5p	0.5	0	0	TMA.C1	0.487	0.001	-1	GTT.I1_5p	0.492	0.001	1	TUG.I2_3p	0.504	0	1
1166	GGM.I1_3p	0.497	0.002	-1	MUM.A	0.5	0	0	AMA.I2_3p	0.487	0.002	-1	MUA.I1_3p	0.492	0	1	TUA.I2_3p	0.504	0	1
1167	GUT.I2_3p	0.497	0	1	MUM.C1	0.5	0	0	TCA.I2_3p	0.487	0.001	1	UUM.I2_3p	0.492	0	-1	GCT.A	0.503	0.003	1
1168	AUM.I2_5p	0.497	0	1	MUM.I1_3p	0.5	0	0	MAU.I1_5p	0.487	0	1	logLen.I1_I2	0.492	0.003	1	MGT.I1_5p	0.503	0	1
1169	GGC.C2	0.497	0.003	-1	UMU.A	0.5	0	0	GGA.I2_3p	0.487	0.001	1	UGG.A	0.492	0	-1	UUT.I2_3p	0.503	0	1
1170	GUM.I1_3p	0.497	0	-1	MUM.I2_5p	0.5	0	0	AC.C1	0.487	0.002	-1	MAG.C2	0.492	0.002	1	AMA.I2_3p	0.503	0	1
1171	AU.I2_3p	0.497	0.001	-1	MUM.C2	0.5	0	0	AMA.I1_3p	0.487	0.001	-1	MGU.A	0.492	0	1	GAC.I2_5p	0.503	0	1
1172	UMM.C1	0.497	0	1	UMU.I1_3p	0.5	0	0	MGM.C1	0.487	0.002	-1	GGT.I1_5p	0.492	0.001	-1	GAM.C1	0.503	0.001	-1
1173	UM.A	0.497	0	1	MUM.I2_3p	0.5	0	0	MGM.C2	0.487	0	-1	UAU.I1_5p	0.492	0.001	-1	GMU.A	0.503	0	1
1174	UUM.C2	0.497	0	-1	UMU.C2	0.5	0	0	TCC.I2_5p	0.487	0.001	1	AMU.C2	0.492	0	1	TAC.I2_3p	0.503	0	-1
1175	C2.cell_std_meth	0.497	0.006	1	UMG.I1_5p	0.5	0	1	MGM.I2_3p	0.487	0	1	MMU.A	0.492	0	1	UMG.I1_5p	0.503	0	-1
1176	MTU.I1_3p	0.497	0	-1	AMG.C1	0.5	0.008	1	MGA.C1	0.487	0.003	-1	TTM.A	0.492	0.002	1	MUG.I1_5p	0.502	0	-1
1177	MTU.I2_5p	0.497	0	1	phastCons.I2_3p	0.5	0.027	-1	GC.C2	0.487	0.002	-1	UM.I1_5p	0.491	0	-1	MAU.I1_3p	0.502	0	-1
1178	AMU.C2	0.497	0	-1	MMU.A	0.5	0	-1	TGT.C1	0.487	0.001	1	UGG.I2_3p	0.491	0	1	UTM.I2_5p	0.502	0	1
1179	MUA.A	0.497	0	1	GGC.I1_3p	0.5	0.003	1	TMG.I2_3p	0.487	0	-1	AMT.C2	0.491	0.002	-1	MGG.I1_3p	0.502	0	1
1180	MTU.I1_5p	0.497	0	1	AMU.I2_3p	0.5	0	1	UAM.C1	0.487	0	-1	AGU.I1_5p	0.491	0.001	-1	TTC.C2	0.502	0.002	-1
1181	AAU.A	0.496	0.001	1	UMA.A	0.5	0	1	T.I1_3p	0.487	0.004	-1	AGT.I1_3p	0.491	0.001	1	AUM.A	0.502	0	-1
1182	MU.A	0.496	0	1	TUM.I1_3p	0.5	0	1	MMG.I2_5p	0.487	0	1	U.I1_3p	0.491	0.002	1	MUA.C1	0.502	0	1
1183	MUA.C2	0.496	0	-1	UUM.C2	0.5	0	-1	UGA.I1_5p	0.486	0	1	ACA.I2_5p	0.491	0.002	1	UAG.C2	0.502	0	1
1184	MGU.I1_3p	0.496	0	1	MUU.A	0.5	0	-1	UAU.C1	0.486	0	1	GAA.I2_5p	0.491	0.001	1	UMG.I2_5p	0.502	0	-1
1185	UAM.I1_3p	0.496	0	1	TTC.C1	0.5	0.003	-1	GUM.I1_5p	0.486	0	-1	GTU.I1_3p	0.491	0	-1	TTM.C2	0.502	0.002	-1
1186	MUT.I1_3p	0.496	0	1	AUM.A	0.5	0	-1	MGT.C1	0.486	0.002	-1	GUM.I1_5p	0.49	0	-1	UMG.I2_3p	0.501	0	-1
1187	TGG.I2_3p	0.496	0.003	-1	TTG.I1_3p	0.5	0.002	-1	MGT.A	0.486	0	-1	MUT.C1	0.49	0	1	UMG.I1_3p	0.501	0	-1
1188	MTU.C2	0.496	0	-1	CGG.I1_3p	0.5	0.002	-1	A.C2	0.486	0.004	-1	MAU.I1_5p	0.49	0	-1	MUG.A	0.501	0	-1
1189	MTA.I2_5p	0.496	0.001	-1	AUM.I1_5p	0.499	0	-1	CGA.A	0.486	0.001	1	ATC.C1	0.49	0.001	1	GTM.C1	0.501	0.001	-1
1190	CGG.I1_3p	0.496	0.001	1	GMM.C1	0.499	0.006	1	CGC.I2_3p	0.485	0	1	MUA.I2_3p	0.49	0	1	MAU.I1_5p	0.501	0	1
1191	GAU.I2_3p	0.496	0	-1	MUA.I2_5p	0.499	0	-1	C.I1_5p	0.485	0.004	1	UMM.I1_5p	0.49	0	-1	TTU.C2	0.501	0	1
1192	GG.I2_5p	0.496	0.014	-1	CAC.C1	0.499	0.003	-1	MA.C1	0.485	0.002	1	GUM.C1	0.49	0	-1	AU.C2	0.501	0.001	1
1193	UUM.I2_3p	0.496	0	-1	ATT.C2	0.499	0.008	1	CGA.C2	0.485	0.004	-1	MM.C1	0.49	0.003	-1	GMU.I2_5p	0.501	0	-1
1194	GUM.C2	0.496	0	-1	MMU.I2_5p	0.499	0	1	UTM.C1	0.485	0	-1	MAM.A	0.489	0.001	1	MMT.C1	0.5	0.001	-1
1195	GGM.C2	0.496	0.003	-1	MUG.I1_3p	0.499	0	-1	GG.C2	0.485	0.002	-1	MMU.C2	0.489	0	1	MUM.C2	0.5	0	0
1196	UMT.I1_3p	0.496	0	-1	UMM.A	0.499	0	-1	AUA.C1	0.485	0	-1	TGT.A	0.489	0.001	1	MUM.C1	0.5	0	0
1197	MTG.I1_3p	0.496	0.002	-1	GCG.I1_3p	0.499	0.001	-1	GTM.C1	0.485	0	1	GU.I2_5p	0.489	0.001	-1	MUM.I1_5p	0.5	0	0
1198	ACG.I1_5p	0.496	0.001	1	CAT.C1	0.499	0.004	1	CG.I2_5p	0.485	0.002	1	TC.I2_3p	0.489	0.002	-1	UMU.C1	0.5	0	0
1199	UTM.I1_5p	0.496	0	-1	UTM.I1_3p	0.499	0	-1	GGG.I1_3p	0.485	0.003	1	ATC.I1_5p	0.489	0	1	MUM.I1_3p	0.5	0	0
1200	AM.I2_5p	0.496	0.004	1	UUM.I1_5p	0.499	0	-1	ACG.I1_3p	0.485	0	-1	C.C1	0.489	0.005	1	MUM.A	0.5	0	0
1201	AUM.C2	0.496	0	-1	UMG.I2_5p	0.499	0	-1	ATM.I2_5p	0.485	0.001	-1	TM.I1_3p	0.489	0.003	1	MUM.I2_3p	0.5	0	0
1202	GTA.I1_5p	0.495	0.002	-1	UUM.I1_3p	0.499	0	1	CAA.C1	0.484	0.002	1	UMA.I1_5p	0.489	0	1	MUM.I2_5p	0.5	0	0
1203	TAU.A	0.495	0.001	1	UAM.I1_3p	0.499	0	1	CA.I2_5p	0.484	0.001	-1	GAU.I1_5p	0.489	0.001	-1	UMU.C2	0.5	0	0
1204	UGM.I1_3p	0.495	0	1	MMU.I1_3p	0.499	0	1	TAC.A	0.484	0.001	-1	ATM.I1_3p	0.489	0.001	1	UMU.I2_3p	0.5	0	0
1205	UTM.A	0.495	0	1	UMA.I2_3p	0.499	0	1	SS3.I2	0.484	0.003	-1	SS5.I1	0.488	0.004	1	UMU.I2_5p	0.5	0	0
1206	MAU.I2_5p	0.495	0	1	GGM.C2	0.499	0.005	1	ACA.I1_5p	0.484	0.002	-1	UGU.A	0.488	0.001	-1	UMU.I1_3p	0.5	0	0
1207	MAT.I2_5p	0.495	0.001	-1	UMG.I2_3p	0.499	0	-1	CT.C1	0.484	0.003	1	GUG.I2_3p	0.488	0	1	UMU.I1_5p	0.5	0	0
1208	UTA.I2_3p	0.495	0	1	MUU.I2_5p	0.499	0	1	GMA.I1_5p	0.484	0.001	1	UGA.I2_3p	0.488	0	1	UMU.A	0.5	0	0
1209	TMU.C1	0.495	0	1	AMU.I1_3p	0.498	0	1	MMG.I2_3p	0.484	0	1	MG.I1_5p	0.488	0.001	-1	CT.I1_5p	0.5	0.002	1
1210	AMA.I1_3p	0.495	0.002	-1	TMG.I1_5p	0.498	0.001	1	C2.cell_mean_meth	0.484	0.003	-1	MTA.C1	0.488	0.001	-1	TTA.C2	0.5	0.001	-1
1211	MU.I1_3p	0.495	0	1	MUA.I1_3p	0.498	0	1	GMT.I1_5p	0.484	0.001	-1	UA.I1_5p	0.488	0.001	1	AUM.I2_5p	0.5	0	-1
1212	MTM.C2	0.495	0.003	1	UMM.I2_5p	0.498	0	1	TM.C1	0.483	0.001	1	GT.I1_3p	0.488	0.001	1	TGM.C2	0.5	0.001	-1
1213	MMM.C2	0.495	0.001	-1	TAA.C1	0.498	0.003	1	SS5.I2	0.483	0.001	-1	GU.I1_5p	0.488	0.005	-1	AUM.I2_3p	0.499	0	-1
1214	ATG.I2_5p	0.495	0.002	1	UMM.I2_3p	0.498	0	-1	GTC.I1_3p	0.483	0	-1	GGU.I2_3p	0.488	0.001	1	MUA.A	0.499	0	-1
1215	CTC.C1	0.495	0.004	1	AUM.I2_3p	0.498	0	-1	MTT.C1	0.483	0.001	1	UUA.I1_5p	0.488	0.002	-1	MAT.C2	0.499	0.001	-1
1216	TUG.I2_3p	0.495	0	1	GUM.A	0.498	0	-1	MMT.I1_5p	0.483	0.001	-1	MTU.C2	0.487	0	1	TTU.I2_3p	0.499	0	1
1217	GTM.I2_5p	0.494	0.001	1	MUA.C1	0.498	0	1	AMT.C2	0.483	0.001	1	TMU.C2	0.487	0	1	MUT.I2_3p	0.499	0	1
1218	TMU.I1_5p	0.494	0	1	AUG.I2_3p	0.498	0	-1	GTT.C1	0.483	0.002	-1	ACG.I1_5p	0.487	0	-1	MGA.C2	0.498	0	1
1219	CCC.C2	0.494	0.001	-1	MUG.I2_3p	0.498	0	-1	MTM.C2	0.483	0.001	1	MT.I2_5p	0.487	0.001	-1	AMM.A	0.498	0.001	1
1220	AAG.I1_5p	0.494	0.003	-1	CTT.I2_5p	0.498	0.002	1	GUT.C2	0.483	0	1	ACC.I2_5p	0.487	0.001	-1	GMU.I1_5p	0.498	0	1
1221	MMM.I1_3p	0.494	0.004	-1	TMU.A	0.498	0	-1	GGA.I1_5p	0.483	0.002	1	GUT.I1_3p	0.487	0	-1	MMT.I1_3p	0.498	0.001	1
1222	UAU.I2_3p	0.494	0	1	UAM.A	0.498	0	1	CTG.I2_5p	0.483	0.001	1	GUA.C1	0.487	0.001	1	TGT.C2	0.498	0.001	-1
1223	TTG.A	0.494	0.002	-1	UUM.A	0.498	0	-1	GMG.I1_5p	0.483	0	-1	UUU.I1_3p	0.487	0.002	-1	GCT.C1	0.498	0.001	-1
1224	TGG.I1_5p	0.494	0.003	-1	GGU.I2_3p	0.498	0.002	-1	MT.I1_5p	0.483	0.002	-1	AUG.C1	0.487	0	1	UMA.I2_5p	0.498	0	1
1225	AUG.I2_3p	0.494	0	1	TUM.A	0.498	0	-1	TGA.I2_5p	0.483	0.001	1	GTU.I2_5p	0.487	0	-1	MAU.I2_3p	0.497	0	1
1226	TT.C2	0.494	0.005	-1	AMU.I2_5p	0.498	0	-1	CCA.I1_3p	0.483	0.001	1	CAC.A	0.487	0.001	1	MU.A	0.497	0	1
1227	UGU.I2_3p	0.494	0	1	MTA.C1	0.497	0.007	1	CC.I2_5p	0.482	0.003	1	TAA.A	0.487	0.002	-1	GMU.I1_3p	0.497	0	1
1228	ACC.C2	0.494	0.001	1	MUT.C2	0.497	0	1	GG.I1_3p	0.482	0.004	1	TUG.I2_3p	0.487	0	1	TGT.I1_3p	0.497	0.001	1
1229	MGM.C1	0.494	0.002	-1	GM.I2_5p	0.497	0.005	1	AMG.I2_3p	0.482	0	-1	GGU.I2_5p	0.487	0	-1	MMU.A	0.497	0	1
1230	UAM.I2_5p	0.494	0	-1	MAU.I1_3p	0.497	0	-1	A.I2_3p	0.482	0.004	-1	AAM.A	0.487	0.001	1	UUM.A	0.497	0	1
1231	GMU.I2_5p	0.494	0	-1	MUT.I2_5p	0.497	0	1	ACA.C2	0.482	0.002	-1	A.C1	0.487	0.004	1	MTG.I1_3p	0.496	0.001	-1
1232	CGT.I2_3p	0.494	0	1	GGC.I1_5p	0.497	0.011	-1	CTA.I2_3p	0.482	0	-1	MTM.A	0.486	0.002	1	U.I2_3p	0.496	0.003	1
1233	TTC.I1_3p	0.494	0.002	-1	MU.A	0.497	0	-1	GC.I1_3p	0.482	0.003	1	ATM.C1	0.486	0.002	-1	ACC.I1_5p	0.496	0.001	1
1234	UTM.C2	0.494	0	1	GTA.A	0.497	0.003	-1	GTA.C2	0.482	0.001	-1	MU.I2_3p	0.486	0	1	UA.C2	0.496	0.001	1
1235	AGC.A	0.494	0.002	1	TCG.C1	0.497	0.003	1	TGC.A	0.482	0.001	-1	TMT.I2_3p	0.486	0.002	-1	MM.C1	0.496	0.004	1
1236	GMT.I1_3p	0.494	0.001	-1	TMU.I2_5p	0.497	0	1	TMG.I1_5p	0.482	0	-1	GAU.I1_3p	0.486	0	-1	CAT.C2	0.496	0.001	-1
1237	CGG.I2_5p	0.494	0.002	-1	GAC.C2	0.497	0.004	1	TMA.A	0.481	0.002	-1	TUU.A	0.486	0	1	UMA.I1_3p	0.495	0	-1
1238	TTU.C2	0.493	0.001	-1	UMM.I1_3p	0.497	0	-1	GA.I2_5p	0.481	0.002	1	GAT.I1_3p	0.486	0	-1	MMA.C1	0.495	0.002	1
1239	GC.C2	0.493	0.002	-1	TAG.C1	0.497	0.001	-1	MMU.I1_5p	0.481	0	-1	CAC.C2	0.486	0.001	1	MUG.I2_5p	0.495	0	1
1240	AAM.C2	0.493	0.002	-1	MAU.A	0.497	0	-1	AAA.I1_3p	0.481	0.001	-1	MTT.I2_3p	0.486	0.001	-1	MUA.I2_3p	0.495	0	1
1241	UAA.A	0.493	0	1	CTG.I1_5p	0.497	0.002	1	GGC.I2_5p	0.481	0.002	1	C.A	0.485	0.002	-1	UMG.A	0.495	0	1
1242	TUG.I2_5p	0.493	0	-1	AGG.I1_5p	0.497	0.003	1	MTT.I2_5p	0.481	0.001	1	MAA.C1	0.485	0.003	-1	GT.I2_5p	0.494	0.001	-1
1243	UMA.I1_5p	0.493	0	-1	MTU.I2_3p	0.497	0	-1	CTT.A	0.481	0.002	-1	AUG.A	0.485	0	-1	UM.I1_3p	0.494	0	1
1244	TAT.I1_3p	0.493	0.002	-1	MTU.I1_3p	0.497	0	-1	AMT.I2_3p	0.481	0	-1	UU.I1_5p	0.485	0.005	-1	MUG.I1_3p	0.494	0	1
1245	UGT.I2_3p	0.493	0	1	UM.I1_3p	0.497	0	-1	C1.cell_std_meth	0.481	0.002	-1	UTU.I1_5p	0.485	0.001	1	AUM.I1_3p	0.494	0	-1
1246	GGU.I2_3p	0.493	0	1	CAA.C2	0.497	0.003	-1	MU.C1	0.481	0	-1	CAA.C2	0.485	0.001	1	TGC.C2	0.494	0.001	-1
1247	UUG.I2_3p	0.493	0	1	UG.I2_3p	0.497	0.004	-1	AM.I2_3p	0.481	0.002	-1	MMA.I1_5p	0.485	0	1	UMA.I1_5p	0.493	0	1
1248	MAA.I2_5p	0.493	0.002	1	MUA.I1_5p	0.497	0	-1	CGA.I2_5p	0.481	0	-1	MAM.C1	0.485	0.001	1	TMU.A	0.493	0	-1
1249	TMM.C2	0.492	0.003	-1	MA.I2_5p	0.497	0.011	1	UGT.C1	0.481	0.001	-1	AGC.A	0.485	0.002	-1	TUT.C2	0.493	0	1
1250	TGG.C2	0.492	0.003	-1	GUM.I2_3p	0.497	0	1	GC.A	0.48	0.003	1	TCT.I2_3p	0.485	0.001	-1	TC.C1	0.492	0.001	1
1251	UTU.C2	0.492	0.001	-1	GCA.I2_3p	0.496	0.001	1	TGM.I1_5p	0.48	0.002	1	UG.I2_3p	0.485	0.001	1	CTT.C2	0.492	0.001	-1
1252	UGG.I2_5p	0.492	0.001	-1	UGT.A	0.496	0.001	-1	TTU.I1_5p	0.48	0.001	-1	UGM.I1_5p	0.485	0	-1	MMM.I1_5p	0.492	0.002	1
1253	GMU.C2	0.492	0	-1	AMA.C2	0.496	0.006	1	CAA.I1_3p	0.48	0	-1	MA.I1_3p	0.484	0.001	-1	UAA.A	0.492	0.001	1
1254	UU.C2	0.492	0.002	-1	UGU.I2_3p	0.496	0.001	-1	AMG.C1	0.48	0.002	-1	MAT.C2	0.484	0.001	-1	ATG.I2_5p	0.492	0	1
1255	TCG.I2_3p	0.492	0	-1	GAM.C2	0.496	0.004	1	phastCons.I2_3p	0.48	0.007	1	MGG.I1_5p	0.484	0	-1	GTA.C2	0.492	0.001	-1
1256	TU.C2	0.492	0.003	-1	TUM.I2_3p	0.496	0	1	TMM.I2_3p	0.479	0.001	1	UGU.I2_3p	0.484	0	1	MUG.I2_3p	0.492	0	1
1257	C1.cell_std_meth	0.492	0.013	1	MGT.C1	0.496	0.006	1	MTU.C2	0.479	0	-1	CTC.A	0.484	0.002	1	AMU.I2_5p	0.492	0	1
1258	GG.C2	0.492	0.004	-1	TM.I1_3p	0.496	0.008	1	GG.I2_5p	0.479	0.005	1	MAG.C1	0.484	0.004	1	MTT.C2	0.491	0.001	-1
1259	GTM.I1_3p	0.492	0.001	-1	MUA.A	0.496	0	-1	ACG.I2_3p	0.479	0	1	UUG.C2	0.484	0	1	UMT.I2_3p	0.491	0	1
1260	GTT.C2	0.492	0.002	1	AAA.I1_5p	0.496	0.001	1	M.C2	0.479	0.002	-1	GMA.A	0.484	0.001	-1	MUT.I1_3p	0.491	0	1
1261	TUM.I1_5p	0.492	0	-1	TT.C2	0.496	0.008	-1	MA.I2_3p	0.479	0.003	-1	UUT.A	0.484	0	1	MUU.A	0.491	0	1
1262	TUA.C2	0.492	0.001	-1	TMU.C1	0.496	0	1	ACA.I2_5p	0.479	0	-1	GA.I1_5p	0.484	0.002	-1	MTM.C1	0.49	0.001	1
1263	MU.I2_3p	0.492	0	-1	GUM.I1_3p	0.496	0	1	CGG.I2_3p	0.479	0	-1	TGC.I1_3p	0.484	0.001	-1	MGU.I2_3p	0.49	0	1
1264	UGG.C2	0.491	0	-1	SS5.I1	0.495	0.009	-1	TGG.I1_3p	0.479	0.001	1	MAM.I1_5p	0.483	0.001	-1	UMM.A	0.49	0	1
1265	TMG.I1_3p	0.491	0	-1	AGT.I2_3p	0.495	0.001	-1	GAM.I2_3p	0.479	0	1	MA.I1_5p	0.483	0.001	1	AU.I2_3p	0.49	0.001	1
1266	ATG.C2	0.491	0.004	1	AAG.I1_5p	0.495	0.003	1	TC.C2	0.479	0.001	1	UUT.I1_3p	0.483	0	-1	UMA.A	0.49	0	1
1267	CAT.C2	0.491	0.004	-1	UM.A	0.495	0	-1	ACC.C2	0.479	0.001	1	GTT.I2_5p	0.483	0.001	-1	GCT.I2_3p	0.489	0.001	1
1268	CGG.C2	0.491	0.001	-1	GMU.I1_3p	0.495	0	-1	TAG.I2_5p	0.479	0.001	1	AUT.I2_5p	0.483	0	1	AMG.I1_3p	0.489	0	-1
1269	UUT.C2	0.491	0.001	-1	GMU.I2_5p	0.495	0	-1	GCA.I2_5p	0.478	0	1	GAA.I1_3p	0.483	0.001	-1	AGU.I2_3p	0.488	0	1
1270	GCG.I1_3p	0.491	0	-1	UGA.I2_3p	0.495	0	-1	AGM.I1_5p	0.478	0.001	-1	AT.A	0.483	0.002	1	GM.C1	0.488	0.001	-1
1271	UG.C2	0.491	0	-1	AAA.C1	0.495	0.004	1	ACA.C1	0.478	0.002	-1	logLen.A_I2	0.483	0.002	1	CAA.C1	0.488	0.001	-1
1272	GAM.I2_5p	0.491	0	1	GGC.I2_5p	0.495	0.005	1	TGM.I2_3p	0.478	0.001	-1	CAA.C1	0.483	0.003	-1	AMU.I1_3p	0.488	0	-1
1273	GAC.I2_3p	0.491	0.001	-1	TTG.I2_5p	0.495	0.001	-1	GAG.I1_5p	0.478	0.001	1	GT.C2	0.483	0.002	1	GA.I1_5p	0.488	0.001	-1
1274	TT.C1	0.491	0.004	1	GT.I1_5p	0.494	0.004	-1	TMM.I1_3p	0.478	0.001	-1	GU.A	0.483	0.001	1	GUM.I2_5p	0.487	0	1
1275	TUU.C2	0.491	0	-1	ACG.C1	0.494	0.003	1	CTG.I1_5p	0.478	0.002	1	TTT.I1_5p	0.483	0.002	-1	MGG.I1_5p	0.487	0	1
1276	TAC.I1_3p	0.491	0.001	-1	UGG.I2_3p	0.494	0.001	-1	GCC.I1_3p	0.478	0.002	1	T.A	0.483	0.003	1	TMG.A	0.487	0	1
1277	UGU.I2_5p	0.491	0	-1	ACA.I2_5p	0.494	0.001	1	MGG.A	0.478	0.001	-1	AMA.C1	0.483	0.004	1	TUM.I2_3p	0.487	0	1
1278	TGT.I1_5p	0.49	0.003	-1	CGT.C1	0.494	0.002	1	AUU.I1_5p	0.478	0	1	UTG.I1_3p	0.483	0	-1	UAM.I1_3p	0.487	0	1
1279	ACT.I1_3p	0.49	0.001	-1	AGA.I2_5p	0.494	0.002	-1	MGG.C2	0.478	0.004	-1	UG.A	0.482	0.001	-1	GAM.C2	0.486	0	-1
1280	AU.C2	0.49	0.002	-1	GGA.C1	0.494	0.003	-1	TUG.I1_5p	0.478	0	1	TCC.C2	0.482	0.001	1	TG.I2_3p	0.486	0.001	-1
1281	MGG.C2	0.49	0.001	-1	T.C2	0.494	0.006	-1	MMM.I2_3p	0.477	0.003	1	TCG.I1_5p	0.482	0	-1	TMU.I1_5p	0.486	0	-1
1282	GUG.I2_5p	0.49	0.001	-1	UMA.I1_5p	0.494	0	-1	G.I2_5p	0.477	0.003	1	GAT.C1	0.482	0	1	AUT.C2	0.486	0	1
1283	SS5.I1	0.49	0.004	1	UTM.C2	0.494	0	-1	AMG.C2	0.477	0.003	-1	MU.C2	0.482	0	-1	TAU.A	0.486	0.001	1
1284	GAG.C2	0.49	0.002	-1	MU.I2_5p	0.494	0	1	CGT.I1_5p	0.477	0	-1	CGG.C2	0.482	0.001	-1	MGA.I1_3p	0.486	0	-1
1285	GM.I1_3p	0.49	0.002	-1	MMU.C1	0.494	0	1	CGA.I1_5p	0.477	0	-1	CA.I2_3p	0.482	0.002	1	TCA.I1_3p	0.486	0.001	-1
1286	UAU.C2	0.49	0	-1	ACA.C2	0.494	0.004	1	TCG.I1_5p	0.477	0	-1	MGA.I1_5p	0.482	0	-1	UMT.I1_3p	0.485	0	1
1287	TC.I1_5p	0.49	0.003	1	ACT.I1_3p	0.494	0.001	1	TMG.C2	0.477	0.002	-1	AAC.A	0.482	0.001	1	GMT.I2_3p	0.485	0.001	1
1288	UGA.I2_3p	0.49	0	1	MMA.C2	0.493	0.002	1	GGM.C2	0.477	0.002	-1	TCA.A	0.482	0.001	1	UAM.A	0.485	0	1
1289	TCA.I2_3p	0.489	0.001	1	TGC.I1_5p	0.493	0.002	-1	T.I1_5p	0.477	0.004	-1	CAA.A	0.481	0.001	1	UT.I2_3p	0.485	0.001	1
1290	TUG.C2	0.489	0	-1	GG.C2	0.493	0.004	1	MG.I2_3p	0.477	0.001	1	AUG.I2_5p	0.481	0	-1	ATU.I2_3p	0.484	0	-1
1291	UUG.I2_5p	0.489	0.001	-1	ATT.I1_3p	0.493	0.002	1	I2_3p.cell_std_meth	0.476	0.003	1	CTA.C1	0.481	0.001	1	GMU.I2_3p	0.483	0	1
1292	TGA.C1	0.489	0.003	-1	C.C2	0.492	0.004	-1	ATC.I2_3p	0.476	0	1	C1.cell_mean_meth	0.481	0.002	1	GAC.C2	0.483	0	-1
1293	CTA.I1_5p	0.489	0.001	-1	GCA.C2	0.492	0.001	1	AUA.I1_5p	0.476	0	1	GUU.A	0.481	0	-1	AUA.C2	0.483	0	-1
1294	UU.I2_5p	0.489	0.002	1	AAC.I1_3p	0.492	0.001	1	ACG.C2	0.476	0.003	-1	GTU.C1	0.481	0.002	-1	TU.I2_3p	0.482	0.001	1
1295	GTG.I1_5p	0.489	0.003	-1	ATC.I2_3p	0.492	0.002	-1	TTC.I1_5p	0.476	0.001	1	TUG.A	0.481	0	-1	CGT.A	0.482	0	1
1296	TAA.C1	0.489	0.001	1	GTM.C2	0.492	0.003	1	ATG.I2_5p	0.476	0.001	-1	GU.I1_3p	0.481	0.001	-1	MUT.I1_5p	0.482	0	1
1297	TTC.I1_5p	0.489	0.002	-1	TTM.C2	0.492	0.002	-1	GGT.I1_3p	0.476	0	-1	MAT.I1_5p	0.481	0.001	1	MG.I1_5p	0.481	0.001	1
1298	GAM.I2_3p	0.489	0.001	-1	MAU.I1_5p	0.492	0	-1	TCG.C2	0.476	0.002	-1	TAT.A	0.481	0.001	-1	AC.C2	0.481	0.001	1
1299	UAG.C2	0.489	0.001	-1	TUG.A	0.491	0.001	-1	AMM.C2	0.476	0.001	-1	UUU.I2_5p	0.481	0.001	-1	CTA.C2	0.481	0	-1
1300	CTA.C1	0.489	0.001	-1	MU.I1_3p	0.491	0	-1	TMM.C2	0.476	0.001	1	UGT.I1_5p	0.481	0	1	GGT.A	0.481	0.001	-1
1301	MAT.C1	0.489	0.003	-1	TUG.I2_3p	0.491	0	-1	CTA.A	0.476	0.001	-1	TM.I1_5p	0.481	0.001	-1	UTA.A	0.48	0	1
1302	TMA.I2_5p	0.489	0.001	-1	MGA.C2	0.491	0.006	1	CGG.C2	0.475	0.003	-1	GTC.I1_5p	0.481	0	-1	GA.I2_5p	0.48	0	1
1303	MU.C2	0.489	0	-1	GTC.C2	0.491	0.002	1	TMA.I2_3p	0.475	0.001	-1	GAC.C2	0.48	0.001	-1	CA.I1_3p	0.48	0.001	-1
1304	ATM.I2_3p	0.489	0.001	-1	TTC.C2	0.491	0.003	-1	GAM.I1_3p	0.475	0	-1	I1_5p.cell_mean_meth	0.48	0.003	1	MGT.C1	0.48	0	-1
1305	GAT.I2_3p	0.489	0.001	-1	TCC.C2	0.491	0.002	-1	MMM.I1_5p	0.475	0.003	1	MA.C2	0.48	0.001	-1	UTT.C2	0.48	0	1
1306	GTG.I2_3p	0.489	0.001	-1	UAM.C2	0.491	0	1	ACA.I2_3p	0.475	0.001	-1	CGT.I1_5p	0.48	0	1	AUU.I2_3p	0.479	0	1
1307	UGT.A	0.489	0	1	MMT.C2	0.491	0.001	-1	MMG.A	0.475	0.001	-1	AGU.C1	0.48	0.002	-1	AGA.I1_3p	0.479	0.001	-1
1308	TAT.I1_5p	0.489	0.003	1	AGT.I1_3p	0.491	0.001	-1	CAA.I2_5p	0.475	0	1	AMG.I1_5p	0.479	0	1	MUA.I1_3p	0.479	0	1
1309	TMT.I1_3p	0.488	0.002	-1	GUG.I2_3p	0.491	0.001	-1	AAC.I2_5p	0.475	0.001	1	MA.C1	0.479	0.003	1	MUA.I1_5p	0.478	0	1
1310	MTT.C2	0.488	0.001	-1	CT.I1_5p	0.491	0.004	1	AAT.C2	0.474	0.002	1	UTU.I2_5p	0.478	0.001	-1	TUM.I1_5p	0.478	0	-1
1311	GU.I2_5p	0.488	0.002	-1	GT.I2_5p	0.491	0.003	1	GGC.I1_5p	0.474	0.002	1	GCA.C2	0.478	0.001	1	GGT.I1_3p	0.478	0.001	1
1312	CTC.I2_3p	0.488	0.001	-1	GAA.I2_5p	0.491	0.001	-1	GTC.I1_5p	0.474	0.001	1	AAA.I2_3p	0.478	0.001	1	TAG.C2	0.477	0	-1
1313	ATT.C2	0.488	0.004	-1	UGA.A	0.491	0.001	-1	GTG.C1	0.474	0.001	-1	GAU.C1	0.478	0	-1	GUT.I2_3p	0.477	0	1
1314	AMA.I2_3p	0.488	0.002	1	AMA.I2_3p	0.491	0.002	-1	TMA.I1_5p	0.474	0.001	-1	CCC.C1	0.478	0.003	1	AG.I1_3p	0.477	0.001	-1
1315	ACA.I2_3p	0.488	0.001	1	ATG.I1_5p	0.491	0.001	1	MGG.I1_5p	0.474	0	-1	AM.C2	0.477	0.002	1	GMA.A	0.477	0	1
1316	TCT.I2_5p	0.488	0.002	-1	CTA.C1	0.491	0.001	1	M.I2_3p	0.474	0.003	-1	AGG.C1	0.477	0.002	-1	I1_5p.cell_std_meth	0.476	0.001	1
1317	GAC.I1_3p	0.488	0.001	1	CGA.C2	0.49	0.005	1	AAC.I2_3p	0.474	0	1	AGU.I1_3p	0.477	0	-1	GUM.I1_3p	0.476	0	-1
1318	CTT.C2	0.488	0.001	-1	GGT.C1	0.49	0.002	1	CT.I1_5p	0.474	0.003	1	CAT.C2	0.477	0.001	1	MGA.C1	0.476	0.001	-1
1319	GAA.I2_5p	0.488	0.001	-1	MMG.C1	0.49	0.006	1	AUG.C1	0.474	0.001	-1	TUU.I2_5p	0.477	0	-1	ATG.I1_3p	0.475	0	1
1320	CTC.I1_5p	0.487	0.002	1	CCT.C2	0.49	0.001	-1	TAA.A	0.474	0.003	1	AMA.I1_5p	0.476	0.001	1	CAA.I2_5p	0.474	0.001	-1
1321	MGG.I2_5p	0.487	0	-1	G.I2_5p	0.49	0.004	-1	AAT.I1_3p	0.473	0.001	-1	TTA.C2	0.476	0.001	1	TCT.I1_3p	0.474	0	-1
1322	CTC.C2	0.487	0.002	1	CGT.I2_3p	0.49	0	1	UGU.C1	0.473	0.002	-1	UTU.I1_3p	0.476	0	-1	GGM.C1	0.474	0	-1
1323	MGT.I2_3p	0.487	0	-1	AGA.C1	0.49	0.003	1	GCC.A	0.473	0.001	-1	GTM.C2	0.476	0.001	1	GTG.I2_3p	0.474	0.001	1
1324	CT.I1_5p	0.487	0.002	-1	GCG.A	0.49	0.001	1	GC.C1	0.473	0.002	1	UAG.I1_3p	0.476	0	-1	AAU.I2_3p	0.472	0	-1
1325	GTU.C2	0.486	0	-1	ACG.I1_3p	0.49	0	-1	CGT.A	0.473	0.001	1	GGA.A	0.476	0.001	1	UTA.I2_3p	0.472	0	-1
1326	AUG.C2	0.486	0	-1	CA.C1	0.49	0.002	1	GTM.I1_5p	0.473	0.001	-1	UGA.C1	0.476	0	-1	TU.C2	0.472	0	1
1327	AGM.I1_3p	0.486	0.001	-1	MTU.C2	0.49	0	1	TGC.I2_5p	0.473	0	-1	TMM.I1_5p	0.476	0.001	-1	TUA.C2	0.471	0	1
1328	GCG.I2_5p	0.486	0	1	MT.C2	0.49	0.004	1	CCG.I1_5p	0.473	0.001	-1	AU.I1_5p	0.476	0.001	1	GMM.I1_5p	0.471	0	1
1329	TMT.C2	0.486	0.001	-1	MA.I1_3p	0.49	0.007	1	CCT.I1_5p	0.472	0.001	1	MMG.I1_5p	0.476	0	1	UAA.I2_3p	0.471	0	-1
1330	ATA.I2_3p	0.486	0.002	1	GGC.C2	0.49	0.003	1	TG.I1_5p	0.472	0.001	-1	UU.I1_3p	0.475	0.002	-1	M.I2_5p	0.471	0.002	1
1331	UTG.C2	0.486	0	-1	GAA.C2	0.489	0.002	1	TCT.I1_3p	0.472	0.001	-1	CTT.I1_5p	0.475	0.001	1	GAC.C1	0.47	0.001	1
1332	AGC.C2	0.486	0.003	1	CCA.C2	0.489	0.002	-1	TTM.I1_3p	0.472	0.001	1	MMA.C1	0.475	0.002	-1	GGM.I1_5p	0.47	0	-1
1333	MGA.C2	0.486	0.001	1	CCG.I2_3p	0.489	0	1	GMG.C1	0.472	0	-1	UAU.I2_3p	0.475	0	1	MUG.C2	0.47	0	-1
1334	GTA.C1	0.486	0.001	-1	ATM.I2_3p	0.489	0.001	-1	GAT.I1_3p	0.472	0	1	AC.I1_3p	0.475	0.001	1	GTU.I2_3p	0.469	0	-1
1335	ATC.I2_3p	0.486	0.001	-1	TG.I2_3p	0.489	0.003	-1	GAM.I2_5p	0.472	0	1	MTT.I1_5p	0.475	0.001	1	MTM.A	0.469	0.001	-1
1336	TTM.C2	0.486	0.001	1	MTM.I1_3p	0.489	0.001	-1	AAG.C1	0.472	0.001	1	UTU.I2_3p	0.475	0	1	MTA.C2	0.469	0	-1
1337	ATG.I1_5p	0.486	0.001	-1	CCC.I2_3p	0.489	0.004	1	CCT.C2	0.472	0.001	1	GAU.I2_5p	0.475	0	-1	MMA.A	0.468	0.001	1
1338	AGT.I1_5p	0.486	0.002	-1	AM.C2	0.489	0.004	1	TCA.I1_3p	0.471	0.001	-1	AUG.I1_5p	0.475	0	-1	GAM.A	0.468	0.001	-1
1339	TM.C2	0.486	0.004	-1	GAG.C2	0.489	0.003	1	GMT.I2_3p	0.471	0.001	-1	AUU.I1_5p	0.475	0.001	-1	GAU.C2	0.467	0	-1
1340	UG.I2_3p	0.485	0.002	1	GTG.A	0.489	0.001	1	TUG.C1	0.471	0.001	-1	AMM.C1	0.475	0.001	1	ATC.I2_3p	0.467	0	1
1341	MAG.A	0.485	0.002	-1	ATM.I2_5p	0.489	0.001	1	MM.I1_3p	0.471	0.003	-1	UU.I2_5p	0.474	0.002	-1	AGM.I2_5p	0.467	0	-1
1342	GGM.I2_5p	0.485	0.001	-1	TC.C2	0.488	0.002	-1	CAC.I1_5p	0.471	0.001	-1	TAA.C2	0.474	0.001	1	GGA.C1	0.467	0.001	-1
1343	TAM.I2_3p	0.485	0.001	1	CA.A	0.488	0.002	-1	CTC.I2_5p	0.471	0.001	-1	GCA.A	0.474	0.001	-1	GM.A	0.466	0.001	1
1344	TCT.C2	0.485	0.001	-1	MAU.C2	0.488	0	1	AGM.I2_5p	0.47	0.001	-1	GTM.C1	0.474	0.001	1	GGT.C2	0.466	0	1
1345	UGT.C2	0.485	0	-1	MGM.C1	0.488	0.005	1	GMA.I2_3p	0.47	0	-1	GTT.A	0.474	0.001	1	TGM.I1_3p	0.465	0	-1
1346	CAA.I2_3p	0.485	0.001	-1	GCG.I2_5p	0.488	0.001	-1	CGC.I2_5p	0.47	0	1	TAG.I2_5p	0.474	0	-1	TMU.C2	0.465	0	-1
1347	AAC.I1_3p	0.485	0.002	-1	GMG.I2_5p	0.488	0.001	1	GTM.I2_5p	0.47	0	-1	GMA.C2	0.473	0.001	-1	AMU.C2	0.464	0	-1
1348	GUG.I2_3p	0.485	0	1	GTA.I2_5p	0.488	0.001	1	AAM.C2	0.47	0.001	-1	UGT.A	0.473	0	-1	GMG.I1_5p	0.464	0	-1
1349	CTG.I1_5p	0.485	0.001	1	MTM.I2_5p	0.488	0.002	-1	GTT.I1_3p	0.47	0.001	1	CCA.A	0.473	0.001	1	ACA.A	0.464	0.001	-1
1350	UGG.I2_3p	0.485	0	1	GMG.C1	0.488	0.004	1	AMM.I2_3p	0.47	0	-1	TC.I1_5p	0.473	0.002	1	CTG.C1	0.463	0.001	-1
1351	U.C2	0.485	0.003	-1	GAG.I2_5p	0.488	0.003	1	ACG.I1_5p	0.47	0	1	GGG.C1	0.473	0.001	-1	MAG.A	0.463	0.001	1
1352	ACG.C2	0.485	0.001	-1	AUG.A	0.487	0.001	-1	GAU.I1_5p	0.47	0	-1	TAC.C2	0.473	0	-1	GGA.C2	0.462	0	-1
1353	GGA.C1	0.485	0.001	-1	AAC.I2_3p	0.487	0.001	1	UGT.I1_5p	0.47	0	1	AUT.A	0.473	0	-1	logLen.I2	0.462	0.002	1
1354	AGT.I2_5p	0.485	0.001	1	TGT.C1	0.487	0.004	1	I1_3p.cell_std_meth	0.47	0.004	1	TUU.I1_3p	0.473	0	-1	TAU.I2_3p	0.462	0	-1
1355	TGC.I1_5p	0.484	0.001	-1	MTA.I2_3p	0.487	0.001	-1	CTT.I1_5p	0.47	0.001	-1	AAM.I2_3p	0.473	0	-1	CAA.I2_3p	0.462	0	-1
1356	TAC.I2_3p	0.484	0.001	1	CAC.C2	0.487	0.001	-1	AMA.C1	0.469	0.001	-1	AG.C1	0.472	0.002	-1	MM.I1_3p	0.461	0.001	1
1357	TTC.C2	0.484	0.001	-1	TM.C2	0.487	0.003	1	CGT.I2_3p	0.469	0	1	MAA.A	0.472	0.001	1	MTM.I2_5p	0.461	0	-1
1358	UA.C2	0.484	0.001	-1	MTT.C2	0.487	0.002	1	AGM.C2	0.469	0.001	1	TGA.I1_3p	0.472	0.001	-1	GTC.I2_3p	0.459	0	1
1359	GAA.C2	0.484	0.002	1	TM.I2_3p	0.487	0.002	1	logLen.I2	0.469	0.002	-1	TU.I2_5p	0.471	0.001	-1	AMT.C2	0.459	0	-1
1360	GTA.I1_3p	0.484	0.001	-1	TMG.I2_5p	0.487	0	-1	GTG.I1_5p	0.468	0.002	1	GUA.I1_3p	0.471	0	-1	TCT.A	0.459	0.001	1
1361	CAT.I2_5p	0.484	0.001	1	GGA.I2_5p	0.487	0.001	1	MTM.A	0.468	0.002	-1	U.I2_5p	0.471	0.001	-1	TUT.I2_3p	0.459	0	1
1362	GAC.C1	0.484	0.002	-1	MAA.I2_5p	0.487	0.001	1	TCA.I1_5p	0.468	0.001	1	TAM.C1	0.471	0.001	1	AMM.I2_5p	0.459	0	1
1363	CGA.C2	0.484	0.001	1	CTT.I1_3p	0.487	0.002	1	MA.A	0.468	0.002	1	UGU.C2	0.471	0	1	M.A	0.459	0.003	-1
1364	ATC.I2_5p	0.484	0.002	1	AMM.A	0.486	0.004	1	TGA.I1_3p	0.468	0.001	-1	GAG.C2	0.47	0.001	-1	AG.C1	0.458	0.001	-1
1365	TAU.C2	0.484	0	-1	TAG.I2_5p	0.486	0.001	-1	ATT.I2_5p	0.467	0.002	1	MMM.C1	0.47	0.002	-1	MAG.C2	0.458	0	-1
1366	CCC.I1_3p	0.484	0.001	-1	GAC.I2_3p	0.486	0	-1	AG.I2_5p	0.467	0.002	1	UTG.I1_5p	0.469	0	-1	logLen.I1_I2	0.458	0.001	1
1367	TMA.C2	0.484	0.003	-1	TAM.I2_5p	0.486	0.001	1	TM.I1_5p	0.467	0.002	1	UAT.A	0.469	0	-1	AAG.A	0.457	0.001	-1
1368	TCC.C1	0.484	0.001	1	CT.C2	0.486	0.002	-1	MMT.C2	0.467	0.001	-1	CC.A	0.469	0.002	-1	CAG.C2	0.457	0	-1
1369	GGU.C2	0.484	0	-1	MGG.C1	0.486	0.004	1	AMG.I1_5p	0.467	0	-1	GMG.C1	0.469	0	1	TMG.C1	0.457	0	-1
1370	CGC.A	0.483	0.001	-1	AMG.C2	0.486	0.005	1	MTT.I1_3p	0.467	0.001	-1	UU.A	0.468	0.001	1	GMM.I1_3p	0.457	0	1
1371	AUA.C2	0.483	0	-1	ACG.C2	0.486	0.005	1	GA.I1_3p	0.467	0.001	-1	GAA.C1	0.468	0.002	-1	CTA.C1	0.457	0	-1
1372	GGG.C2	0.483	0.002	-1	CGG.I2_5p	0.486	0.001	1	MM.I2_3p	0.467	0.002	1	AT.C1	0.468	0.002	1	AUT.I2_3p	0.456	0	-1
1373	AGA.I1_3p	0.483	0.001	1	MAA.I2_3p	0.486	0.001	-1	AGM.C1	0.467	0.001	-1	GU.C1	0.468	0.003	-1	ATM.I2_3p	0.454	0	1
1374	AM.I1_3p	0.483	0.002	1	MGT.I2_5p	0.485	0	1	CTG.I1_3p	0.466	0.001	-1	TUG.I1_5p	0.468	0	1	TMM.A	0.453	0	-1
1375	AGT.I2_3p	0.483	0.001	1	GTC.C1	0.485	0.001	1	CT.I1_3p	0.466	0.002	-1	ATA.C1	0.468	0.001	1	CA.I1_5p	0.453	0	1
1376	CTA.I2_5p	0.483	0.001	1	AMM.I1_3p	0.485	0.001	1	MAM.A	0.466	0.001	-1	AA.A	0.468	0.001	-1	MM.I1_5p	0.453	0.001	-1
1377	GTT.I1_3p	0.483	0.001	1	TGC.C1	0.485	0.001	1	AA.C1	0.466	0.004	1	TMA.A	0.468	0.001	-1	CAT.I1_5p	0.451	0	-1
1378	AUU.C2	0.483	0	-1	GTT.C1	0.485	0.004	1	MAG.I2_3p	0.466	0.001	-1	GAM.C1	0.468	0.001	-1	GTM.I2_3p	0.451	0	1
1379	MMT.I1_3p	0.483	0.001	1	MMT.I2_5p	0.485	0.002	-1	A.I2_5p	0.465	0.004	-1	GGT.A	0.468	0.001	-1	TMG.C2	0.45	0	-1
1380	GAU.C2	0.483	0	-1	MAM.C2	0.485	0.002	1	AUU.C1	0.465	0	-1	GAT.C2	0.467	0.002	-1	AMG.C1	0.45	0	-1
1381	GTT.I1_5p	0.483	0.001	-1	GTT.I1_5p	0.485	0.002	1	GGC.C2	0.465	0.001	-1	CTG.C1	0.467	0.001	-1	TCG.C2	0.45	0	-1
1382	ACA.I1_3p	0.482	0.002	1	GTM.I2_5p	0.484	0.001	-1	CA.I1_5p	0.465	0.002	-1	GUU.I2_5p	0.467	0	-1	TTT.C2	0.449	0.001	1
1383	GAC.C2	0.482	0.003	1	TMM.C2	0.484	0.002	1	CAG.I2_5p	0.465	0.001	1	UTG.I2_5p	0.467	0	-1	MGT.I2_5p	0.449	0	-1
1384	GT.C2	0.482	0.002	1	TUG.C2	0.484	0	1	TCC.I1_5p	0.465	0.001	1	TUT.I2_5p	0.467	0.001	-1	ACT.C2	0.449	0	-1
1385	UUA.C2	0.482	0	-1	CTT.C2	0.484	0.002	1	AA.I2_3p	0.465	0.002	1	GTU.I1_5p	0.466	0	1	AMG.A	0.448	0	-1
1386	TTC.C1	0.482	0.003	-1	TCG.C2	0.484	0.004	1	MMA.I2_3p	0.465	0.001	-1	CCA.C1	0.466	0.001	1	UTT.I2_3p	0.448	0	-1
1387	GMT.I2_5p	0.482	0.001	1	MGM.A	0.484	0.001	1	CAG.I1_5p	0.465	0.001	1	I1_3p.cell_mean_meth	0.466	0.001	1	MMT.A	0.448	0.001	1
1388	AMG.C2	0.482	0.001	-1	CGC.I2_3p	0.483	0	1	AG.I1_5p	0.465	0.001	-1	TM.C2	0.465	0.002	1	CAC.I1_3p	0.448	0	-1
1389	TAA.A	0.482	0.002	-1	MAA.C2	0.483	0.002	1	ATT.C2	0.465	0.001	-1	UGT.I2_3p	0.465	0	-1	GAG.C1	0.447	0.001	1
1390	ATC.C2	0.482	0.001	-1	MMM.I2_5p	0.483	0.002	1	TCG.I2_3p	0.464	0	-1	AAC.I2_3p	0.465	0	-1	MAA.I2_3p	0.445	0	-1
1391	ATM.C2	0.482	0.001	-1	TMG.C2	0.483	0.004	1	TT.I1_3p	0.464	0.003	-1	SS3.I1	0.465	0.003	-1	SS5.I2	0.444	0.001	1
1392	TAG.I1_3p	0.482	0.001	-1	GTG.C2	0.483	0.003	1	MMG.C2	0.464	0.002	-1	AGT.C1	0.464	0.001	1	MGA.I1_5p	0.444	0	1
1393	AUT.C2	0.481	0	-1	MG.I2_5p	0.483	0.002	-1	TMT.I2_5p	0.463	0.002	-1	AUG.I2_3p	0.464	0	-1	TGG.C2	0.444	0	-1
1394	CCC.I2_5p	0.481	0.002	1	AAC.C1	0.483	0.002	-1	AC.I1_3p	0.463	0.001	1	AAU.A	0.464	0	-1	TMM.I2_5p	0.442	0	1
1395	TGC.C1	0.481	0.002	1	GCT.I1_5p	0.483	0.002	-1	GAA.I2_3p	0.462	0.001	-1	GAC.C1	0.463	0.001	-1	TM.I2_3p	0.441	0.002	1
1396	TGG.I1_3p	0.481	0.001	1	TTT.C1	0.482	0.004	1	AT.I1_3p	0.462	0.002	-1	AM.I1_3p	0.463	0.001	-1	AMM.C1	0.441	0	1
1397	GTG.C2	0.481	0.002	-1	GAC.I1_5p	0.482	0.001	-1	GCT.I1_5p	0.462	0.001	1	TG.I2_5p	0.463	0.001	-1	TGC.A	0.441	0.001	-1
1398	UT.C2	0.481	0.002	-1	MTT.I2_3p	0.482	0.002	-1	ATC.C1	0.462	0.002	1	MMA.A	0.463	0.001	1	GCT.C2	0.44	0	1
1399	AGG.I2_5p	0.481	0.002	-1	TAM.I2_3p	0.482	0.002	-1	MTG.I1_5p	0.462	0.001	-1	UUT.I2_5p	0.463	0	-1	CCA.I1_3p	0.44	0	1
1400	AAC.I2_3p	0.481	0.001	-1	TTT.A	0.481	0.004	1	CC.I1_5p	0.461	0.004	1	ATT.C2	0.463	0.001	1	TAM.I2_3p	0.439	0	-1
1401	GGC.I2_5p	0.481	0.003	-1	GTT.A	0.481	0.002	-1	GTT.I1_5p	0.461	0.001	1	AAT.C1	0.462	0.001	1	TTC.A	0.437	0.001	-1
1402	AC.C2	0.48	0.003	-1	AAM.C2	0.481	0.002	-1	AAU.C1	0.461	0	-1	TUU.I1_5p	0.462	0.001	-1	ATU.C2	0.436	0	-1
1403	TGM.I2_3p	0.48	0.001	1	AMT.C2	0.481	0.002	-1	AGA.I2_3p	0.461	0.001	1	UAG.I1_5p	0.462	0.001	-1	CTT.I2_5p	0.436	0	-1
1404	AAU.C2	0.48	0	-1	MGG.C2	0.481	0.004	1	G.I1_3p	0.46	0.002	1	AM.I2_5p	0.462	0.002	1	GTA.A	0.436	0	1
1405	CAT.C1	0.48	0.001	1	TAM.C2	0.481	0.002	1	ACC.I1_3p	0.46	0.001	1	UUT.I2_3p	0.461	0	1	TTG.I1_3p	0.436	0	1
1406	TGC.I2_3p	0.48	0.001	-1	MTT.A	0.481	0.002	1	TGT.I1_5p	0.46	0.001	1	GUT.I2_5p	0.461	0	-1	AM.C2	0.435	0.001	1
1407	TUT.C2	0.479	0	-1	CTA.I2_5p	0.481	0.001	-1	TC.A	0.46	0.001	1	AMA.I2_5p	0.461	0.001	1	GT.I1_3p	0.435	0	1
1408	MT.I2_5p	0.479	0.004	1	CAT.I1_5p	0.481	0.001	-1	CCG.C2	0.459	0.001	-1	TCA.C2	0.46	0.001	1	GMA.I2_5p	0.435	0	1
1409	ATU.C2	0.479	0	-1	MTG.I2_5p	0.48	0.002	1	CTA.I2_5p	0.459	0	-1	AGC.C2	0.46	0.001	-1	GMT.C2	0.435	0	-1
1410	AAA.C1	0.479	0.003	-1	M.I2_5p	0.48	0.005	1	ATM.C1	0.459	0.002	1	TTT.A	0.46	0.002	1	CGT.C2	0.435	0	-1
1411	TGA.C2	0.478	0.002	-1	GTG.C1	0.48	0.002	1	ATT.I1_3p	0.459	0.001	1	TTU.A	0.459	0	-1	UAA.C2	0.434	0	-1
1412	ACC.I1_5p	0.478	0.001	-1	CTG.I1_3p	0.48	0.001	-1	AAA.I2_5p	0.459	0.003	-1	GG.A	0.458	0.002	-1	ATC.A	0.434	0	-1
1413	G.C2	0.478	0.003	-1	GCA.C1	0.48	0.002	-1	AA.I1_5p	0.458	0.002	1	GUT.I1_5p	0.458	0	-1	TGT.I1_5p	0.433	0.001	-1
1414	GMT.I2_3p	0.478	0.001	1	TTC.I1_5p	0.48	0.001	1	TTA.I2_5p	0.458	0.001	1	UT.I2_5p	0.458	0.002	-1	CTT.I1_3p	0.432	0	-1
1415	GGU.I2_5p	0.477	0.001	-1	MMG.C2	0.48	0.001	1	TGM.I1_3p	0.457	0.001	-1	M.C1	0.457	0.002	1	AGG.C1	0.431	0.001	-1
1416	AGT.C2	0.477	0.002	-1	TGC.I2_3p	0.48	0.001	-1	CAC.I2_3p	0.457	0.001	-1	GUA.I1_5p	0.456	0	-1	TMG.I1_5p	0.43	0	-1
1417	GCT.I2_3p	0.477	0.001	1	TAT.C2	0.48	0.003	1	logLen.I1	0.457	0.003	1	AA.C1	0.456	0.002	1	AAU.C2	0.426	0	-1
1418	AM.C2	0.477	0.003	-1	GTG.I2_3p	0.48	0.001	-1	GMG.C2	0.457	0.003	-1	ACT.C2	0.456	0.001	-1	TCT.I2_3p	0.425	0.001	-1
1419	UUU.I2_5p	0.477	0.001	-1	MAM.I2_5p	0.479	0.001	1	MGT.C2	0.456	0.001	-1	TGU.I1_5p	0.455	0.001	-1	TMM.I1_3p	0.423	0.001	1
1420	AAA.I2_3p	0.477	0.003	-1	GAT.I2_3p	0.478	0.001	1	CTG.C1	0.456	0.002	1	TTM.C2	0.455	0.001	-1	GGA.A	0.421	0.001	1
1421	GT.I1_5p	0.476	0.003	1	A.I2_3p	0.478	0.005	-1	MAT.I1_3p	0.456	0.001	1	U.I1_5p	0.454	0.003	-1	phastCons.A	0.421	0.001	-1
1422	AAM.I2_3p	0.476	0.001	-1	AAA.I2_3p	0.478	0.004	1	AA.I2_5p	0.455	0.003	-1	TT.A	0.454	0.002	1	MGT.C2	0.417	0	-1
1423	MAA.I2_3p	0.475	0.001	-1	MTM.C1	0.476	0.002	-1	GTA.I2_5p	0.454	0.001	-1	UTT.I2_5p	0.454	0	-1	GAA.I1_3p	0.416	0	-1
1424	UTT.C2	0.475	0	-1	TAG.I2_3p	0.476	0.001	1	GCC.I2_3p	0.454	0.001	1	TAT.C2	0.454	0.001	-1	CTT.A	0.413	0.001	-1
1425	AA.I2_3p	0.475	0.005	1	TMA.I1_3p	0.476	0.001	1	GGT.I1_5p	0.453	0.001	1	UAU.A	0.454	0	-1	AGA.I2_3p	0.412	0	-1
1426	TGT.C1	0.474	0.003	1	TMM.I2_5p	0.476	0.002	1	TMM.I1_5p	0.453	0.001	-1	MA.I2_3p	0.453	0.002	-1	MAM.A	0.404	0.001	1
1427	A.I2_3p	0.473	0.004	-1	AC.C2	0.476	0.004	-1	CGT.C2	0.452	0.001	-1	GGA.C1	0.453	0.001	-1	TG.I1_5p	0.402	0.001	1
1428	UG.I2_5p	0.473	0.002	-1	TAC.C2	0.475	0.002	1	GCG.C2	0.45	0.002	-1	AAA.C1	0.453	0.002	1	GA.A	0.396	0.001	-1
1429	GUU.I2_5p	0.473	0	-1	CGG.C2	0.475	0.002	1	MGT.I2_3p	0.45	0	-1	AGA.I2_3p	0.452	0.001	-1	AAG.I2_3p	0.394	0.001	1
1430	ATM.I2_5p	0.472	0.001	-1	MGT.C2	0.475	0.001	1	A.C1	0.45	0.003	-1	CC.C1	0.452	0.003	1	AGA.A	0.387	0.001	-1
1431	AT.C2	0.471	0.004	1	CGT.C2	0.474	0.001	1	MAA.C1	0.449	0.002	1	CTT.I2_3p	0.452	0.001	1	TUG.C2	0.379	0	-1
1432	TAG.I1_5p	0.471	0.002	1	AA.I2_3p	0.473	0.005	-1	TT.I1_5p	0.442	0.003	-1	AAT.A	0.451	0.001	-1	MAT.I2_3p	0.36	0.001	-1
1433	TM.I2_5p	0.471	0.004	1	UGT.C2	0.461	0	1	TTT.I1_5p	0.442	0.004	1	TGC.C1	0.442	0.002	1	CAT.I2_3p	0.356	0	-1

## Sheet: e. feat_meth_endo
	excluded	excluded	excluded	excluded	included	included	included	included	multimodal	multimodal	multimodal	multimodal	overdispersed	overdispersed	overdispersed	overdispersed	underdispersed	underdispersed	underdispersed	underdispersed
	feature	AUC	effect	sign	feature	AUC	effect	sign	feature	AUC	effect	sign	feature	AUC	effect	sign	feature	AUC	effect	sign
1	phastCons.A	0.916	0.635	-1	phastCons.A	0.838	0.597	1	logLen.C2	0.759	0.204	1	phastCons.C2	0.582	0.028	-1	logLen.C2	0.864	0.05	1
2	phastCons.I1_3p	0.745	0.209	-1	logLen.C2	0.673	0.324	-1	phastCons.C2	0.681	0.128	-1	phastCons.I1_3p	0.574	0.036	1	phastCons.C2	0.778	0.035	-1
3	phastCons.I2_5p	0.731	0.199	-1	phastCons.I2_5p	0.66	0.111	1	logLen.C1	0.626	0.102	1	GCC.I2_5p	0.573	0.007	-1	ATT.I2_3p	0.722	0.011	-1
4	A.A	0.626	0.171	-1	phastCons.I1_3p	0.66	0.109	1	TTT.C2	0.609	0.039	1	GC.I2_5p	0.57	0.015	-1	GGU.I2_5p	0.718	0.001	1
5	CT.A	0.625	0.151	1	phastCons.C2	0.628	0.236	1	GTU.C2	0.591	0	1	phastCons.C1	0.566	0.022	-1	UUU.C2	0.717	0	1
6	CCT.A	0.616	0.088	1	CT.A	0.61	0.15	-1	UUG.C2	0.588	0	1	AGG.I2_5p	0.564	0.006	-1	TA.I1_3p	0.716	0.019	-1
7	CTC.A	0.615	0.106	1	A.A	0.609	0.172	1	phastCons.I1_3p	0.587	0.067	1	TTG.I2_3p	0.564	0.005	1	TAT.I2_3p	0.715	0.01	-1
8	GA.A	0.606	0.107	-1	CCT.A	0.609	0.096	-1	UGT.C2	0.586	0	1	TAT.I2_3p	0.564	0.013	1	TT.I2_3p	0.713	0.021	-1
9	AA.A	0.605	0.128	-1	CTC.A	0.609	0.113	-1	TTU.C2	0.584	0	1	GCG.I2_5p	0.563	0.002	-1	TA.I2_3p	0.712	0.02	-1
10	GAA.A	0.601	0.08	-1	ATG.A	0.604	0.069	1	GA.C2	0.584	0.035	-1	GGC.I2_5p	0.563	0.006	-1	CCC.C2	0.71	0.011	1
11	ATG.A	0.598	0.058	-1	AT.A	0.601	0.125	1	UTT.C2	0.582	0.001	1	AA.I1_3p	0.562	0.019	1	TTT.I2_3p	0.71	0.017	-1
12	MTM.A	0.596	0.095	1	C.A	0.597	0.157	-1	TUU.C2	0.582	0	1	TTM.I2_5p	0.562	0.005	1	AT.I1_3p	0.706	0.018	-1
13	AT.A	0.594	0.096	-1	AA.A	0.593	0.128	1	UGU.C2	0.581	0	1	GMM.I2_5p	0.562	0.006	-1	MMM.C2	0.706	0.011	1
14	CTG.A	0.594	0.068	1	TC.A	0.593	0.122	-1	UUU.C2	0.581	0.001	1	AGC.A	0.562	0.009	-1	GCC.C2	0.705	0.008	1
15	SS5.I2	0.592	0.148	-1	CC.A	0.592	0.131	-1	TUT.C2	0.581	0.001	1	TTC.I2_5p	0.561	0.005	1	C.I2_5p	0.705	0.021	1
16	TC.A	0.592	0.109	1	GA.A	0.591	0.109	1	UTU.C2	0.58	0.001	1	T.I2_3p	0.561	0.023	1	A.C2	0.705	0.019	-1
17	MT.A	0.592	0.108	1	TCC.A	0.591	0.065	-1	AUU.C2	0.578	0.001	1	CTG.A	0.561	0.011	-1	TTA.I2_5p	0.705	0.009	-1
18	MMT.A	0.591	0.073	1	MAA.A	0.587	0.063	1	TAA.C2	0.577	0.012	1	MTT.I2_5p	0.561	0.006	1	AT.I2_3p	0.704	0.019	-1
19	TCC.A	0.589	0.053	1	TAT.A	0.585	0.05	1	AUT.C2	0.577	0.001	1	GMG.I2_5p	0.56	0.001	-1	T.I2_3p	0.704	0.023	-1
20	MAA.A	0.588	0.058	-1	GAA.A	0.583	0.076	1	AUG.C2	0.576	0	1	GC.A	0.56	0.016	-1	CC.C2	0.703	0.02	1
21	CC.A	0.588	0.098	1	MTM.A	0.583	0.095	-1	UGG.C2	0.575	0	1	CTT.I2_5p	0.559	0.005	1	ATA.I1_3p	0.703	0.007	-1
22	C.A	0.587	0.117	1	MMT.A	0.582	0.076	-1	TAU.C2	0.575	0	1	GCT.A	0.559	0.008	-1	TTA.I1_3p	0.702	0.009	-1
23	AMA.A	0.585	0.051	-1	phastCons.C1	0.582	0.144	1	phastCons.I2_5p	0.575	0.057	1	AT.I2_5p	0.559	0.016	1	AAT.I1_3p	0.702	0.008	-1
24	AGA.A	0.584	0.064	-1	SS5.I2	0.582	0.149	1	TAG.C2	0.575	0.005	1	GM.I2_5p	0.559	0.012	-1	GMM.C2	0.701	0.007	1
25	CAA.A	0.582	0.053	-1	CAA.A	0.577	0.055	1	GUU.C2	0.574	0.001	1	TT.I2_3p	0.558	0.021	1	TA.I2_5p	0.701	0.017	-1
26	AAG.A	0.579	0.057	-1	CTG.A	0.576	0.061	-1	GGU.C2	0.574	0.001	1	ATT.I2_3p	0.558	0.01	1	GC.I2_5p	0.697	0.017	1
27	AAA.A	0.579	0.071	-1	logLen.C1	0.576	0.146	-1	AAU.C2	0.573	0.001	1	CTG.I2_3p	0.558	0.006	-1	C.C2	0.697	0.021	1
28	ACA.A	0.579	0.045	-1	AAG.A	0.572	0.058	1	UGA.C2	0.573	0	1	AAT.I2_5p	0.557	0.007	1	CGG.C2	0.697	0.003	1
29	TAT.A	0.575	0.036	-1	AGA.A	0.572	0.065	1	GUG.C2	0.573	0	1	G.I2_5p	0.556	0.019	-1	AT.A	0.696	0.018	-1
30	GCC.A	0.571	0.042	1	AAA.A	0.571	0.07	1	phastCons.C1	0.573	0.047	-1	logLen.A_I2	0.556	0.018	-1	CG.I2_5p	0.696	0.009	1
31	AAM.A	0.571	0.037	-1	CCC.A	0.57	0.055	-1	AGU.C2	0.572	0.001	1	A.I1_3p	0.556	0.019	1	MM.C2	0.696	0.019	1
32	AAT.A	0.57	0.042	-1	MT.A	0.57	0.09	-1	UAT.C2	0.572	0.001	1	AAA.I1_5p	0.555	0.013	1	C.I2_3p	0.695	0.025	1
33	MTG.A	0.57	0.052	1	AMA.A	0.57	0.05	1	TT.C2	0.571	0.041	1	CG.I2_5p	0.555	0.007	-1	MMG.C2	0.694	0.003	1
34	GAM.A	0.568	0.031	-1	AAT.A	0.569	0.047	1	UUA.C2	0.571	0.001	1	AT.I2_3p	0.555	0.017	1	MGG.C2	0.694	0.003	1
35	TMM.A	0.568	0.041	1	TMM.A	0.565	0.049	-1	UTA.C2	0.57	0	1	GGM.I2_5p	0.555	0.005	-1	GU.I2_5p	0.694	0.008	1
36	TCT.A	0.568	0.051	1	UTU.A	0.564	0.012	-1	GUT.C2	0.57	0.001	1	GGC.I2_3p	0.554	0.005	-1	CCG.C2	0.694	0.003	1
37	AM.A	0.564	0.066	-1	AUU.C2	0.563	0.001	-1	UAU.C2	0.569	0.001	1	AGM.A	0.554	0.008	-1	CGC.C2	0.694	0.002	1
38	TM.A	0.564	0.075	1	UUT.A	0.563	0.013	-1	UUT.C2	0.569	0.001	1	TTG.I2_5p	0.554	0.003	1	GMG.C1	0.693	0.002	1
39	GAC.A	0.564	0.028	-1	AGU.C2	0.562	0.001	-1	TUA.C2	0.569	0.001	1	CAA.I1_3p	0.554	0.003	1	CC.I2_5p	0.693	0.018	1
40	logLen.C2	0.563	0.073	1	AAM.A	0.562	0.037	1	TGU.C2	0.568	0.001	1	MAA.I1_3p	0.554	0.004	1	GGG.I2_3p	0.693	0.011	1
41	AAC.A	0.563	0.032	-1	UU.A	0.56	0.057	-1	TTA.C2	0.568	0.012	1	CCG.I2_5p	0.553	0.002	-1	MGM.C2	0.692	0.002	1
42	CCC.A	0.562	0.036	1	UUA.I2_5p	0.56	0.005	-1	GAU.C2	0.568	0	1	AGC.I2_5p	0.553	0.003	-1	GC.I1_3p	0.692	0.016	1
43	A.I1_3p	0.562	0.07	-1	UUU.C2	0.56	0.001	-1	AGC.A	0.566	0.016	1	CAG.I2_3p	0.553	0.006	-1	TTA.I2_3p	0.691	0.009	-1
44	MGA.A	0.561	0.016	-1	TU.A	0.559	0.05	-1	AUA.C2	0.566	0.001	1	GT.C1	0.552	0.012	-1	AAT.I2_3p	0.689	0.009	-1
45	logLen.I1	0.56	0.089	-1	TUU.A	0.559	0.009	-1	ATU.C2	0.565	0	1	UU.I2_3p	0.552	0.003	-1	ATT.I1_3p	0.689	0.009	-1
46	AA.I1_3p	0.56	0.065	-1	ATA.A	0.559	0.032	1	ATA.C2	0.564	0.007	1	T.I2_5p	0.552	0.018	1	G.I2_3p	0.689	0.022	1
47	TAG.A	0.559	0.021	1	UGT.C2	0.559	0	-1	UAA.C2	0.564	0.001	1	AAT.I1_3p	0.552	0.009	1	ATT.I2_5p	0.688	0.009	-1
48	MM.A	0.559	0.069	1	UU.I2_5p	0.558	0.036	-1	GUA.C2	0.563	0.001	1	MMG.I2_5p	0.552	0.001	-1	UG.I2_5p	0.688	0.004	1
49	CGA.A	0.559	0.015	-1	UUG.C2	0.558	0.001	-1	CAG.A	0.563	0.017	1	MMG.I1_5p	0.552	0	-1	CCA.C1	0.688	0.007	1
50	C.I1_3p	0.557	0.065	1	UGU.C2	0.558	0.001	-1	T.C2	0.561	0.038	1	AA.I1_5p	0.552	0.017	1	TT.I2_5p	0.687	0.018	-1
51	M.A	0.557	0.049	1	U.I2_5p	0.557	0.084	-1	GGG.C2	0.561	0.01	1	GMT.A	0.551	0.007	-1	C.I1_3p	0.687	0.024	1
52	TUU.A	0.557	0.007	1	TM.A	0.557	0.074	-1	UTG.C2	0.56	0.001	1	MTG.A	0.551	0.009	-1	GCC.I2_5p	0.686	0.007	1
53	AGT.A	0.556	0.029	1	GUU.C2	0.557	0.001	-1	UU.C2	0.56	0.007	1	GMA.C2	0.551	0.007	1	AAT.I2_5p	0.686	0.007	-1
54	UUT.A	0.556	0.01	1	MM.A	0.557	0.088	-1	UT.C2	0.558	0.008	1	MTM.C1	0.551	0.008	1	CG.I1_3p	0.686	0.009	1
55	UTU.A	0.556	0.007	1	TCT.A	0.557	0.051	-1	UG.C2	0.557	0.002	1	GGC.I1_5p	0.551	0.008	-1	CGC.I2_5p	0.685	0.002	1
56	CAC.A	0.556	0.03	1	GCC.A	0.557	0.041	-1	UAG.C2	0.556	0.001	1	CG.I2_3p	0.551	0.005	-1	GUU.I2_5p	0.685	0.001	1
57	CC.I1_3p	0.555	0.045	1	AAU.C2	0.557	0.001	-1	TU.C2	0.556	0.005	1	GGU.I2_3p	0.55	0	-1	T.I2_5p	0.685	0.021	-1
58	UUA.I2_5p	0.555	0.002	1	UT.A	0.557	0.063	-1	G.C2	0.556	0.028	-1	AAA.I1_3p	0.55	0.013	1	GG.I2_3p	0.685	0.021	1
59	GT.A	0.555	0.047	1	M.A	0.557	0.056	-1	AMT.A	0.555	0.009	-1	ACG.I1_3p	0.55	0.001	-1	A.I1_3p	0.684	0.023	-1
60	AAA.I1_3p	0.555	0.046	-1	AU.I2_5p	0.557	0.025	-1	TCT.C2	0.555	0.008	1	ATT.C1	0.55	0.008	1	GUA.I2_5p	0.684	0	1
61	AC.A	0.554	0.048	-1	TAU.C2	0.557	0	-1	TA.C2	0.554	0.022	1	GCC.A	0.55	0.008	-1	TAA.I2_5p	0.683	0.007	-1
62	AMG.A	0.554	0.014	-1	GTU.C2	0.556	0	-1	GAT.C2	0.552	0.015	-1	AG.I2_3p	0.55	0.009	-1	GCC.I1_3p	0.683	0.006	1
63	UTG.A	0.553	0.011	1	GUG.C2	0.556	0.001	-1	UA.C2	0.551	0.008	1	logLen.I2	0.549	0.022	1	CC.I2_3p	0.683	0.023	1
64	TUT.A	0.552	0.007	1	GAT.A	0.556	0.037	1	MTM.I1_3p	0.551	0.009	-1	ATG.I2_3p	0.549	0.003	1	A.I2_3p	0.682	0.022	-1
65	UUU.A	0.551	0.007	1	UUU.A	0.556	0.011	-1	CTT.I1_3p	0.551	0.01	1	CCC.I1_5p	0.549	0.006	-1	CCG.I2_5p	0.682	0.002	1
66	TU.A	0.551	0.033	1	UAA.I2_5p	0.556	0.003	-1	AU.C2	0.55	0.006	1	UAG.I2_3p	0.549	0.001	-1	UTG.I2_5p	0.682	0.001	1
67	GMM.A	0.551	0.032	1	UA.I2_5p	0.556	0.039	-1	U.C2	0.55	0.019	1	C.I1_5p	0.549	0.014	-1	TAA.I1_3p	0.682	0.007	-1
68	UU.A	0.551	0.039	1	U.A	0.556	0.102	-1	T.A	0.55	0.029	-1	GCC.I2_3p	0.549	0.004	-1	GTA.I2_3p	0.681	0.003	-1
69	ACG.A	0.551	0.013	-1	UTT.C2	0.556	0.001	-1	GU.C2	0.549	0.007	1	CTC.C1	0.549	0.007	1	M.C2	0.681	0.018	1
70	MMM.A	0.551	0.025	1	UT.I2_5p	0.556	0.045	-1	MMT.C1	0.549	0.013	1	G.I1_3p	0.548	0.02	-1	AT.I2_5p	0.681	0.016	-1
71	UU.I2_5p	0.55	0.017	1	AUT.I2_5p	0.555	0.004	-1	GT.A	0.549	0.019	-1	GM.A	0.548	0.012	-1	GUT.I2_5p	0.68	0.001	1
72	SS3.I1	0.55	0.088	-1	TU.I2_5p	0.555	0.037	-1	AGT.A	0.549	0.009	-1	MTG.I2_3p	0.548	0.005	-1	CCC.A	0.68	0.01	1
73	UT.A	0.549	0.042	1	ACA.A	0.555	0.038	1	TCA.C1	0.549	0.009	1	UUA.I2_3p	0.548	0	-1	TA.A	0.68	0.013	-1
74	GAA.I1_3p	0.549	0.014	-1	CAC.A	0.555	0.036	-1	GMM.I1_3p	0.548	0.007	-1	GAG.I1_3p	0.548	0.006	-1	TAM.I2_5p	0.679	0.003	-1
75	MG.A	0.548	0.036	-1	CGC.C2	0.555	0.004	-1	MM.I1_3p	0.548	0.016	-1	ATT.I1_3p	0.548	0.011	1	AGT.I1_3p	0.678	0.003	-1
76	C1.cell_mean_meth	0.548	0.076	-1	UAT.I2_5p	0.555	0.005	-1	GTC.C2	0.547	0.003	1	TCA.A	0.548	0.009	1	G.I2_5p	0.678	0.021	1
77	TMT.A	0.548	0.04	1	UUT.I2_5p	0.555	0.006	-1	AGM.I1_3p	0.547	0.005	-1	AA.I2_5p	0.548	0.013	1	CC.I1_3p	0.678	0.02	1
78	TUA.A	0.548	0.005	1	TUT.C2	0.555	0.001	-1	CAA.I2_5p	0.547	0.004	1	TMA.A	0.548	0.009	1	GGC.C2	0.677	0.006	1
79	CCA.I2_5p	0.548	0.018	1	TTU.C2	0.555	0.001	-1	phastCons.A	0.546	0.032	1	CTG.I2_5p	0.548	0.006	-1	ATG.C2	0.677	0.007	-1
80	GC.A	0.548	0.046	1	TUU.C2	0.555	0.001	-1	AMA.C1	0.546	0.008	1	C.I2_3p	0.548	0.019	-1	AAA.I2_3p	0.676	0.011	-1
81	UUG.C1	0.548	0.034	1	UTT.I2_5p	0.554	0.009	-1	AG.C2	0.545	0.019	-1	MA.C2	0.547	0.015	1	GGM.C2	0.676	0.006	1
82	TAM.A	0.548	0.019	-1	GUU.I2_5p	0.554	0.004	-1	CTT.C2	0.545	0.005	1	TG.A	0.547	0.015	-1	TAA.I2_3p	0.675	0.007	-1
83	TAA.I2_5p	0.548	0.028	-1	TAG.C2	0.554	0.013	-1	GT.I2_5p	0.545	0.01	-1	TUU.I2_3p	0.547	0	-1	U.I2_5p	0.675	0.017	1
84	CCT.I1_3p	0.547	0.014	1	MGA.A	0.554	0.017	1	TGT.C2	0.545	0.006	1	ATU.I2_3p	0.547	0	-1	TGU.I2_5p	0.675	0.001	1
85	GCC.I2_5p	0.547	0.016	1	UTG.A	0.554	0.016	-1	GTT.A	0.545	0.008	-1	AMG.I2_3p	0.547	0.001	-1	AA.C2	0.675	0.015	-1
86	UAU.A	0.546	0.005	1	GU.I2_5p	0.554	0.028	-1	ACA.C1	0.545	0.006	1	ATC.I2_5p	0.547	0.002	1	TT.I1_3p	0.674	0.016	-1
87	U.I2_5p	0.546	0.044	1	AUA.I2_5p	0.554	0.004	-1	MAM.C1	0.545	0.005	1	AGA.I2_3p	0.547	0.003	-1	G.I1_3p	0.673	0.02	1
88	TAA.I1_3p	0.546	0.026	-1	TUA.I2_5p	0.554	0.005	-1	GCC.I1_3p	0.544	0.006	-1	ACG.I2_3p	0.547	0.001	-1	C.A	0.673	0.02	1
89	GU.C1	0.546	0.061	1	TGU.I2_5p	0.553	0.005	-1	GGM.A	0.544	0.008	-1	GU.I2_3p	0.547	0.002	-1	UU.I2_5p	0.673	0.01	1
90	UG.C1	0.546	0.066	1	AUG.C2	0.553	0	-1	AGA.C2	0.543	0.015	-1	AGT.C2	0.547	0.004	1	TAC.I2_5p	0.673	0.003	-1
91	ATA.A	0.546	0.021	-1	UTG.I2_5p	0.553	0.008	-1	TMM.C1	0.543	0.008	1	TTT.I2_3p	0.547	0.014	1	GGC.I1_3p	0.673	0.007	1
92	GM.I1_5p	0.545	0.045	-1	GAM.A	0.553	0.027	1	G.C1	0.543	0.018	-1	GTT.I2_3p	0.547	0.004	1	TTT.I1_3p	0.672	0.011	-1
93	TUU.I2_5p	0.545	0.003	1	TA.A	0.553	0.056	1	ATC.I1_3p	0.543	0.003	1	CC.I1_5p	0.547	0.011	-1	A.I2_5p	0.672	0.019	-1
94	U.A	0.545	0.065	1	TUU.I2_5p	0.553	0.005	-1	TAT.A	0.543	0.011	-1	UTG.I2_3p	0.546	0.001	-1	CCC.I2_5p	0.671	0.009	1
95	GUU.I2_5p	0.545	0.001	1	UU.C2	0.553	0.009	-1	MMM.I1_3p	0.543	0.006	-1	CGG.I2_5p	0.546	0.001	-1	AT.C2	0.671	0.013	-1
96	TM.C1	0.545	0.054	-1	TUT.I2_5p	0.553	0.008	-1	CTC.I1_3p	0.543	0.007	-1	MTA.I2_3p	0.546	0.002	1	GG.I1_3p	0.671	0.018	1
97	AU.I2_5p	0.545	0.015	1	TUT.A	0.553	0.01	-1	TMT.C2	0.543	0.006	1	CCT.I1_5p	0.546	0.006	-1	GAA.C2	0.671	0.008	-1
98	A.cell_mean_meth	0.545	0.092	-1	AUU.I2_5p	0.553	0.002	-1	AGM.A	0.543	0.01	1	GCC.I1_3p	0.546	0.005	-1	AA.I2_3p	0.671	0.016	-1
99	GGT.A	0.545	0.016	1	UTA.I2_5p	0.553	0.002	-1	CCC.C2	0.543	0.007	1	U.I2_3p	0.546	0.011	-1	GTU.I2_5p	0.669	0	1
100	TGA.I1_3p	0.545	0.012	-1	AUA.C2	0.552	0.001	-1	TG.A	0.542	0.02	-1	ATM.I2_5p	0.546	0.002	1	CCT.I1_3p	0.669	0.008	1
101	MA.I1_5p	0.544	0.051	-1	GUT.C2	0.552	0.001	-1	MMA.I1_3p	0.542	0.006	-1	MG.I2_5p	0.546	0.005	-1	TAT.I2_5p	0.669	0.007	-1
102	UA.I2_5p	0.544	0.022	1	UAG.A	0.552	0.016	-1	CAT.I1_3p	0.541	0.005	1	TAA.I1_5p	0.546	0.008	1	UA.I2_5p	0.669	0.004	1
103	MA.C1	0.544	0.055	-1	UG.C2	0.552	0.004	-1	MGT.I2_5p	0.541	0.001	-1	AT.I1_3p	0.546	0.017	1	CCT.I2_3p	0.668	0.006	1
104	TCC.I1_3p	0.544	0.012	1	UTA.C2	0.552	0	-1	TMA.C1	0.541	0.009	1	TAA.I2_5p	0.546	0.006	1	UT.I2_5p	0.668	0.007	1
105	CAC.I1_3p	0.544	0.014	1	GCG.C2	0.552	0.002	-1	ATG.C2	0.54	0.015	-1	GMM.A	0.546	0.006	-1	GCG.I1_3p	0.668	0.002	1
106	GUU.A	0.544	0.007	1	MGM.C2	0.552	0.002	-1	MU.C2	0.54	0	1	GAG.I2_5p	0.545	0.004	-1	AA.I1_3p	0.668	0.016	-1
107	UT.I2_5p	0.544	0.028	1	MMM.A	0.552	0.038	-1	CT.C2	0.54	0.014	1	CCG.I1_5p	0.545	0.005	-1	TTT.I2_5p	0.668	0.013	-1
108	CC.I2_5p	0.544	0.034	1	AGU.I2_5p	0.552	0.003	-1	MTG.I1_3p	0.54	0.007	-1	AM.A	0.545	0.01	1	CTC.C2	0.668	0.005	1
109	CCA.I1_3p	0.544	0.016	1	UAU.I2_5p	0.551	0.003	-1	CA.C1	0.54	0.018	1	AAA.I2_5p	0.545	0.008	1	AA.I2_5p	0.667	0.016	-1
110	TU.I2_5p	0.544	0.022	1	GUT.I2_5p	0.551	0.005	-1	MMM.C1	0.54	0.006	1	AMG.I1_3p	0.545	0	-1	T.I1_3p	0.666	0.019	-1
111	TGU.C1	0.544	0.015	1	SS3.I1	0.551	0.1	1	GG.I1_3p	0.54	0.013	-1	UTU.I2_3p	0.545	0.001	-1	ATA.I2_5p	0.666	0.006	-1
112	phastCons.C1	0.544	0.067	-1	UAG.I2_5p	0.551	0.006	-1	TMT.C1	0.54	0.006	1	GC.I1_3p	0.545	0.012	-1	UAG.I2_5p	0.666	0.001	1
113	MAA.C1	0.543	0.03	-1	GU.A	0.551	0.048	-1	AAM.C1	0.54	0.007	1	TT.I2_5p	0.544	0.016	1	ATA.I2_3p	0.666	0.007	-1
114	UGA.C1	0.543	0.011	1	UGG.C2	0.551	0.001	-1	AMM.C1	0.539	0.008	1	CTC.I2_5p	0.544	0.006	-1	CTG.I2_5p	0.665	0.005	1
115	GU.I2_5p	0.543	0.013	1	AAU.I2_5p	0.551	0.003	-1	GAA.C2	0.539	0.014	-1	AGM.I2_5p	0.544	0.003	-1	GGC.I2_5p	0.665	0.006	1
116	UUT.I2_5p	0.543	0.003	1	GGU.C2	0.551	0.001	-1	ACT.A	0.539	0.005	-1	GUU.I2_3p	0.544	0	-1	TAT.I1_3p	0.665	0.008	-1
117	UAU.I2_5p	0.543	0.002	1	GTU.I2_5p	0.551	0.002	-1	MM.C1	0.539	0.02	1	GGA.I1_3p	0.544	0.004	-1	ATT.I1_5p	0.664	0.008	-1
118	M.I1_5p	0.543	0.065	-1	TUA.A	0.551	0.008	-1	AAT.C2	0.539	0.004	1	CGG.I1_3p	0.544	0.001	-1	GAU.I2_5p	0.664	0	1
119	GMT.I1_5p	0.543	0.014	-1	UGA.C2	0.55	0	-1	AGC.I1_3p	0.539	0.004	-1	GTM.A	0.543	0.004	1	C.C1	0.664	0.02	1
120	logLen.I1_I2	0.543	0.061	-1	ATU.I2_5p	0.55	0.002	-1	GCT.C1	0.539	0.01	-1	C1.cell_mean_meth	0.543	0.009	1	AAA.I2_5p	0.663	0.01	-1
121	U.C1	0.543	0.067	1	UTU.I2_5p	0.55	0.005	-1	GTG.A	0.539	0.01	-1	TU.I2_3p	0.543	0.004	-1	T.A	0.663	0.019	-1
122	UU.C1	0.543	0.054	1	AAC.A	0.55	0.029	1	CG.C1	0.539	0.016	-1	GG.I1_5p	0.543	0.016	-1	GCC.I2_3p	0.663	0.006	1
123	AT.I1_3p	0.542	0.044	-1	TGU.C2	0.55	0.001	-1	UAA.I2_5p	0.539	0.002	1	CGA.I2_3p	0.543	0	-1	CTG.I2_3p	0.663	0.005	1
124	UTA.I2_5p	0.542	0.002	1	UA.A	0.55	0.052	-1	CGG.I1_5p	0.538	0.009	-1	GCC.I1_5p	0.543	0.007	-1	MTM.C2	0.663	0.004	1
125	GAT.A	0.542	0.025	-1	UAA.C2	0.55	0.001	-1	AAA.C2	0.538	0.003	1	UUT.I2_3p	0.543	0.001	-1	CCC.I2_3p	0.662	0.013	1
126	GC.I1_3p	0.542	0.028	1	TAM.A	0.55	0.023	1	ACT.C2	0.538	0.003	1	MAT.I2_3p	0.543	0.003	1	I2_5p.cell_mean_meth	0.662	0.017	-1
127	MAM.I1_5p	0.542	0.011	-1	TTU.I2_5p	0.549	0.008	-1	AGT.C2	0.538	0.003	1	GCA.C2	0.543	0.006	1	AAG.C2	0.662	0.008	-1
128	TUA.I2_5p	0.542	0.003	1	A.cell_mean_meth	0.549	0.112	1	GM.I1_3p	0.538	0.014	-1	TMT.I2_5p	0.543	0.005	1	CGG.I2_5p	0.662	0.002	1
129	AGU.I2_5p	0.542	0.002	1	CCG.C2	0.549	0.004	-1	TAT.C2	0.538	0.003	1	AAU.I2_3p	0.543	0	-1	GTA.I1_3p	0.661	0.003	-1
130	AAM.I2_5p	0.542	0.009	-1	TGU.A	0.549	0.008	-1	MTM.C1	0.537	0.007	1	GTC.A	0.543	0.004	1	CAG.I1_5p	0.661	0.005	1
131	AUT.I2_5p	0.542	0.002	1	UAU.A	0.549	0.007	-1	AMG.I2_5p	0.537	0.001	-1	ATT.I1_5p	0.543	0.01	1	UM.C2	0.661	0	1
132	UAT.I2_5p	0.542	0.002	1	TAU.I2_5p	0.549	0.002	-1	CC.I1_3p	0.537	0.012	-1	GMM.I1_3p	0.543	0.004	-1	GUG.C2	0.661	0	1
133	AAT.I1_3p	0.542	0.025	-1	UUT.C2	0.549	0.001	-1	AUA.I2_5p	0.537	0.002	1	UA.I2_3p	0.543	0.004	-1	GCG.C2	0.661	0.002	1
134	UUA.A	0.542	0.006	1	AM.A	0.549	0.064	1	TCT.C1	0.537	0.007	1	AGG.I1_3p	0.542	0.005	-1	CC.A	0.66	0.017	1
135	GA.I1_3p	0.542	0.023	-1	MTG.A	0.548	0.039	-1	ATA.A	0.537	0.009	-1	CC.I2_5p	0.542	0.015	-1	UTT.I2_5p	0.66	0.001	1
136	UTU.I2_5p	0.542	0.003	1	UAT.C2	0.548	0.001	-1	GTM.C2	0.537	0.002	1	AMA.A	0.542	0.008	1	UAU.I2_5p	0.66	0	1
137	GCC.I1_3p	0.542	0.013	1	UAG.C2	0.548	0.002	-1	CGT.I2_5p	0.536	0.001	-1	GG.I2_3p	0.542	0.014	-1	GC.C2	0.659	0.012	1
138	UAG.I2_5p	0.542	0.004	1	GUA.I2_5p	0.548	0.003	-1	GC.C1	0.536	0.012	-1	MGA.C2	0.542	0.003	-1	UUA.I2_5p	0.659	0.001	1
139	UTG.I2_5p	0.542	0.005	1	GUA.C2	0.547	0.002	-1	AAA.C1	0.536	0.011	1	MGG.I2_5p	0.542	0.001	-1	GMG.C2	0.659	0.002	1
140	CTC.I1_3p	0.542	0.018	1	GGU.I2_5p	0.547	0.003	-1	CA.A	0.536	0.014	1	ATT.I2_5p	0.542	0.008	1	M.I2_3p	0.658	0.019	1
141	MMA.I1_5p	0.542	0.014	-1	CGA.A	0.547	0.014	1	MA.C1	0.536	0.018	1	TGT.I2_3p	0.542	0.003	1	MM.I2_3p	0.658	0.019	1
142	AUU.I2_5p	0.541	0.001	1	CCA.I2_5p	0.547	0.02	-1	TM.I1_5p	0.536	0.017	1	UG.I2_3p	0.542	0	-1	AAA.I1_3p	0.658	0.01	-1
143	GGU.C1	0.541	0.03	1	GAU.I2_5p	0.547	0.001	-1	GGC.I1_3p	0.536	0.005	-1	TTM.I2_3p	0.542	0.004	1	TUU.I1_3p	0.658	0.001	1
144	UAA.I2_5p	0.541	0.002	1	UAU.C2	0.547	0	-1	TCA.I1_5p	0.536	0.004	1	AAM.I1_5p	0.542	0.003	1	TU.I2_5p	0.657	0.005	1
145	TC.I1_3p	0.541	0.03	1	GAU.C2	0.547	0	-1	TC.I1_5p	0.535	0.012	1	MG.I2_3p	0.542	0.004	-1	TAG.I1_3p	0.657	0.003	-1
146	AUT.A	0.541	0.004	1	TU.C2	0.546	0.004	-1	CAA.I2_3p	0.535	0.003	1	CAT.I2_5p	0.542	0.003	1	TTA.A	0.657	0.005	-1
147	TGU.A	0.541	0.006	1	TAA.I2_5p	0.546	0.031	1	CTC.C2	0.535	0.004	1	UT.I2_3p	0.541	0.005	-1	AGU.I2_5p	0.657	0.001	1
148	GUU.C1	0.541	0.031	1	CGT.C2	0.546	0.001	-1	CTA.C2	0.535	0.002	1	GG.I1_3p	0.541	0.013	-1	GAT.C2	0.657	0.006	-1
149	TAU.I2_5p	0.541	0.001	1	UT.C2	0.546	0.006	-1	MAG.I1_3p	0.535	0.006	-1	AG.I1_3p	0.541	0.009	-1	T.I1_5p	0.656	0.016	-1
150	UGU.C1	0.541	0.034	1	GU.C2	0.546	0.01	-1	ATC.I2_3p	0.535	0.002	1	MAG.I2_3p	0.541	0.005	-1	GG.I2_5p	0.656	0.017	1
151	T.A	0.541	0.061	1	UUU.I2_5p	0.546	0.006	-1	GTG.I2_5p	0.535	0.004	-1	GCG.I1_3p	0.541	0.001	-1	CC.C1	0.655	0.017	1
152	TGU.I2_5p	0.541	0.003	1	A.I1_3p	0.546	0.065	1	GGC.A	0.535	0.007	-1	AUT.I2_3p	0.541	0	-1	AU.I2_5p	0.655	0.003	1
153	GUT.A	0.541	0.004	1	GGG.C2	0.546	0.018	-1	TA.A	0.535	0.017	-1	AC.A	0.541	0.008	1	GAU.I1_3p	0.655	0	1
154	M.C1	0.541	0.063	-1	AU.A	0.546	0.036	-1	MMM.C2	0.535	0.005	1	GGM.I2_3p	0.541	0.004	-1	UGG.I2_3p	0.654	0	1
155	GGG.C1	0.541	0.027	1	MMG.C2	0.545	0.002	-1	TM.C1	0.535	0.017	1	UTT.I2_3p	0.541	0.001	-1	CCT.C2	0.654	0.005	1
156	TUT.I2_5p	0.541	0.005	1	GUU.A	0.545	0.009	-1	GCA.A	0.535	0.009	1	GMG.I1_3p	0.541	0.001	-1	GM.C2	0.654	0.012	1
157	A.cell_std_meth	0.541	0.056	1	UUA.A	0.545	0.008	-1	GMM.C1	0.534	0.003	1	CT.I1_3p	0.541	0.009	-1	TT.A	0.653	0.015	-1
158	GUG.I1_5p	0.541	0.032	1	UUA.C2	0.545	0.001	-1	TTM.C1	0.534	0.005	1	TA.I2_3p	0.541	0.015	1	TCC.I2_3p	0.653	0.005	1
159	MTG.I1_5p	0.541	0.019	-1	AUU.A	0.545	0.004	-1	MTT.I2_3p	0.534	0.006	-1	CCG.C2	0.541	0.002	-1	AUT.I2_5p	0.653	0	1
160	TAC.A	0.54	0.016	-1	U.C2	0.545	0.023	-1	GTM.C1	0.534	0.003	1	GGA.I1_5p	0.541	0.006	-1	UU.I1_3p	0.653	0.011	1
161	I2_3p.cell_mean_meth	0.54	0.055	-1	UA.C2	0.545	0.008	-1	MMT.I1_3p	0.534	0.005	-1	CG.I1_3p	0.541	0.006	-1	AGG.I2_3p	0.653	0.004	1
162	TMA.C1	0.54	0.025	-1	AA.I1_3p	0.545	0.059	1	MG.C2	0.534	0.016	-1	AAT.C1	0.54	0.007	1	GGG.I1_3p	0.653	0.008	1
163	GU.A	0.54	0.03	1	TGA.I1_3p	0.544	0.014	1	CAT.I1_5p	0.534	0.005	1	CGG.I2_3p	0.54	0.001	-1	GGG.C2	0.653	0.004	1
164	TMA.I1_5p	0.54	0.016	-1	C.I1_3p	0.544	0.066	-1	CG.I1_5p	0.534	0.016	-1	GC.I1_5p	0.54	0.011	-1	AMG.C2	0.652	0.001	1
165	C.I2_5p	0.54	0.04	1	MGT.C2	0.544	0.001	-1	TCG.C1	0.534	0.007	-1	ATA.I2_5p	0.54	0.005	1	UUU.I2_5p	0.652	0.002	1
166	UA.A	0.54	0.034	1	AU.C2	0.544	0.005	-1	GGG.I1_3p	0.534	0.006	-1	ACA.A	0.54	0.007	1	UAT.I2_5p	0.651	0	1
167	TMM.C1	0.54	0.019	-1	TC.I1_3p	0.544	0.042	-1	TTA.A	0.534	0.006	-1	A.I1_5p	0.54	0.016	1	TT.I1_5p	0.651	0.014	-1
[truncated: 1,266 more rows]

## Sheet: f. feat_meth_mouse
	excluded	excluded	excluded	excluded	included	included	included	included	multimodal	multimodal	multimodal	multimodal	overdispersed	overdispersed	overdispersed	overdispersed	underdispersed	underdispersed	underdispersed	underdispersed
[truncated: 1,434 more rows]

[truncated: 3 more sheets: g. feat_avmeth_iPSC, h. feat_avmeth_endo, i. feat_avmeth_mouse]
