# Supplementary material for: Combined single-cell profiling of expression and DNA methylation reveals splicing regulation and heterogeneity
Source: Genome Biol. 2019 Feb 11;20:30. doi: 10.1186/s13059-019-1644-0 (PMC6371455; doi:10.1186/s13059-019-1644-0)
Supplement: Supplementary file 10 — Table S9. AUC, effect and sign of all features when predicting splicing categories switching from iPS to endoderm (tenfold cross-validation). The effect is defined as the absolute effect size weighted by the standard deviation of the feature and the sign is the sign of the effect size. a-j. Prediction of presence/absence of category switching between the two tissue types, for each splicing category, with and without methylation features. (XLSX 314 kb) [file 13059_2019_1644_MOESM10_ESM.xlsx]

## Sheet: a. Included_Gen
	feature	AUC	effect	sign
1	phastCons.C2	0.589	0.151	1
2	A.A	0.574	0.116	1
3	phastCons.A	0.573	0.118	1
4	C.A	0.568	0.106	-1
5	AT.C2	0.567	0.08	1
6	AA.A	0.566	0.089	1
7	A.C2	0.565	0.105	1
8	C.C2	0.565	0.103	-1
9	TA.A	0.563	0.065	1
10	AT.A	0.562	0.072	1
11	CC.A	0.562	0.085	-1
12	AA.C2	0.561	0.094	1
13	CG.C2	0.561	0.045	-1
14	ATT.C2	0.559	0.038	1
15	GGC.C2	0.556	0.031	-1
16	GGG.C2	0.556	0.029	-1
17	GC.C2	0.555	0.068	-1
18	AAA.C2	0.555	0.069	1
19	TCC.A	0.555	0.03	-1
20	AAA.A	0.554	0.05	1
21	AAT.A	0.553	0.032	1
22	CC.C2	0.553	0.065	-1
23	CGG.A	0.553	0.016	-1
24	GG.C2	0.552	0.066	-1
25	TT.I2_3p	0.552	0.075	1
26	CCT.A	0.552	0.035	-1
27	GG.A	0.551	0.069	-1
28	GAT.C2	0.551	0.032	1
29	TTT.I2_3p	0.551	0.059	1
30	TTA.A	0.55	0.021	1
31	TAA.I1_3p	0.55	0.028	1
32	TA.C2	0.55	0.053	1
33	ATT.I2_3p	0.55	0.031	1
34	ATG.A	0.548	0.028	1
35	TAA.A	0.548	0.023	1
36	AGA.I1_5p	0.548	0.017	-1
37	C.I1_3p	0.548	0.07	-1
38	A.I1_3p	0.548	0.072	1
39	ATA.A	0.548	0.023	1
40	ATT.I1_3p	0.548	0.032	1
41	CCC.A	0.548	0.033	-1
42	AA.I1_3p	0.547	0.065	1
43	GCC.C2	0.547	0.028	-1
44	TTA.I1_3p	0.547	0.031	1
45	G.C2	0.547	0.072	-1
46	TTA.I2_3p	0.547	0.031	1
47	CCT.I1_3p	0.547	0.02	-1
48	CAA.A	0.547	0.031	1
49	CCG.C2	0.547	0.014	-1
50	CGG.C2	0.547	0.015	-1
51	CTG.A	0.546	0.038	-1
52	GAT.A	0.546	0.027	1
53	GTC.A	0.546	0.017	-1
54	TA.I1_3p	0.546	0.055	1
55	CG.A	0.546	0.034	-1
56	GC.A	0.545	0.054	-1
57	GCT.I1_3p	0.545	0.014	-1
58	GC.I1_3p	0.545	0.038	-1
59	GTA.I1_3p	0.545	0.011	1
60	AAA.I1_3p	0.544	0.046	1
61	T.I2_3p	0.544	0.072	1
62	TAT.A	0.544	0.024	1
63	CCG.A	0.544	0.013	-1
64	CTG.I1_3p	0.544	0.022	-1
65	CA.I2_5p	0.544	0.032	-1
66	TA.I2_5p	0.543	0.053	1
67	GCC.A	0.543	0.028	-1
68	TA.I2_3p	0.543	0.051	1
69	CC.I1_3p	0.542	0.048	-1
70	ATT.A	0.542	0.026	1
71	GTA.I2_5p	0.542	0.01	1
72	T.I2_5p	0.542	0.066	1
73	TC.I1_3p	0.542	0.036	-1
74	AAT.I2_5p	0.542	0.023	1
75	G.A	0.542	0.068	-1
76	TAA.I2_5p	0.542	0.025	1
77	GTG.C2	0.542	0.017	-1
78	TTA.I2_5p	0.542	0.026	1
79	C.I2_3p	0.542	0.065	-1
80	AAG.A	0.542	0.03	1
81	TT.A	0.542	0.049	1
82	TT.I2_5p	0.542	0.065	1
83	CCC.C2	0.542	0.028	-1
84	TAA.C2	0.542	0.021	1
85	TTT.I1_3p	0.541	0.045	1
86	CA.I1_5p	0.541	0.038	-1
87	CCA.I2_5p	0.541	0.013	-1
88	CAG.C2	0.541	0.028	-1
89	C.I2_5p	0.541	0.06	-1
90	CCC.I2_5p	0.541	0.019	-1
91	CT.A	0.541	0.05	-1
92	CC.I2_5p	0.54	0.042	-1
93	GAA.C2	0.54	0.039	1
94	GGT.A	0.54	0.015	-1
95	CC.I2_3p	0.54	0.05	-1
96	TT.I1_3p	0.54	0.054	1
97	TC.A	0.54	0.047	-1
98	TCC.I2_3p	0.54	0.012	-1
99	TGA.A	0.54	0.027	1
100	TTA.C2	0.54	0.019	1
101	CCC.I2_3p	0.54	0.026	-1
102	TCC.I2_5p	0.539	0.011	-1
103	ACG.C2	0.539	0.007	-1
104	CTC.A	0.539	0.024	-1
105	GCA.I2_5p	0.539	0.01	-1
106	TTT.I2_5p	0.539	0.049	1
107	CTG.I2_3p	0.539	0.016	-1
108	GC.I2_5p	0.539	0.036	-1
109	CCC.I1_3p	0.539	0.019	-1
110	ATT.I2_5p	0.539	0.026	1
111	ATG.C2	0.538	0.028	1
112	AT.I2_3p	0.538	0.044	1
113	AAT.C2	0.538	0.027	1
114	AAG.C2	0.538	0.029	1
115	TGC.I2_5p	0.538	0.01	-1
116	GAA.A	0.538	0.028	1
117	GCG.C2	0.538	0.007	-1
118	AAC.A	0.538	0.019	1
119	CTC.C2	0.537	0.02	-1
120	AAT.I1_3p	0.537	0.023	1
121	GCC.I1_3p	0.537	0.013	-1
122	phastCons.I2_5p	0.537	0.029	1
123	phastCons.I2_3p	0.537	0.065	1
124	AGA.A	0.536	0.03	1
125	TGA.C2	0.536	0.027	1
126	TAT.C2	0.536	0.022	1
127	TCC.I1_3p	0.536	0.013	-1
128	CT.I1_3p	0.536	0.039	-1
129	GG.I2_3p	0.536	0.051	-1
130	GGC.A	0.536	0.024	-1
131	CAG.I2_5p	0.536	0.016	-1
132	TAT.I2_3p	0.536	0.021	1
133	logLen.C2	0.535	0.081	-1
134	AAC.I1_3p	0.535	0.007	1
135	CCA.I2_3p	0.535	0.014	-1
136	ATA.I2_3p	0.535	0.016	1
137	GTC.I1_3p	0.534	0.006	-1
138	TGC.I1_3p	0.534	0.011	-1
139	AG.I2_5p	0.534	0.025	-1
140	AG.I1_5p	0.534	0.03	-1
141	TAA.I2_3p	0.534	0.018	1
142	CGT.C2	0.534	0.006	-1
143	GTC.C2	0.534	0.01	-1
144	G.I2_3p	0.534	0.056	-1
145	AT.I2_5p	0.534	0.04	1
146	CT.C2	0.534	0.038	-1
147	ATA.C2	0.534	0.019	1
148	T.C2	0.533	0.05	1
149	AT.I1_3p	0.533	0.038	1
150	CCT.C2	0.533	0.021	-1
151	TTG.C2	0.533	0.024	1
152	GGG.I1_3p	0.533	0.02	-1
153	GGG.I2_5p	0.533	0.02	-1
154	GAT.I2_5p	0.533	0.007	1
155	CA.C1	0.532	0.036	-1
156	CA.I1_3p	0.532	0.022	-1
157	SS3.I1	0.532	0.057	1
158	GA.A	0.532	0.038	1
159	CTC.I2_5p	0.532	0.014	-1
160	CAC.C2	0.532	0.015	-1
161	GCT.C2	0.532	0.019	-1
162	GGG.I2_3p	0.532	0.021	-1
163	CGC.C2	0.531	0.007	-1
164	GTT.I2_5p	0.531	0.01	1
165	GCA.C2	0.531	0.014	-1
166	T.A	0.531	0.041	1
167	TGG.I2_3p	0.531	0.014	-1
168	GGC.I1_3p	0.531	0.01	-1
169	T.I1_3p	0.531	0.044	1
170	TTT.A	0.531	0.024	1
171	AAG.I1_5p	0.531	0.01	-1
172	CT.I2_3p	0.531	0.029	-1
173	GTC.I2_5p	0.531	0.006	-1
174	SS3.I2	0.531	0.054	1
175	GCT.I2_5p	0.531	0.008	-1
176	AGC.C2	0.531	0.017	-1
177	GC.I2_3p	0.531	0.032	-1
178	AGC.I2_5p	0.531	0.008	-1
179	ATA.I2_5p	0.53	0.015	1
180	CAG.I1_5p	0.53	0.014	-1
181	TTG.I2_5p	0.53	0.01	1
182	TAT.I1_3p	0.53	0.017	1
183	CT.C1	0.53	0.034	-1
184	CCA.A	0.53	0.02	-1
185	TC.C2	0.53	0.031	-1
186	AGG.I2_3p	0.53	0.014	-1
187	AGC.C1	0.53	0.022	-1
188	AGC.I1_3p	0.53	0.007	-1
189	TT.C2	0.53	0.04	1
190	TGG.I1_5p	0.53	0.012	-1
191	phastCons.C1	0.529	0.038	1
192	CA.C2	0.529	0.026	-1
193	TAT.I2_5p	0.529	0.014	1
194	TAC.I2_3p	0.529	0.006	1
195	G.I1_3p	0.529	0.05	-1
196	CTC.I2_3p	0.529	0.014	-1
197	GGG.A	0.529	0.018	-1
198	GTA.I2_3p	0.529	0.007	1
199	TC.I2_5p	0.529	0.023	-1
200	logLen.A	0.529	0.051	-1
201	CAG.I2_3p	0.529	0.013	-1
202	TTG.A	0.529	0.021	1
203	TAC.I1_3p	0.529	0.005	1
204	TAG.I2_5p	0.529	0.008	1
205	AAT.I2_3p	0.529	0.016	1
206	CAC.I1_3p	0.529	0.008	-1
207	TCG.C1	0.528	0.01	1
208	TGG.A	0.528	0.019	-1
209	TAG.I2_3p	0.528	0.007	1
210	phastCons.I1_5p	0.528	0.038	1
211	CAG.A	0.528	0.021	-1
212	CGA.C2	0.528	0.004	-1
213	GA.C2	0.528	0.035	1
214	GG.I1_3p	0.528	0.038	-1
215	TAC.I2_5p	0.528	0.006	1
216	ACA.A	0.528	0.021	1
217	GTG.A	0.528	0.019	-1
218	ACT.I1_3p	0.528	0.006	1
219	AGT.I2_3p	0.527	0.007	1
220	GAA.I1_5p	0.527	0.009	-1
221	AGG.A	0.527	0.018	-1
222	TG.I1_3p	0.527	0.025	-1
223	GGT.I2_3p	0.527	0.007	-1
224	TCA.C1	0.527	0.014	-1
225	TCA.I1_3p	0.527	0.007	-1
226	CTG.C2	0.527	0.017	-1
227	A.I2_3p	0.527	0.04	1
228	CCT.C1	0.527	0.016	-1
229	CAT.C1	0.526	0.016	-1
230	GCT.I2_3p	0.526	0.008	-1
231	TTG.I1_3p	0.526	0.009	1
232	CCA.I1_5p	0.526	0.011	-1
233	TG.I1_5p	0.526	0.029	-1
234	CTG.I2_5p	0.526	0.015	-1
235	GA.I1_5p	0.526	0.019	-1
236	TC.I2_3p	0.526	0.019	-1
237	AAA.I2_5p	0.526	0.018	1
238	CGC.A	0.526	0.005	-1
239	CTG.C1	0.526	0.022	-1
240	G.I2_5p	0.526	0.045	-1
241	CAG.C1	0.526	0.018	-1
242	CCA.I1_3p	0.526	0.009	-1
243	CCT.I2_5p	0.526	0.011	-1
244	TTG.I2_3p	0.526	0.009	1
245	AGA.C2	0.526	0.021	1
246	GG.I2_5p	0.526	0.037	-1
247	CGG.C1	0.526	0.026	1
248	GGC.I2_3p	0.526	0.012	-1
249	AA.I2_5p	0.525	0.032	1
250	GCC.I2_5p	0.525	0.011	-1
251	TCG.I1_5p	0.525	0.004	1
252	ACC.C2	0.525	0.01	-1
253	CCG.I1_5p	0.525	0.022	1
254	CAC.A	0.525	0.013	-1
255	CCT.I2_3p	0.525	0.011	-1
256	GTA.C2	0.525	0.008	1
257	AGT.I1_3p	0.524	0.006	1
258	GAC.C2	0.524	0.01	-1
259	CG.I1_3p	0.524	0.007	-1
260	GGC.I2_5p	0.524	0.009	-1
261	CT.I2_5p	0.524	0.026	-1
262	GGC.C1	0.524	0.02	1
263	CAG.I1_3p	0.524	0.008	-1
264	CTC.I1_3p	0.524	0.012	-1
265	AGG.C2	0.524	0.015	-1
266	GAG.I2_5p	0.524	0.012	-1
267	TTT.I1_5p	0.524	0.036	1
268	CA.I2_3p	0.524	0.021	-1
269	GCT.A	0.524	0.014	-1
270	CCA.C2	0.523	0.011	-1
271	AAA.I2_3p	0.523	0.02	1
272	GCA.I1_5p	0.523	0.006	-1
273	GAC.C1	0.523	0.01	-1
274	TGT.I2_5p	0.523	0.006	1
275	TAG.I1_3p	0.523	0.006	1
276	TGC.A	0.523	0.014	-1
277	TAG.A	0.523	0.007	1
278	GAG.C2	0.523	0.019	-1
279	TCG.C2	0.523	0.004	-1
280	CTA.A	0.523	0.01	1
281	TCC.C2	0.523	0.012	-1
282	ATA.I1_3p	0.522	0.011	1
283	TCG.A	0.522	0.003	-1
284	TT.I1_5p	0.522	0.037	1
285	AAC.C2	0.522	0.016	1
286	TGA.I1_3p	0.522	0.005	1
287	AA.I2_3p	0.522	0.028	1
288	GTT.A	0.522	0.014	1
289	GAT.I2_3p	0.522	0.005	1
290	GGA.A	0.522	0.015	-1
291	GTG.I1_3p	0.522	0.01	-1
292	GTT.I1_5p	0.521	0.007	1
293	A.I2_5p	0.521	0.035	1
294	GCG.I1_5p	0.521	0.021	1
295	GG.C1	0.521	0.031	1
296	AGG.I2_5p	0.521	0.013	-1
297	logLen.I1_I2	0.521	0.032	1
298	GTT.I2_3p	0.521	0.007	1
299	GCC.I2_3p	0.521	0.01	-1
300	ATG.I1_5p	0.521	0.007	-1
301	TGG.I1_3p	0.521	0.01	-1
302	TCA.I1_5p	0.521	0.006	-1
303	TGC.I2_3p	0.521	0.006	-1
304	CGT.A	0.521	0.003	-1
305	CGC.I1_5p	0.521	0.016	1
306	GGA.I2_3p	0.52	0.008	-1
307	ACT.I2_5p	0.52	0.004	1
308	GTC.I2_3p	0.52	0.004	-1
309	GAC.I2_3p	0.52	0.003	-1
310	ACG.I1_3p	0.52	0.001	-1
311	TGC.C2	0.52	0.01	-1
312	TTC.I1_3p	0.52	0.008	-1
313	CTC.C1	0.52	0.009	-1
314	GTG.I1_5p	0.52	0.013	-1
315	CGG.I1_5p	0.52	0.025	1
316	CAC.C1	0.52	0.009	-1
317	CG.C1	0.519	0.04	1
318	CGA.I1_3p	0.519	0.001	-1
319	logLen.A_I1	0.519	0.037	-1
320	GTG.I2_3p	0.519	0.009	-1
321	GAA.C1	0.519	0.02	1
322	CAA.C2	0.519	0.013	1
323	CAC.I2_5p	0.519	0.006	-1
324	GCA.I2_3p	0.519	0.007	-1
325	ACG.A	0.519	0.004	-1
326	ATG.C1	0.519	0.016	1
327	GCG.A	0.519	0.006	-1
328	TG.I2_3p	0.518	0.015	-1
329	GAA.I1_3p	0.518	0.005	1
330	CAT.I1_5p	0.518	0.006	-1
331	ACC.A	0.518	0.008	-1
332	GT.I2_5p	0.518	0.008	1
333	CTA.I1_3p	0.518	0.003	1
334	CGA.I1_5p	0.518	0.003	1
335	ACT.A	0.517	0.004	1
336	GT.A	0.517	0.016	-1
337	CTG.I1_5p	0.517	0.009	-1
338	TGG.C2	0.517	0.008	-1
339	AGG.I1_5p	0.517	0.008	-1
340	CAC.I2_3p	0.517	0.006	-1
341	CCC.C1	0.517	0.007	-1
342	AC.C1	0.517	0.013	-1
343	ACC.C1	0.517	0.008	-1
344	TAG.C2	0.517	0.005	1
345	CAA.I1_5p	0.516	0.003	-1
346	CCA.C1	0.516	0.009	-1
347	G.C1	0.516	0.027	1
348	TCT.C2	0.516	0.008	-1
349	AGC.I2_3p	0.516	0.005	-1
350	SS5.I1	0.516	0.023	-1
351	TCT.I1_5p	0.516	0.007	-1
352	AA.C1	0.516	0.023	1
353	GTA.A	0.515	0.006	1
354	ACA.I1_5p	0.515	0.006	-1
355	GGT.I2_5p	0.515	0.004	-1
356	AG.I2_3p	0.515	0.014	-1
357	SS5.I2	0.515	0.021	1
358	ATT.C1	0.515	0.01	-1
359	GGT.C2	0.515	0.004	-1
360	CG.I1_5p	0.515	0.052	1
361	AGT.I2_5p	0.515	0.005	1
362	GAG.A	0.515	0.01	-1
363	TAG.C1	0.515	0.003	1
364	AAT.C1	0.515	0.013	1
365	GAG.I2_3p	0.515	0.007	-1
366	AC.I1_5p	0.515	0.012	-1
367	CGT.I1_5p	0.514	0.003	1
368	AGG.C1	0.514	0.009	1
369	GAT.C1	0.514	0.008	1
370	GCA.I1_3p	0.514	0.002	-1
371	CTA.I2_5p	0.514	0.002	1
372	C.C1	0.514	0.021	-1
373	TAC.A	0.514	0.006	1
374	TCT.I2_5p	0.514	0.008	-1
375	ACC.I2_3p	0.514	0.003	-1
376	TGG.I2_5p	0.514	0.007	-1
377	GCG.C1	0.514	0.019	1
378	GAC.I1_5p	0.514	0.002	-1
379	TGT.I1_5p	0.514	0.01	-1
380	AC.I1_3p	0.514	0.006	1
381	AGA.I1_3p	0.514	0.003	1
382	CGC.C1	0.514	0.013	1
383	GGT.I1_5p	0.514	0.003	-1
384	ACC.I1_5p	0.514	0.003	-1
385	TG.C1	0.514	0.014	-1
386	GAG.I1_3p	0.514	0.006	-1
387	logLen.I2	0.513	0.032	-1
388	AC.A	0.513	0.011	1
389	ACT.C2	0.513	0.008	1
390	CTA.C2	0.513	0.004	1
391	TTC.C1	0.513	0.006	-1
392	TTG.I1_5p	0.513	0.005	1
393	GCT.C1	0.513	0.008	-1
394	GGT.C1	0.513	0.006	1
395	CAT.A	0.513	0.007	-1
396	TGT.C1	0.513	0.006	-1
397	GCA.A	0.513	0.006	-1
398	CC.C1	0.513	0.014	-1
399	GA.I2_5p	0.513	0.008	-1
400	TTA.I1_5p	0.513	0.009	1
401	CGG.I1_3p	0.513	0.001	-1
402	GTT.I1_3p	0.513	0.004	1
403	AGC.A	0.513	0.009	-1
404	GCA.C1	0.513	0.009	-1
405	AGA.I2_5p	0.512	0.005	-1
406	ACA.C1	0.512	0.005	-1
407	CGT.C1	0.512	0.004	1
408	GT.C2	0.512	0.01	-1
409	A.I1_5p	0.512	0.033	-1
410	CT.I1_5p	0.512	0.009	-1
411	T.I1_5p	0.512	0.013	1
412	CTT.I2_3p	0.512	0.004	1
413	AGG.I1_3p	0.512	0.008	-1
414	TCT.C1	0.512	0.007	-1
415	CAT.I2_3p	0.512	0.003	1
416	CCG.C1	0.512	0.014	1
417	ACG.I2_3p	0.512	0.001	-1
418	TCA.C2	0.512	0.005	-1
419	ACC.I1_3p	0.512	0.002	-1
420	GTA.C1	0.512	0.005	1
421	GGA.I1_3p	0.512	0.007	-1
422	TC.C1	0.512	0.009	-1
423	TGC.C1	0.511	0.008	-1
424	CTT.C2	0.511	0.006	-1
425	GT.I2_3p	0.511	0.003	1
426	TCA.I2_3p	0.511	0.002	1
427	AAG.I2_5p	0.511	0.003	-1
428	GAC.I1_3p	0.511	0.002	-1
429	CAC.I1_5p	0.511	0.007	-1
430	GTT.C2	0.511	0.009	1
431	TCT.I2_3p	0.511	0.006	-1
432	TTC.I2_3p	0.511	0.003	1
433	AG.A	0.511	0.009	1
434	TCT.I1_3p	0.511	0.007	-1
435	CGA.I2_3p	0.51	0	-1
436	GAG.I1_5p	0.51	0.004	-1
437	GTG.I2_5p	0.51	0.007	-1
438	CA.A	0.51	0.01	-1
439	CAT.I2_5p	0.51	0.003	-1
440	ACA.I1_3p	0.51	0.002	1
441	AC.C2	0.51	0.008	-1
442	TCG.I1_3p	0.51	0.001	-1
443	CGT.I1_3p	0.51	0.001	-1
444	ATA.I1_5p	0.51	0.006	-1
445	GAC.A	0.51	0.003	-1
446	TG.C2	0.51	0.015	1
447	GGA.C1	0.51	0.004	1
448	GGA.I2_5p	0.51	0.005	-1
449	CAA.I2_3p	0.51	0.001	-1
450	CG.I2_3p	0.509	0.005	-1
451	GTT.C1	0.509	0.007	1
452	GTG.C1	0.509	0.009	-1
453	TGA.I2_3p	0.509	0.005	1
454	CGC.I2_3p	0.509	0.001	-1
455	CCC.I1_5p	0.509	0.012	1
456	GTC.I1_5p	0.509	0.002	-1
457	TGA.I2_5p	0.509	0.003	1
458	ACC.I2_5p	0.509	0.002	-1
459	CTA.I1_5p	0.509	0.002	-1
460	AG.C1	0.508	0.014	-1
461	CAA.C1	0.508	0.006	1
462	TAG.I1_5p	0.508	0.002	1
463	AGT.A	0.508	0.005	1
464	TGT.I1_3p	0.508	0.004	-1
465	CTT.I1_5p	0.508	0.004	1
466	GAT.I1_3p	0.508	0.003	1
467	GA.I2_3p	0.508	0.006	-1
468	TCA.A	0.508	0.005	-1
469	CTT.C1	0.508	0.004	-1
470	TCC.I1_5p	0.507	0.005	1
471	GAG.C1	0.507	0.009	-1
472	AAC.C1	0.507	0.007	1
473	ATG.I2_5p	0.507	0.002	1
474	ACT.I1_5p	0.507	0.001	-1
475	AAA.C1	0.507	0.012	1
476	CCG.I2_3p	0.507	0.001	-1
477	TG.I2_5p	0.507	0.01	-1
478	AA.I1_5p	0.507	0.008	-1
479	TCT.A	0.507	0.007	-1
480	CTT.I1_3p	0.507	0.005	-1
481	GAA.I2_5p	0.507	0.002	-1
482	CAT.I1_3p	0.506	0.002	-1
483	AAG.C1	0.506	0.005	1
484	AGT.I1_5p	0.506	0.001	1
485	CC.I1_5p	0.506	0.018	1
486	AT.C1	0.506	0.008	1
487	GT.I1_5p	0.506	0.007	-1
488	AAC.I2_5p	0.506	0.001	1
489	AT.I1_5p	0.506	0.011	-1
490	ATT.I1_5p	0.506	0.004	1
491	GGA.C2	0.506	0.005	-1
492	TCG.I2_5p	0.505	0	-1
493	TGC.I1_5p	0.505	0.002	-1
494	AG.C2	0.505	0.008	-1
495	ATA.C1	0.505	0.003	-1
496	CAA.I2_5p	0.505	0.001	-1
497	CGG.I2_3p	0.505	0.001	-1
498	T.C1	0.505	0.013	-1
499	TG.A	0.505	0.008	-1
500	TAC.C2	0.505	0.002	1
501	TTT.C2	0.505	0.009	1
502	GTA.I1_5p	0.505	0.002	1
503	GA.C1	0.505	0.006	1
504	AAT.I1_5p	0.505	0.003	-1
505	phastCons.I1_3p	0.504	0.011	1
506	GCC.I1_5p	0.504	0.01	1
507	AG.I1_3p	0.504	0.008	-1
508	C.I1_5p	0.504	0.017	1
509	GGG.C1	0.504	0.009	1
510	GT.C1	0.504	0.006	1
511	GAC.I2_5p	0.504	0.001	-1
512	TCG.I2_3p	0.504	0	-1
513	ACG.I2_5p	0.503	0	1
514	AC.I2_3p	0.503	0.004	-1
515	GGT.I1_3p	0.503	0.001	-1
516	TTC.I1_5p	0.503	0.002	1
517	ACA.I2_3p	0.502	0.002	1
518	TGT.C2	0.502	0.005	1
519	GC.I1_5p	0.501	0.021	1
520	AAA.I1_5p	0.501	0.005	1
521	TT.C1	0.501	0.004	-1
522	CTT.A	0.501	0.003	-1
523	logLen.A_I2	0.501	0.009	-1
524	ACG.I1_5p	0.501	0	1
525	TGT.I2_3p	0.5	0.002	1
526	CGC.I1_3p	0.5	0.001	-1
527	ATC.C1	0.5	0.003	1
528	TTA.C1	0.5	0.002	1
529	ATG.I2_3p	0.499	0.002	1
530	GCG.I1_3p	0.499	0.001	-1
531	ACA.C2	0.499	0.004	1
532	TTG.C1	0.498	0.002	-1
533	ATC.I2_3p	0.498	0.001	-1
534	CCG.I1_3p	0.498	0.001	-1
535	ACG.C1	0.498	0.001	1
536	GGC.I1_5p	0.497	0.01	1
537	GCC.C1	0.496	0.001	-1
538	CTT.I2_5p	0.494	0.002	1
539	ACA.I2_5p	0.494	0.002	-1
540	TGA.I1_5p	0.494	0.001	-1
541	GTC.C1	0.493	0.002	1
542	CTC.I1_5p	0.493	0.002	1
543	logLen.I1	0.492	0.009	1
544	GGA.I1_5p	0.492	0.002	-1
545	TTT.C1	0.492	0.002	1
546	AAG.I2_3p	0.491	0.001	-1
547	TTC.I2_5p	0.491	0.002	1
548	CGC.I2_5p	0.491	0	-1
549	ATG.I1_3p	0.491	0.001	1
550	TCC.C1	0.49	0.001	-1
551	ATC.I1_3p	0.489	0.001	-1
552	AGC.I1_5p	0.489	0.002	-1
553	A.C1	0.489	0.006	1
554	TAA.I1_5p	0.489	0.001	1
555	AGT.C2	0.489	0.003	1
556	TA.C1	0.489	0.004	1
557	logLen.C1	0.488	0.004	1
558	TAA.C1	0.488	0.001	-1
559	ATC.I1_5p	0.487	0.001	-1
560	TTC.C2	0.487	0.002	-1
561	TGT.A	0.486	0.002	-1
562	CGA.C1	0.485	0.002	1
563	GAT.I1_5p	0.485	0.001	-1
564	GCG.I2_5p	0.485	0	1
565	CTA.C1	0.485	0.001	-1
566	CTA.I2_3p	0.484	0.001	1
567	AGA.C1	0.484	0.003	-1
568	TAT.C1	0.484	0.002	1
569	TTC.A	0.484	0.004	-1
570	TAC.I1_5p	0.484	0	-1
571	GCG.I2_3p	0.484	0	-1
572	TCA.I2_5p	0.483	0.001	1
573	TA.I1_5p	0.483	0.004	1
574	TC.I1_5p	0.483	0.002	-1
575	GC.C1	0.483	0.003	1
576	TAC.C1	0.482	0.001	1
577	CGG.I2_5p	0.482	0	-1
578	CGA.I2_5p	0.482	0	-1
579	ATC.C2	0.482	0.002	1
580	AAC.I1_5p	0.482	0.001	-1
581	CGT.I2_5p	0.482	0	1
582	GG.I1_5p	0.481	0.005	1
583	GGG.I1_5p	0.481	0.003	1
584	AGT.C1	0.481	0.002	1
585	TAT.I1_5p	0.481	0.002	-1
586	CAT.C2	0.48	0.003	1
587	CCG.I2_5p	0.48	0	-1
588	AGA.I2_3p	0.48	0.001	-1
589	ACT.C1	0.48	0.001	-1
590	CGT.I2_3p	0.479	0	1
591	GAA.I2_3p	0.479	0.001	-1
592	GT.I1_3p	0.479	0.002	-1
593	G.I1_5p	0.479	0.004	1
594	CCT.I1_5p	0.479	0.001	-1
595	AC.I2_5p	0.478	0.002	1
596	TGG.C1	0.478	0.003	-1
597	GCT.I1_5p	0.476	0.001	1
598	CGA.A	0.476	0.001	1
599	AAG.I1_3p	0.475	0.001	1
600	CG.I2_5p	0.475	0.001	-1
601	TGA.C1	0.474	0.002	-1
602	ATC.A	0.474	0.002	-1
603	ACT.I2_3p	0.471	0.001	1
604	ATC.I2_5p	0.471	0.001	1
605	GA.I1_3p	0.469	0.003	-1
606	AAC.I2_3p	0.467	0.001	1
607	CAA.I1_3p	0.467	0.001	-1

## Sheet: b. Included_Meth
	feature	AUC	effect	sign
1	phastCons.C2	0.589	0.151	1
2	A.A	0.574	0.116	1
3	phastCons.A	0.573	0.118	1
4	C.A	0.568	0.106	-1
5	AT.C2	0.567	0.08	1
6	AA.A	0.566	0.089	1
7	A.C2	0.565	0.105	1
8	C.C2	0.565	0.103	-1
9	M.C1	0.565	0.108	-1
10	UG.A	0.564	0.006	-1
11	TA.A	0.563	0.065	1
12	AT.A	0.562	0.072	1
13	CC.A	0.562	0.085	-1
14	UU.A	0.561	0.017	-1
15	AA.C2	0.561	0.094	1
16	CG.C2	0.561	0.045	-1
17	GM.C1	0.561	0.083	-1
18	U.A	0.56	0.037	-1
19	ATT.C2	0.559	0.038	1
20	GU.A	0.559	0.015	-1
21	MT.C1	0.558	0.08	-1
22	UU.C2	0.557	0.015	-1
23	GGC.C2	0.556	0.031	-1
24	UG.C2	0.556	0.004	-1
25	MMT.C1	0.556	0.035	-1
26	GGG.C2	0.556	0.029	-1
27	GU.C2	0.556	0.012	-1
28	MM.C1	0.555	0.075	-1
29	GC.C2	0.555	0.068	-1
30	AAA.C2	0.555	0.069	1
31	UUT.A	0.555	0.002	-1
32	GUU.C2	0.555	0.002	-1
33	TCC.A	0.555	0.03	-1
34	U.C2	0.555	0.041	-1
35	UT.A	0.555	0.015	-1
36	UAG.C2	0.554	0.004	-1
37	GM.I1_5p	0.554	0.061	-1
38	AAA.A	0.554	0.05	1
39	AAT.A	0.553	0.032	1
40	AGM.C1	0.553	0.038	-1
41	CC.C2	0.553	0.065	-1
42	GGU.C2	0.553	0.002	-1
43	TU.A	0.553	0.011	-1
44	UTU.C2	0.553	0.001	-1
45	GGM.I1_5p	0.553	0.022	-1
46	CGG.A	0.553	0.016	-1
47	MTM.C1	0.553	0.03	-1
48	M.A	0.553	0.067	-1
49	UA.A	0.552	0.016	-1
50	M.C2	0.552	0.065	-1
51	GTU.I2_5p	0.552	0.001	-1
52	GG.C2	0.552	0.066	-1
53	UA.C2	0.552	0.016	-1
54	TT.I2_3p	0.552	0.075	1
55	CCT.A	0.552	0.035	-1
56	GU.I2_5p	0.551	0.012	-1
57	GG.A	0.551	0.069	-1
58	MAG.I1_5p	0.551	0.027	-1
59	TUU.A	0.551	0.002	-1
60	UTG.A	0.551	0.005	-1
61	MG.C2	0.551	0.037	-1
62	AGU.C2	0.551	0.001	-1
63	GAT.C2	0.551	0.032	1
64	MTG.I1_5p	0.551	0.03	-1
65	AU.A	0.551	0.011	-1
66	GUA.I2_5p	0.551	0.002	-1
67	TTT.I2_3p	0.551	0.059	1
68	MAA.A	0.551	0.034	1
69	TU.C2	0.551	0.009	-1
70	GUT.A	0.55	0.003	-1
71	UAG.I2_5p	0.55	0.003	-1
72	TGU.I2_5p	0.55	0.002	-1
73	TTA.A	0.55	0.021	1
74	TAA.I1_3p	0.55	0.028	1
75	M.I1_5p	0.55	0.093	-1
76	GU.I1_3p	0.55	0.011	-1
77	TA.C2	0.55	0.053	1
78	ATT.I2_3p	0.55	0.031	1
79	U.I2_5p	0.549	0.04	-1
80	GUU.A	0.549	0.002	-1
81	UU.I1_3p	0.549	0.017	-1
82	UUA.A	0.549	0.002	-1
83	UAG.A	0.549	0.004	-1
84	UUU.A	0.549	0.004	-1
85	GUT.I1_3p	0.549	0.002	-1
86	UUT.I1_3p	0.549	0.003	-1
87	GGM.C2	0.549	0.027	-1
88	UAT.I2_5p	0.549	0.002	-1
89	I1_5p.cell_std_meth	0.549	0.058	-1
90	ATG.A	0.548	0.028	1
91	UT.I2_5p	0.548	0.019	-1
92	UA.I2_5p	0.548	0.018	-1
93	TAA.A	0.548	0.023	1
94	UTG.I1_3p	0.548	0.003	-1
95	AGA.I1_5p	0.548	0.017	-1
96	C.I1_3p	0.548	0.07	-1
97	UT.C2	0.548	0.014	-1
98	A.I1_3p	0.548	0.072	1
99	MGG.A	0.548	0.014	-1
100	ATA.A	0.548	0.023	1
101	UTU.A	0.548	0.002	-1
102	ATT.I1_3p	0.548	0.032	1
103	UU.I2_5p	0.548	0.015	-1
104	CCC.A	0.548	0.033	-1
105	AA.I1_3p	0.547	0.065	1
106	MM.I1_5p	0.547	0.063	-1
107	MM.A	0.547	0.071	-1
108	GCC.C2	0.547	0.028	-1
109	UTG.I2_5p	0.547	0.003	-1
110	GAM.I1_5p	0.547	0.008	-1
111	TMM.A	0.547	0.026	-1
112	TGU.C2	0.547	0.002	-1
113	TTA.I1_3p	0.547	0.031	1
114	TU.I2_5p	0.547	0.013	-1
115	G.C2	0.547	0.072	-1
116	MAG.C1	0.547	0.037	-1
117	TTA.I2_3p	0.547	0.031	1
118	CCT.I1_3p	0.547	0.02	-1
119	CAA.A	0.547	0.031	1
120	U.I1_3p	0.547	0.035	-1
121	TUU.I2_5p	0.547	0.002	-1
122	GUU.I1_3p	0.547	0.002	-1
123	UTT.I2_5p	0.547	0.003	-1
124	CCG.C2	0.547	0.014	-1
125	CGG.C2	0.547	0.015	-1
126	MMM.C1	0.547	0.027	-1
127	GUA.C2	0.547	0.002	-1
128	UUU.I2_5p	0.546	0.002	-1
129	GTM.I1_5p	0.546	0.01	-1
130	UUA.I2_5p	0.546	0.002	-1
131	MTG.C1	0.546	0.039	-1
132	GGU.A	0.546	0.003	-1
133	CTG.A	0.546	0.038	-1
134	TGU.I1_3p	0.546	0.002	-1
135	MMA.I1_5p	0.546	0.02	-1
136	UA.I1_3p	0.546	0.016	-1
137	GAT.A	0.546	0.027	1
138	GTC.A	0.546	0.017	-1
139	AU.I2_5p	0.546	0.009	-1
140	UTG.I2_3p	0.546	0.002	-1
141	GMT.C1	0.546	0.029	-1
142	TA.I1_3p	0.546	0.055	1
143	TGU.A	0.546	0.002	-1
144	CG.A	0.546	0.034	-1
145	AUU.A	0.546	0.001	-1
146	UAU.I2_3p	0.545	0.001	-1
147	TUT.I2_5p	0.545	0.003	-1
148	GC.A	0.545	0.054	-1
149	AAM.I1_3p	0.545	0.009	1
150	AUT.I2_5p	0.545	0.001	-1
151	UTG.C2	0.545	0.003	-1
152	UT.I1_3p	0.545	0.019	-1
153	GCT.I1_3p	0.545	0.014	-1
154	UUU.I1_3p	0.545	0.003	-1
155	UUA.I1_3p	0.545	0.002	-1
156	GUT.I2_5p	0.545	0.002	-1
157	GC.I1_3p	0.545	0.038	-1
158	GAU.I2_5p	0.545	0.001	-1
159	UUT.I2_5p	0.545	0.002	-1
160	GTA.I1_3p	0.545	0.011	1
161	AUA.I2_5p	0.544	0.001	-1
162	AAA.I1_3p	0.544	0.046	1
163	UAT.A	0.544	0.002	-1
164	GGU.I1_3p	0.544	0.001	-1
165	T.I2_3p	0.544	0.072	1
166	UUA.C2	0.544	0.003	-1
167	UUT.C2	0.544	0.002	-1
168	GU.I2_3p	0.544	0.005	-1
169	TUU.I1_3p	0.544	0.002	-1
170	GM.C2	0.544	0.055	-1
171	TAT.A	0.544	0.024	1
172	GUU.I2_3p	0.544	0.001	-1
173	CCG.A	0.544	0.013	-1
174	GMM.C1	0.544	0.024	-1
175	AAM.A	0.544	0.022	1
176	AUA.C2	0.544	0.002	-1
177	CTG.I1_3p	0.544	0.022	-1
178	MG.I1_5p	0.544	0.015	-1
179	UTT.I1_3p	0.544	0.003	-1
180	MMT.A	0.544	0.03	-1
181	UUG.C2	0.544	0	-1
182	CA.I2_5p	0.544	0.032	-1
183	AU.C2	0.544	0.012	-1
184	TM.C1	0.544	0.058	-1
185	TU.I1_3p	0.543	0.014	-1
186	GTU.C2	0.543	0.001	-1
187	GUA.I1_3p	0.543	0.001	-1
188	TA.I2_5p	0.543	0.053	1
189	UA.I2_3p	0.543	0.01	-1
190	MT.I1_5p	0.543	0.062	-1
191	AGU.I2_5p	0.543	0.001	-1
192	GCC.A	0.543	0.028	-1
193	AGU.I1_3p	0.543	0.001	-1
194	UUA.I2_3p	0.543	0.001	-1
195	GGU.I2_3p	0.543	0.001	-1
196	UAG.I1_3p	0.543	0.003	-1
197	MTM.I1_5p	0.543	0.018	-1
198	TA.I2_3p	0.543	0.051	1
199	GMA.I1_5p	0.543	0.013	-1
200	UTU.I2_5p	0.543	0.002	-1
201	GAM.C1	0.543	0.019	-1
202	GGU.I2_5p	0.543	0.002	-1
203	GMM.I1_5p	0.542	0.018	-1
204	CC.I1_3p	0.542	0.048	-1
205	U.I2_3p	0.542	0.033	-1
206	ATT.A	0.542	0.026	1
207	GTA.I2_5p	0.542	0.01	1
208	MGG.C2	0.542	0.014	-1
209	MMG.C2	0.542	0.012	-1
210	GMT.I1_5p	0.542	0.016	-1
211	T.I2_5p	0.542	0.066	1
212	TC.I1_3p	0.542	0.036	-1
213	AAT.I2_5p	0.542	0.023	1
214	G.A	0.542	0.068	-1
215	TTU.A	0.542	0.001	-1
216	GUT.I2_3p	0.542	0.001	-1
217	AU.I2_3p	0.542	0.007	-1
218	GTU.I1_3p	0.542	0	-1
219	TAA.I2_5p	0.542	0.025	1
220	GAU.A	0.542	0.002	-1
221	GTG.C2	0.542	0.017	-1
222	AGU.A	0.542	0.002	-1
223	TUT.C2	0.542	0.002	-1
224	TUU.C2	0.542	0.001	-1
225	TTA.I2_5p	0.542	0.026	1
226	TUA.A	0.542	0.002	-1
227	C.I2_3p	0.542	0.065	-1
228	AAG.A	0.542	0.03	1
229	TT.A	0.542	0.049	1
230	TT.I2_5p	0.542	0.065	1
231	CCC.C2	0.542	0.028	-1
232	TAA.C2	0.542	0.021	1
233	TTT.I1_3p	0.541	0.045	1
234	CA.I1_5p	0.541	0.038	-1
235	CCA.I2_5p	0.541	0.013	-1
236	CAG.C2	0.541	0.028	-1
237	C.I2_5p	0.541	0.06	-1
238	UGG.C2	0.541	0	-1
239	TUA.I1_3p	0.541	0.001	-1
240	AU.I1_3p	0.541	0.009	-1
241	CCC.I2_5p	0.541	0.019	-1
242	CT.A	0.541	0.05	-1
243	UU.I2_3p	0.541	0.012	-1
244	TTU.I2_5p	0.541	0.002	-1
245	MMT.I1_5p	0.541	0.02	-1
246	MM.C2	0.541	0.051	-1
247	GUG.C2	0.541	0	-1
248	UAU.A	0.541	0.001	-1
249	CC.I2_5p	0.54	0.042	-1
250	GUU.I2_5p	0.54	0.001	-1
251	TAM.I2_3p	0.54	0.007	1
252	GAA.C2	0.54	0.039	1
253	GGT.A	0.54	0.015	-1
254	AUA.I2_3p	0.54	0.001	-1
255	AUU.I1_3p	0.54	0.001	-1
256	CC.I2_3p	0.54	0.05	-1
257	TT.I1_3p	0.54	0.054	1
258	TC.A	0.54	0.047	-1
259	UTU.I1_3p	0.54	0.002	-1
260	TCC.I2_3p	0.54	0.012	-1
261	TGA.A	0.54	0.027	1
262	TTA.C2	0.54	0.019	1
263	GUA.A	0.54	0.001	-1
264	CCC.I2_3p	0.54	0.026	-1
265	AUA.I1_3p	0.539	0.001	-1
266	UAG.I2_3p	0.539	0.001	-1
267	UUU.C2	0.539	0.002	-1
268	TCC.I2_5p	0.539	0.011	-1
269	MA.C1	0.539	0.062	-1
270	UT.I2_3p	0.539	0.013	-1
271	ACG.C2	0.539	0.007	-1
272	MA.I1_5p	0.539	0.06	-1
273	TTU.I1_3p	0.539	0.003	-1
274	CTC.A	0.539	0.024	-1
275	GCA.I2_5p	0.539	0.01	-1
276	UAT.I2_3p	0.539	0.001	-1
277	TU.I2_3p	0.539	0.009	-1
278	TUA.I2_5p	0.539	0.002	-1
279	TTT.I2_5p	0.539	0.049	1
280	UAT.I1_3p	0.539	0.002	-1
281	CTG.I2_3p	0.539	0.016	-1
282	UAU.C2	0.539	0.001	-1
283	GC.I2_5p	0.539	0.036	-1
284	CCC.I1_3p	0.539	0.019	-1
285	ATT.I2_5p	0.539	0.026	1
286	ATG.C2	0.538	0.028	1
287	GMM.C2	0.538	0.024	-1
288	AMA.A	0.538	0.027	1
289	AUT.I2_3p	0.538	0.001	-1
290	TGU.I2_3p	0.538	0.001	-1
291	AT.I2_3p	0.538	0.044	1
292	GTU.I2_3p	0.538	0	-1
293	AAT.C2	0.538	0.027	1
294	GAU.C2	0.538	0.002	-1
295	AAG.C2	0.538	0.029	1
296	TUU.I2_3p	0.538	0.001	-1
297	GTM.A	0.538	0.014	-1
298	TGC.I2_5p	0.538	0.01	-1
299	UAA.I2_3p	0.538	0.001	-1
300	GAA.A	0.538	0.028	1
301	GCG.C2	0.538	0.007	-1
302	AAC.A	0.538	0.019	1
303	TM.I1_5p	0.538	0.05	-1
304	TUT.I1_3p	0.538	0.004	-1
305	TAM.I1_3p	0.537	0.007	1
306	GUA.I2_3p	0.537	0	-1
307	UAU.I2_5p	0.537	0.001	-1
308	UTU.I2_3p	0.537	0.001	-1
309	TUT.I2_3p	0.537	0.002	-1
310	ATU.A	0.537	0.001	-1
311	CTC.C2	0.537	0.02	-1
312	MMG.A	0.537	0.01	-1
313	UAA.C2	0.537	0.003	-1
314	TUT.A	0.537	0.001	-1
315	UAU.I1_3p	0.537	0.001	-1
316	AMT.I1_3p	0.537	0.009	1
317	AAT.I1_3p	0.537	0.023	1
318	MMM.A	0.537	0.026	-1
319	GCC.I1_3p	0.537	0.013	-1
320	UTT.C2	0.537	0.002	-1
321	UUG.A	0.537	0.001	-1
322	phastCons.I2_5p	0.537	0.029	1
323	phastCons.I2_3p	0.537	0.065	1
324	AGU.I2_3p	0.537	0.001	-1
325	AUU.C2	0.537	0.001	-1
326	GMA.C1	0.536	0.025	-1
327	UAA.I2_5p	0.536	0.001	-1
328	AUA.A	0.536	0.003	-1
329	AGA.A	0.536	0.03	1
330	UGG.A	0.536	0.001	-1
331	TGM.I1_5p	0.536	0.013	-1
332	MMM.I1_5p	0.536	0.019	-1
333	TGA.C2	0.536	0.027	1
334	GTU.A	0.536	0.001	-1
335	MAM.C1	0.536	0.018	-1
336	UGA.C2	0.536	0	-1
337	UUU.I2_3p	0.536	0.002	-1
338	TAT.C2	0.536	0.022	1
339	MAT.C1	0.536	0.021	-1
340	TCC.I1_3p	0.536	0.013	-1
341	TMA.C1	0.536	0.02	-1
342	CT.I1_3p	0.536	0.039	-1
343	UAA.I1_3p	0.536	0.001	-1
344	AAU.I2_5p	0.536	0.001	-1
345	AMM.I1_5p	0.536	0.009	-1
346	GG.I2_3p	0.536	0.051	-1
347	AUU.I2_5p	0.536	0.001	-1
348	GGC.A	0.536	0.024	-1
349	CAG.I2_5p	0.536	0.016	-1
350	TAT.I2_3p	0.536	0.021	1
351	MG.A	0.536	0.026	-1
352	TGM.C1	0.536	0.025	-1
353	AGM.I1_5p	0.536	0.012	-1
354	MG.C1	0.536	0.035	-1
355	TMM.I1_5p	0.535	0.012	-1
356	UTA.A	0.535	0.001	-1
357	logLen.C2	0.535	0.081	-1
358	AAC.I1_3p	0.535	0.007	1
359	TAM.I2_5p	0.535	0.007	1
360	TTU.C2	0.535	0.001	-1
361	UAT.C2	0.535	0.001	-1
362	CCA.I2_3p	0.535	0.014	-1
363	UUT.I2_3p	0.535	0.002	-1
364	ATA.I2_3p	0.535	0.016	1
365	AMG.C2	0.535	0.005	-1
366	GMG.C2	0.535	0.006	-1
367	GUT.C2	0.535	0.002	-1
368	TUA.I2_3p	0.535	0.001	-1
369	UG.I2_3p	0.535	0	-1
370	ATU.I1_3p	0.535	0.001	-1
371	GTC.I1_3p	0.534	0.006	-1
372	AAU.C2	0.534	0.001	-1
373	TGC.I1_3p	0.534	0.011	-1
374	AG.I2_5p	0.534	0.025	-1
375	AG.I1_5p	0.534	0.03	-1
376	TAA.I2_3p	0.534	0.018	1
377	CGT.C2	0.534	0.006	-1
378	GTC.C2	0.534	0.01	-1
379	GMM.A	0.534	0.024	-1
380	G.I2_3p	0.534	0.056	-1
381	AUG.C2	0.534	0	-1
382	AT.I2_5p	0.534	0.04	1
383	TMT.I1_5p	0.534	0.021	-1
384	AMM.C1	0.534	0.016	-1
385	CT.C2	0.534	0.038	-1
386	ATA.C2	0.534	0.019	1
387	MTG.A	0.534	0.029	-1
388	MMM.C2	0.534	0.022	-1
389	TTU.I2_3p	0.534	0.001	-1
390	TMM.C1	0.534	0.02	-1
391	GAU.I1_3p	0.533	0.001	-1
392	UTT.I2_3p	0.533	0.002	-1
393	T.C2	0.533	0.05	1
394	AT.I1_3p	0.533	0.038	1
395	AMT.I2_5p	0.533	0.007	1
396	CCT.C2	0.533	0.021	-1
397	TTG.C2	0.533	0.024	1
398	GGG.I1_3p	0.533	0.02	-1
399	C1.cell_std_meth	0.533	0.045	-1
400	GAU.I2_3p	0.533	0	-1
401	GGG.I2_5p	0.533	0.02	-1
402	GAT.I2_5p	0.533	0.007	1
403	TAU.A	0.533	0.001	-1
404	AUT.A	0.532	0.001	-1
405	CA.C1	0.532	0.036	-1
406	ATU.I2_3p	0.532	0.001	-1
407	MTA.I1_3p	0.532	0.006	1
408	GM.A	0.532	0.039	-1
409	CA.I1_3p	0.532	0.022	-1
410	M.I2_3p	0.532	0.037	-1
411	SS3.I1	0.532	0.057	1
412	TUG.A	0.532	0	-1
413	UGT.C2	0.532	0	-1
414	MTM.A	0.532	0.02	-1
415	GA.A	0.532	0.038	1
416	CTC.I2_5p	0.532	0.014	-1
417	CAC.C2	0.532	0.015	-1
418	GCT.C2	0.532	0.019	-1
419	GGG.I2_3p	0.532	0.021	-1
420	MMT.I1_3p	0.532	0.015	-1
421	MTM.C2	0.532	0.016	-1
422	TMT.C1	0.531	0.019	-1
423	CGC.C2	0.531	0.007	-1
424	UTT.A	0.531	0.001	-1
425	GTT.I2_5p	0.531	0.01	1
426	MAM.I1_5p	0.531	0.012	-1
427	AUU.I2_3p	0.531	0.001	-1
428	M.I1_3p	0.531	0.036	-1
429	AM.C1	0.531	0.042	-1
430	ATU.I2_5p	0.531	0.001	-1
431	MAG.C2	0.531	0.022	-1
432	GCA.C2	0.531	0.014	-1
433	T.A	0.531	0.041	1
434	TGG.I2_3p	0.531	0.014	-1
435	AUT.I1_3p	0.531	0.001	-1
436	GGC.I1_3p	0.531	0.01	-1
437	T.I1_3p	0.531	0.044	1
438	TTT.A	0.531	0.024	1
439	AAG.I1_5p	0.531	0.01	-1
440	UTA.I2_5p	0.531	0.001	-1
441	CT.I2_3p	0.531	0.029	-1
442	GTC.I2_5p	0.531	0.006	-1
443	AAU.I1_3p	0.531	0.001	-1
444	SS3.I2	0.531	0.054	1
445	GCT.I2_5p	0.531	0.008	-1
446	AGC.C2	0.531	0.017	-1
447	GC.I2_3p	0.531	0.032	-1
448	AGC.I2_5p	0.531	0.008	-1
449	TTM.C1	0.53	0.016	-1
450	ATA.I2_5p	0.53	0.015	1
451	GMT.I1_3p	0.53	0.011	-1
452	TM.A	0.53	0.035	-1
453	CAG.I1_5p	0.53	0.014	-1
454	TTG.I2_5p	0.53	0.01	1
455	TAU.C2	0.53	0.001	-1
456	GM.I1_3p	0.53	0.027	-1
457	MTG.I1_3p	0.53	0.018	-1
458	MGT.C2	0.53	0.005	-1
459	TAT.I1_3p	0.53	0.017	1
460	MMA.C1	0.53	0.02	-1
461	CT.C1	0.53	0.034	-1
462	CCA.A	0.53	0.02	-1
463	GTM.C2	0.53	0.008	-1
464	TC.C2	0.53	0.031	-1
465	AUG.A	0.53	0	-1
466	AGG.I2_3p	0.53	0.014	-1
467	AGC.C1	0.53	0.022	-1
468	AUG.I2_3p	0.53	0	-1
469	AGC.I1_3p	0.53	0.007	-1
470	TT.C2	0.53	0.04	1
471	TGG.I1_5p	0.53	0.012	-1
472	phastCons.C1	0.529	0.038	1
473	CA.C2	0.529	0.026	-1
474	TMM.I2_3p	0.529	0.01	-1
475	MT.A	0.529	0.034	-1
476	TAT.I2_5p	0.529	0.014	1
477	TAC.I2_3p	0.529	0.006	1
478	G.I1_3p	0.529	0.05	-1
479	CTC.I2_3p	0.529	0.014	-1
480	GGG.A	0.529	0.018	-1
481	GTA.I2_3p	0.529	0.007	1
482	TC.I2_5p	0.529	0.023	-1
483	logLen.A	0.529	0.051	-1
484	CAG.I2_3p	0.529	0.013	-1
485	TTG.A	0.529	0.021	1
486	A.cell_std_meth	0.529	0.027	-1
487	TAC.I1_3p	0.529	0.005	1
488	MM.I2_3p	0.529	0.038	-1
489	MTA.A	0.529	0.012	1
490	MMM.I2_3p	0.529	0.022	-1
491	UTA.I2_3p	0.529	0.001	-1
492	TAG.I2_5p	0.529	0.008	1
493	AAT.I2_3p	0.529	0.016	1
494	TAU.I2_5p	0.529	0	-1
495	MM.I1_3p	0.529	0.033	-1
496	MTG.I2_3p	0.529	0.013	-1
497	MAA.C2	0.529	0.018	1
498	CAC.I1_3p	0.529	0.008	-1
499	TCG.C1	0.528	0.01	1
500	AAU.I2_3p	0.528	0.001	-1
501	TGG.A	0.528	0.019	-1
502	GTM.C1	0.528	0.012	-1
503	UGT.I1_3p	0.528	0	-1
504	TAG.I2_3p	0.528	0.007	1
505	phastCons.I1_5p	0.528	0.038	1
506	CAG.A	0.528	0.021	-1
507	CGA.C2	0.528	0.004	-1
508	GA.C2	0.528	0.035	1
509	GG.I1_3p	0.528	0.038	-1
510	AAM.C2	0.528	0.019	1
511	TAC.I2_5p	0.528	0.006	1
512	ACA.A	0.528	0.021	1
513	GTG.A	0.528	0.019	-1
514	AM.I1_5p	0.528	0.038	-1
515	ACT.I1_3p	0.528	0.006	1
516	AGT.I2_3p	0.527	0.007	1
517	GAA.I1_5p	0.527	0.009	-1
518	AGG.A	0.527	0.018	-1
519	TG.I1_3p	0.527	0.025	-1
520	GGT.I2_3p	0.527	0.007	-1
521	UGT.A	0.527	0.001	-1
522	TCA.C1	0.527	0.014	-1
523	TCA.I1_3p	0.527	0.007	-1
524	AUT.C2	0.527	0.001	-1
525	UAA.A	0.527	0.001	-1
526	MMM.I1_3p	0.527	0.014	-1
527	CTG.C2	0.527	0.017	-1
528	UGU.C2	0.527	0	-1
529	A.I2_3p	0.527	0.04	1
530	AMG.I1_5p	0.527	0.002	-1
531	TM.I1_3p	0.527	0.021	-1
532	CCT.C1	0.527	0.016	-1
533	MMM.I2_5p	0.527	0.014	-1
534	MTT.C1	0.527	0.016	-1
535	MAM.C2	0.526	0.013	-1
536	CAT.C1	0.526	0.016	-1
537	GCT.I2_3p	0.526	0.008	-1
538	MGM.C2	0.526	0.006	-1
539	TTG.I1_3p	0.526	0.009	1
540	AM.I1_3p	0.526	0.016	1
541	CCA.I1_5p	0.526	0.011	-1
542	TG.I1_5p	0.526	0.029	-1
543	CTG.I2_5p	0.526	0.015	-1
544	GA.I1_5p	0.526	0.019	-1
545	TC.I2_3p	0.526	0.019	-1
546	TAU.I2_3p	0.526	0	-1
547	TUG.I1_5p	0.526	0.005	1
548	AAA.I2_5p	0.526	0.018	1
549	CGC.A	0.526	0.005	-1
550	MM.I2_5p	0.526	0.028	-1
551	MMT.C2	0.526	0.017	-1
552	CTG.C1	0.526	0.022	-1
553	UGU.I2_3p	0.526	0	-1
554	G.I2_5p	0.526	0.045	-1
555	CAG.C1	0.526	0.018	-1
556	CCA.I1_3p	0.526	0.009	-1
557	CCT.I2_5p	0.526	0.011	-1
558	UUG.I1_5p	0.526	0.027	1
559	TTG.I2_3p	0.526	0.009	1
560	AGA.C2	0.526	0.021	1
561	GG.I2_5p	0.526	0.037	-1
562	CGG.C1	0.526	0.026	1
563	GGC.I2_3p	0.526	0.012	-1
564	GMT.C2	0.525	0.015	-1
565	GUG.A	0.525	0.001	-1
566	AA.I2_5p	0.525	0.032	1
567	GCC.I2_5p	0.525	0.011	-1
568	GUG.C1	0.525	0.032	1
569	MGM.A	0.525	0.004	-1
570	MTA.I2_5p	0.525	0.004	1
571	TCG.I1_5p	0.525	0.004	1
572	ACC.C2	0.525	0.01	-1
573	CCG.I1_5p	0.525	0.022	1
574	MA.I2_5p	0.525	0.013	-1
575	CAC.A	0.525	0.013	-1
576	GM.I2_5p	0.525	0.023	-1
577	UTA.C2	0.525	0	-1
578	CCT.I2_3p	0.525	0.011	-1
579	GTA.C2	0.525	0.008	1
580	AGT.I1_3p	0.524	0.006	1
581	UGU.I1_5p	0.524	0.021	1
582	M.I2_5p	0.524	0.026	-1
583	GAC.C2	0.524	0.01	-1
584	CG.I1_3p	0.524	0.007	-1
585	GUG.I2_3p	0.524	0	-1
586	GGC.I2_5p	0.524	0.009	-1
587	MMA.I2_5p	0.524	0.008	-1
588	CT.I2_5p	0.524	0.026	-1
589	GGC.C1	0.524	0.02	1
590	CAG.I1_3p	0.524	0.008	-1
591	GM.I2_3p	0.524	0.025	-1
592	CTC.I1_3p	0.524	0.012	-1
593	AGM.C2	0.524	0.014	-1
594	AUG.I1_3p	0.524	0	-1
595	AGG.C2	0.524	0.015	-1
596	GAG.I2_5p	0.524	0.012	-1
597	TTT.I1_5p	0.524	0.036	1
598	MMA.I2_3p	0.524	0.011	-1
599	CA.I2_3p	0.524	0.021	-1
600	TUG.C1	0.524	0.01	1
601	MT.C2	0.524	0.024	-1
602	GCT.A	0.524	0.014	-1
603	TMM.I2_5p	0.523	0.007	-1
604	UGU.C1	0.523	0.025	1
605	CCA.C2	0.523	0.011	-1
606	UGT.C1	0.523	0.006	1
607	AAA.I2_3p	0.523	0.02	1
608	GCA.I1_5p	0.523	0.006	-1
609	GAC.C1	0.523	0.01	-1
610	TGT.I2_5p	0.523	0.006	1
611	TAG.I1_3p	0.523	0.006	1
612	TGC.A	0.523	0.014	-1
613	TAG.A	0.523	0.007	1
614	MMA.A	0.523	0.017	-1
615	GAG.C2	0.523	0.019	-1
616	TMA.I1_5p	0.523	0.011	-1
617	TCG.C2	0.523	0.004	-1
618	TM.C2	0.523	0.021	-1
619	GMA.I2_5p	0.523	0.006	-1
620	AMA.I1_3p	0.523	0.005	1
621	CTA.A	0.523	0.01	1
622	TCC.C2	0.523	0.012	-1
623	UGA.A	0.523	0	-1
624	GTM.I1_3p	0.523	0.005	-1
625	ATA.I1_3p	0.522	0.011	1
626	TCG.A	0.522	0.003	-1
627	GMM.I1_3p	0.522	0.009	-1
628	TUA.C2	0.522	0	-1
629	GGM.A	0.522	0.017	-1
630	MGT.I1_5p	0.522	0.002	-1
631	TT.I1_5p	0.522	0.037	1
632	MT.I2_3p	0.522	0.015	-1
633	GMA.C2	0.522	0.01	-1
634	TMM.I1_3p	0.522	0.01	-1
635	I1_3p.cell_std_meth	0.522	0.011	-1
636	AAC.C2	0.522	0.016	1
637	TGA.I1_3p	0.522	0.005	1
638	AM.A	0.522	0.023	1
639	AA.I2_3p	0.522	0.028	1
640	GTT.A	0.522	0.014	1
641	GAT.I2_3p	0.522	0.005	1
642	MAT.I2_3p	0.522	0.005	1
643	GGA.A	0.522	0.015	-1
644	GTG.I1_3p	0.522	0.01	-1
645	GTT.I1_5p	0.521	0.007	1
646	A.I2_5p	0.521	0.035	1
647	UTA.I1_3p	0.521	0.001	-1
648	GCG.I1_5p	0.521	0.021	1
649	GG.C1	0.521	0.031	1
650	AGG.I2_5p	0.521	0.013	-1
651	logLen.I1_I2	0.521	0.032	1
652	UG.I1_3p	0.521	0.001	-1
653	GTT.I2_3p	0.521	0.007	1
654	GCC.I2_3p	0.521	0.01	-1
655	ATG.I1_5p	0.521	0.007	-1
656	TGG.I1_3p	0.521	0.01	-1
657	UGM.I1_5p	0.521	0	1
658	TCA.I1_5p	0.521	0.006	-1
659	MAG.I2_3p	0.521	0.01	-1
660	TGC.I2_3p	0.521	0.006	-1
661	CGT.A	0.521	0.003	-1
662	MTT.I2_5p	0.521	0.007	1
663	CGC.I1_5p	0.521	0.016	1
664	MGA.C2	0.521	0.002	-1
665	MAM.A	0.521	0.011	-1
666	AAU.A	0.52	0.001	-1
667	GGA.I2_3p	0.52	0.008	-1
668	ACT.I2_5p	0.52	0.004	1
669	GTC.I2_3p	0.52	0.004	-1
670	AMT.C2	0.52	0.011	1
671	GAC.I2_3p	0.52	0.003	-1
672	MAT.I1_5p	0.52	0.008	-1
673	ACG.I1_3p	0.52	0.001	-1
674	TGC.C2	0.52	0.01	-1
675	MA.C2	0.52	0.011	-1
676	UGG.C1	0.52	0.036	1
677	TTC.I1_3p	0.52	0.008	-1
678	ATM.I2_5p	0.52	0.002	1
679	CTC.C1	0.52	0.009	-1
680	GTG.I1_5p	0.52	0.013	-1
681	MTT.I2_3p	0.52	0.007	1
682	AMT.A	0.52	0.005	1
683	TMA.I2_3p	0.52	0.004	1
684	UGG.I1_5p	0.52	0.03	1
685	MAG.I2_5p	0.52	0.011	-1
686	MGU.I1_5p	0.52	0	1
687	UGA.I1_5p	0.52	0.004	1
688	CGG.I1_5p	0.52	0.025	1
689	AAM.I2_5p	0.52	0.003	1
690	CAC.C1	0.52	0.009	-1
691	MTM.I2_3p	0.52	0.011	-1
692	CG.C1	0.519	0.04	1
693	CGA.I1_3p	0.519	0.001	-1
694	TM.I2_3p	0.519	0.009	-1
695	GGU.C1	0.519	0.035	1
696	logLen.A_I1	0.519	0.037	-1
697	GTG.I2_3p	0.519	0.009	-1
698	MGU.C1	0.519	0	1
699	AMA.I1_5p	0.519	0.009	-1
700	MTM.I2_5p	0.519	0.011	-1
701	TUG.C2	0.519	0	-1
702	GAA.C1	0.519	0.02	1
703	TAM.A	0.519	0.008	1
704	CAA.C2	0.519	0.013	1
705	TAU.I1_3p	0.519	0	-1
706	CAC.I2_5p	0.519	0.006	-1
707	GUG.I1_5p	0.519	0.025	1
708	TMG.C2	0.519	0.003	-1
709	GCA.I2_3p	0.519	0.007	-1
710	ACG.A	0.519	0.004	-1
711	MT.I1_3p	0.519	0.019	-1
712	AMT.I1_5p	0.519	0.006	-1
713	MAA.I1_5p	0.519	0.006	-1
714	ATG.C1	0.519	0.016	1
715	AMA.C1	0.519	0.012	-1
716	GCG.A	0.519	0.006	-1
717	TG.I2_3p	0.518	0.015	-1
718	TGM.I2_5p	0.518	0.006	-1
719	UGT.I2_5p	0.518	0	-1
720	GAA.I1_3p	0.518	0.005	1
721	CAT.I1_5p	0.518	0.006	-1
722	MTG.C2	0.518	0.012	-1
723	ACC.A	0.518	0.008	-1
724	GGM.I2_3p	0.518	0.01	-1
725	GGM.I1_3p	0.518	0.008	-1
726	TMG.A	0.518	0.002	-1
727	TTM.I2_3p	0.518	0.006	1
728	GGM.C1	0.518	0.013	-1
729	UGM.C1	0.518	0	1
730	AMM.C2	0.518	0.008	-1
731	GT.I2_5p	0.518	0.008	1
732	CTA.I1_3p	0.518	0.003	1
733	CGA.I1_5p	0.518	0.003	1
734	MTA.C2	0.518	0.005	1
735	AUG.C1	0.517	0.006	1
736	ACT.A	0.517	0.004	1
737	GT.A	0.517	0.016	-1
738	CTG.I1_5p	0.517	0.009	-1
739	MAG.A	0.517	0.014	-1
740	TGG.C2	0.517	0.008	-1
741	GMG.A	0.517	0.004	-1
742	GUA.C1	0.517	0.012	1
743	AGG.I1_5p	0.517	0.008	-1
744	CAC.I2_3p	0.517	0.006	-1
745	CCC.C1	0.517	0.007	-1
746	UGU.A	0.517	0	-1
747	AC.C1	0.517	0.013	-1
748	ACC.C1	0.517	0.008	-1
749	GMT.I2_3p	0.517	0.006	-1
750	MMG.C1	0.517	0.006	-1
751	TGM.I1_3p	0.517	0.007	-1
752	UAA.C1	0.517	0.004	1
753	TAG.C2	0.517	0.005	1
754	MG.I1_3p	0.516	0.006	-1
755	TTM.I2_5p	0.516	0.005	1
756	CAA.I1_5p	0.516	0.003	-1
757	AGM.I2_5p	0.516	0.005	-1
758	MGA.I1_3p	0.516	0	-1
759	TTM.I1_5p	0.516	0.01	-1
760	CCA.C1	0.516	0.009	-1
761	TMA.I1_3p	0.516	0.005	-1
762	G.C1	0.516	0.027	1
763	TCT.C2	0.516	0.008	-1
764	AGC.I2_3p	0.516	0.005	-1
765	AGM.I1_3p	0.516	0.005	-1
766	TGM.A	0.516	0.01	-1
767	GMG.C1	0.516	0.009	-1
768	SS5.I1	0.516	0.023	-1
769	TCT.I1_5p	0.516	0.007	-1
770	GMT.I2_5p	0.516	0.005	-1
771	AA.C1	0.516	0.023	1
772	MTA.C1	0.515	0.007	-1
773	GTA.A	0.515	0.006	1
774	ACA.I1_5p	0.515	0.006	-1
775	AMA.I2_3p	0.515	0.005	1
776	GGT.I2_5p	0.515	0.004	-1
777	TMA.I2_5p	0.515	0.004	1
778	TMM.C2	0.515	0.008	-1
779	AG.I2_3p	0.515	0.014	-1
780	UTA.C1	0.515	0.004	1
781	MU.C2	0.515	0	-1
782	MA.I2_3p	0.515	0.009	-1
783	SS5.I2	0.515	0.021	1
784	ATT.C1	0.515	0.01	-1
785	UTU.C1	0.515	0.019	1
786	UGG.I2_3p	0.515	0	-1
787	GGT.C2	0.515	0.004	-1
788	CG.I1_5p	0.515	0.052	1
789	AGT.I2_5p	0.515	0.005	1
790	TM.I2_5p	0.515	0.008	-1
791	MTT.I1_5p	0.515	0.01	-1
792	GAG.A	0.515	0.01	-1
793	TAG.C1	0.515	0.003	1
794	UM.C2	0.515	0	-1
795	AAT.C1	0.515	0.013	1
796	GAG.I2_3p	0.515	0.007	-1
797	AC.I1_5p	0.515	0.012	-1
798	CGT.I1_5p	0.514	0.003	1
799	AGG.C1	0.514	0.009	1
800	C1.cell_mean_meth	0.514	0.099	-1
801	AMT.C1	0.514	0.007	-1
802	TAM.C1	0.514	0.006	-1
803	AMG.C1	0.514	0.006	-1
804	GAT.C1	0.514	0.008	1
805	GCA.I1_3p	0.514	0.002	-1
806	MTA.I1_5p	0.514	0.005	-1
807	MA.I1_3p	0.514	0.006	-1
808	CTA.I2_5p	0.514	0.002	1
809	C.C1	0.514	0.021	-1
810	MGM.I1_5p	0.514	0.002	-1
811	TAC.A	0.514	0.006	1
812	TCT.I2_5p	0.514	0.008	-1
813	AAM.I2_3p	0.514	0.002	1
814	ACC.I2_3p	0.514	0.003	-1
815	AAU.C1	0.514	0.004	1
816	TGG.I2_5p	0.514	0.007	-1
817	TU.C1	0.514	0.053	1
818	UAG.C1	0.514	0.017	1
819	GCG.C1	0.514	0.019	1
820	MGT.A	0.514	0.001	-1
821	GMM.I2_5p	0.514	0.008	-1
822	GAC.I1_5p	0.514	0.002	-1
823	TGT.I1_5p	0.514	0.01	-1
824	AC.I1_3p	0.514	0.006	1
825	GMA.I2_3p	0.514	0.006	-1
826	AGA.I1_3p	0.514	0.003	1
827	AMG.A	0.514	0.002	-1
828	CGC.C1	0.514	0.013	1
829	GGT.I1_5p	0.514	0.003	-1
830	ATM.I1_5p	0.514	0.004	-1
831	ACC.I1_5p	0.514	0.003	-1
832	MAM.I1_3p	0.514	0.005	-1
833	TG.C1	0.514	0.014	-1
834	GAG.I1_3p	0.514	0.006	-1
835	logLen.I2	0.513	0.032	-1
836	AC.A	0.513	0.011	1
837	ACT.C2	0.513	0.008	1
838	MMA.C2	0.513	0.006	-1
839	CTA.C2	0.513	0.004	1
840	ATU.C2	0.513	0.001	-1
841	UUG.C1	0.513	0.022	1
842	TTC.C1	0.513	0.006	-1
843	TTG.I1_5p	0.513	0.005	1
844	GCT.C1	0.513	0.008	-1
845	TGM.C2	0.513	0.005	-1
846	GGT.C1	0.513	0.006	1
847	MU.I1_5p	0.513	0	1
848	AAM.I1_5p	0.513	0.004	-1
849	CAT.A	0.513	0.007	-1
850	TGT.C1	0.513	0.006	-1
851	MGM.C1	0.513	0.008	-1
852	AUT.C1	0.513	0.004	1
853	GCA.A	0.513	0.006	-1
854	CC.C1	0.513	0.014	-1
855	GA.I2_5p	0.513	0.008	-1
856	TTA.I1_5p	0.513	0.009	1
857	CGG.I1_3p	0.513	0.001	-1
858	MAA.I1_3p	0.513	0.002	1
859	UGT.I1_5p	0.513	0.005	1
860	AM.I2_5p	0.513	0.012	1
861	GTT.I1_3p	0.513	0.004	1
862	AGC.A	0.513	0.009	-1
863	GCA.C1	0.513	0.009	-1
864	TGM.I2_3p	0.512	0.004	-1
865	AGA.I2_5p	0.512	0.005	-1
866	ACA.C1	0.512	0.005	-1
867	GUG.I2_5p	0.512	0	-1
868	MMT.I2_5p	0.512	0.006	-1
869	TUU.C1	0.512	0.017	1
870	GTU.C1	0.512	0.011	1
871	GMT.A	0.512	0.007	-1
872	AMG.I1_3p	0.512	0.001	-1
873	GTM.I2_5p	0.512	0.004	-1
874	CGT.C1	0.512	0.004	1
875	GT.C2	0.512	0.01	-1
876	A.I1_5p	0.512	0.033	-1
877	CT.I1_5p	0.512	0.009	-1
878	T.I1_5p	0.512	0.013	1
879	CTT.I2_3p	0.512	0.004	1
880	GUM.C1	0.512	0	1
881	UM.A	0.512	0	-1
882	GGM.I2_5p	0.512	0.006	-1
883	AGG.I1_3p	0.512	0.008	-1
884	TCT.C1	0.512	0.007	-1
885	MGT.I2_3p	0.512	0	1
886	CAT.I2_3p	0.512	0.003	1
887	GAM.C2	0.512	0.005	-1
888	CCG.C1	0.512	0.014	1
889	ACG.I2_3p	0.512	0.001	-1
890	MMT.I2_3p	0.512	0.006	-1
891	TCA.C2	0.512	0.005	-1
892	UG.C1	0.512	0.067	1
893	ACC.I1_3p	0.512	0.002	-1
894	TTU.I1_5p	0.512	0.009	1
895	GTA.C1	0.512	0.005	1
896	GGA.I1_3p	0.512	0.007	-1
897	TC.C1	0.512	0.009	-1
898	ATU.C1	0.512	0.003	1
899	TGC.C1	0.511	0.008	-1
900	CTT.C2	0.511	0.006	-1
901	GT.I2_3p	0.511	0.003	1
902	GMM.I2_3p	0.511	0.007	-1
903	UTM.I1_5p	0.511	0	1
904	TCA.I2_3p	0.511	0.002	1
905	GMU.I1_5p	0.511	0	1
906	AMM.A	0.511	0.006	-1
907	AAG.I2_5p	0.511	0.003	-1
908	GAC.I1_3p	0.511	0.002	-1
909	MTA.I2_3p	0.511	0.002	1
910	CAC.I1_5p	0.511	0.007	-1
911	TAM.C2	0.511	0.004	1
912	UUA.C1	0.511	0.008	1
913	ATM.C1	0.511	0.003	-1
914	MAA.I2_5p	0.511	0.001	1
915	MTG.I2_5p	0.511	0.009	-1
916	GUM.I1_5p	0.511	0	1
917	GTT.C2	0.511	0.009	1
918	TCT.I2_3p	0.511	0.006	-1
919	TTC.I2_3p	0.511	0.003	1
920	MGG.I1_5p	0.511	0.002	-1
921	AG.A	0.511	0.009	1
922	UGT.I2_3p	0.511	0	-1
923	TCT.I1_3p	0.511	0.007	-1
924	MU.A	0.511	0	-1
925	AU.C1	0.511	0.033	1
926	AM.I2_3p	0.51	0.005	1
927	TUT.C1	0.51	0.009	1
928	CGA.I2_3p	0.51	0	-1
929	MUA.C2	0.51	0	-1
930	GAG.I1_5p	0.51	0.004	-1
931	GTG.I2_5p	0.51	0.007	-1
932	TMT.C2	0.51	0.004	-1
933	CA.A	0.51	0.01	-1
934	MUU.I1_5p	0.51	0	1
935	CAT.I2_5p	0.51	0.003	-1
936	UM.C1	0.51	0	1
937	ACA.I1_3p	0.51	0.002	1
938	AC.C2	0.51	0.008	-1
939	TCG.I1_3p	0.51	0.001	-1
940	CGT.I1_3p	0.51	0.001	-1
941	UM.I1_5p	0.51	0	1
942	ATA.I1_5p	0.51	0.006	-1
943	GAC.A	0.51	0.003	-1
944	MTM.I1_3p	0.51	0.008	-1
945	TG.C2	0.51	0.015	1
946	GMG.I1_5p	0.51	0.002	-1
947	GGA.C1	0.51	0.004	1
948	MT.I2_5p	0.51	0.007	-1
949	MTU.I1_5p	0.51	0	1
950	GGA.I2_5p	0.51	0.005	-1
951	CAA.I2_3p	0.51	0.001	-1
952	GGU.I1_5p	0.51	0.035	1
953	UMT.I1_5p	0.51	0	1
954	TTU.C1	0.509	0.007	1
955	TAM.I1_5p	0.509	0.002	-1
956	GU.C1	0.509	0.067	1
957	CG.I2_3p	0.509	0.005	-1
958	AMT.I2_3p	0.509	0.002	1
959	TTM.I1_3p	0.509	0.004	-1
960	GTT.C1	0.509	0.007	1
961	GTG.C1	0.509	0.009	-1
962	TGA.I2_3p	0.509	0.005	1
963	MAG.I1_3p	0.509	0.003	-1
964	MMG.I1_5p	0.509	0.002	-1
965	CGC.I2_3p	0.509	0.001	-1
966	MGA.C1	0.509	0.006	-1
967	MUT.I1_5p	0.509	0	1
968	TMA.C2	0.509	0.004	-1
969	CCC.I1_5p	0.509	0.012	1
970	UTT.I1_5p	0.509	0.011	1
971	GTC.I1_5p	0.509	0.002	-1
972	UA.C1	0.509	0.039	1
973	AMG.I2_5p	0.509	0	1
974	TGA.I2_5p	0.509	0.003	1
975	ACC.I2_5p	0.509	0.002	-1
976	CTA.I1_5p	0.509	0.002	-1
977	GMU.C2	0.509	0	-1
978	U.C1	0.508	0.08	1
979	AG.C1	0.508	0.014	-1
980	CAA.C1	0.508	0.006	1
981	MU.C1	0.508	0	1
982	TAG.I1_5p	0.508	0.002	1
983	MMA.I1_3p	0.508	0.005	-1
984	AMA.C2	0.508	0.009	1
985	AGT.A	0.508	0.005	1
986	TUG.I2_3p	0.508	0	-1
987	UMA.C2	0.508	0	-1
988	TGT.I1_3p	0.508	0.004	-1
989	MGG.I1_3p	0.508	0.001	-1
990	UT.C1	0.508	0.055	1
991	CTT.I1_5p	0.508	0.004	1
992	GAT.I1_3p	0.508	0.003	1
993	UUU.I1_5p	0.508	0.033	1
994	UGG.I2_5p	0.508	0	-1
995	GA.I2_3p	0.508	0.006	-1
996	GUT.C1	0.508	0.019	1
997	MGA.I1_5p	0.508	0.001	-1
998	UMM.I1_5p	0.508	0	1
999	AUG.I1_5p	0.508	0.003	1
1000	GAU.C1	0.508	0.007	1
1001	TCA.A	0.508	0.005	-1
1002	GTM.I2_3p	0.508	0.003	-1
1003	CTT.C1	0.508	0.004	-1
1004	I2_3p.cell_std_meth	0.508	0.005	-1
1005	TCC.I1_5p	0.507	0.005	1
1006	MMU.I1_5p	0.507	0	1
1007	GAG.C1	0.507	0.009	-1
1008	AAC.C1	0.507	0.007	1
1009	MGT.C1	0.507	0.003	-1
1010	ATG.I2_5p	0.507	0.002	1
1011	ACT.I1_5p	0.507	0.001	-1
1012	UGM.A	0.507	0	-1
1013	MUU.C1	0.507	0	1
1014	AAA.C1	0.507	0.012	1
1015	GAM.I2_3p	0.507	0.002	-1
1016	GTU.I1_5p	0.507	0.008	1
1017	CCG.I2_3p	0.507	0.001	-1
1018	TG.I2_5p	0.507	0.01	-1
1019	MMU.C2	0.507	0	-1
1020	MGA.I2_3p	0.507	0	-1
1021	MAT.I1_3p	0.507	0.001	1
1022	AGM.I2_3p	0.507	0.003	-1
1023	UAM.C2	0.507	0	-1
1024	MU.I2_5p	0.507	0	-1
1025	UGG.I1_3p	0.507	0	-1
1026	UG.I1_5p	0.507	0.068	1
1027	AUU.C1	0.507	0.006	1
1028	AA.I1_5p	0.507	0.008	-1
1029	TUU.I1_5p	0.507	0.017	1
1030	TCT.A	0.507	0.007	-1
1031	CTT.I1_3p	0.507	0.005	-1
1032	UMT.A	0.507	0	-1
1033	GAA.I2_5p	0.507	0.002	-1
1034	MUU.C2	0.507	0	-1
1035	CAT.I1_3p	0.506	0.002	-1
1036	AAG.C1	0.506	0.005	1
1037	AGT.I1_5p	0.506	0.001	1
1038	TUT.I1_5p	0.506	0.01	1
1039	I2_5p.cell_std_meth	0.506	0.011	-1
1040	MMG.I2_3p	0.506	0.001	-1
1041	CC.I1_5p	0.506	0.018	1
1042	AT.C1	0.506	0.008	1
1043	GUM.C2	0.506	0	-1
1044	GT.I1_5p	0.506	0.007	-1
1045	MGU.A	0.506	0	-1
1046	GUT.I1_5p	0.506	0.014	1
1047	AAC.I2_5p	0.506	0.001	1
1048	AT.I1_5p	0.506	0.011	-1
1049	ATT.I1_5p	0.506	0.004	1
1050	MTU.C2	0.506	0	-1
1051	UUM.C2	0.506	0	-1
1052	AGU.C1	0.506	0.015	1
1053	UMT.C1	0.506	0	1
1054	UAM.I2_5p	0.506	0	-1
1055	MAM.I2_3p	0.506	0.004	-1
1056	GGA.C2	0.506	0.005	-1
1057	AGU.I1_5p	0.506	0.009	1
1058	GMG.I1_3p	0.506	0.001	-1
1059	MGT.I2_5p	0.505	0	1
1060	MGM.I2_3p	0.505	0.001	-1
1061	I1_5p.cell_mean_meth	0.505	0.099	-1
1062	AMU.C2	0.505	0	-1
1063	TCG.I2_5p	0.505	0	-1
1064	TGC.I1_5p	0.505	0.002	-1
1065	AG.C2	0.505	0.008	-1
1066	ATA.C1	0.505	0.003	-1
1067	TU.I1_5p	0.505	0.051	1
1068	CAA.I2_5p	0.505	0.001	-1
1069	UUM.I1_5p	0.505	0	1
1070	CGG.I2_3p	0.505	0.001	-1
1071	AGM.A	0.505	0.005	-1
1072	MUU.I2_5p	0.505	0	-1
1073	UM.I2_3p	0.505	0	-1
1074	GUU.I1_5p	0.505	0.03	1
1075	UTT.C1	0.505	0.009	1
1076	T.C1	0.505	0.013	-1
1077	MUA.A	0.505	0	-1
1078	UU.C1	0.505	0.058	1
1079	UT.I1_5p	0.505	0.057	1
1080	UTM.I2_3p	0.505	0	-1
1081	MGM.I1_3p	0.505	0	-1
1082	TMG.I1_5p	0.505	0.001	-1
1083	TG.A	0.505	0.008	-1
1084	TAC.C2	0.505	0.002	1
1085	MUT.C1	0.505	0	1
1086	TTT.C2	0.505	0.009	1
1087	TMU.A	0.505	0	-1
1088	TGU.C1	0.505	0.013	1
1089	GTA.I1_5p	0.505	0.002	1
1090	UGA.C1	0.505	0.006	1
1091	U.I1_5p	0.505	0.086	1
1092	MMU.I2_5p	0.505	0	-1
1093	GA.C1	0.505	0.006	1
1094	AAT.I1_5p	0.505	0.003	-1
1095	UUM.I1_3p	0.504	0	-1
1096	TUM.C2	0.504	0	-1
1097	UTM.I2_5p	0.504	0	-1
1098	UMM.C2	0.504	0	-1
1099	phastCons.I1_3p	0.504	0.011	1
1100	MGG.C1	0.504	0.007	-1
1101	ATM.C2	0.504	0.003	1
1102	UUT.I1_5p	0.504	0.019	1
1103	MUG.C2	0.504	0	-1
1104	AUA.C1	0.504	0.004	1
1105	MAU.I2_3p	0.504	0	-1
1106	AUU.I1_5p	0.504	0.004	1
1107	GCC.I1_5p	0.504	0.01	1
1108	GUU.C1	0.504	0.023	1
1109	TMU.C2	0.504	0	-1
1110	AG.I1_3p	0.504	0.008	-1
1111	C.I1_5p	0.504	0.017	1
1112	MUT.A	0.504	0	-1
1113	TMG.I1_3p	0.504	0.001	-1
1114	UU.I1_5p	0.504	0.072	1
1115	GGG.C1	0.504	0.009	1
1116	UMT.I2_3p	0.504	0	-1
1117	UUM.I2_5p	0.504	0	-1
1118	TMU.C1	0.504	0	1
1119	MAU.C2	0.504	0	-1
1120	GT.C1	0.504	0.006	1
1121	TUM.A	0.504	0	-1
1122	UAG.I1_5p	0.504	0.01	1
1123	GAC.I2_5p	0.504	0.001	-1
1124	MUT.C2	0.504	0	-1
1125	UGM.I2_3p	0.504	0	-1
1126	UMT.C2	0.504	0	-1
1127	TCG.I2_3p	0.504	0	-1
1128	UMA.I2_3p	0.504	0	-1
1129	MAM.I2_5p	0.504	0.002	-1
1130	UTU.I1_5p	0.504	0.018	1
1131	MMU.A	0.504	0	-1
1132	GU.I1_5p	0.504	0.071	1
1133	MTU.I2_5p	0.503	0	1
1134	AUM.C2	0.503	0	-1
1135	MMU.C1	0.503	0	1
1136	UTM.C2	0.503	0	-1
1137	ACG.I2_5p	0.503	0	1
1138	MTU.A	0.503	0	-1
1139	GUM.A	0.503	0	-1
1140	GUA.I1_5p	0.503	0.005	1
1141	UUU.C1	0.503	0.02	1
1142	UMG.C2	0.503	0	-1
1143	UTM.A	0.503	0	-1
1144	GMU.I2_5p	0.503	0	-1
1145	UTG.I1_5p	0.503	0.018	1
1146	TUM.I1_3p	0.503	0	-1
1147	AUM.C1	0.503	0	1
1148	MUA.I2_5p	0.503	0	-1
1149	AC.I2_3p	0.503	0.004	-1
1150	UMM.A	0.503	0	-1
1151	GGT.I1_3p	0.503	0.001	-1
1152	TTC.I1_5p	0.503	0.002	1
1153	UUG.I1_3p	0.503	0	-1
1154	UMA.I2_5p	0.503	0	-1
1155	MGU.C2	0.502	0	-1
1156	TUM.I2_5p	0.502	0	1
1157	GUM.I2_3p	0.502	0	-1
1158	TMT.A	0.502	0.004	-1
1159	MG.I2_3p	0.502	0.004	-1
1160	MGU.I2_3p	0.502	0	-1
1161	TUA.C1	0.502	0.004	1
1162	AUM.I1_3p	0.502	0	1
1163	UUM.A	0.502	0	-1
1164	UM.I1_3p	0.502	0	-1
1165	AMU.I1_3p	0.502	0	1
1166	ACA.I2_3p	0.502	0.002	1
1167	MGT.I1_3p	0.502	0.001	-1
1168	TGT.C2	0.502	0.005	1
1169	UGM.I1_3p	0.502	0	1
1170	AU.I1_5p	0.502	0.025	1
1171	MUA.C1	0.502	0	1
1172	AUG.I2_5p	0.502	0	1
1173	TUM.I2_3p	0.501	0	-1
1174	UTG.C1	0.501	0.016	1
1175	MMU.I2_3p	0.501	0	-1
1176	GC.I1_5p	0.501	0.021	1
1177	AAA.I1_5p	0.501	0.005	1
1178	AMU.A	0.501	0	-1
1179	MUG.I1_3p	0.501	0	-1
1180	AUM.I2_3p	0.501	0	-1
1181	TT.C1	0.501	0.004	-1
1182	MUG.I2_5p	0.501	0	-1
1183	MUT.I2_5p	0.501	0	1
1184	CTT.A	0.501	0.003	-1
1185	GMU.I2_3p	0.501	0	1
1186	UMG.I2_5p	0.501	0	-1
1187	logLen.A_I2	0.501	0.009	-1
1188	TMT.I2_5p	0.501	0.003	-1
1189	UAU.C1	0.501	0.005	1
1190	UAM.I2_3p	0.501	0	-1
1191	MTU.C1	0.501	0	1
1192	UMT.I1_3p	0.501	0	-1
1193	UMA.I1_3p	0.501	0	-1
1194	MUA.I1_3p	0.501	0	1
1195	MAU.I1_3p	0.501	0	-1
1196	UMG.I1_3p	0.501	0	-1
1197	TAU.C1	0.501	0.003	1
1198	MGG.I2_3p	0.501	0.001	-1
1199	UAT.C1	0.501	0.003	1
1200	MAU.I1_5p	0.501	0	-1
1201	TMU.I1_3p	0.501	0	-1
1202	GMU.I1_3p	0.501	0	-1
1203	MGU.I1_3p	0.501	0	1
1204	ACG.I1_5p	0.501	0	1
1205	TUA.I1_5p	0.501	0.002	1
1206	MUU.A	0.501	0	-1
1207	UGM.C2	0.501	0	1
1208	UUG.I2_5p	0.5	0	1
1209	AMU.C1	0.5	0	-1
1210	TGT.I2_3p	0.5	0.002	1
1211	MUT.I1_3p	0.5	0	-1
1212	UMG.C1	0.5	0	1
1213	AMG.I2_3p	0.5	0.001	-1
1214	UMA.C1	0.5	0	1
1215	MUG.I1_5p	0.5	0	-1
1216	CGC.I1_3p	0.5	0.001	-1
1217	ATC.C1	0.5	0.003	1
1218	UMG.A	0.5	0	-1
1219	MUG.I2_3p	0.5	0	-1
1220	AMU.I1_5p	0.5	0	-1
1221	MUM.I1_3p	0.5	0	0
1222	MUM.C2	0.5	0	0
1223	UMU.I1_3p	0.5	0	0
1224	MUM.I2_3p	0.5	0	0
1225	MUM.I2_5p	0.5	0	0
1226	UMU.I2_5p	0.5	0	0
1227	UMU.I1_5p	0.5	0	0
1228	MUM.I1_5p	0.5	0	0
1229	UMU.C2	0.5	0	0
1230	UMU.C1	0.5	0	0
1231	MUM.C1	0.5	0	0
1232	MUM.A	0.5	0	0
1233	UMU.A	0.5	0	0
1234	UMU.I2_3p	0.5	0	0
1235	TGU.I1_5p	0.5	0.009	1
1236	GMU.A	0.5	0	-1
1237	TTA.C1	0.5	0.002	1
1238	UAM.C1	0.5	0	-1
1239	TMG.C1	0.5	0.002	-1
1240	UAU.I1_5p	0.499	0.004	1
1241	UUT.C1	0.499	0.016	1
1242	UMG.I2_3p	0.499	0	-1
1243	UA.I1_5p	0.499	0.026	1
1244	ATG.I2_3p	0.499	0.002	1
1245	GCG.I1_3p	0.499	0.001	-1
1246	ACA.C2	0.499	0.004	1
1247	UMG.I1_5p	0.499	0	-1
1248	MUG.A	0.499	0	1
1249	TMU.I2_3p	0.499	0	1
1250	MMG.I1_3p	0.499	0	-1
1251	UMM.I1_3p	0.499	0	1
1252	TUM.I1_5p	0.499	0	-1
1253	TUG.I1_3p	0.499	0	-1
1254	GAU.I1_5p	0.499	0.006	1
1255	GUM.I2_5p	0.498	0	-1
1256	TTG.C1	0.498	0.002	-1
1257	UAM.I1_3p	0.498	0	-1
1258	ATC.I2_3p	0.498	0.001	-1
1259	TUM.C1	0.498	0	-1
1260	UUA.I1_5p	0.498	0.006	1
1261	UG.I2_5p	0.498	0.001	-1
1262	UMM.I2_5p	0.498	0	1
1263	UUM.I2_3p	0.498	0	1
1264	MTU.I2_3p	0.498	0	-1
1265	AMU.I2_3p	0.498	0	-1
1266	CCG.I1_3p	0.498	0.001	-1
1267	AUT.I1_5p	0.498	0.003	1
1268	ACG.C1	0.498	0.001	1
1269	MGA.A	0.498	0.002	1
1270	UUM.C1	0.498	0	-1
1271	AUM.I1_5p	0.497	0	1
1272	TMU.I1_5p	0.497	0	1
1273	UAM.A	0.497	0	1
1274	MUT.I2_3p	0.497	0	1
1275	MUG.C1	0.497	0	1
1276	UGM.I2_5p	0.497	0	-1
1277	UMM.I2_3p	0.497	0	-1
1278	GGC.I1_5p	0.497	0.01	1
1279	TMU.I2_5p	0.496	0	-1
1280	AMU.I2_5p	0.496	0	1
1281	MAU.I2_5p	0.496	0	1
1282	UM.I2_5p	0.496	0	-1
1283	MU.I1_3p	0.496	0	1
1284	AAU.I1_5p	0.496	0.002	1
1285	ATU.I1_5p	0.496	0.002	1
1286	MGU.I2_5p	0.496	0	-1
1287	UMT.I2_5p	0.496	0	-1
1288	GCC.C1	0.496	0.001	-1
1289	MUU.I1_3p	0.496	0	1
1290	UGA.I1_3p	0.496	0	-1
1291	MU.I2_3p	0.496	0	1
1292	UMM.C1	0.496	0	-1
1293	MMU.I1_3p	0.496	0	1
1294	UMA.I1_5p	0.496	0	-1
1295	MUU.I2_3p	0.495	0	1
1296	AUM.I2_5p	0.495	0	1
1297	AMM.I2_3p	0.495	0.001	-1
1298	MTU.I1_3p	0.495	0	1
1299	MUA.I2_3p	0.495	0	-1
1300	UTM.C1	0.495	0	-1
1301	UTA.I1_5p	0.495	0.001	1
1302	MAT.A	0.495	0.002	-1
1303	MAU.C1	0.494	0	1
1304	CTT.I2_5p	0.494	0.002	1
1305	MUA.I1_5p	0.494	0	-1
1306	GUM.I1_3p	0.494	0	-1
1307	ACA.I2_5p	0.494	0.002	-1
1308	TGA.I1_5p	0.494	0.001	-1
1309	GTC.C1	0.493	0.002	1
1310	AUM.A	0.493	0	1
1311	MAU.A	0.493	0	1
1312	UUG.I2_3p	0.493	0	1
1313	UAM.I1_5p	0.493	0	1
1314	CTC.I1_5p	0.493	0.002	1
1315	MTT.C2	0.492	0.002	-1
1316	ATM.I2_3p	0.492	0.001	1
1317	logLen.I1	0.492	0.009	1
1318	TAU.I1_5p	0.492	0.001	1
1319	GGA.I1_5p	0.492	0.002	-1
1320	TTT.C1	0.492	0.002	1
1321	UGU.I1_3p	0.492	0	1
1322	UAA.I1_5p	0.492	0.001	1
1323	MTT.A	0.492	0.002	-1
1324	UMA.A	0.492	0	-1
1325	UAT.I1_5p	0.492	0.001	1
1326	GMA.A	0.491	0.003	-1
1327	GMG.I2_5p	0.491	0	1
1328	AAG.I2_3p	0.491	0.001	-1
1329	TTC.I2_5p	0.491	0.002	1
1330	CGC.I2_5p	0.491	0	-1
1331	ATG.I1_3p	0.491	0.001	1
1332	TCC.C1	0.49	0.001	-1
1333	AUA.I1_5p	0.49	0.002	1
1334	UTM.I1_3p	0.49	0	-1
1335	GMU.C1	0.49	0	1
1336	TMG.I2_5p	0.49	0	-1
1337	I2_3p.cell_mean_meth	0.49	0.042	-1
1338	TMG.I2_3p	0.49	0	-1
1339	ATC.I1_3p	0.489	0.001	-1
1340	AGC.I1_5p	0.489	0.002	-1
1341	A.C1	0.489	0.006	1
1342	AM.C2	0.489	0.006	1
1343	TAA.I1_5p	0.489	0.001	1
1344	AGT.C2	0.489	0.003	1
1345	MGM.I2_5p	0.489	0	-1
1346	TA.C1	0.489	0.004	1
1347	TMT.I2_3p	0.488	0.003	-1
1348	logLen.C1	0.488	0.004	1
1349	TAA.C1	0.488	0.001	-1
1350	I2_5p.cell_mean_meth	0.487	0.027	-1
1351	TUG.I2_5p	0.487	0	-1
1352	MAA.C1	0.487	0.002	-1
1353	AAM.C1	0.487	0.001	-1
1354	ATC.I1_5p	0.487	0.001	-1
1355	TTC.C2	0.487	0.002	-1
1356	GUG.I1_3p	0.487	0	1
1357	GMA.I1_3p	0.486	0	1
1358	MAT.C2	0.486	0.004	1
1359	UGA.I2_5p	0.486	0	1
1360	TGT.A	0.486	0.002	-1
1361	CGA.C1	0.485	0.002	1
1362	AMM.I1_3p	0.485	0	-1
1363	MAT.I2_5p	0.485	0.001	1
1364	MMG.I2_5p	0.485	0	-1
1365	AMM.I2_5p	0.485	0	1
1366	GAT.I1_5p	0.485	0.001	-1
1367	GCG.I2_5p	0.485	0	1
1368	CTA.C1	0.485	0.001	-1
1369	I1_3p.cell_mean_meth	0.485	0.038	-1
1370	ATM.A	0.484	0.002	1
1371	CTA.I2_3p	0.484	0.001	1
1372	AGA.C1	0.484	0.003	-1
1373	TAT.C1	0.484	0.002	1
1374	TTC.A	0.484	0.004	-1
1375	TAC.I1_5p	0.484	0	-1
1376	GCG.I2_3p	0.484	0	-1
1377	ATM.I1_3p	0.483	0	1
1378	TCA.I2_5p	0.483	0.001	1
1379	TMA.A	0.483	0.002	-1
1380	TA.I1_5p	0.483	0.004	1
1381	TC.I1_5p	0.483	0.002	-1
1382	GC.C1	0.483	0.003	1
1383	UGU.I2_5p	0.482	0	1
1384	TAC.C1	0.482	0.001	1
1385	CGG.I2_5p	0.482	0	-1
1386	CGA.I2_5p	0.482	0	-1
1387	ATC.C2	0.482	0.002	1
1388	GMG.I2_3p	0.482	0	1
1389	TMT.I1_3p	0.482	0.001	-1
1390	AAC.I1_5p	0.482	0.001	-1
1391	C2.cell_std_meth	0.482	0.005	1
1392	CGT.I2_5p	0.482	0	1
1393	MA.A	0.481	0.005	1
1394	GG.I1_5p	0.481	0.005	1
1395	GGG.I1_5p	0.481	0.003	1
1396	TTM.C2	0.481	0.002	1
1397	AGT.C1	0.481	0.002	1
1398	TAT.I1_5p	0.481	0.002	-1
1399	CAT.C2	0.48	0.003	1
1400	CCG.I2_5p	0.48	0	-1
1401	AGA.I2_3p	0.48	0.001	-1
1402	ACT.C1	0.48	0.001	-1
1403	MGG.I2_5p	0.479	0	1
1404	CGT.I2_3p	0.479	0	1
1405	GAM.I2_5p	0.479	0.001	1
1406	GAM.I1_3p	0.479	0	1
1407	GAA.I2_3p	0.479	0.001	-1
1408	GT.I1_3p	0.479	0.002	-1
1409	G.I1_5p	0.479	0.004	1
1410	CCT.I1_5p	0.479	0.001	-1
1411	C2.cell_mean_meth	0.479	0.037	-1
1412	AC.I2_5p	0.478	0.002	1
1413	GAM.A	0.478	0.001	1
1414	TGG.C1	0.478	0.003	-1
1415	MGA.I2_5p	0.477	0	-1
1416	UGA.I2_3p	0.477	0	-1
1417	GCT.I1_5p	0.476	0.001	1
1418	CGA.A	0.476	0.001	1
1419	AAG.I1_3p	0.475	0.001	1
1420	CG.I2_5p	0.475	0.001	-1
1421	TGA.C1	0.474	0.002	-1
1422	AMA.I2_5p	0.474	0.001	1
1423	ATC.A	0.474	0.002	-1
1424	A.cell_mean_meth	0.473	0.024	-1
1425	MG.I2_5p	0.473	0.001	1
1426	ACT.I2_3p	0.471	0.001	1
1427	ATC.I2_5p	0.471	0.001	1
1428	MAA.I2_3p	0.471	0.001	1
1429	MTT.I1_3p	0.47	0.002	-1
1430	GA.I1_3p	0.469	0.003	-1
1431	TTM.A	0.468	0.002	-1
1432	AAC.I2_3p	0.467	0.001	1
1433	CAA.I1_3p	0.467	0.001	-1

## Sheet: c. Excluded_Gen
	feature	AUC	effect	sign
1	GTA.C2	0.566	0.011	1
2	TA.C2	0.565	0.055	1
3	TAA.C2	0.561	0.018	1
4	AA.C2	0.558	0.069	1
5	TCA.C1	0.556	0.021	-1
6	TTA.C2	0.555	0.016	1
7	TCG.C1	0.555	0.012	1
8	AAA.C2	0.555	0.046	1
9	C.C2	0.552	0.08	-1
10	TAT.C2	0.551	0.014	1
11	A.C2	0.551	0.073	1
12	TAA.I2_3p	0.551	0.019	1
13	CA.C1	0.549	0.045	-1
14	ACT.C1	0.549	0.012	-1
15	TGC.I2_3p	0.548	0.01	-1
16	CG.C1	0.548	0.082	1
17	CCG.I1_5p	0.548	0.021	1
18	GAC.C2	0.547	0.013	-1
19	TTT.I2_3p	0.546	0.037	1
20	AAT.I2_3p	0.546	0.02	1
21	AT.C2	0.546	0.041	1
22	CAC.I2_3p	0.546	0.008	-1
23	CGC.C1	0.545	0.034	1
24	CTC.C1	0.545	0.014	-1
25	GCA.I2_3p	0.545	0.006	-1
26	G.C1	0.544	0.069	1
27	TT.I2_3p	0.544	0.052	1
28	CAA.I1_5p	0.544	0.008	-1
29	GC.C2	0.543	0.048	-1
30	CT.C1	0.543	0.037	-1
31	CG.I2_3p	0.543	0.008	-1
32	CCG.C1	0.543	0.03	1
33	AAT.C2	0.542	0.017	1
34	CCT.C1	0.541	0.017	-1
35	ATT.C2	0.541	0.016	1
36	A.I1_5p	0.54	0.069	-1
37	CA.I2_5p	0.54	0.021	-1
38	CTC.C2	0.54	0.016	-1
39	GT.C2	0.54	0.024	1
40	ATA.C2	0.539	0.011	1
41	CGG.I2_3p	0.539	0.001	-1
42	TGC.C2	0.539	0.016	-1
43	CCG.I2_3p	0.539	0.002	-1
44	GC.I2_3p	0.539	0.026	-1
45	T.I2_3p	0.538	0.056	1
46	CTA.I1_3p	0.538	0.005	1
47	AGA.I1_5p	0.538	0.008	-1
48	GTG.C1	0.538	0.013	1
49	AA.I1_5p	0.537	0.048	-1
50	CA.I1_5p	0.537	0.025	-1
51	CGT.C1	0.537	0.007	1
52	CT.C2	0.537	0.036	-1
53	CAG.I2_5p	0.536	0.008	-1
54	CGG.C1	0.536	0.027	1
55	GG.C1	0.536	0.038	1
56	AAA.I1_5p	0.536	0.028	-1
57	TAG.I1_5p	0.536	0.006	-1
58	CA.C2	0.535	0.028	-1
59	TGT.C2	0.535	0.012	1
60	GAA.C2	0.535	0.018	1
61	GAT.I1_3p	0.535	0.005	-1
62	TCG.I1_5p	0.535	0.003	1
63	T.I2_5p	0.535	0.051	1
64	GGG.I2_5p	0.535	0.014	-1
65	TTA.I2_3p	0.534	0.013	1
66	TTA.I2_5p	0.534	0.013	1
67	TAG.C2	0.534	0.005	1
68	GGG.C1	0.534	0.019	1
69	CA.I2_3p	0.534	0.017	-1
70	AAC.I1_5p	0.534	0.004	-1
71	GGC.C2	0.534	0.014	-1
72	CGA.I1_5p	0.533	0.002	1
73	CGA.C1	0.533	0.008	1
74	phastCons.I2_3p	0.533	0.052	1
75	CCA.I2_3p	0.533	0.006	-1
76	ATG.I1_5p	0.533	0.007	-1
77	GGT.C1	0.533	0.009	1
78	TCA.I1_5p	0.533	0.006	-1
79	AA.I2_3p	0.532	0.035	1
80	C.I2_3p	0.532	0.042	-1
81	CTG.C1	0.532	0.013	-1
82	ATG.C2	0.532	0.012	1
83	CGG.C2	0.532	0.006	-1
84	TA.I2_3p	0.532	0.029	1
85	CG.I1_5p	0.531	0.058	1
86	ATG.I1_3p	0.531	0.006	-1
87	CCA.I2_5p	0.531	0.005	-1
88	T.C2	0.531	0.039	1
89	logLen.C2	0.531	0.091	1
90	GA.I1_3p	0.53	0.018	-1
91	CCT.C2	0.53	0.014	-1
92	CAC.C1	0.53	0.01	-1
93	CGA.I2_5p	0.53	0.001	-1
94	CAT.I1_5p	0.53	0.006	-1
95	CGC.I1_5p	0.53	0.017	1
96	GAT.C2	0.53	0.009	1
97	CGG.I1_5p	0.53	0.025	1
98	CTT.I2_3p	0.529	0.008	1
99	TTT.I2_5p	0.529	0.029	1
100	CC.C2	0.529	0.034	-1
101	GCG.I1_5p	0.529	0.026	1
102	TCG.I2_3p	0.529	0	-1
103	CAT.C1	0.529	0.008	-1
104	CGC.I1_3p	0.529	0.002	1
105	logLen.A_I2	0.529	0.048	1
106	GG.I2_3p	0.529	0.033	-1
107	phastCons.I1_3p	0.529	0.032	-1
108	AAG.C1	0.529	0.015	-1
109	CG.C2	0.528	0.02	-1
110	AC.C1	0.528	0.019	-1
111	GGC.C1	0.528	0.016	1
112	GCC.C2	0.528	0.012	-1
113	ATA.I2_3p	0.528	0.006	1
114	CTG.I2_3p	0.528	0.01	-1
115	G.I2_3p	0.528	0.048	-1
116	ATT.I2_5p	0.528	0.012	1
117	AAA.I2_3p	0.528	0.012	1
118	TCG.I1_3p	0.527	0.001	1
119	TT.I2_5p	0.527	0.043	1
120	TAT.C1	0.527	0.007	-1
121	GGA.I1_3p	0.527	0.007	-1
122	ACG.C1	0.527	0.005	1
123	G.C2	0.527	0.042	-1
124	AAC.C2	0.527	0.007	1
125	GGG.I2_3p	0.527	0.01	-1
126	ATC.C1	0.527	0.005	-1
127	CCC.I2_5p	0.527	0.004	-1
128	AT.I1_5p	0.527	0.039	-1
129	TC.C2	0.526	0.024	-1
130	TGA.C2	0.526	0.013	1
131	logLen.I2	0.526	0.053	-1
132	AT.I2_3p	0.526	0.021	1
133	ATA.I1_5p	0.526	0.013	-1
134	GGA.I2_3p	0.526	0.006	-1
135	AAT.I1_5p	0.526	0.012	-1
136	GCA.C2	0.526	0.013	-1
137	CCA.C1	0.526	0.009	-1
138	TAC.I2_5p	0.526	0.003	1
139	GCG.I2_3p	0.526	0.001	-1
140	CAG.C2	0.526	0.014	-1
141	CGT.I1_5p	0.526	0.002	1
142	CAA.C1	0.526	0.011	-1
143	ACC.I2_5p	0.525	0.003	-1
144	GT.C1	0.525	0.015	1
145	GCG.C1	0.525	0.029	1
146	GAG.C2	0.525	0.011	-1
147	TTT.C1	0.525	0.015	-1
148	TCG.I2_5p	0.525	0.001	-1
149	GC.C1	0.525	0.046	1
150	CGC.I2_3p	0.525	0.001	-1
151	TC.C1	0.525	0.02	-1
152	TTG.I2_3p	0.525	0.006	1
153	GTA.I2_3p	0.525	0.003	1
154	CG.I1_3p	0.524	0.01	1
155	TT.C2	0.524	0.024	1
156	logLen.I1_I2	0.524	0.035	1
157	CAT.I1_3p	0.524	0.005	-1
158	GCA.A	0.524	0.008	-1
159	GG.C2	0.524	0.026	-1
160	CTC.I2_3p	0.524	0.007	-1
161	TA.C1	0.524	0.018	-1
162	AGG.I2_3p	0.524	0.008	-1
163	TGT.I2_3p	0.524	0.01	1
164	GGT.C2	0.524	0.004	1
165	GTT.I2_3p	0.524	0.004	1
166	TAC.A	0.524	0.004	-1
167	A.I2_3p	0.524	0.028	1
168	CCA.C2	0.523	0.008	-1
169	TCC.I2_3p	0.523	0.004	-1
170	CC.I2_3p	0.523	0.022	-1
171	AAG.A	0.523	0.011	-1
172	ATA.C1	0.523	0.004	-1
173	GAT.I1_5p	0.523	0.004	-1
174	TGG.C2	0.523	0.011	-1
175	AAG.C2	0.523	0.015	1
176	GT.A	0.523	0.015	1
177	TGA.I2_5p	0.523	0.004	1
178	TCC.C2	0.523	0.007	-1
179	T.C1	0.523	0.036	-1
180	TCC.C1	0.522	0.004	-1
181	ACA.I2_5p	0.522	0.003	-1
182	ACT.I1_5p	0.522	0.004	-1
183	CGG.I1_3p	0.522	0.002	1
184	SS3.I2	0.522	0.026	1
185	GCC.C1	0.522	0.017	1
186	ATT.I2_3p	0.522	0.008	1
187	TGT.I2_5p	0.522	0.008	1
188	AGT.A	0.522	0.009	1
189	TCT.C1	0.522	0.006	-1
190	CAC.C2	0.522	0.008	-1
191	CC.I2_5p	0.522	0.013	-1
192	TA.I1_5p	0.522	0.031	-1
193	GGC.I2_3p	0.522	0.004	-1
194	ATC.I1_3p	0.521	0.003	-1
195	TAA.A	0.521	0.007	1
196	CGT.I2_3p	0.521	0.001	-1
197	C.I2_5p	0.521	0.024	-1
198	ATC.I1_5p	0.521	0.003	-1
199	AC.I1_5p	0.521	0.011	-1
200	TCA.C2	0.521	0.008	-1
201	TAG.I1_3p	0.521	0.003	1
202	GTT.A	0.521	0.007	1
203	GAC.I2_5p	0.521	0.002	-1
204	GTA.A	0.521	0.007	1
205	GAA.I1_3p	0.521	0.004	-1
206	GGC.I1_5p	0.521	0.022	1
207	AGC.I1_3p	0.521	0.003	1
208	TAC.C2	0.521	0.005	1
209	TGC.A	0.521	0.006	-1
210	A.I1_3p	0.52	0.027	-1
211	TCA.I1_3p	0.52	0.005	-1
212	TTG.I2_5p	0.52	0.005	1
213	AAG.I1_5p	0.52	0.004	-1
214	CTG.C2	0.52	0.016	-1
215	ACG.C2	0.52	0.004	-1
216	A.C1	0.52	0.043	-1
217	GTG.I2_3p	0.52	0.005	-1
218	AC.I2_3p	0.52	0.008	-1
219	AGC.A	0.52	0.006	-1
220	GGG.I1_5p	0.52	0.038	1
221	ACA.I1_5p	0.52	0.004	-1
222	TTA.C1	0.52	0.006	-1
223	GAG.I2_3p	0.52	0.008	-1
224	TG.I1_5p	0.52	0.016	-1
225	GCT.C2	0.52	0.009	-1
226	CAG.A	0.52	0.01	-1
227	GTA.I1_5p	0.52	0.004	-1
228	GGT.I2_3p	0.519	0.003	-1
229	ACA.C2	0.519	0.006	1
230	TAA.I1_5p	0.519	0.007	-1
231	TA.I2_5p	0.519	0.019	1
232	CCA.I1_5p	0.519	0.005	-1
233	GC.I1_5p	0.519	0.039	1
234	GCC.I2_3p	0.519	0.005	-1
235	AG.C1	0.519	0.026	-1
236	GTT.C2	0.519	0.002	1
237	GCT.A	0.519	0.005	-1
238	C.I1_5p	0.519	0.036	1
239	AGT.C2	0.518	0.005	1
240	GG.I2_5p	0.518	0.026	-1
241	GCT.I1_3p	0.518	0.004	1
242	CT.I1_3p	0.518	0.011	1
243	G.I1_5p	0.518	0.057	1
244	CAA.I1_3p	0.518	0.002	-1
245	CTA.A	0.518	0.003	-1
246	AG.I2_5p	0.518	0.019	-1
247	TTC.I1_3p	0.518	0.003	1
248	TG.I2_3p	0.518	0.008	-1
249	CTA.I2_5p	0.518	0.002	1
250	TTA.I1_5p	0.518	0.01	-1
251	ATT.I1_5p	0.518	0.01	-1
252	AT.C1	0.518	0.013	-1
253	CTT.I2_5p	0.517	0.003	1
254	TAC.C1	0.517	0.002	-1
255	AC.C2	0.517	0.01	-1
256	AAA.A	0.517	0.01	1
257	CC.I1_3p	0.517	0.017	1
258	CCC.I1_5p	0.517	0.009	1
259	AT.I1_3p	0.517	0.024	-1
260	AGC.C2	0.517	0.005	-1
261	CC.I1_5p	0.517	0.026	1
262	GCA.I1_3p	0.517	0.002	-1
263	GG.I1_5p	0.517	0.054	1
264	C.A	0.517	0.017	-1
265	GCT.I2_3p	0.517	0.004	-1
266	TAG.A	0.517	0.006	1
267	CCC.I2_3p	0.517	0.007	-1
268	TCA.I2_5p	0.517	0.003	-1
269	CAA.I2_5p	0.517	0.003	-1
270	AAT.I2_5p	0.516	0.005	1
271	GA.I2_3p	0.516	0.01	-1
272	GAG.A	0.516	0.007	1
273	ACT.C2	0.516	0.005	-1
274	TGT.C1	0.516	0.009	-1
275	CA.A	0.516	0.015	-1
276	GCC.I1_3p	0.516	0.004	1
277	GCA.I2_5p	0.516	0.003	-1
278	AC.I2_5p	0.516	0.007	-1
279	GGA.C2	0.516	0.008	-1
280	GCC.I1_5p	0.516	0.015	1
281	CGC.C2	0.516	0.003	-1
282	TGG.I2_3p	0.516	0.005	-1
283	GCA.I1_5p	0.515	0.002	-1
284	GTT.I1_3p	0.515	0.004	1
285	TAT.I1_5p	0.515	0.011	-1
286	AGA.C1	0.515	0.01	-1
287	GGT.I2_5p	0.515	0.002	-1
288	ATC.I2_5p	0.515	0.001	1
289	CT.I2_3p	0.515	0.007	-1
290	TGA.I1_3p	0.515	0.003	-1
291	CCG.I1_3p	0.515	0.001	1
292	AGG.I1_3p	0.515	0.003	-1
293	TCC.I1_3p	0.515	0.001	1
294	C.I1_3p	0.515	0.022	1
295	GC.I1_3p	0.515	0.012	1
296	TGG.I1_3p	0.515	0.003	-1
297	ACC.C1	0.515	0.006	-1
298	TT.C1	0.515	0.021	-1
299	AA.C1	0.515	0.018	-1
300	AGA.I2_5p	0.515	0.006	-1
301	AT.I2_5p	0.515	0.014	1
302	GTG.C2	0.515	0.005	1
303	TTT.I1_3p	0.515	0.015	1
304	TTT.C2	0.515	0.008	1
305	GTC.A	0.515	0.005	-1
306	AGG.I2_5p	0.515	0.005	-1
307	GAG.I2_5p	0.515	0.006	-1
308	GAA.I1_5p	0.515	0.004	-1
309	AG.I1_5p	0.515	0.007	-1
310	CGC.A	0.515	0.002	1
311	GTC.I1_5p	0.514	0.002	1
312	TG.I2_5p	0.514	0.011	1
313	CAC.I2_5p	0.514	0.003	-1
314	AAC.I2_5p	0.514	0.002	-1
315	G.I2_5p	0.514	0.027	-1
316	CGA.I2_3p	0.514	0	-1
317	ACC.I1_3p	0.514	0.002	1
318	GGA.I2_5p	0.514	0.005	-1
319	ATT.C1	0.514	0.004	-1
320	TCT.A	0.514	0.005	-1
321	AGA.I1_3p	0.514	0.003	-1
322	ATT.A	0.514	0.005	1
323	TCC.A	0.514	0.006	-1
324	TGT.I1_5p	0.514	0.006	-1
325	ATC.I2_3p	0.514	0.002	1
326	TAA.I2_5p	0.514	0.004	1
327	ACA.A	0.514	0.007	-1
328	TGA.A	0.513	0.004	1
329	CAG.C1	0.513	0.01	-1
330	GC.A	0.513	0.009	-1
331	TAC.I2_3p	0.513	0.001	1
332	AAG.I1_3p	0.513	0.002	-1
333	phastCons.I2_5p	0.513	0.01	1
334	TCA.I2_3p	0.513	0.002	1
335	GCT.C1	0.513	0.007	1
336	TTG.A	0.513	0.006	1
337	TT.I1_3p	0.513	0.015	1
338	GTC.I2_5p	0.513	0.001	-1
339	TGA.I1_5p	0.513	0.003	-1
340	ACA.C1	0.513	0.004	-1
341	TG.I1_3p	0.513	0.008	-1
342	ACC.C2	0.513	0.003	-1
343	TAG.I2_5p	0.512	0.002	1
344	AAA.I2_5p	0.512	0.009	1
345	CGT.I1_3p	0.512	0.001	1
346	CTT.C1	0.512	0.005	-1
347	TGC.I2_5p	0.512	0.003	-1
348	ATG.I2_3p	0.512	0.001	1
349	TAG.I2_3p	0.512	0.002	1
350	CTA.I1_5p	0.512	0.001	-1
351	TT.A	0.512	0.019	1
352	phastCons.A	0.512	0.034	-1
353	T.A	0.512	0.018	1
354	GTA.I2_5p	0.512	0.002	1
355	AG.I2_3p	0.512	0.011	-1
356	CAC.I1_3p	0.512	0.003	1
357	AGG.C1	0.512	0.006	-1
358	ATA.I1_3p	0.512	0.008	-1
359	TAA.C1	0.512	0.004	-1
360	GTA.C1	0.512	0.003	-1
361	GAA.A	0.511	0.009	-1
362	CCC.C2	0.511	0.007	-1
363	AAC.I2_3p	0.511	0.001	1
364	TGG.A	0.511	0.006	1
365	TAT.I2_5p	0.511	0.004	1
366	TAC.I1_5p	0.511	0.002	-1
367	GT.I2_3p	0.511	0.005	1
368	GAC.I2_3p	0.511	0.001	-1
369	GCG.I1_3p	0.511	0.002	1
370	CCC.C1	0.511	0.01	1
371	TGA.I2_3p	0.511	0.001	1
372	ACA.I1_3p	0.511	0.003	-1
373	CCT.I2_5p	0.51	0.003	-1
374	GGA.C1	0.51	0.005	-1
375	GA.I2_5p	0.51	0.011	-1
376	SS5.I1	0.51	0.021	-1
377	ACT.I1_3p	0.51	0.001	1
378	GGA.I1_5p	0.51	0.005	1
379	AA.I1_3p	0.51	0.009	-1
380	CCA.I1_3p	0.51	0.004	1
381	TCT.I2_5p	0.51	0.002	1
382	GAT.I2_3p	0.51	0.001	-1
383	TTT.A	0.51	0.008	1
384	GCT.I1_5p	0.51	0.001	-1
385	GAA.I2_3p	0.51	0.003	1
386	AAT.I1_3p	0.51	0.003	-1
387	CTG.I1_5p	0.51	0.005	-1
388	AA.I2_5p	0.51	0.007	1
389	AC.A	0.509	0.005	-1
390	phastCons.C1	0.509	0.015	1
391	GCT.I2_5p	0.509	0.001	1
392	CA.I1_3p	0.509	0.01	-1
393	CAA.A	0.509	0.005	-1
394	ACG.A	0.509	0.002	-1
395	CTC.I1_5p	0.509	0.004	1
396	TGA.C1	0.509	0.009	1
397	GCG.A	0.509	0.003	1
398	ACT.I2_3p	0.509	0.002	-1
399	ACG.I2_3p	0.509	0	-1
400	CT.I1_5p	0.509	0.004	-1
401	CTA.C2	0.509	0.003	1
402	GGG.C2	0.509	0.003	-1
403	AC.I1_3p	0.508	0.002	1
404	ACG.I1_3p	0.508	0	1
405	CAT.C2	0.508	0.004	-1
406	GGG.A	0.508	0.005	1
407	CCC.I1_3p	0.508	0.006	1
408	CCG.A	0.508	0.003	-1
409	CAG.I2_3p	0.508	0.002	-1
410	CTA.I2_3p	0.508	0.001	1
411	ACC.A	0.508	0.003	1
412	AG.I1_3p	0.508	0.005	-1
413	GTT.I2_5p	0.508	0.002	1
414	GAG.I1_3p	0.508	0.003	-1
415	CTC.I2_5p	0.507	0.003	-1
416	GT.I2_5p	0.507	0.006	1
417	GTC.I1_3p	0.507	0.001	-1
418	TCG.C2	0.507	0.002	-1
419	AGC.I2_5p	0.507	0.002	-1
420	ATG.A	0.507	0.005	-1
421	TTC.I2_5p	0.507	0.002	-1
422	GTG.I2_5p	0.507	0.003	1
423	CGA.A	0.507	0.001	-1
424	GCA.C1	0.507	0.003	-1
425	logLen.I1	0.507	0.016	-1
426	TA.A	0.507	0.007	1
427	CC.C1	0.506	0.012	1
428	GT.I1_3p	0.506	0.004	1
429	TAT.I1_3p	0.506	0.005	-1
430	GGC.I1_3p	0.506	0.002	1
431	CT.I2_5p	0.506	0.004	1
432	CAG.I1_3p	0.505	0.002	-1
433	T.I1_5p	0.505	0.028	-1
434	AGT.I1_3p	0.505	0.002	-1
435	C.C1	0.505	0.013	1
436	AGC.C1	0.505	0.004	-1
437	GTT.C1	0.505	0.002	1
438	AGG.I1_5p	0.505	0.005	1
439	AAC.I1_3p	0.505	0.001	-1
440	AGC.I2_3p	0.504	0.001	-1
441	AGA.A	0.504	0.005	-1
442	logLen.A	0.504	0.013	1
443	GCG.I2_5p	0.504	0	-1
444	CCT.I1_3p	0.504	0.001	1
445	TCC.I2_5p	0.504	0.001	-1
446	GTG.I1_3p	0.504	0.001	1
447	GCG.C2	0.504	0.004	-1
448	CCT.I1_5p	0.504	0.003	1
449	logLen.A_I1	0.503	0.017	1
450	CCG.C2	0.502	0.002	-1
451	TC.I2_5p	0.502	0.007	-1
452	GAG.I1_5p	0.502	0.007	1
453	CTT.C2	0.502	0.004	-1
454	TAC.I1_3p	0.501	0.001	1
455	CGC.I2_5p	0.501	0	1
456	AGT.I2_5p	0.501	0	-1
457	CGT.I2_5p	0.501	0	1
458	ATG.C1	0.501	0.003	1
459	GAT.C1	0.5	0.004	1
460	TGC.I1_5p	0.5	0.002	-1
461	CCG.I2_5p	0.5	0.001	1
462	CGA.I1_3p	0.499	0	1
463	AAT.A	0.499	0.003	1
464	GGC.I2_5p	0.498	0.002	1
465	ATC.C2	0.498	0.002	-1
466	GTC.C2	0.498	0.001	-1
467	AG.C2	0.498	0.004	-1
468	CGT.C2	0.497	0.001	-1
469	TGG.C1	0.496	0.002	1
470	CAC.A	0.496	0.001	1
471	A.I2_5p	0.496	0.005	-1
472	CT.A	0.496	0.009	-1
473	TC.I1_5p	0.496	0.004	1
474	ACT.A	0.496	0.002	1
475	TTG.I1_3p	0.495	0.002	-1
476	TCG.A	0.495	0.001	1
477	logLen.C1	0.495	0.01	-1
478	AAG.I2_3p	0.495	0.001	1
479	TCT.I1_5p	0.494	0.001	1
480	CGG.I2_5p	0.494	0	-1
481	CTC.I1_3p	0.494	0.002	1
482	AG.A	0.494	0.005	-1
483	GG.A	0.494	0.008	1
484	CTA.C1	0.493	0.001	-1
485	GTC.C1	0.493	0.002	1
486	GGG.I1_3p	0.493	0.002	1
487	TTA.I1_3p	0.493	0.002	1
488	CGG.A	0.492	0.001	-1
489	TAT.A	0.492	0.003	-1
490	TC.A	0.492	0.007	-1
491	CCT.A	0.492	0.003	1
492	TTC.I1_5p	0.492	0.001	-1
493	AAA.C1	0.492	0.007	-1
494	GTG.A	0.491	0.004	1
495	AGT.C1	0.491	0.001	-1
496	CGA.C2	0.491	0.002	-1
497	CTT.A	0.491	0.002	-1
498	GA.I1_5p	0.491	0.003	-1
499	ACT.I2_5p	0.491	0.002	1
500	TG.A	0.491	0.004	1
501	ACG.I1_5p	0.49	0	-1
502	AGT.I2_3p	0.49	0.001	1
503	TCC.I1_5p	0.49	0.003	1
504	TTC.I2_3p	0.49	0.002	1
505	GAC.I1_5p	0.49	0.001	1
506	TTG.I1_5p	0.49	0.001	1
507	phastCons.I1_5p	0.489	0.009	1
508	TAG.C1	0.489	0.001	-1
509	CAT.A	0.489	0.002	1
510	CCA.A	0.488	0.001	-1
511	CG.I2_5p	0.488	0.001	-1
512	TCA.A	0.488	0.004	1
513	ATA.I2_5p	0.488	0.002	-1
514	ACC.I1_5p	0.487	0.001	1
515	TAT.I2_3p	0.487	0.003	1
516	GC.I2_5p	0.486	0.005	-1
517	AAC.C1	0.486	0.003	-1
518	GA.C1	0.486	0.005	1
519	TGT.I1_3p	0.486	0.001	1
520	ACC.I2_3p	0.485	0.001	-1
521	CTT.I1_3p	0.485	0.001	-1
522	CAT.I2_3p	0.485	0.001	-1
523	CGT.A	0.485	0	-1
524	ATG.I2_5p	0.485	0.001	-1
525	GGT.I1_3p	0.484	0.002	1
526	TCT.I2_3p	0.484	0.002	1
527	TAA.I1_3p	0.484	0.001	1
528	AAG.I2_5p	0.484	0.002	-1
529	TA.I1_3p	0.483	0.003	1
530	TGG.I1_5p	0.483	0.002	-1
531	TGC.C1	0.482	0.002	1
532	T.I1_3p	0.482	0.007	1
533	AAA.I1_3p	0.482	0.002	-1
534	GAT.A	0.482	0.001	-1
535	SS3.I1	0.482	0.008	-1
536	TTC.C2	0.482	0.002	-1
537	ATA.A	0.482	0.002	-1
538	CAC.I1_5p	0.481	0.002	-1
539	TC.I1_3p	0.481	0.002	-1
540	TTA.A	0.481	0.004	1
541	GAA.C1	0.481	0.002	1
542	AAC.A	0.48	0.001	1
543	GA.A	0.48	0.003	-1
544	TTG.C2	0.48	0.003	-1
545	CAG.I1_5p	0.48	0.001	1
546	AGG.C2	0.48	0.001	1
547	CTT.I1_5p	0.48	0.001	-1
548	TTC.A	0.479	0.001	1
549	TGG.I2_5p	0.479	0.001	-1
550	AGC.I1_5p	0.479	0.001	-1
551	SS5.I2	0.479	0.009	-1
552	ACG.I2_5p	0.478	0	1
553	ACA.I2_3p	0.478	0.002	-1
554	TCT.I1_3p	0.478	0.001	1
555	GAC.A	0.478	0.001	1
556	CAA.C2	0.476	0.002	1
557	ATT.I1_3p	0.476	0.002	-1
558	GGT.A	0.476	0.001	1
559	CCC.A	0.476	0.004	-1
560	GCC.A	0.476	0.001	1
561	TG.C1	0.476	0.006	1
562	GAC.C1	0.476	0.001	-1
563	GTT.I1_5p	0.476	0.001	1
564	GTG.I1_5p	0.476	0.001	-1
565	TC.I2_3p	0.475	0.002	-1
566	TTC.C1	0.475	0.001	-1
567	TTT.I1_5p	0.474	0.006	1
568	CCT.I2_3p	0.474	0.001	1
569	CTG.I1_3p	0.474	0.002	1
570	AGA.C2	0.473	0.003	-1
571	GAC.I1_3p	0.473	0	-1
572	CC.A	0.472	0.007	-1
573	CAT.I2_5p	0.472	0.001	1
574	GAA.I2_5p	0.472	0.001	-1
575	GTC.I2_3p	0.472	0	1
576	G.A	0.471	0.009	1
577	CAA.I2_3p	0.47	0.001	-1
578	GCC.I2_5p	0.47	0.001	-1
579	GG.I1_3p	0.47	0.004	-1
580	GGA.A	0.47	0.002	1
581	TT.I1_5p	0.47	0.006	-1
582	G.I1_3p	0.47	0.006	-1
583	TGT.A	0.469	0.002	1
584	GAT.I2_5p	0.469	0.001	1
585	GT.I1_5p	0.469	0.002	-1
586	GGT.I1_5p	0.469	0.001	1
587	CTC.A	0.469	0.003	-1
588	GTA.I1_3p	0.468	0.001	-1
589	AGT.I1_5p	0.468	0.001	-1
590	ATC.A	0.467	0.001	-1
591	GGC.A	0.467	0.002	-1
592	A.A	0.467	0.01	-1
593	AAT.C1	0.467	0.003	1
594	TGC.I1_3p	0.466	0.001	-1
595	AA.A	0.466	0.005	1
596	CTG.A	0.465	0.003	-1
597	GA.C2	0.463	0.004	1
598	AGA.I2_3p	0.463	0.001	-1
599	CTG.I2_5p	0.463	0.001	1
600	GAG.C1	0.461	0.003	-1
601	AT.A	0.461	0.004	-1
602	TTG.C1	0.46	0.002	-1
603	CG.A	0.46	0.003	-1
604	TCT.C2	0.459	0.003	-1
605	TG.C2	0.457	0.004	-1
606	phastCons.C2	0.457	0.009	1
607	AGG.A	0.453	0.003	-1

## Sheet: d. Excluded_Meth
	feature	AUC	effect	sign
1	MTM.C1	0.579	0.029	-1
2	MT.C1	0.575	0.088	-1
3	MMT.C1	0.575	0.03	-1
4	TM.C1	0.572	0.076	-1
5	M.C1	0.569	0.123	-1
6	GTA.C2	0.566	0.011	1
7	TA.C2	0.565	0.055	1
8	TMA.C1	0.565	0.028	-1
9	GM.I1_5p	0.564	0.057	-1
10	MTG.C1	0.563	0.034	-1
11	MTG.I1_5p	0.562	0.024	-1
12	TAA.C2	0.561	0.018	1
13	GM.C1	0.56	0.065	-1
14	M.I1_5p	0.559	0.1	-1
15	GMT.I1_5p	0.559	0.013	-1
16	MM.C1	0.559	0.072	-1
17	MA.C1	0.558	0.079	-1
18	AGM.I1_5p	0.558	0.01	-1
19	TMM.C1	0.558	0.019	-1
20	AA.C2	0.558	0.069	1
21	MM.I1_5p	0.557	0.057	-1
22	AMT.C1	0.556	0.016	-1
23	MAA.I1_5p	0.556	0.011	-1
24	TCA.C1	0.556	0.021	-1
25	TTA.C2	0.555	0.016	1
26	TCG.C1	0.555	0.012	1
27	AAA.C2	0.555	0.046	1
28	MMT.I1_5p	0.555	0.017	-1
29	MAG.C1	0.553	0.035	-1
30	C.C2	0.552	0.08	-1
31	MAM.C1	0.552	0.018	-1
32	GTM.C1	0.552	0.009	-1
33	MT.I1_5p	0.552	0.063	-1
34	TAT.C2	0.551	0.014	1
35	A.C2	0.551	0.073	1
36	TAA.I2_3p	0.551	0.019	1
37	UUG.I1_5p	0.551	0.023	1
38	GGM.I1_5p	0.551	0.013	-1
39	AGM.C1	0.55	0.026	-1
40	TUG.I1_5p	0.55	0.004	1
41	MMA.I1_5p	0.55	0.012	-1
42	UGU.C1	0.55	0.038	1
43	GMA.C1	0.549	0.02	-1
44	CA.C1	0.549	0.045	-1
45	GMM.I1_5p	0.549	0.012	-1
46	TMT.C1	0.549	0.019	-1
47	ACT.C1	0.549	0.012	-1
48	TGM.I1_5p	0.548	0.011	-1
49	AM.C1	0.548	0.054	-1
50	GAM.C1	0.548	0.013	-1
51	TGC.I2_3p	0.548	0.01	-1
52	CG.C1	0.548	0.082	1
53	CCG.I1_5p	0.548	0.021	1
54	MA.I1_5p	0.547	0.057	-1
55	GAC.C2	0.547	0.013	-1
56	TUG.C1	0.546	0.011	1
57	TTT.I2_3p	0.546	0.037	1
58	AAT.I2_3p	0.546	0.02	1
59	GMA.I1_5p	0.546	0.008	-1
60	TGU.I2_3p	0.546	0.001	-1
61	AT.C2	0.546	0.041	1
62	CAC.I2_3p	0.546	0.008	-1
63	CGC.C1	0.545	0.034	1
64	CTC.C1	0.545	0.014	-1
65	GCA.I2_3p	0.545	0.006	-1
66	GGU.I2_3p	0.545	0	-1
67	GAM.C2	0.544	0.012	-1
68	G.C1	0.544	0.069	1
69	ATM.C1	0.544	0.012	-1
70	TT.I2_3p	0.544	0.052	1
71	CAA.I1_5p	0.544	0.008	-1
72	GC.C2	0.543	0.048	-1
73	AUG.C1	0.543	0.007	1
74	CT.C1	0.543	0.037	-1
75	UGA.C1	0.543	0.009	1
76	CG.I2_3p	0.543	0.008	-1
77	MTT.I2_3p	0.543	0.012	1
78	AM.I1_5p	0.543	0.039	-1
79	AAM.I1_5p	0.543	0.007	-1
80	UGA.I1_5p	0.543	0.004	1
81	CCG.C1	0.543	0.03	1
82	GUU.I2_3p	0.543	0	-1
83	GUG.I1_5p	0.542	0.032	1
84	AAT.C2	0.542	0.017	1
85	M.C2	0.542	0.05	-1
86	MMA.C1	0.541	0.018	-1
87	UAU.I2_3p	0.541	0.001	-1
88	CCT.C1	0.541	0.017	-1
89	ATT.C2	0.541	0.016	1
90	UUG.C1	0.541	0.035	1
91	TMM.I1_5p	0.541	0.009	-1
92	UAG.C1	0.541	0.021	1
93	MTT.C1	0.541	0.015	-1
94	A.I1_5p	0.54	0.069	-1
95	MG.I1_5p	0.54	0.012	-1
96	CA.I2_5p	0.54	0.021	-1
97	CTC.C2	0.54	0.016	-1
98	GT.C2	0.54	0.024	1
99	UGT.C1	0.54	0.008	1
100	UGT.I1_5p	0.54	0.004	1
101	UTG.I2_3p	0.539	0.001	-1
102	ATA.C2	0.539	0.011	1
103	MAG.I1_5p	0.539	0.012	-1
104	CGG.I2_3p	0.539	0.001	-1
105	UUA.I2_3p	0.539	0	-1
106	GU.I2_3p	0.539	0.004	-1
107	TGC.C2	0.539	0.016	-1
108	CCG.I2_3p	0.539	0.002	-1
109	TM.I1_5p	0.539	0.046	-1
110	GC.I2_3p	0.539	0.026	-1
111	MAT.C1	0.538	0.012	-1
112	T.I2_3p	0.538	0.056	1
113	UG.I1_5p	0.538	0.074	1
114	CTA.I1_3p	0.538	0.005	1
115	AGA.I1_5p	0.538	0.008	-1
116	MTM.I1_5p	0.538	0.011	-1
117	GTG.C1	0.538	0.013	1
118	AMM.I1_5p	0.537	0.005	-1
119	AA.I1_5p	0.537	0.048	-1
120	CA.I1_5p	0.537	0.025	-1
121	MMM.I1_5p	0.537	0.014	-1
122	GUT.I2_3p	0.537	0.001	-1
123	CGT.C1	0.537	0.007	1
124	TMA.I1_5p	0.537	0.011	-1
125	GTM.I1_5p	0.537	0.005	-1
126	CT.C2	0.537	0.036	-1
127	UU.I2_3p	0.537	0.003	-1
128	AMG.I1_5p	0.536	0.002	-1
129	CAG.I2_5p	0.536	0.008	-1
130	GMM.C1	0.536	0.017	-1
131	CGG.C1	0.536	0.027	1
132	C1.cell_mean_meth	0.536	0.129	-1
133	GG.C1	0.536	0.038	1
134	AAA.I1_5p	0.536	0.028	-1
135	TAG.I1_5p	0.536	0.006	-1
136	AGU.C1	0.536	0.02	1
137	MAA.C1	0.536	0.016	-1
138	MTT.I1_5p	0.536	0.014	-1
139	MAG.I2_5p	0.536	0.009	-1
140	AMM.C1	0.536	0.012	-1
141	U.C1	0.536	0.112	1
142	GM.C2	0.535	0.041	-1
143	CA.C2	0.535	0.028	-1
144	GGU.I1_5p	0.535	0.04	1
145	TGM.I2_3p	0.535	0.008	-1
146	TUU.I2_3p	0.535	0	-1
147	TGT.C2	0.535	0.012	1
148	ATM.I1_5p	0.535	0.005	-1
149	GUG.C1	0.535	0.038	1
150	GU.C1	0.535	0.094	1
151	MGG.I2_3p	0.535	0.001	-1
152	AU.C1	0.535	0.035	1
153	GAA.C2	0.535	0.018	1
154	UTU.I2_3p	0.535	0.001	-1
155	GAT.I1_3p	0.535	0.005	-1
156	AAM.C2	0.535	0.009	1
157	TCG.I1_5p	0.535	0.003	1
158	T.I2_5p	0.535	0.051	1
159	GGG.I2_5p	0.535	0.014	-1
160	UUU.C1	0.535	0.027	1
161	TU.C1	0.534	0.058	1
162	TTA.I2_3p	0.534	0.013	1
163	TTA.I2_5p	0.534	0.013	1
164	TAG.C2	0.534	0.005	1
165	TGU.C1	0.534	0.015	1
166	MAM.I2_3p	0.534	0.006	-1
167	UGG.I1_5p	0.534	0.031	1
168	GGG.C1	0.534	0.019	1
169	UGG.C1	0.534	0.037	1
170	MAM.I1_5p	0.534	0.008	-1
171	GAM.I1_5p	0.534	0.004	-1
172	MTA.I1_3p	0.534	0.004	1
173	MA.I2_5p	0.534	0.023	-1
174	MG.I2_3p	0.534	0.007	-1
175	MG.C1	0.534	0.02	-1
176	CA.I2_3p	0.534	0.017	-1
177	UGU.I1_5p	0.534	0.021	1
178	AAC.I1_5p	0.534	0.004	-1
179	GMA.I2_3p	0.534	0.005	-1
180	GGC.C2	0.534	0.014	-1
181	UA.C1	0.534	0.044	1
182	I1_5p.cell_std_meth	0.534	0.014	-1
183	GUU.C1	0.533	0.036	1
184	MMG.I2_3p	0.533	0.002	-1
185	CGA.I1_5p	0.533	0.002	1
186	AMT.I1_5p	0.533	0.008	-1
187	TTM.I1_5p	0.533	0.011	-1
188	UG.C1	0.533	0.098	1
189	TTM.C1	0.533	0.012	-1
190	CGA.C1	0.533	0.008	1
191	phastCons.I2_3p	0.533	0.052	1
192	CCA.I2_3p	0.533	0.006	-1
193	ATG.I1_5p	0.533	0.007	-1
194	GGT.C1	0.533	0.009	1
195	TCA.I1_5p	0.533	0.006	-1
196	UGM.I1_5p	0.533	0	1
197	U.I2_3p	0.532	0.024	-1
198	GUA.I1_5p	0.532	0.005	1
199	GUU.I1_5p	0.532	0.033	1
200	AA.I2_3p	0.532	0.035	1
201	MGU.I1_5p	0.532	0	1
202	UA.I2_3p	0.532	0.007	-1
203	UU.C1	0.532	0.08	1
204	C.I2_3p	0.532	0.042	-1
205	CTG.C1	0.532	0.013	-1
206	ATG.C2	0.532	0.012	1
207	CGG.C2	0.532	0.006	-1
208	TA.I2_3p	0.532	0.029	1
209	TTU.I1_5p	0.531	0.008	1
210	CG.I1_5p	0.531	0.058	1
211	GMT.C1	0.531	0.014	-1
212	ATG.I1_3p	0.531	0.006	-1
213	GUT.C1	0.531	0.02	1
214	GUU.C2	0.531	0.001	-1
215	CCA.I2_5p	0.531	0.005	-1
216	MTM.C2	0.531	0.013	-1
217	MA.C2	0.531	0.019	-1
218	UAG.I2_3p	0.531	0.001	-1
219	T.C2	0.531	0.039	1
220	logLen.C2	0.531	0.091	1
221	AMA.I1_5p	0.531	0.008	-1
222	GA.I1_3p	0.53	0.018	-1
223	CCT.C2	0.53	0.014	-1
224	CAC.C1	0.53	0.01	-1
225	GAU.I1_5p	0.53	0.005	1
226	UUT.I1_5p	0.53	0.02	1
227	GGU.C2	0.53	0.001	-1
228	CGA.I2_5p	0.53	0.001	-1
229	CAT.I1_5p	0.53	0.006	-1
230	GGU.C1	0.53	0.031	1
231	MGA.I2_5p	0.53	0.001	-1
232	CGC.I1_5p	0.53	0.017	1
233	GAT.C2	0.53	0.009	1
234	CGG.I1_5p	0.53	0.025	1
235	CTT.I2_3p	0.529	0.008	1
236	TTT.I2_5p	0.529	0.029	1
237	GTU.I1_5p	0.529	0.008	1
238	TMT.I1_5p	0.529	0.013	-1
239	CC.C2	0.529	0.034	-1
240	GCG.I1_5p	0.529	0.026	1
241	MGG.C2	0.529	0.006	-1
242	TCG.I2_3p	0.529	0	-1
243	UAA.I2_3p	0.529	0	-1
244	MAT.I1_5p	0.529	0.008	-1
245	GUA.I2_3p	0.529	0.001	-1
246	CAT.C1	0.529	0.008	-1
247	CGC.I1_3p	0.529	0.002	1
248	AGU.I2_3p	0.529	0	-1
249	AUA.I2_3p	0.529	0.001	-1
250	logLen.A_I2	0.529	0.048	1
251	UT.C1	0.529	0.057	1
252	UAG.I1_5p	0.529	0.01	1
253	GG.I2_3p	0.529	0.033	-1
254	phastCons.I1_3p	0.529	0.032	-1
255	AAG.C1	0.529	0.015	-1
256	UUT.I2_3p	0.529	0.001	-1
257	AMA.C1	0.528	0.012	-1
258	UT.I2_3p	0.528	0.012	-1
259	CG.C2	0.528	0.02	-1
260	AC.C1	0.528	0.019	-1
261	TU.I2_3p	0.528	0.008	-1
262	TUU.I1_5p	0.528	0.013	1
263	GGM.C2	0.528	0.012	-1
264	GGC.C1	0.528	0.016	1
265	GCC.C2	0.528	0.012	-1
266	ATA.I2_3p	0.528	0.006	1
267	CTG.I2_3p	0.528	0.01	-1
268	G.I2_3p	0.528	0.048	-1
269	ATT.I2_5p	0.528	0.012	1
270	I1_5p.cell_mean_meth	0.528	0.119	-1
271	TGM.C1	0.528	0.016	-1
272	AAA.I2_3p	0.528	0.012	1
273	TCG.I1_3p	0.527	0.001	1
274	GM.I2_3p	0.527	0.02	-1
275	UUU.I1_5p	0.527	0.026	1
276	TT.I2_5p	0.527	0.043	1
277	UU.I1_5p	0.527	0.073	1
278	TAT.C1	0.527	0.007	-1
279	TUT.I1_5p	0.527	0.011	1
280	GGA.I1_3p	0.527	0.007	-1
281	AU.I2_3p	0.527	0.004	-1
282	ACG.C1	0.527	0.005	1
283	G.C2	0.527	0.042	-1
284	UTT.I1_5p	0.527	0.011	1
285	AAC.C2	0.527	0.007	1
286	TUA.I2_3p	0.527	0.001	-1
287	GGG.I2_3p	0.527	0.01	-1
288	TAM.I2_5p	0.527	0.003	1
289	ATC.C1	0.527	0.005	-1
290	CCC.I2_5p	0.527	0.004	-1
291	AT.I1_5p	0.527	0.039	-1
292	TU.I1_5p	0.527	0.05	1
293	MMA.I2_5p	0.526	0.004	-1
294	TC.C2	0.526	0.024	-1
295	MGU.C1	0.526	0	1
296	TGA.C2	0.526	0.013	1
297	MAT.I1_3p	0.526	0.006	-1
298	UTU.I1_5p	0.526	0.015	1
299	TAM.C1	0.526	0.005	-1
300	GU.C2	0.526	0.006	-1
301	logLen.I2	0.526	0.053	-1
302	TGM.A	0.526	0.009	-1
303	GMA.A	0.526	0.01	-1
304	MTA.I1_5p	0.526	0.004	-1
305	GUA.C1	0.526	0.013	1
306	TGM.C2	0.526	0.012	-1
307	AT.I2_3p	0.526	0.021	1
308	ATA.I1_5p	0.526	0.013	-1
309	GGA.I2_3p	0.526	0.006	-1
310	AAT.I1_5p	0.526	0.012	-1
311	UUA.C1	0.526	0.007	1
312	GAU.I2_3p	0.526	0	-1
313	GCA.C2	0.526	0.013	-1
314	TMA.I2_3p	0.526	0.004	1
315	CCA.C1	0.526	0.009	-1
316	TAC.I2_5p	0.526	0.003	1
317	GCG.I2_3p	0.526	0.001	-1
318	CAG.C2	0.526	0.014	-1
319	CGT.I1_5p	0.526	0.002	1
320	C2.cell_std_meth	0.526	0.023	-1
321	U.I1_5p	0.526	0.1	1
322	CAA.C1	0.526	0.011	-1
323	ACC.I2_5p	0.525	0.003	-1
324	GU.I1_5p	0.525	0.085	1
325	MMM.I2_5p	0.525	0.004	-1
326	GT.C1	0.525	0.015	1
327	GCG.C1	0.525	0.029	1
328	TMG.I2_3p	0.525	0	-1
329	GAG.C2	0.525	0.011	-1
330	UT.I1_5p	0.525	0.061	1
331	TTT.C1	0.525	0.015	-1
332	MMM.C1	0.525	0.017	-1
333	TCG.I2_5p	0.525	0.001	-1
334	TAM.A	0.525	0.005	-1
335	GC.C1	0.525	0.046	1
336	MTA.C1	0.525	0.005	-1
337	GAM.I2_5p	0.525	0.003	-1
338	MMA.I2_3p	0.525	0.005	-1
339	CGC.I2_3p	0.525	0.001	-1
340	TC.C1	0.525	0.02	-1
341	TTG.I2_3p	0.525	0.006	1
342	GTA.I2_3p	0.525	0.003	1
343	MGM.I2_3p	0.524	0.001	-1
344	AU.I1_5p	0.524	0.024	1
345	CG.I1_3p	0.524	0.01	1
346	AMM.I2_5p	0.524	0.004	-1
347	UU.C2	0.524	0.009	-1
348	TT.C2	0.524	0.024	1
349	ATM.I2_3p	0.524	0.003	1
350	UAT.I2_3p	0.524	0.001	-1
351	TAM.C2	0.524	0.006	1
352	logLen.I1_I2	0.524	0.035	1
353	CAT.I1_3p	0.524	0.005	-1
354	MGM.I1_3p	0.524	0	1
355	AGM.A	0.524	0.008	-1
356	GCA.A	0.524	0.008	-1
357	GG.C2	0.524	0.026	-1
358	TUA.I1_5p	0.524	0.003	1
359	CTC.I2_3p	0.524	0.007	-1
360	TA.C1	0.524	0.018	-1
361	AGG.I2_3p	0.524	0.008	-1
362	TGT.I2_3p	0.524	0.01	1
363	GMG.I2_3p	0.524	0.001	-1
364	UTG.C1	0.524	0.019	1
365	AAM.C1	0.524	0.008	-1
366	AUU.I2_3p	0.524	0	-1
367	GGT.C2	0.524	0.004	1
368	GTT.I2_3p	0.524	0.004	1
369	TAC.A	0.524	0.004	-1
370	A.I2_3p	0.524	0.028	1
371	MA.I2_3p	0.524	0.008	-1
372	AAU.C1	0.524	0.003	1
373	CCA.C2	0.523	0.008	-1
374	TMG.I2_5p	0.523	0.001	-1
375	TCC.I2_3p	0.523	0.004	-1
376	CC.I2_3p	0.523	0.022	-1
377	AAG.A	0.523	0.011	-1
378	ATA.C1	0.523	0.004	-1
379	GAT.I1_5p	0.523	0.004	-1
380	TUU.C2	0.523	0.001	-1
381	TGG.C2	0.523	0.011	-1
382	AAG.C2	0.523	0.015	1
383	GT.A	0.523	0.015	1
384	MAG.C2	0.523	0.013	-1
385	TGA.I2_5p	0.523	0.004	1
386	UTU.C2	0.523	0.001	-1
387	AUU.I1_5p	0.523	0.005	1
388	UA.I1_5p	0.523	0.031	1
389	MMT.C2	0.523	0.012	-1
390	TCC.C2	0.523	0.007	-1
391	M.I2_3p	0.523	0.021	-1
392	TTU.C1	0.523	0.009	1
393	ATU.C1	0.523	0.003	1
394	UUT.C2	0.523	0.001	-1
395	M.I2_5p	0.523	0.028	-1
396	T.C1	0.523	0.036	-1
397	AAU.A	0.522	0.001	1
398	UUU.C2	0.522	0.001	-1
399	TMA.I2_5p	0.522	0.005	-1
400	TCC.C1	0.522	0.004	-1
401	TGU.I1_5p	0.522	0.009	1
402	ACA.I2_5p	0.522	0.003	-1
403	TTU.I2_3p	0.522	0.002	-1
404	MT.C2	0.522	0.022	-1
405	AGU.I1_5p	0.522	0.009	1
406	GUT.I1_5p	0.522	0.011	1
407	ACT.I1_5p	0.522	0.004	-1
408	GUA.C2	0.522	0	-1
409	CGG.I1_3p	0.522	0.002	1
410	MG.C2	0.522	0.019	-1
411	SS3.I2	0.522	0.026	1
412	I2_5p.cell_std_meth	0.522	0.054	1
413	GCC.C1	0.522	0.017	1
414	AMA.C2	0.522	0.007	1
415	ATT.I2_3p	0.522	0.008	1
416	TGT.I2_5p	0.522	0.008	1
417	UTG.I1_5p	0.522	0.018	1
418	I2_5p.cell_mean_meth	0.522	0.074	-1
419	AGT.A	0.522	0.009	1
420	TCT.C1	0.522	0.006	-1
421	UGM.C1	0.522	0	1
422	CAC.C2	0.522	0.008	-1
423	AUT.I2_3p	0.522	0.001	-1
424	GGM.C1	0.522	0.012	-1
425	CC.I2_5p	0.522	0.013	-1
426	TA.I1_5p	0.522	0.031	-1
427	GGC.I2_3p	0.522	0.004	-1
428	TGU.C2	0.521	0.002	-1
429	ATC.I1_3p	0.521	0.003	-1
430	MAG.A	0.521	0.012	-1
431	TMA.I1_3p	0.521	0.006	-1
432	TAA.A	0.521	0.007	1
433	CGT.I2_3p	0.521	0.001	-1
434	C.I2_5p	0.521	0.024	-1
435	ATC.I1_5p	0.521	0.003	-1
436	AC.I1_5p	0.521	0.011	-1
437	AMA.I2_5p	0.521	0.003	-1
438	UAU.I1_5p	0.521	0.004	1
439	TCA.C2	0.521	0.008	-1
440	TAG.I1_3p	0.521	0.003	1
441	AAM.I2_5p	0.521	0.003	-1
442	GTT.A	0.521	0.007	1
443	MU.I1_5p	0.521	0	1
444	GAC.I2_5p	0.521	0.002	-1
445	GTA.A	0.521	0.007	1
446	GAA.I1_3p	0.521	0.004	-1
447	GGC.I1_5p	0.521	0.022	1
448	UG.C2	0.521	0.001	-1
449	AGC.I1_3p	0.521	0.003	1
450	TAM.I1_5p	0.521	0.004	-1
451	TAC.C2	0.521	0.005	1
452	TGC.A	0.521	0.006	-1
453	MM.I2_5p	0.52	0.015	-1
454	A.I1_3p	0.52	0.027	-1
455	TCA.I1_3p	0.52	0.005	-1
456	AUG.I1_5p	0.52	0.002	1
457	TTG.I2_5p	0.52	0.005	1
458	AAM.I2_3p	0.52	0.002	1
459	AAG.I1_5p	0.52	0.004	-1
460	MGG.I1_3p	0.52	0	1
461	CTG.C2	0.52	0.016	-1
462	ACG.C2	0.52	0.004	-1
463	TMA.C2	0.52	0.008	-1
464	UUA.I1_5p	0.52	0.006	1
465	A.C1	0.52	0.043	-1
466	TUT.I2_3p	0.52	0.002	-1
467	GTG.I2_3p	0.52	0.005	-1
468	M.A	0.52	0.025	-1
469	AC.I2_3p	0.52	0.008	-1
470	AGC.A	0.52	0.006	-1
471	GGG.I1_5p	0.52	0.038	1
472	ACA.I1_5p	0.52	0.004	-1
473	TTA.C1	0.52	0.006	-1
474	TMT.I2_3p	0.52	0.006	1
475	GAG.I2_3p	0.52	0.008	-1
476	TG.I1_5p	0.52	0.016	-1
477	GCT.C2	0.52	0.009	-1
478	GMA.C2	0.52	0.012	-1
479	GMM.C2	0.52	0.009	-1
480	TUU.C1	0.52	0.014	1
481	CAG.A	0.52	0.01	-1
482	GTU.C1	0.52	0.01	1
483	TAM.I2_3p	0.52	0.002	1
484	GTA.I1_5p	0.52	0.004	-1
485	UTA.I1_5p	0.52	0.001	1
486	GGT.I2_3p	0.519	0.003	-1
487	ACA.C2	0.519	0.006	1
488	TMG.I1_3p	0.519	0.001	1
489	TAA.I1_5p	0.519	0.007	-1
490	GMA.I1_3p	0.519	0.003	-1
491	GAU.C1	0.519	0.011	1
492	GAU.C2	0.519	0	-1
493	TA.I2_5p	0.519	0.019	1
494	CCA.I1_5p	0.519	0.005	-1
495	GC.I1_5p	0.519	0.039	1
496	GCC.I2_3p	0.519	0.005	-1
497	MM.C2	0.519	0.023	-1
498	AG.C1	0.519	0.026	-1
499	GM.A	0.519	0.016	-1
500	MAA.I2_5p	0.519	0.003	-1
501	GUT.C2	0.519	0.001	-1
502	GTT.C2	0.519	0.002	1
503	UTU.C1	0.519	0.015	1
504	MUU.C1	0.519	0	1
505	U.C2	0.519	0.031	-1
506	GMT.A	0.519	0.005	-1
507	GCT.A	0.519	0.005	-1
508	C.I1_5p	0.519	0.036	1
509	ATM.I2_5p	0.518	0.002	1
510	UUA.C2	0.518	0.002	-1
511	UAU.C2	0.518	0.001	-1
512	UGT.I1_3p	0.518	0	1
513	AGT.C2	0.518	0.005	1
514	AAU.I2_3p	0.518	0	-1
515	GG.I2_5p	0.518	0.026	-1
516	MU.C1	0.518	0	1
517	GCT.I1_3p	0.518	0.004	1
518	UM.I1_5p	0.518	0	1
519	CT.I1_3p	0.518	0.011	1
520	UA.C2	0.518	0.007	-1
521	G.I1_5p	0.518	0.057	1
522	AMG.C2	0.518	0.004	-1
523	CAA.I1_3p	0.518	0.002	-1
524	CTA.A	0.518	0.003	-1
525	GTU.I2_3p	0.518	0	-1
526	AM.I2_5p	0.518	0.01	-1
527	AG.I2_5p	0.518	0.019	-1
528	TTC.I1_3p	0.518	0.003	1
529	TG.I2_3p	0.518	0.008	-1
530	CTA.I2_5p	0.518	0.002	1
531	TTA.I1_5p	0.518	0.01	-1
532	ATT.I1_5p	0.518	0.01	-1
533	GMG.C1	0.518	0.004	-1
534	AUT.I2_5p	0.518	0	1
535	AUT.A	0.518	0.001	1
536	AT.C1	0.518	0.013	-1
537	CTT.I2_5p	0.517	0.003	1
538	MTU.I1_5p	0.517	0	1
539	TAC.C1	0.517	0.002	-1
540	C1.cell_std_meth	0.517	0.017	-1
541	AC.C2	0.517	0.01	-1
542	MTA.I2_5p	0.517	0.002	1
543	AAA.A	0.517	0.01	1
544	CC.I1_3p	0.517	0.017	1
545	ATM.I1_3p	0.517	0.003	-1
546	UTT.C1	0.517	0.007	1
547	CCC.I1_5p	0.517	0.009	1
548	AT.I1_3p	0.517	0.024	-1
549	AGC.C2	0.517	0.005	-1
550	CC.I1_5p	0.517	0.026	1
551	GCA.I1_3p	0.517	0.002	-1
552	GG.I1_5p	0.517	0.054	1
553	C.A	0.517	0.017	-1
554	GCT.I2_3p	0.517	0.004	-1
555	UTA.I2_3p	0.517	0	-1
556	TTM.I2_3p	0.517	0.005	1
557	MAA.I1_3p	0.517	0.003	-1
558	TAG.A	0.517	0.006	1
559	CCC.I2_3p	0.517	0.007	-1
560	TCA.I2_5p	0.517	0.003	-1
561	MGM.C2	0.517	0.003	-1
562	CAA.I2_5p	0.517	0.003	-1
563	UTM.C1	0.517	0	1
564	UGA.I2_3p	0.516	0	-1
565	AGU.C2	0.516	0.001	-1
566	MTA.I2_3p	0.516	0.002	1
567	AAT.I2_5p	0.516	0.005	1
568	AUU.C1	0.516	0.004	1
569	GA.I2_3p	0.516	0.01	-1
570	GAG.A	0.516	0.007	1
571	ACT.C2	0.516	0.005	-1
572	TGM.I2_5p	0.516	0.004	-1
573	UUT.A	0.516	0.001	1
574	UUG.I2_5p	0.516	0	1
575	TGT.C1	0.516	0.009	-1
576	TUG.I1_3p	0.516	0	1
577	UM.C1	0.516	0	1
578	TMT.A	0.516	0.007	-1
579	CA.A	0.516	0.015	-1
580	GCC.I1_3p	0.516	0.004	1
581	MTT.I2_5p	0.516	0.003	1
582	GCA.I2_5p	0.516	0.003	-1
583	UAU.C1	0.516	0.005	1
584	AC.I2_5p	0.516	0.007	-1
585	GGA.C2	0.516	0.008	-1
586	MAM.I2_5p	0.516	0.004	-1
587	UGU.I1_3p	0.516	0.001	1
588	GCC.I1_5p	0.516	0.015	1
589	GUG.I1_3p	0.516	0.001	1
590	CGC.C2	0.516	0.003	-1
591	TGG.I2_3p	0.516	0.005	-1
592	GCA.I1_5p	0.515	0.002	-1
593	GTT.I1_3p	0.515	0.004	1
594	TAT.I1_5p	0.515	0.011	-1
595	MAM.I1_3p	0.515	0.003	1
596	AGA.C1	0.515	0.01	-1
597	MTG.I2_3p	0.515	0.007	-1
598	GGT.I2_5p	0.515	0.002	-1
599	UGT.I2_3p	0.515	0	-1
600	ATC.I2_5p	0.515	0.001	1
601	MT.A	0.515	0.015	-1
602	CT.I2_3p	0.515	0.007	-1
603	TGA.I1_3p	0.515	0.003	-1
604	CCG.I1_3p	0.515	0.001	1
605	AGG.I1_3p	0.515	0.003	-1
606	TCC.I1_3p	0.515	0.001	1
607	TM.C2	0.515	0.015	-1
608	MA.A	0.515	0.018	-1
609	C.I1_3p	0.515	0.022	1
610	GC.I1_3p	0.515	0.012	1
611	TMM.C2	0.515	0.004	-1
612	TGG.I1_3p	0.515	0.003	-1
613	ACC.C1	0.515	0.006	-1
614	TT.C1	0.515	0.021	-1
615	AA.C1	0.515	0.018	-1
616	AGA.I2_5p	0.515	0.006	-1
617	AT.I2_5p	0.515	0.014	1
618	GTG.C2	0.515	0.005	1
619	GMA.I2_5p	0.515	0.003	-1
620	TTT.I1_3p	0.515	0.015	1
621	MG.I2_5p	0.515	0.004	-1
622	TTT.C2	0.515	0.008	1
623	GTC.A	0.515	0.005	-1
624	AGG.I2_5p	0.515	0.005	-1
625	MUU.I1_5p	0.515	0	1
626	GAG.I2_5p	0.515	0.006	-1
627	TMM.A	0.515	0.007	-1
628	GAA.I1_5p	0.515	0.004	-1
629	AG.I1_5p	0.515	0.007	-1
630	CGC.A	0.515	0.002	1
631	GTC.I1_5p	0.514	0.002	1
632	TG.I2_5p	0.514	0.011	1
633	UAA.I1_5p	0.514	0.002	1
634	AUU.C2	0.514	0	-1
635	CAC.I2_5p	0.514	0.003	-1
636	UMM.I1_5p	0.514	0	1
637	MTA.C2	0.514	0.004	1
638	TMU.I1_5p	0.514	0	1
639	UTT.C2	0.514	0.001	-1
640	AAC.I2_5p	0.514	0.002	-1
641	I2_3p.cell_mean_meth	0.514	0.057	-1
642	G.I2_5p	0.514	0.027	-1
643	CGA.I2_3p	0.514	0	-1
644	ACC.I1_3p	0.514	0.002	1
645	GGA.I2_5p	0.514	0.005	-1
646	UMM.C1	0.514	0	1
647	MM.I2_3p	0.514	0.018	-1
648	TMM.I2_3p	0.514	0.003	-1
649	AUA.I1_5p	0.514	0.002	1
650	AMM.I1_3p	0.514	0.001	1
651	ATT.C1	0.514	0.004	-1
652	TCT.A	0.514	0.005	-1
653	AGA.I1_3p	0.514	0.003	-1
654	ATT.A	0.514	0.005	1
655	MGT.I2_3p	0.514	0.001	-1
656	GUT.I2_5p	0.514	0	1
657	TUT.C1	0.514	0.009	1
658	UUT.C1	0.514	0.012	1
659	TUA.C1	0.514	0.003	1
660	TCC.A	0.514	0.006	-1
661	GTM.I1_3p	0.514	0.002	-1
662	TGT.I1_5p	0.514	0.006	-1
663	AUU.A	0.514	0.001	1
664	UT.C2	0.514	0.012	-1
665	UTA.C1	0.514	0.002	1
666	ATU.I2_3p	0.514	0	-1
667	ATC.I2_3p	0.514	0.002	1
668	TAA.I2_5p	0.514	0.004	1
669	ACA.A	0.514	0.007	-1
670	GMT.C2	0.513	0.006	-1
671	TGA.A	0.513	0.004	1
672	GMU.C1	0.513	0	1
673	MUT.I1_5p	0.513	0	1
674	GTM.A	0.513	0.005	-1
675	AUG.I2_3p	0.513	0	-1
676	CAG.C1	0.513	0.01	-1
677	GC.A	0.513	0.009	-1
678	UM.I1_3p	0.513	0	1
679	UUG.I1_3p	0.513	0.001	1
680	TAC.I2_3p	0.513	0.001	1
681	AAG.I1_3p	0.513	0.002	-1
682	phastCons.I2_5p	0.513	0.01	1
683	TCA.I2_3p	0.513	0.002	1
684	GTM.I2_5p	0.513	0.002	-1
685	GCT.C1	0.513	0.007	1
686	TTG.A	0.513	0.006	1
687	TT.I1_3p	0.513	0.015	1
688	GTC.I2_5p	0.513	0.001	-1
689	AMG.A	0.513	0.002	-1
690	TGA.I1_5p	0.513	0.003	-1
691	MTT.A	0.513	0.005	-1
692	ACA.C1	0.513	0.004	-1
693	MAM.C2	0.513	0.006	-1
694	TG.I1_3p	0.513	0.008	-1
695	MTM.I2_3p	0.513	0.005	-1
696	ACC.C2	0.513	0.003	-1
697	UGA.I1_3p	0.513	0	1
698	TAG.I2_5p	0.512	0.002	1
699	AAA.I2_5p	0.512	0.009	1
700	CGT.I1_3p	0.512	0.001	1
701	CTT.C1	0.512	0.005	-1
702	AM.A	0.512	0.009	-1
703	TGC.I2_5p	0.512	0.003	-1
704	AGM.C2	0.512	0.004	-1
705	ATG.I2_3p	0.512	0.001	1
706	TAG.I2_3p	0.512	0.002	1
707	CTA.I1_5p	0.512	0.001	-1
708	GUM.C1	0.512	0	1
709	TT.A	0.512	0.019	1
710	phastCons.A	0.512	0.034	-1
711	UM.C2	0.512	0	-1
712	GUM.I1_5p	0.512	0	1
713	T.A	0.512	0.018	1
714	GTA.I2_5p	0.512	0.002	1
715	AG.I2_3p	0.512	0.011	-1
716	MTM.I2_5p	0.512	0.004	-1
717	AMA.A	0.512	0.006	-1
718	CAC.I1_3p	0.512	0.003	1
719	AGM.I1_3p	0.512	0.002	1
720	AGG.C1	0.512	0.006	-1
721	ATA.I1_3p	0.512	0.008	-1
722	TAA.C1	0.512	0.004	-1
723	GTA.C1	0.512	0.003	-1
724	MGT.I1_5p	0.512	0.001	-1
725	AU.C2	0.511	0.006	-1
726	GAA.A	0.511	0.009	-1
727	MGA.I2_3p	0.511	0	-1
728	CCC.C2	0.511	0.007	-1
729	TAU.I2_3p	0.511	0	-1
730	AAC.I2_3p	0.511	0.001	1
731	TGG.A	0.511	0.006	1
732	AUA.C1	0.511	0.005	1
733	TAT.I2_5p	0.511	0.004	1
734	AMA.I1_3p	0.511	0.004	-1
735	MMM.I2_3p	0.511	0.007	-1
736	TAC.I1_5p	0.511	0.002	-1
737	MAA.A	0.511	0.006	-1
738	MMT.I2_5p	0.511	0.003	-1
739	GT.I2_3p	0.511	0.005	1
740	GAC.I2_3p	0.511	0.001	-1
741	MUA.C2	0.511	0	1
742	UTG.C2	0.511	0.002	-1
743	GCG.I1_3p	0.511	0.002	1
744	CCC.C1	0.511	0.01	1
745	AUT.I1_5p	0.511	0.002	1
746	MG.I1_3p	0.511	0.001	1
747	TGA.I2_3p	0.511	0.001	1
748	ACA.I1_3p	0.511	0.003	-1
749	AU.A	0.511	0.004	1
750	A.cell_mean_meth	0.511	0.072	-1
751	TAU.C1	0.51	0.001	1
752	CCT.I2_5p	0.51	0.003	-1
753	UTT.I2_3p	0.51	0.002	-1
754	GGA.C1	0.51	0.005	-1
755	GA.I2_5p	0.51	0.011	-1
756	MMA.C2	0.51	0.003	-1
757	SS5.I1	0.51	0.021	-1
758	ACT.I1_3p	0.51	0.001	1
759	TTM.I2_5p	0.51	0.003	-1
760	TU.C2	0.51	0.007	-1
761	GGA.I1_5p	0.51	0.005	1
762	AA.I1_3p	0.51	0.009	-1
763	CCA.I1_3p	0.51	0.004	1
764	TCT.I2_5p	0.51	0.002	1
765	GGM.I2_3p	0.51	0.003	-1
766	GAT.I2_3p	0.51	0.001	-1
767	TM.A	0.51	0.011	-1
768	TUM.I1_5p	0.51	0	1
769	I1_3p.cell_mean_meth	0.51	0.077	-1
770	UTU.A	0.51	0.001	1
771	AAU.I1_5p	0.51	0.001	1
772	TMU.I1_3p	0.51	0	1
773	TTT.A	0.51	0.008	1
774	GCT.I1_5p	0.51	0.001	-1
775	TUT.C2	0.51	0.002	-1
776	GAA.I2_3p	0.51	0.003	1
777	MMA.I1_3p	0.51	0.003	1
778	MAG.I1_3p	0.51	0.005	-1
779	AAT.I1_3p	0.51	0.003	-1
780	UGU.A	0.51	0	1
781	CTG.I1_5p	0.51	0.005	-1
782	AA.I2_5p	0.51	0.007	1
783	AMG.C1	0.509	0.003	-1
784	MGG.I1_5p	0.509	0.002	-1
785	MMG.I1_3p	0.509	0	1
786	MTG.C2	0.509	0.011	-1
787	MGG.A	0.509	0.003	-1
788	UG.I1_3p	0.509	0.008	1
789	MGG.I2_5p	0.509	0.001	-1
790	GGU.A	0.509	0	-1
791	ATU.I1_5p	0.509	0.001	1
792	GMM.I2_3p	0.509	0.003	-1
793	AC.A	0.509	0.005	-1
794	phastCons.C1	0.509	0.015	1
795	GCT.I2_5p	0.509	0.001	1
796	UTG.A	0.509	0.001	1
797	MMT.I2_3p	0.509	0.002	1
798	CA.I1_3p	0.509	0.01	-1
799	UGT.I2_5p	0.509	0	1
800	CAA.A	0.509	0.005	-1
801	ACG.A	0.509	0.002	-1
802	CTC.I1_5p	0.509	0.004	1
803	UAT.I1_5p	0.509	0.001	1
804	TGA.C1	0.509	0.009	1
805	MTU.C2	0.509	0	1
806	MA.I1_3p	0.509	0.017	-1
807	GCG.A	0.509	0.003	1
808	ACT.I2_3p	0.509	0.002	-1
809	ACG.I2_3p	0.509	0	-1
810	CT.I1_5p	0.509	0.004	-1
811	CTA.C2	0.509	0.003	1
812	UAT.C1	0.509	0.002	1
813	GGG.C2	0.509	0.003	-1
814	MGU.A	0.508	0	1
815	UMM.C2	0.508	0	-1
816	AC.I1_3p	0.508	0.002	1
817	ACG.I1_3p	0.508	0	1
818	AMG.I2_5p	0.508	0	-1
819	UTT.A	0.508	0.002	1
820	CAT.C2	0.508	0.004	-1
821	GGG.A	0.508	0.005	1
822	GMU.I1_5p	0.508	0	1
823	MGM.I1_5p	0.508	0.001	-1
824	GTU.C2	0.508	0	-1
825	CCC.I1_3p	0.508	0.006	1
826	AUT.C1	0.508	0.002	1
827	CCG.A	0.508	0.003	-1
828	UTG.I2_5p	0.508	0.001	1
829	TGM.I1_3p	0.508	0.002	-1
830	GMG.I1_5p	0.508	0.002	-1
831	AGM.I2_5p	0.508	0.002	-1
832	TMT.I2_5p	0.508	0.001	1
833	CAG.I2_3p	0.508	0.002	-1
834	CTA.I2_3p	0.508	0.001	1
835	ACC.A	0.508	0.003	1
836	TUM.I1_3p	0.508	0	1
837	AG.I1_3p	0.508	0.005	-1
838	GTT.I2_5p	0.508	0.002	1
839	GAG.I1_3p	0.508	0.003	-1
840	UMT.I1_5p	0.508	0	1
841	UGM.A	0.507	0	1
842	MGA.C1	0.507	0.002	-1
843	MTT.I1_3p	0.507	0.004	-1
844	UM.I2_3p	0.507	0	-1
845	GAM.I1_3p	0.507	0.002	-1
846	UTM.I2_3p	0.507	0	-1
847	CTC.I2_5p	0.507	0.003	-1
848	GT.I2_5p	0.507	0.006	1
849	GTC.I1_3p	0.507	0.001	-1
850	TCG.C2	0.507	0.002	-1
851	UT.A	0.507	0.007	1
852	AUG.C2	0.507	0	-1
853	AGC.I2_5p	0.507	0.002	-1
854	GMM.I1_3p	0.507	0.001	1
855	I2_3p.cell_std_meth	0.507	0.032	1
856	MU.I1_3p	0.507	0	1
857	TM.I2_5p	0.507	0.009	-1
858	ATG.A	0.507	0.005	-1
859	GUG.A	0.507	0.001	1
860	ATM.A	0.507	0.002	-1
861	TTC.I2_5p	0.507	0.002	-1
862	GTG.I2_5p	0.507	0.003	1
863	UMM.I2_3p	0.507	0	-1
864	TMA.A	0.507	0.004	1
865	CGA.A	0.507	0.001	-1
866	GCA.C1	0.507	0.003	-1
867	logLen.I1	0.507	0.016	-1
868	TA.A	0.507	0.007	1
869	MGA.I1_5p	0.506	0.001	-1
870	AAU.I2_5p	0.506	0	1
871	MGT.A	0.506	0.001	-1
872	MUA.C1	0.506	0	1
873	MMG.A	0.506	0.003	-1
874	UGM.I1_3p	0.506	0	1
875	UTM.I2_5p	0.506	0	-1
876	TUM.C1	0.506	0	1
877	CC.C1	0.506	0.012	1
878	TU.A	0.506	0.005	1
879	TUM.C2	0.506	0	-1
880	GT.I1_3p	0.506	0.004	1
881	MAU.I1_3p	0.506	0	1
882	TUG.A	0.506	0	1
883	TM.I2_3p	0.506	0.009	1
884	MTU.A	0.506	0	1
885	GUM.C2	0.506	0	-1
886	GMM.A	0.506	0.002	-1
887	TUA.I2_5p	0.506	0.001	1
888	U.I2_5p	0.506	0.009	1
889	TAU.I1_5p	0.506	0.001	1
890	TMU.C1	0.506	0	1
891	TAT.I1_3p	0.506	0.005	-1
892	GGC.I1_3p	0.506	0.002	1
893	AAM.I1_3p	0.506	0.002	-1
894	GU.I2_5p	0.506	0.003	1
895	CT.I2_5p	0.506	0.004	1
896	UAT.C2	0.505	0.001	-1
897	UM.I2_5p	0.505	0	1
898	UMM.I1_3p	0.505	0	1
899	MMU.C1	0.505	0	1
900	UMT.I2_3p	0.505	0	-1
901	UGG.I2_5p	0.505	0	1
902	CAG.I1_3p	0.505	0.002	-1
903	TUU.A	0.505	0	1
904	T.I1_5p	0.505	0.028	-1
905	MUU.C2	0.505	0	-1
906	AGT.I1_3p	0.505	0.002	-1
907	C.C1	0.505	0.013	1
908	AGC.C1	0.505	0.004	-1
909	GAU.A	0.505	0	1
910	GTT.C1	0.505	0.002	1
911	AUT.C2	0.505	0.001	-1
912	UAM.I1_5p	0.505	0	-1
913	GMG.I2_5p	0.505	0.001	-1
914	AGG.I1_5p	0.505	0.005	1
915	AUM.I2_3p	0.505	0	-1
916	UUM.I1_3p	0.505	0	1
917	AAC.I1_3p	0.505	0.001	-1
918	UMA.C1	0.505	0	1
919	AMM.A	0.505	0.002	1
920	UGM.I2_3p	0.505	0	1
921	UTM.A	0.505	0	1
922	UG.I2_5p	0.505	0.002	1
923	AU.I2_5p	0.504	0.002	1
924	UTM.I1_5p	0.504	0	1
925	AGC.I2_3p	0.504	0.001	-1
926	AGA.A	0.504	0.005	-1
927	TGU.I2_5p	0.504	0	1
928	MTU.I1_3p	0.504	0	1
929	TMM.I2_5p	0.504	0.001	-1
930	logLen.A	0.504	0.013	1
931	GCG.I2_5p	0.504	0	-1
932	CCT.I1_3p	0.504	0.001	1
933	UTU.I2_5p	0.504	0.001	1
934	AUM.I1_3p	0.504	0	1
935	MTU.I2_3p	0.504	0	-1
936	A.cell_std_meth	0.504	0.023	1
937	TGU.A	0.504	0.002	1
938	TCC.I2_5p	0.504	0.001	-1
939	MUU.I1_3p	0.504	0	1
940	UM.A	0.504	0	1
941	GTG.I1_3p	0.504	0.001	1
942	GCG.C2	0.504	0.004	-1
943	GMT.I2_3p	0.504	0.002	-1
944	CCT.I1_5p	0.504	0.003	1
945	UMA.I2_5p	0.504	0	1
946	UAA.C2	0.504	0.001	-1
947	UMT.C1	0.504	0	1
948	UMA.I1_3p	0.504	0	1
949	UMT.I1_3p	0.503	0	1
950	UMM.A	0.503	0	1
951	UMA.A	0.503	0	1
952	GGM.I1_3p	0.503	0.001	-1
953	UUA.A	0.503	0.001	1
954	MUU.I2_5p	0.503	0	1
955	TAU.A	0.503	0	1
956	MGU.I1_3p	0.503	0	1
957	MGA.A	0.503	0.001	-1
958	UGG.I1_3p	0.503	0.001	1
959	MMU.C2	0.503	0	1
960	logLen.A_I1	0.503	0.017	1
961	MTU.I2_5p	0.503	0	1
962	GUU.A	0.503	0.001	1
963	GUM.I2_5p	0.503	0	1
964	GUM.I2_3p	0.503	0	-1
965	MAT.C2	0.503	0.003	-1
966	MUG.I1_5p	0.503	0	1
967	MMM.C2	0.503	0.004	-1
968	MUU.A	0.503	0	1
969	AUM.C2	0.503	0	-1
970	TMU.I2_5p	0.503	0	1
971	UMT.I2_5p	0.503	0	1
972	MMU.A	0.503	0	1
973	MAU.A	0.503	0	-1
974	UUM.A	0.503	0	1
975	AUM.I2_5p	0.503	0	1
976	TUG.C2	0.503	0	-1
977	UUM.I1_5p	0.503	0	1
978	MUU.I2_3p	0.503	0	-1
979	MUT.I1_3p	0.503	0	1
980	MMA.A	0.503	0.003	-1
981	MMU.I1_5p	0.503	0	1
982	CCG.C2	0.502	0.002	-1
983	TC.I2_5p	0.502	0.007	-1
984	MG.A	0.502	0.007	-1
985	GMU.C2	0.502	0	1
986	MUG.I2_5p	0.502	0	1
987	AMU.I1_5p	0.502	0	1
988	UGM.C2	0.502	0	-1
989	UMG.I1_5p	0.502	0	1
990	MMG.C2	0.502	0.002	-1
991	TUM.A	0.502	0	1
992	AUA.C2	0.502	0	-1
993	GMG.C2	0.502	0.004	-1
994	MGG.C1	0.502	0.006	-1
995	UMM.I2_5p	0.502	0	1
996	GAG.I1_5p	0.502	0.007	1
997	CTT.C2	0.502	0.004	-1
998	TUM.I2_5p	0.502	0	1
999	MU.I2_5p	0.502	0	1
1000	MUG.A	0.501	0	-1
1001	UAU.I1_3p	0.501	0	-1
1002	UMA.C2	0.501	0	-1
1003	TAC.I1_3p	0.501	0.001	1
1004	MTU.C1	0.501	0	1
1005	AMU.A	0.501	0	1
1006	GMU.I2_5p	0.501	0	1
1007	CGC.I2_5p	0.501	0	1
1008	AGT.I2_5p	0.501	0	-1
1009	MUT.A	0.501	0	1
1010	CGT.I2_5p	0.501	0	1
1011	MTA.A	0.501	0.003	-1
1012	GTU.I2_5p	0.501	0	1
1013	ATG.C1	0.501	0.003	1
1014	UMG.I2_3p	0.501	0	1
1015	TMU.C2	0.501	0	-1
1016	GUU.I2_5p	0.501	0	1
1017	AUM.A	0.501	0	-1
1018	AMU.I2_3p	0.501	0	-1
1019	UTM.C2	0.501	0	1
1020	TMG.C2	0.5	0.001	-1
1021	U.A	0.5	0.014	1
1022	UMA.I2_3p	0.5	0	-1
1023	UUM.C1	0.5	0	1
1024	MUG.I1_3p	0.5	0	1
1025	MUT.C1	0.5	0	1
1026	GAT.C1	0.5	0.004	1
1027	MUG.I2_3p	0.5	0	1
1028	ATU.A	0.5	0.001	1
1029	MUG.C2	0.5	0	1
1030	UAM.I2_3p	0.5	0	-1
1031	MUM.C2	0.5	0	0
1032	UMU.C2	0.5	0	0
1033	UMU.I1_5p	0.5	0	0
1034	MUM.A	0.5	0	0
1035	MUM.I1_5p	0.5	0	0
1036	UMU.I2_3p	0.5	0	0
1037	UMU.I1_3p	0.5	0	0
1038	MUM.I2_5p	0.5	0	0
1039	UMU.C1	0.5	0	0
1040	MUM.I2_3p	0.5	0	0
1041	UMU.A	0.5	0	0
1042	MUM.I1_3p	0.5	0	0
1043	UMU.I2_5p	0.5	0	0
1044	MUM.C1	0.5	0	0
1045	MGU.I2_3p	0.5	0	1
1046	TGC.I1_5p	0.5	0.002	-1
1047	AUM.I1_5p	0.5	0	-1
1048	TMU.I2_3p	0.5	0	1
1049	MMU.I2_3p	0.5	0	1
1050	MUT.I2_3p	0.5	0	1
1051	MMU.I2_5p	0.5	0	1
1052	CCG.I2_5p	0.5	0.001	1
1053	GAU.I2_5p	0.5	0	1
1054	GUA.A	0.5	0.001	1
1055	UMG.C2	0.499	0	-1
1056	MMU.I1_3p	0.499	0	-1
1057	UMG.I2_5p	0.499	0	1
1058	MM.I1_3p	0.499	0.005	1
1059	CGA.I1_3p	0.499	0	1
1060	UMG.I1_3p	0.499	0	-1
1061	AAT.A	0.499	0.003	1
1062	UMG.A	0.499	0	-1
1063	MUG.C1	0.499	0	1
1064	MGA.I1_3p	0.499	0	-1
1065	UTA.C2	0.499	0	-1
1066	UMT.C2	0.499	0	-1
1067	TTU.C2	0.499	0	-1
1068	TUM.I2_3p	0.499	0	1
1069	TM.I1_3p	0.499	0.01	-1
1070	UGG.A	0.498	0.001	1
1071	GGC.I2_5p	0.498	0.002	1
1072	MUA.I1_3p	0.498	0	1
1073	ATC.C2	0.498	0.002	-1
1074	MAU.C1	0.498	0	1
1075	UAA.C1	0.498	0.003	1
1076	UAM.A	0.498	0	1
1077	UUM.I2_3p	0.498	0	-1
1078	TUA.C2	0.498	0	-1
1079	MU.C2	0.498	0	-1
1080	I1_3p.cell_std_meth	0.498	0.027	1
1081	UGU.I2_5p	0.498	0	1
1082	GTC.C2	0.498	0.001	-1
1083	UMA.I1_5p	0.498	0	1
1084	AMU.C2	0.498	0	-1
1085	MMG.C1	0.498	0.003	-1
1086	AG.C2	0.498	0.004	-1
1087	TMU.A	0.497	0	-1
1088	UMT.A	0.497	0	-1
1089	AMU.I1_3p	0.497	0	1
1090	MAU.I2_5p	0.497	0	1
1091	MT.I2_3p	0.497	0.006	1
1092	ATU.I2_5p	0.497	0	-1
1093	MUA.A	0.497	0	-1
1094	AMT.I1_3p	0.497	0.001	1
1095	GUM.A	0.497	0	-1
1096	UTA.I1_3p	0.497	0	1
1097	TMG.I1_5p	0.497	0.001	-1
1098	UG.A	0.497	0.004	1
1099	MUT.I2_5p	0.497	0	1
1100	UMG.C1	0.497	0	-1
1101	CGT.C2	0.497	0.001	-1
1102	UAA.A	0.497	0	1
1103	GMU.A	0.497	0	1
1104	GMG.A	0.496	0.001	1
1105	MU.A	0.496	0	1
1106	AGU.I2_5p	0.496	0	-1
1107	GUU.I1_3p	0.496	0.001	1
1108	MUT.C2	0.496	0	-1
1109	MAU.I2_3p	0.496	0	-1
1110	UUM.C2	0.496	0	-1
1111	GGU.I2_5p	0.496	0	1
1112	TUT.A	0.496	0.001	1
1113	UGM.I2_5p	0.496	0	-1
1114	TGG.C1	0.496	0.002	1
1115	AM.I1_3p	0.496	0.004	-1
1116	AUG.I1_3p	0.496	0	1
1117	CAC.A	0.496	0.001	1
1118	UGT.A	0.496	0	1
1119	MAU.I1_5p	0.496	0	-1
1120	A.I2_5p	0.496	0.005	-1
1121	MGM.C1	0.496	0.002	-1
1122	CT.A	0.496	0.009	-1
1123	TC.I1_5p	0.496	0.004	1
1124	ACT.A	0.496	0.002	1
1125	TTG.I1_3p	0.495	0.002	-1
1126	AUG.I2_5p	0.495	0	1
1127	MGT.C2	0.495	0.001	-1
1128	MGU.I2_5p	0.495	0	-1
1129	TCG.A	0.495	0.001	1
1130	TUT.I2_5p	0.495	0	1
1131	GUG.I2_5p	0.495	0	1
1132	GTM.I2_3p	0.495	0.001	1
1133	UAT.A	0.495	0	1
1134	logLen.C1	0.495	0.01	-1
1135	AMU.I2_5p	0.495	0	1
1136	GU.A	0.495	0.007	1
1137	AAG.I2_3p	0.495	0.001	1
1138	MGM.A	0.495	0.001	1
1139	MUA.I2_5p	0.494	0	1
1140	TCT.I1_5p	0.494	0.001	1
1141	UAU.I2_5p	0.494	0	1
1142	CGG.I2_5p	0.494	0	-1
1143	GUA.I2_5p	0.494	0	-1
1144	TMT.C2	0.494	0.002	1
1145	CTC.I1_3p	0.494	0.002	1
1146	AG.A	0.494	0.005	-1
1147	MU.I2_3p	0.494	0	1
1148	UAM.C2	0.494	0	-1
1149	GUM.I1_3p	0.494	0	1
1150	MGU.C2	0.494	0	-1
1151	UAG.C2	0.494	0	-1
1152	TAU.I2_5p	0.494	0	-1
1153	AUG.A	0.494	0	1
1154	GG.A	0.494	0.008	1
1155	UTU.I1_3p	0.494	0.001	1
1156	UUM.I2_5p	0.494	0	1
1157	AGU.A	0.494	0.001	1
1158	CTA.C1	0.493	0.001	-1
1159	GTC.C1	0.493	0.002	1
1160	AUM.C1	0.493	0	-1
1161	GMU.I2_3p	0.493	0	1
1162	UAM.I1_3p	0.493	0	1
1163	GGG.I1_3p	0.493	0.002	1
1164	TTA.I1_3p	0.493	0.002	1
1165	UGA.C2	0.493	0	-1
1166	MGT.C1	0.493	0.002	-1
1167	CGG.A	0.492	0.001	-1
1168	ATU.C2	0.492	0.001	-1
1169	TAT.A	0.492	0.003	-1
1170	GTU.I1_3p	0.492	0.001	1
1171	MAU.C2	0.492	0	-1
1172	MMM.I1_3p	0.492	0.002	1
1173	MTG.A	0.492	0.003	-1
1174	MUA.I1_5p	0.492	0	1
1175	MAM.A	0.492	0.001	1
1176	UTM.I1_3p	0.492	0	-1
1177	TC.A	0.492	0.007	-1
1178	CCT.A	0.492	0.003	1
1179	UAM.C1	0.492	0	1
1180	AMU.C1	0.492	0	-1
1181	TTC.I1_5p	0.492	0.001	-1
1182	AAA.C1	0.492	0.007	-1
1183	GTG.A	0.491	0.004	1
1184	GUT.I1_3p	0.491	0.002	1
1185	AGT.C1	0.491	0.001	-1
1186	UUU.I1_3p	0.491	0.002	1
1187	MUA.I2_3p	0.491	0	1
1188	CGA.C2	0.491	0.002	-1
1189	CTT.A	0.491	0.002	-1
1190	GA.I1_5p	0.491	0.003	-1
1191	ACT.I2_5p	0.491	0.002	1
1192	AGU.I1_3p	0.491	0.001	1
1193	TG.A	0.491	0.004	1
1194	TAU.C2	0.49	0	-1
1195	ACG.I1_5p	0.49	0	-1
1196	UAG.I2_5p	0.49	0	-1
1197	UAG.A	0.49	0.001	1
1198	AGT.I2_3p	0.49	0.001	1
1199	TTU.I2_5p	0.49	0	1
1200	AAU.C2	0.49	0.001	-1
1201	MM.A	0.49	0.008	-1
1202	TCC.I1_5p	0.49	0.003	1
1203	TTC.I2_3p	0.49	0.002	1
1204	UAA.I1_3p	0.49	0	1
1205	GAC.I1_5p	0.49	0.001	1
1206	GMG.I1_3p	0.49	0	-1
1207	UT.I2_5p	0.49	0.003	1
1208	TTG.I1_5p	0.49	0.001	1
1209	MAA.C2	0.489	0.004	1
1210	phastCons.I1_5p	0.489	0.009	1
1211	GM.I2_5p	0.489	0.008	-1
1212	MMG.I1_5p	0.489	0.001	-1
1213	TAG.C1	0.489	0.001	-1
1214	CAT.A	0.489	0.002	1
1215	UUA.I1_3p	0.488	0.001	1
1216	CCA.A	0.488	0.001	-1
1217	CG.I2_5p	0.488	0.001	-1
1218	UU.I1_3p	0.488	0.012	1
1219	UUG.A	0.488	0	1
1220	UUT.I1_3p	0.488	0.001	1
1221	TCA.A	0.488	0.004	1
1222	UGA.A	0.488	0	-1
1223	UTG.I1_3p	0.488	0.002	1
1224	ATA.I2_5p	0.488	0.002	-1
1225	GMU.I1_3p	0.488	0	-1
1226	UUA.I2_5p	0.488	0	-1
1227	AUU.I2_5p	0.488	0	1
1228	UAT.I2_5p	0.488	0	1
1229	TUU.I1_3p	0.487	0.001	1
1230	AMT.I2_5p	0.487	0.001	1
1231	AMG.I2_3p	0.487	0	-1
1232	ACC.I1_5p	0.487	0.001	1
1233	AMM.C2	0.487	0.002	-1
1234	TAU.I1_3p	0.487	0	1
1235	UA.I2_5p	0.487	0.001	1
1236	GAU.I1_3p	0.487	0.001	1
1237	UGG.I2_3p	0.487	0	1
1238	GMT.I1_3p	0.487	0.001	1
1239	TU.I2_5p	0.487	0.002	1
1240	TAT.I2_3p	0.487	0.003	1
1241	GC.I2_5p	0.486	0.005	-1
1242	AAC.C1	0.486	0.003	-1
1243	MTM.I1_3p	0.486	0.001	-1
1244	AMT.I2_3p	0.486	0.001	-1
1245	GA.C1	0.486	0.005	1
1246	UAM.I2_5p	0.486	0	-1
1247	M.I1_3p	0.486	0.007	-1
1248	UGA.I2_5p	0.486	0	1
1249	UGU.I2_3p	0.486	0	1
1250	TGT.I1_3p	0.486	0.001	1
1251	AMT.C2	0.486	0.002	-1
1252	TGU.I1_3p	0.486	0.001	1
1253	GUG.I2_3p	0.485	0	1
1254	UAA.I2_5p	0.485	0	1
1255	MMT.I1_3p	0.485	0.001	-1
1256	GTU.A	0.485	0	1
1257	ACC.I2_3p	0.485	0.001	-1
1258	UTA.I2_5p	0.485	0	1
1259	CTT.I1_3p	0.485	0.001	-1
1260	UTT.I2_5p	0.485	0	-1
1261	CAT.I2_3p	0.485	0.001	-1
1262	AUA.A	0.485	0.001	-1
1263	CGT.A	0.485	0	-1
1264	UUU.A	0.485	0.001	-1
1265	UAG.I1_3p	0.485	0.001	1
1266	ATG.I2_5p	0.485	0.001	-1
1267	GGM.I2_5p	0.484	0.001	1
1268	GGU.I1_3p	0.484	0.002	1
1269	GU.I1_3p	0.484	0.013	1
1270	GGT.I1_3p	0.484	0.002	1
1271	TCT.I2_3p	0.484	0.002	1
1272	TAA.I1_3p	0.484	0.001	1
1273	GMM.I2_5p	0.484	0.001	-1
1274	MTM.A	0.484	0.003	-1
1275	AUU.I1_3p	0.484	0	1
1276	AAG.I2_5p	0.484	0.002	-1
1277	TUG.I2_3p	0.484	0	1
1278	UGU.C2	0.483	0	1
1279	TA.I1_3p	0.483	0.003	1
1280	AGM.I2_3p	0.483	0.001	1
1281	UAU.A	0.483	0	-1
1282	TU.I1_3p	0.483	0.007	1
1283	UU.I2_5p	0.483	0.002	1
1284	U.I1_3p	0.483	0.028	1
1285	MGT.I1_3p	0.483	0	1
1286	AUA.I2_5p	0.483	0	-1
1287	TGG.I1_5p	0.483	0.002	-1
1288	UGT.C2	0.483	0	-1
1289	TGC.C1	0.482	0.002	1
1290	T.I1_3p	0.482	0.007	1
1291	UU.A	0.482	0.004	1
1292	AAA.I1_3p	0.482	0.002	-1
1293	GAT.A	0.482	0.001	-1
1294	UUU.I2_3p	0.482	0	1
1295	SS3.I1	0.482	0.008	-1
1296	GTM.C2	0.482	0.001	1
1297	GAM.I2_3p	0.482	0	-1
1298	UUG.I2_3p	0.482	0	1
1299	TTC.C2	0.482	0.002	-1
1300	MT.I1_3p	0.482	0.002	1
1301	UT.I1_3p	0.482	0.01	1
1302	MGT.I2_5p	0.482	0	1
1303	ATA.A	0.482	0.002	-1
1304	MMG.I2_5p	0.482	0	-1
1305	AAU.I1_3p	0.481	0	1
1306	CAC.I1_5p	0.481	0.002	-1
1307	AUA.I1_3p	0.481	0	1
1308	TC.I1_3p	0.481	0.002	-1
1309	TTA.A	0.481	0.004	1
1310	GAA.C1	0.481	0.002	1
1311	TUA.I1_3p	0.481	0.001	1
1312	AU.I1_3p	0.481	0.005	1
1313	UA.I1_3p	0.481	0.006	1
1314	AAC.A	0.48	0.001	1
1315	TTU.A	0.48	0.001	1
1316	GUG.C2	0.48	0	-1
1317	GA.A	0.48	0.003	-1
1318	AMG.I1_3p	0.48	0	-1
1319	TMM.I1_3p	0.48	0.001	-1
1320	TTG.C2	0.48	0.003	-1
1321	CAG.I1_5p	0.48	0.001	1
1322	TTU.I1_3p	0.48	0.002	1
1323	AGG.C2	0.48	0.001	1
1324	UGG.C2	0.48	0	1
1325	CTT.I1_5p	0.48	0.001	-1
1326	TTM.A	0.48	0.002	-1
1327	TTC.A	0.479	0.001	1
1328	TGG.I2_5p	0.479	0.001	-1
1329	AM.C2	0.479	0.004	-1
1330	UUT.I2_5p	0.479	0	1
1331	C2.cell_mean_meth	0.479	0.036	-1
1332	TAM.I1_3p	0.479	0	1
1333	AGC.I1_5p	0.479	0.001	-1
1334	SS5.I2	0.479	0.009	-1
1335	ACG.I2_5p	0.478	0	1
1336	ACA.I2_3p	0.478	0.002	-1
1337	AAM.A	0.478	0.002	-1
1338	TCT.I1_3p	0.478	0.001	1
1339	GAC.A	0.478	0.001	1
1340	AUT.I1_3p	0.478	0	1
1341	TUT.I1_3p	0.478	0.001	1
1342	MTG.I2_5p	0.477	0.001	-1
1343	MTG.I1_3p	0.477	0.002	-1
1344	AMM.I2_3p	0.477	0.001	-1
1345	MGA.C2	0.477	0.001	-1
1346	CAA.C2	0.476	0.002	1
1347	ATT.I1_3p	0.476	0.002	-1
1348	TUG.I2_5p	0.476	0	1
1349	GGT.A	0.476	0.001	1
1350	CCC.A	0.476	0.004	-1
1351	GUA.I1_3p	0.476	0.001	1
1352	GCC.A	0.476	0.001	1
1353	TG.C1	0.476	0.006	1
1354	AM.I2_3p	0.476	0.003	-1
1355	GAC.C1	0.476	0.001	-1
1356	GTT.I1_5p	0.476	0.001	1
1357	GTG.I1_5p	0.476	0.001	-1
1358	TC.I2_3p	0.475	0.002	-1
1359	AMT.A	0.475	0.001	1
1360	UG.I2_3p	0.475	0	1
1361	TUU.I2_5p	0.475	0	-1
1362	TTC.C1	0.475	0.001	-1
1363	GM.I1_3p	0.475	0.003	-1
1364	MT.I2_5p	0.475	0.003	1
1365	GAM.A	0.474	0.001	-1
1366	ATU.I1_3p	0.474	0	1
1367	MAA.I2_3p	0.474	0.001	1
1368	UUG.C2	0.474	0	1
1369	UA.A	0.474	0.004	1
1370	TTT.I1_5p	0.474	0.006	1
1371	UTA.A	0.474	0	-1
1372	CCT.I2_3p	0.474	0.001	1
1373	MAT.A	0.474	0.001	1
1374	CTG.I1_3p	0.474	0.002	1
1375	AGA.C2	0.473	0.003	-1
1376	TTM.C2	0.473	0.001	1
1377	UUU.I2_5p	0.473	0	1
1378	UAT.I1_3p	0.473	0.001	1
1379	GAC.I1_3p	0.473	0	-1
1380	GGM.A	0.473	0.002	1
1381	MGM.I2_5p	0.472	0	-1
1382	CC.A	0.472	0.007	-1
1383	TMT.I1_3p	0.472	0.001	-1
1384	CAT.I2_5p	0.472	0.001	1
1385	GAA.I2_5p	0.472	0.001	-1
1386	GTC.I2_3p	0.472	0	1
1387	UTT.I1_3p	0.472	0.002	1
1388	G.A	0.471	0.009	1
1389	CAA.I2_3p	0.47	0.001	-1
1390	ATM.C2	0.47	0.001	-1
1391	GCC.I2_5p	0.47	0.001	-1
1392	GMT.I2_5p	0.47	0.001	1
1393	GG.I1_3p	0.47	0.004	-1
1394	GGA.A	0.47	0.002	1
1395	TT.I1_5p	0.47	0.006	-1
1396	G.I1_3p	0.47	0.006	-1
1397	TGT.A	0.469	0.002	1
1398	GAT.I2_5p	0.469	0.001	1
1399	GT.I1_5p	0.469	0.002	-1
1400	TMG.A	0.469	0.001	-1
1401	GGT.I1_5p	0.469	0.001	1
1402	CTC.A	0.469	0.003	-1
1403	GTA.I1_3p	0.468	0.001	-1
1404	AGT.I1_5p	0.468	0.001	-1
1405	TUA.A	0.468	0	1
1406	ATC.A	0.467	0.001	-1
1407	GUT.A	0.467	0	1
1408	GGC.A	0.467	0.002	-1
1409	A.A	0.467	0.01	-1
1410	AAT.C1	0.467	0.003	1
1411	MMT.A	0.466	0.002	1
1412	MAG.I2_3p	0.466	0.001	1
1413	TGC.I1_3p	0.466	0.001	-1
1414	AA.A	0.466	0.005	1
1415	CTG.A	0.465	0.003	-1
1416	MAT.I2_5p	0.464	0.001	1
1417	GA.C2	0.463	0.004	1
1418	AGA.I2_3p	0.463	0.001	-1
1419	CTG.I2_5p	0.463	0.001	1
1420	GAG.C1	0.461	0.003	-1
1421	AT.A	0.461	0.004	-1
1422	TMG.C1	0.461	0	-1
1423	TTG.C1	0.46	0.002	-1
1424	CG.A	0.46	0.003	-1
1425	TCT.C2	0.459	0.003	-1
1426	MMM.A	0.458	0.003	-1
1427	MAT.I2_3p	0.458	0.001	1
1428	TG.C2	0.457	0.004	-1
1429	phastCons.C2	0.457	0.009	1
1430	MTT.C2	0.455	0.001	-1
1431	AGG.A	0.453	0.003	-1
1432	TTM.I1_3p	0.452	0.002	1
1433	AMA.I2_3p	0.44	0.001	1

## Sheet: e. Overdispersed_Gen
	feature	AUC	effect	sign
1	AAT.C1	0.638	0.008	1
2	TGC.A	0.637	0.007	-1
3	CTG.A	0.633	0.011	-1
4	GC.A	0.626	0.016	-1
5	GCG.I2_5p	0.622	0.001	-1
6	CTG.I2_3p	0.62	0.003	-1
7	CTG.C2	0.619	0.008	-1
8	GAA.C1	0.618	0.011	1
9	TTG.I2_3p	0.613	0.003	1
10	C.I2_3p	0.61	0.034	-1
11	ATT.I2_3p	0.607	0.007	1
12	TGC.I1_3p	0.606	0.003	-1
13	TG.A	0.606	0.015	-1
14	TT.I2_3p	0.605	0.038	1
15	TCA.A	0.604	0.008	1
16	CC.I2_3p	0.602	0.015	-1
17	GAG.I2_5p	0.601	0.004	-1
18	TTT.I2_3p	0.6	0.02	1
19	AA.C2	0.6	0.036	1
20	GAG.I1_5p	0.599	0.002	-1
21	AA.I2_3p	0.598	0.024	1
22	TTC.A	0.597	0.004	1
23	AAA.I2_3p	0.597	0.013	1
24	AAG.I2_3p	0.596	0.003	1
25	TCG.C2	0.596	0.001	-1
26	ATT.C1	0.596	0.004	1
27	logLen.A_I2	0.595	0.044	-1
28	TCC.C2	0.595	0.004	-1
29	CC.C2	0.595	0.018	-1
30	TC.A	0.594	0.017	1
31	TA.C2	0.594	0.012	1
32	CGA.I1_5p	0.592	0	-1
33	ATA.I1_3p	0.591	0.005	1
34	AA.I1_5p	0.591	0.026	1
35	C.C2	0.59	0.028	-1
36	A.I1_3p	0.59	0.045	1
37	CTG.C1	0.589	0.007	-1
38	GCC.I2_3p	0.588	0.001	-1
39	AA.I2_5p	0.588	0.024	1
40	TC.I1_5p	0.588	0.005	-1
41	A.C2	0.587	0.049	1
42	AGC.I2_5p	0.587	0.002	-1
43	AAA.I1_5p	0.587	0.013	1
44	GTT.I2_5p	0.586	0.002	1
45	TAA.I1_5p	0.585	0.004	1
46	CCC.I2_3p	0.585	0.004	-1
47	GC.I2_5p	0.584	0.01	-1
48	G.I2_5p	0.584	0.037	-1
49	AA.I1_3p	0.584	0.026	1
50	TTT.A	0.583	0.009	1
51	CCC.C2	0.583	0.004	-1
52	AAC.I2_5p	0.583	0.001	1
53	AAA.C2	0.582	0.011	1
54	GTT.I1_3p	0.582	0.001	1
55	TTG.I2_5p	0.582	0.001	1
56	GAC.I2_3p	0.581	0.001	-1
57	CCG.C2	0.581	0.001	-1
58	GCT.A	0.58	0.004	-1
59	AC.I2_3p	0.58	0.005	-1
60	logLen.I2	0.58	0.067	1
61	GC.I1_3p	0.58	0.006	-1
62	TT.A	0.58	0.027	1
63	TAA.I1_3p	0.58	0.003	1
64	AGG.I2_5p	0.58	0.003	-1
65	TGC.I1_5p	0.58	0.002	-1
66	G.A	0.579	0.027	-1
67	CGA.A	0.579	0.001	-1
68	CAA.C2	0.579	0.005	1
69	TTA.I2_3p	0.577	0.005	1
70	TTA.I1_3p	0.577	0.004	1
71	TGG.I1_5p	0.577	0.003	-1
72	CAT.A	0.577	0.005	1
73	GT.C1	0.576	0.006	-1
74	GTC.I2_3p	0.576	0.001	-1
75	GCC.A	0.576	0.005	-1
76	ACA.C2	0.576	0.008	1
77	TA.I1_3p	0.576	0.013	1
78	CGA.C2	0.576	0.002	-1
79	TAT.C2	0.575	0.004	1
80	CTT.I2_5p	0.574	0.003	1
81	TCA.I2_5p	0.574	0.001	1
82	CC.I2_5p	0.574	0.014	-1
83	A.I2_3p	0.574	0.022	1
84	GGG.I2_5p	0.574	0.003	-1
85	AGC.C2	0.573	0.003	-1
86	T.A	0.573	0.03	1
87	GG.I2_5p	0.573	0.014	-1
88	TTA.C2	0.573	0.004	1
89	AGA.I1_3p	0.573	0.003	1
90	A.I1_5p	0.572	0.026	1
91	GAC.I1_3p	0.572	0.001	-1
92	CT.I1_3p	0.572	0.01	-1
93	CA.I2_3p	0.572	0.003	-1
94	CAG.C1	0.572	0.006	-1
95	CTA.I2_3p	0.571	0.001	1
96	T.I2_3p	0.571	0.033	1
97	CG.I2_5p	0.571	0.002	-1
98	AAA.I2_5p	0.571	0.01	1
99	CA.A	0.571	0.013	1
100	GAA.I2_5p	0.571	0.001	1
101	CG.C2	0.571	0.006	-1
102	TG.I1_3p	0.57	0.011	-1
103	TTC.I2_5p	0.57	0.003	1
104	CAC.C1	0.57	0.002	-1
105	CT.C2	0.57	0.011	-1
106	CCT.I2_3p	0.57	0.001	-1
107	ACC.I2_3p	0.569	0.001	-1
108	CAT.I2_5p	0.569	0.002	1
109	GCC.I2_5p	0.569	0.002	-1
110	AT.I1_3p	0.569	0.012	1
111	CCA.I2_3p	0.568	0.001	-1
112	GAT.C1	0.568	0.003	-1
113	T.I2_5p	0.568	0.036	1
114	CAC.I2_5p	0.567	0.001	-1
115	AAA.I1_3p	0.567	0.011	1
116	TAA.I2_5p	0.567	0.004	1
117	TGT.C1	0.567	0.001	-1
118	TAA.C2	0.567	0.002	1
119	CCA.I1_3p	0.566	0.002	-1
120	TT.I2_5p	0.566	0.022	1
121	AAT.I1_3p	0.565	0.004	1
122	TC.C2	0.565	0.015	-1
123	TGC.C1	0.565	0.003	-1
124	CTT.A	0.564	0.004	1
125	logLen.I1_I2	0.564	0.051	-1
126	TAG.I1_3p	0.564	0.001	1
127	CGG.I2_5p	0.563	0	-1
128	GCT.I1_3p	0.563	0.001	-1
129	GGC.I2_5p	0.562	0.002	-1
130	ATC.I2_5p	0.562	0.001	1
131	CTG.I2_5p	0.562	0.002	-1
132	CAC.I2_3p	0.561	0.001	-1
133	ACT.C1	0.561	0.001	1
134	AT.C1	0.561	0.013	1
135	CTC.C2	0.561	0.003	-1
136	GCC.I1_3p	0.561	0.002	-1
137	CTC.C1	0.561	0.002	1
138	GGA.I1_5p	0.56	0.002	-1
139	CAT.C1	0.56	0.002	1
140	AA.C1	0.56	0.021	1
141	AAT.C2	0.56	0.005	1
142	CT.I2_3p	0.559	0.003	-1
143	TA.I2_5p	0.559	0.007	1
144	GTC.I1_5p	0.559	0.001	-1
145	CTT.C2	0.559	0.003	1
146	CG.A	0.558	0.002	-1
147	GCG.A	0.558	0	-1
148	TG.I1_5p	0.558	0.004	-1
149	A.I2_5p	0.558	0.025	1
150	CGC.I2_3p	0.558	0	-1
151	ATT.C2	0.557	0.003	1
152	ACG.I2_3p	0.557	0	-1
153	CTT.I1_3p	0.557	0.004	-1
154	TGA.I1_3p	0.557	0.001	-1
155	CG.I2_3p	0.557	0.002	-1
156	AAT.I2_5p	0.556	0.003	1
157	AGG.I1_5p	0.556	0.002	-1
158	GG.I1_5p	0.556	0.012	-1
159	C.C1	0.556	0.022	-1
160	ACC.I2_5p	0.556	0.001	-1
161	CAT.I1_5p	0.556	0.001	-1
162	GAG.C2	0.555	0.005	-1
163	TCG.I2_5p	0.555	0	-1
164	AAT.I1_5p	0.555	0.003	1
165	GTC.C1	0.554	0.002	-1
166	TTA.I2_5p	0.554	0.002	1
167	TGA.C1	0.554	0.006	1
168	GGT.A	0.554	0.003	-1
169	AGT.I2_5p	0.553	0.001	1
170	AGT.A	0.553	0.001	1
171	GA.I2_5p	0.553	0.006	-1
172	GAA.I1_3p	0.553	0.001	1
173	AGC.A	0.552	0.002	-1
174	ACA.C1	0.552	0.002	-1
175	AGT.I1_3p	0.552	0.001	1
176	C.I1_3p	0.552	0.025	-1
177	TCA.I1_3p	0.552	0.002	1
178	ACG.A	0.552	0.001	-1
179	TA.I2_3p	0.551	0.009	1
180	GTT.C2	0.551	0.003	-1
181	AT.I2_5p	0.551	0.009	1
182	CCT.I1_5p	0.551	0.002	-1
183	AGT.I2_3p	0.551	0.001	1
184	CGA.I2_5p	0.551	0	-1
185	TAA.I2_3p	0.551	0.003	1
186	AGT.C1	0.55	0.002	-1
187	CCA.I2_5p	0.55	0.002	-1
188	AAG.C1	0.55	0.003	1
189	GAC.C2	0.55	0.003	-1
190	G.I2_3p	0.55	0.022	-1
191	SS5.I1	0.549	0.03	1
192	CAG.I2_3p	0.549	0.001	-1
193	phastCons.I2_5p	0.549	0.062	1
194	TAG.C1	0.549	0.001	1
195	TG.I2_3p	0.548	0.005	-1
196	GAC.C1	0.548	0.001	1
197	TCT.I1_5p	0.548	0.002	-1
198	ACT.I1_5p	0.548	0.001	1
199	A.C1	0.548	0.024	1
200	ATG.I1_3p	0.548	0.001	-1
201	GA.C1	0.548	0.009	1
202	TTG.C2	0.548	0.003	1
203	GGT.I2_5p	0.548	0.001	-1
204	TTC.C2	0.548	0.004	-1
205	TC.I2_3p	0.548	0.004	-1
206	AGG.A	0.547	0.001	-1
207	CCT.I2_5p	0.547	0.001	-1
208	TCC.I2_5p	0.547	0.001	-1
209	ATC.I1_5p	0.547	0.001	-1
210	CGG.I1_3p	0.547	0	-1
211	ATT.I1_3p	0.546	0.005	1
212	ATG.I2_5p	0.546	0.001	1
213	ACT.C2	0.546	0.002	-1
214	AGG.I1_3p	0.546	0.001	-1
215	GGT.I1_5p	0.546	0.001	-1
216	TAT.I2_3p	0.545	0.002	1
217	CC.I1_3p	0.545	0.01	-1
218	CTC.I2_5p	0.545	0.001	-1
219	TG.C1	0.545	0.004	-1
220	TGG.I1_3p	0.545	0.001	1
221	ATG.C2	0.544	0.003	1
222	TCT.I2_5p	0.544	0.003	1
223	CCC.I2_5p	0.544	0.002	-1
224	C.I2_5p	0.543	0.024	-1
225	TGG.I2_3p	0.543	0.001	-1
226	GCT.I2_5p	0.543	0.001	-1
227	GCA.I1_3p	0.543	0	-1
228	AG.I2_5p	0.543	0.008	-1
229	GTA.I1_3p	0.542	0	1
230	logLen.C1	0.542	0.048	1
231	AG.I1_5p	0.542	0.002	-1
232	TCC.A	0.542	0.004	1
233	AG.I1_3p	0.542	0.005	1
234	ACG.I1_3p	0.542	0	-1
235	AAG.I2_5p	0.542	0	1
236	TGC.C2	0.542	0.003	1
237	AGG.C1	0.542	0.004	1
238	G.C2	0.541	0.019	-1
239	GGC.I2_3p	0.541	0	-1
240	ATG.I2_3p	0.541	0.002	-1
241	GTG.I2_3p	0.541	0.001	-1
242	AT.C2	0.541	0.007	1
243	CCA.A	0.54	0.003	-1
244	TCT.I1_3p	0.54	0.004	-1
245	GT.I2_5p	0.54	0.002	1
246	CGG.C2	0.539	0.001	-1
247	AAC.I1_5p	0.539	0.001	1
248	CCT.I1_3p	0.539	0.001	-1
249	CCT.C1	0.539	0.005	-1
250	CGC.I2_5p	0.539	0	-1
251	ATT.I2_5p	0.539	0.002	1
252	GGT.I2_3p	0.538	0.001	-1
253	CGA.I2_3p	0.538	0	-1
254	ACC.C1	0.538	0.002	-1
255	TGA.I1_5p	0.538	0.001	1
256	TGT.I2_5p	0.537	0.002	1
257	SS3.I2	0.537	0.058	1
258	TGT.I1_3p	0.536	0.002	-1
259	CGT.C2	0.536	0	-1
260	GAA.C2	0.536	0.004	1
261	CCT.C2	0.536	0.002	-1
262	CTG.I1_5p	0.536	0.002	-1
263	ACA.I2_5p	0.536	0.001	1
264	ATC.C2	0.535	0.003	-1
265	GTG.I1_3p	0.535	0.003	-1
266	CTA.I1_3p	0.535	0.001	-1
267	ACC.I1_3p	0.535	0	-1
268	CT.I1_5p	0.535	0.004	-1
269	CGT.A	0.535	0	1
270	TGG.I2_5p	0.535	0.001	-1
271	CA.C2	0.535	0.012	1
272	GG.C1	0.534	0.015	1
273	GTT.A	0.534	0.003	1
274	GTA.C1	0.534	0.001	-1
275	CA.C1	0.534	0.006	-1
276	TAT.C1	0.533	0.001	1
277	CGT.I2_3p	0.533	0	-1
278	GGG.C1	0.533	0.003	1
279	GTT.C1	0.533	0.001	-1
280	ACA.A	0.533	0.003	1
281	TGG.C1	0.532	0.003	-1
282	ACG.C1	0.532	0.001	1
283	logLen.A	0.532	0.015	-1
284	CAT.C2	0.532	0.002	-1
285	TGT.A	0.532	0.001	1
286	TT.C2	0.532	0.004	1
287	GAT.I1_3p	0.532	0	1
288	CCA.C2	0.531	0.002	-1
289	CCG.I2_5p	0.531	0	-1
290	G.I1_3p	0.531	0.014	-1
291	GGA.I2_5p	0.531	0.001	-1
292	CTC.A	0.531	0.003	1
293	TAG.I1_5p	0.531	0	1
294	ACC.A	0.531	0.001	1
295	TCT.C2	0.531	0.003	-1
296	AGT.C2	0.531	0.001	1
297	GTC.A	0.531	0.001	1
298	CCC.I1_3p	0.53	0.002	-1
299	phastCons.C1	0.53	0.032	-1
300	TAC.A	0.53	0.001	1
301	TC.I2_5p	0.53	0.004	1
302	SS3.I1	0.53	0.041	1
303	CAC.C2	0.53	0.002	1
304	CT.C1	0.529	0.013	-1
305	CAG.I2_5p	0.529	0.002	-1
306	GCT.C1	0.529	0.002	-1
307	AGA.I2_5p	0.528	0.001	-1
308	TTG.I1_3p	0.528	0.002	-1
309	GAT.C2	0.527	0.002	-1
310	GCG.I2_3p	0.527	0	-1
311	GGT.C2	0.527	0.001	-1
312	GCA.C2	0.527	0.003	1
313	GT.I1_5p	0.527	0.002	-1
314	TCT.C1	0.527	0.002	-1
315	ATG.I1_5p	0.526	0.001	-1
316	ATG.C1	0.526	0.004	1
317	GGG.C2	0.526	0.002	-1
318	TCT.I2_3p	0.526	0.001	-1
319	ATC.A	0.525	0.003	1
320	TGA.C2	0.525	0.004	-1
321	AC.C2	0.525	0.006	1
322	CCG.A	0.525	0.001	1
323	CGA.I1_3p	0.524	0	1
324	CAG.C2	0.524	0.002	1
325	AAC.I1_3p	0.524	0.001	1
326	GG.I1_3p	0.524	0.004	-1
327	AC.I1_3p	0.524	0.001	-1
328	CGT.I1_3p	0.523	0	-1
329	CCG.I2_3p	0.523	0	-1
330	GA.I2_3p	0.523	0.005	-1
331	GAT.I2_3p	0.523	0.001	-1
332	GGG.I1_3p	0.523	0.001	-1
333	AAC.C2	0.523	0.005	1
334	GCA.I1_5p	0.523	0.001	-1
335	GA.C2	0.522	0.012	-1
336	CGT.I2_5p	0.522	0	-1
337	AC.I1_5p	0.522	0.002	1
338	ACG.C2	0.522	0	1
339	TA.I1_5p	0.521	0.005	1
340	GA.A	0.521	0.006	-1
341	CAA.I1_3p	0.521	0	1
342	CA.I1_5p	0.521	0.002	-1
343	TAT.I1_3p	0.521	0.002	1
344	AA.A	0.52	0.013	-1
345	ACC.C2	0.52	0.001	-1
346	GTC.I1_3p	0.52	0.001	-1
347	CT.A	0.519	0.006	-1
348	ACT.I2_3p	0.519	0	-1
349	ACA.I2_3p	0.518	0.001	-1
350	TGT.I2_3p	0.517	0.001	-1
351	GTG.I2_5p	0.517	0.001	-1
352	GG.I2_3p	0.517	0.009	-1
353	GCG.I1_3p	0.517	0	-1
354	GTT.I1_5p	0.517	0.001	-1
355	TGA.I2_5p	0.517	0.001	-1
356	GCG.C2	0.516	0	-1
357	CAG.A	0.516	0.002	1
358	CTG.I1_3p	0.515	0.001	-1
359	CAA.C1	0.515	0.001	1
360	GGA.C1	0.515	0.002	1
361	AGC.C1	0.515	0.001	-1
362	GAG.I2_3p	0.514	0.001	-1
363	TCG.I2_3p	0.514	0	-1
364	CCA.I1_5p	0.514	0.001	1
365	CGG.I2_3p	0.514	0	-1
366	GAC.I2_5p	0.513	0	-1
367	G.I1_5p	0.513	0.017	-1
368	CAC.I1_3p	0.512	0.001	-1
369	AGA.I2_3p	0.512	0.001	-1
370	ATG.A	0.511	0.002	-1
371	AC.A	0.511	0.003	1
372	GGC.I1_5p	0.511	0.002	-1
373	TTG.I1_5p	0.511	0.001	-1
374	TCT.A	0.51	0.002	-1
375	AG.I2_3p	0.51	0.002	1
376	CGT.I1_5p	0.509	0	-1
377	ATC.C1	0.509	0.001	-1
378	GAA.A	0.509	0.002	-1
379	AC.C1	0.509	0.004	-1
380	CAC.A	0.508	0.001	1
381	ATC.I2_3p	0.508	0	-1
382	AGC.I2_3p	0.508	0.001	1
383	ATA.C2	0.508	0.002	1
384	GTT.I2_3p	0.508	0.001	1
385	AC.I2_5p	0.507	0.001	1
386	ACT.I2_5p	0.507	0.001	1
387	CTT.C1	0.507	0.004	-1
388	GCT.I2_3p	0.507	0.001	1
389	TTT.I1_3p	0.506	0.006	-1
390	TCG.I1_3p	0.506	0	1
391	GAA.I1_5p	0.506	0.001	1
392	TAA.C1	0.505	0.001	-1
393	AT.A	0.505	0.005	1
394	TTT.I2_5p	0.504	0.006	1
395	AAG.A	0.504	0.003	-1
396	GTG.A	0.504	0.002	-1
397	TTG.A	0.503	0.003	1
398	CGC.I1_3p	0.503	0	1
399	GGA.I2_3p	0.502	0.001	-1
400	GGA.I1_3p	0.502	0	-1
401	ACA.I1_3p	0.502	0.001	1
402	TGA.I2_3p	0.502	0.001	-1
403	ACG.I1_5p	0.501	0	1
404	AGT.I1_5p	0.501	0.001	-1
405	GT.A	0.5	0.003	1
406	CAA.I2_5p	0.5	0	1
407	CAC.I1_5p	0.5	0.001	1
408	CA.I1_3p	0.499	0.001	1
409	AAC.C1	0.498	0.001	-1
410	AG.C1	0.497	0.004	-1
411	AGC.I1_5p	0.497	0.001	1
412	TCC.I2_3p	0.497	0	-1
413	TAC.I1_5p	0.497	0.001	-1
414	AAA.A	0.496	0.005	-1
415	GGG.I2_3p	0.496	0.002	-1
416	AAC.A	0.496	0.001	-1
417	GTA.I1_5p	0.495	0	1
418	CAG.I1_3p	0.495	0.001	1
419	GC.C1	0.495	0.005	-1
420	TCG.A	0.494	0	-1
421	ATA.I2_5p	0.493	0.001	1
422	AAA.C1	0.493	0.004	1
423	CCG.I1_3p	0.492	0	1
424	CCA.C1	0.492	0.001	-1
425	GGC.C2	0.492	0.001	-1
426	TAG.C2	0.491	0.001	1
427	phastCons.I1_3p	0.49	0.007	1
428	AGA.C1	0.49	0.002	-1
429	phastCons.A	0.489	0.008	1
430	TCA.I1_5p	0.489	0.001	-1
431	GCA.I2_5p	0.489	0.001	-1
432	CTC.I1_5p	0.489	0.001	-1
433	ATA.A	0.489	0.001	1
434	CTC.I1_3p	0.488	0.001	1
435	CGG.C1	0.488	0.003	1
436	TTA.I1_5p	0.487	0.002	1
437	GGT.C1	0.486	0.001	1
438	ACC.I1_5p	0.485	0	1
439	TGA.A	0.485	0.002	-1
440	GG.A	0.485	0.004	-1
441	phastCons.I2_3p	0.485	0.021	1
442	GTA.C2	0.484	0.001	1
443	TTA.C1	0.484	0.001	1
444	TTT.C1	0.484	0.002	-1
445	ATA.I1_5p	0.484	0.001	1
446	AAC.I2_3p	0.483	0	-1
447	AAG.C2	0.482	0.002	1
448	CCC.A	0.482	0.002	-1
449	AG.C2	0.481	0.003	-1
450	ATC.I1_3p	0.481	0	-1
451	SS5.I2	0.479	0.029	-1
452	GCT.C2	0.479	0	-1
453	CGC.I1_5p	0.478	0.003	1
454	AGA.A	0.478	0.001	1
455	AT.I2_3p	0.478	0.003	1
456	AG.A	0.477	0.003	-1
457	GCA.I2_3p	0.477	0.001	1
458	ACA.I1_5p	0.477	0	-1
459	GTA.I2_3p	0.477	0	1
460	TTT.C2	0.476	0.001	-1
461	CCC.I1_5p	0.476	0.001	1
462	TGC.I2_5p	0.476	0	-1
463	phastCons.C2	0.475	0.03	1
464	CGG.A	0.475	0	-1
465	ACT.I1_3p	0.474	0	-1
466	T.I1_3p	0.473	0.007	-1
467	TG.I2_5p	0.473	0.001	-1
468	phastCons.I1_5p	0.472	0.007	-1
469	G.C1	0.471	0.014	1
470	TGG.A	0.47	0.001	-1
471	ACG.I2_5p	0.47	0	1
472	C.I1_5p	0.469	0.006	-1
473	CAT.I2_3p	0.468	0	1
474	CC.C1	0.466	0.007	-1
475	TCA.I2_3p	0.466	0	-1
476	GAG.C1	0.465	0.001	-1
477	GC.C2	0.465	0.002	1
478	GAG.A	0.465	0.001	-1
479	GAG.I1_3p	0.464	0	-1
480	T.C2	0.463	0.004	-1
481	CG.C1	0.463	0.007	1
482	TGT.C2	0.462	0.001	-1
483	TTA.A	0.462	0	-1
484	GTC.I2_5p	0.462	0	1
485	CC.A	0.461	0.004	-1
486	CTA.I2_5p	0.461	0	1
487	CCT.A	0.46	0.001	1
488	AGG.C2	0.459	0.001	-1
489	TTC.C1	0.459	0.002	-1
490	TGT.I1_5p	0.458	0.001	1
491	CGC.C2	0.458	0	1
492	CTA.C1	0.458	0.001	1
493	CC.I1_5p	0.458	0.003	-1
494	TCC.I1_5p	0.457	0	-1
495	GGC.A	0.456	0.001	-1
496	GGG.A	0.455	0.002	1
497	TT.C1	0.454	0.006	-1
498	AGA.C2	0.453	0.002	1
499	CGC.C1	0.453	0.001	1
500	GG.C2	0.453	0.006	-1
501	TTC.I2_3p	0.453	0.001	-1
502	ATA.C1	0.452	0.001	1
503	TTC.I1_5p	0.451	0	-1
504	GAT.I1_5p	0.451	0	1
505	GAA.I2_3p	0.451	0	1
506	CCG.C1	0.45	0.002	1
507	TCC.C1	0.448	0	1
508	logLen.C2	0.448	0.012	-1
509	CGC.A	0.448	0	1
510	AGG.I2_3p	0.448	0	-1
511	C.A	0.447	0.006	1
512	CT.I2_5p	0.447	0.001	1
513	TC.C1	0.446	0.005	-1
514	GAC.I1_5p	0.446	0	1
515	GTG.C1	0.445	0.001	1
516	CTA.A	0.445	0	-1
517	GA.I1_5p	0.445	0.001	-1
518	TTG.C1	0.444	0	-1
519	CAA.I1_5p	0.443	0	-1
520	AAT.I2_3p	0.443	0.001	1
521	T.C1	0.443	0.016	-1
522	GTA.A	0.442	0	1
523	TC.I1_3p	0.442	0.002	-1
524	TAG.I2_3p	0.441	0	-1
525	TCA.C2	0.44	0.001	1
526	GTC.C2	0.44	0.001	1
527	TAC.C2	0.44	0.001	1
528	TT.I1_3p	0.439	0.005	-1
529	TAT.A	0.438	0.002	-1
530	TG.C2	0.438	0.002	-1
531	CAG.I1_5p	0.438	0	1
532	GGT.I1_3p	0.436	0	-1
533	GCA.C1	0.433	0.001	1
534	GGA.C2	0.433	0.001	1
535	GCG.C1	0.433	0.001	-1
536	GA.I1_3p	0.432	0.001	1
537	ATT.I1_5p	0.431	0.002	1
538	CTC.I2_3p	0.43	0	1
539	GGC.I1_3p	0.429	0	-1
540	TAA.A	0.429	0.001	-1
541	A.A	0.428	0.007	-1
542	TTT.I1_5p	0.428	0.005	1
543	CAT.I1_3p	0.427	0	1
544	CGG.I1_5p	0.427	0.001	1
545	GGC.C1	0.427	0.003	1
546	GTG.I1_5p	0.426	0.001	1
547	AAT.A	0.426	0.001	-1
548	TCC.I1_3p	0.426	0	-1
549	CCG.I1_5p	0.425	0.001	1
550	GCC.I1_5p	0.425	0.001	-1
551	ATA.I2_3p	0.425	0.001	-1
552	TTC.I1_3p	0.425	0	-1
553	CTT.I2_3p	0.424	0.001	1
554	TAG.I2_5p	0.422	0	-1
555	GAT.I2_5p	0.422	0	-1
556	TAC.I2_3p	0.421	0	1
557	GTA.I2_5p	0.42	0	1
558	GCC.C1	0.419	0.001	-1
559	CG.I1_3p	0.419	0	-1
560	TGG.C2	0.419	0.001	1
561	TA.A	0.419	0.001	-1
562	GCT.I1_5p	0.417	0	1
563	AGA.I1_5p	0.416	0	1
564	GCC.C2	0.413	0.001	-1
565	CGT.C1	0.413	0	-1
566	TCG.I1_5p	0.412	0	1
567	TAT.I1_5p	0.411	0.001	-1
568	GGA.A	0.411	0.001	1
569	CTA.I1_5p	0.41	0	-1
570	AGC.I1_3p	0.409	0	-1
571	CAA.A	0.409	0.001	-1
572	GT.I1_3p	0.408	0.001	-1
573	GC.I1_5p	0.408	0.003	-1
574	GAT.A	0.407	0.001	-1
575	CCC.C1	0.406	0.001	-1
576	CTT.I1_5p	0.405	0	-1
577	GT.I2_3p	0.405	0.001	-1
578	CAA.I2_3p	0.404	0	1
579	TT.I1_5p	0.404	0.008	1
580	AT.I1_5p	0.402	0.003	1
581	GT.C2	0.401	0.002	-1
582	GCA.A	0.401	0.001	-1
583	TGC.I2_3p	0.4	0	1
584	ATT.A	0.399	0.001	1
585	TCG.C1	0.399	0	-1
586	CTA.C2	0.399	0.001	1
587	TA.C1	0.399	0.002	1
588	AAG.I1_5p	0.398	0	-1
589	GAC.A	0.397	0.001	1
590	GCG.I1_5p	0.397	0.001	1
591	T.I1_5p	0.396	0.011	-1
592	logLen.I1	0.396	0.01	1
593	CGA.C1	0.396	0	-1
594	CA.I2_5p	0.395	0.001	-1
595	TAC.I1_3p	0.391	0	-1
596	CG.I1_5p	0.391	0.006	1
597	AAG.I1_3p	0.391	0.001	1
598	TAC.I2_5p	0.388	0	1
599	GTG.C2	0.387	0.001	1
600	TAG.A	0.386	0	-1
601	ACT.A	0.386	0.001	1
602	TAT.I2_5p	0.382	0.001	-1
603	GGG.I1_5p	0.382	0.002	-1
604	logLen.A_I1	0.379	0.011	-1
605	GC.I2_3p	0.372	0.002	1
606	TCA.C1	0.359	0.001	-1
607	TAC.C1	0.359	0	-1

## Sheet: f. Overdispersed_Meth
	feature	AUC	effect	sign
1	AAT.C1	0.638	0.008	1
2	TGC.A	0.637	0.007	-1
3	TGM.A	0.637	0.008	-1
4	CTG.A	0.633	0.011	-1
5	GC.A	0.626	0.016	-1
6	MTG.A	0.625	0.011	-1
7	GCG.I2_5p	0.622	0.001	-1
8	CTG.I2_3p	0.62	0.003	-1
9	CTG.C2	0.619	0.008	-1
10	GAA.C1	0.618	0.011	1
11	GM.A	0.617	0.018	-1
12	TGM.I1_3p	0.616	0.004	-1
13	GMG.I2_5p	0.614	0	-1
14	TTG.I2_3p	0.613	0.003	1
15	C.I2_3p	0.61	0.034	-1
16	UTG.C2	0.61	0.001	-1
17	GAU.C2	0.609	0	-1
18	ATT.I2_3p	0.607	0.007	1
19	TGC.I1_3p	0.606	0.003	-1
20	TG.A	0.606	0.015	-1
21	TT.I2_3p	0.605	0.038	1
22	TTM.A	0.605	0.005	1
23	TCA.A	0.604	0.008	1
24	MGA.I1_5p	0.603	0	-1
25	CC.I2_3p	0.602	0.015	-1
26	GAG.I2_5p	0.601	0.004	-1
27	MTG.I2_3p	0.601	0.003	-1
28	TTT.I2_3p	0.6	0.02	1
29	AA.C2	0.6	0.036	1
30	GAG.I1_5p	0.599	0.002	-1
31	AA.I2_3p	0.598	0.024	1
32	TTC.A	0.597	0.004	1
33	AAA.I2_3p	0.597	0.013	1
34	AAG.I2_3p	0.596	0.003	1
35	TCG.C2	0.596	0.001	-1
36	ATT.C1	0.596	0.004	1
37	logLen.A_I2	0.595	0.044	-1
38	TCC.C2	0.595	0.004	-1
39	CC.C2	0.595	0.018	-1
40	TC.A	0.594	0.017	1
41	TA.C2	0.594	0.012	1
42	TMA.A	0.594	0.008	1
43	CGA.I1_5p	0.592	0	-1
44	ATA.I1_3p	0.591	0.005	1
45	AA.I1_5p	0.591	0.026	1
46	UG.I2_3p	0.59	0	-1
47	C.C2	0.59	0.028	-1
48	AMA.C2	0.59	0.009	1
49	A.I1_3p	0.59	0.045	1
50	CTG.C1	0.589	0.007	-1
51	GCC.I2_3p	0.588	0.001	-1
52	TUG.C2	0.588	0	-1
53	AA.I2_5p	0.588	0.024	1
54	TC.I1_5p	0.588	0.005	-1
55	A.C2	0.587	0.049	1
56	AGC.I2_5p	0.587	0.002	-1
57	AAA.I1_5p	0.587	0.013	1
58	MAA.C2	0.587	0.006	1
59	GM.I1_3p	0.587	0.009	-1
60	AAM.I2_5p	0.586	0.001	1
61	GTT.I2_5p	0.586	0.002	1
62	TAA.I1_5p	0.585	0.004	1
63	CCC.I2_3p	0.585	0.004	-1
64	GC.I2_5p	0.584	0.01	-1
65	G.I2_5p	0.584	0.037	-1
66	TUU.C2	0.584	0.001	-1
67	MTG.C2	0.584	0.006	-1
68	AA.I1_3p	0.584	0.026	1
69	A.cell_mean_meth	0.583	0.013	1
70	TTT.A	0.583	0.009	1
71	CCC.C2	0.583	0.004	-1
72	UG.C2	0.583	0.001	-1
73	AAC.I2_5p	0.583	0.001	1
74	AAA.C2	0.582	0.011	1
75	TM.A	0.582	0.016	1
76	GTT.I1_3p	0.582	0.001	1
77	TTG.I2_5p	0.582	0.001	1
78	MTA.I2_3p	0.581	0.001	1
79	GAC.I2_3p	0.581	0.001	-1
80	CCG.C2	0.581	0.001	-1
81	GCT.A	0.58	0.004	-1
82	AC.I2_3p	0.58	0.005	-1
83	logLen.I2	0.58	0.067	1
84	GC.I1_3p	0.58	0.006	-1
85	TT.A	0.58	0.027	1
86	TAA.I1_3p	0.58	0.003	1
87	AGG.I2_5p	0.58	0.003	-1
88	TGC.I1_5p	0.58	0.002	-1
89	G.A	0.579	0.027	-1
90	CGA.A	0.579	0.001	-1
91	TMG.C2	0.579	0.001	-1
92	CAA.C2	0.579	0.005	1
93	TUT.C2	0.579	0	-1
94	TMA.I2_5p	0.578	0.001	1
95	MM.I2_3p	0.578	0.01	-1
96	AUT.C2	0.578	0	-1
97	TTA.I2_3p	0.577	0.005	1
98	TTA.I1_3p	0.577	0.004	1
99	TGG.I1_5p	0.577	0.003	-1
100	CAT.A	0.577	0.005	1
101	GAM.I2_3p	0.577	0.001	-1
102	GT.C1	0.576	0.006	-1
103	GTC.I2_3p	0.576	0.001	-1
104	GCC.A	0.576	0.005	-1
105	ACA.C2	0.576	0.008	1
106	TA.I1_3p	0.576	0.013	1
107	MAT.A	0.576	0.005	1
108	AU.C2	0.576	0.004	-1
109	CGA.C2	0.576	0.002	-1
110	MTT.C2	0.576	0.004	1
111	TAT.C2	0.575	0.004	1
112	GMM.A	0.575	0.005	-1
113	MTT.I2_5p	0.575	0.003	1
114	CTT.I2_5p	0.574	0.003	1
115	TCA.I2_5p	0.574	0.001	1
116	CC.I2_5p	0.574	0.014	-1
117	A.I2_3p	0.574	0.022	1
118	GGG.I2_5p	0.574	0.003	-1
119	MTT.A	0.573	0.004	1
120	AGC.C2	0.573	0.003	-1
121	T.A	0.573	0.03	1
122	GG.I2_5p	0.573	0.014	-1
123	TTA.C2	0.573	0.004	1
124	UUU.C2	0.573	0	-1
125	AGA.I1_3p	0.573	0.003	1
126	MT.I1_3p	0.573	0.014	-1
127	GMG.I1_5p	0.573	0	-1
128	GMT.A	0.572	0.003	-1
129	MGA.C2	0.572	0.002	-1
130	A.I1_5p	0.572	0.026	1
131	TGM.C2	0.572	0.004	1
132	UGA.C2	0.572	0	-1
133	MGA.A	0.572	0.001	-1
134	GAC.I1_3p	0.572	0.001	-1
135	CT.I1_3p	0.572	0.01	-1
136	CA.I2_3p	0.572	0.003	-1
137	CAG.C1	0.572	0.006	-1
138	CTA.I2_3p	0.571	0.001	1
139	T.I2_3p	0.571	0.033	1
140	CG.I2_5p	0.571	0.002	-1
141	AAA.I2_5p	0.571	0.01	1
142	CA.A	0.571	0.013	1
143	MG.I1_5p	0.571	0.002	-1
144	GAA.I2_5p	0.571	0.001	1
145	CG.C2	0.571	0.006	-1
146	TG.I1_3p	0.57	0.011	-1
147	TTC.I2_5p	0.57	0.003	1
148	CAC.C1	0.57	0.002	-1
149	CT.C2	0.57	0.011	-1
150	CCT.I2_3p	0.57	0.001	-1
151	GMM.I1_3p	0.57	0.002	-1
152	ACC.I2_3p	0.569	0.001	-1
153	CAT.I2_5p	0.569	0.002	1
154	GCC.I2_5p	0.569	0.002	-1
155	GMM.I2_3p	0.569	0.001	-1
156	AT.I1_3p	0.569	0.012	1
157	CCA.I2_3p	0.568	0.001	-1
158	GAT.C1	0.568	0.003	-1
159	T.I2_5p	0.568	0.036	1
160	MG.I2_5p	0.568	0.002	-1
161	CAC.I2_5p	0.567	0.001	-1
162	AAA.I1_3p	0.567	0.011	1
163	TAA.I2_5p	0.567	0.004	1
164	TGT.C1	0.567	0.001	-1
165	GAM.I1_3p	0.567	0.001	-1
166	TAA.C2	0.567	0.002	1
167	MAT.I2_5p	0.566	0.001	1
168	GGM.I1_5p	0.566	0.002	-1
169	MMG.C2	0.566	0	-1
170	MMM.C2	0.566	0.003	-1
171	ATM.I2_5p	0.566	0.001	1
172	GUU.I2_3p	0.566	0	-1
173	UU.C2	0.566	0.005	-1
174	CCA.I1_3p	0.566	0.002	-1
175	GMM.I1_5p	0.566	0.002	-1
176	TT.I2_5p	0.566	0.022	1
177	GMG.A	0.565	0	-1
178	UTU.C2	0.565	0	-1
179	AAT.I1_3p	0.565	0.004	1
180	TMM.C2	0.565	0.002	-1
181	TC.C2	0.565	0.015	-1
182	TGC.C1	0.565	0.003	-1
183	CTT.A	0.564	0.004	1
184	logLen.I1_I2	0.564	0.051	-1
185	MG.I1_3p	0.564	0.001	-1
186	AM.I2_3p	0.564	0.003	-1
187	TAG.I1_3p	0.564	0.001	1
188	GMT.I1_3p	0.563	0.001	-1
189	CGG.I2_5p	0.563	0	-1
190	GCT.I1_3p	0.563	0.001	-1
191	U.C2	0.562	0.035	-1
192	GGC.I2_5p	0.562	0.002	-1
193	MAM.C1	0.562	0.002	-1
194	MMM.I2_3p	0.562	0.003	-1
195	TTM.I2_5p	0.562	0.003	1
196	ATC.I2_5p	0.562	0.001	1
197	GTM.I2_3p	0.562	0.001	-1
198	CTG.I2_5p	0.562	0.002	-1
199	CAC.I2_3p	0.561	0.001	-1
200	ACT.C1	0.561	0.001	1
201	AT.C1	0.561	0.013	1
202	UGT.C2	0.561	0	-1
203	CTC.C2	0.561	0.003	-1
204	MA.C2	0.561	0.023	1
205	UT.C2	0.561	0.004	-1
206	AGM.I2_5p	0.561	0.001	-1
207	GCC.I1_3p	0.561	0.002	-1
208	GM.I2_5p	0.561	0.008	-1
209	CTC.C1	0.561	0.002	1
210	UAU.C2	0.56	0	-1
211	GGA.I1_5p	0.56	0.002	-1
212	TGM.I1_5p	0.56	0.002	-1
213	MAM.I2_5p	0.56	0.001	-1
214	CAT.C1	0.56	0.002	1
215	MM.C2	0.56	0.009	-1
216	AA.C1	0.56	0.021	1
217	TTU.C2	0.56	0.001	-1
218	AAT.C2	0.56	0.005	1
219	UUA.I2_3p	0.56	0	-1
220	UAT.C1	0.56	0.001	1
221	MA.A	0.559	0.014	1
222	CT.I2_3p	0.559	0.003	-1
223	TA.I2_5p	0.559	0.007	1
224	GTC.I1_5p	0.559	0.001	-1
225	CTT.C2	0.559	0.003	1
226	UUT.C2	0.559	0	-1
227	UUG.C2	0.558	0	-1
228	CG.A	0.558	0.002	-1
229	UGG.C2	0.558	0	-1
230	GCG.A	0.558	0	-1
231	MGG.I2_5p	0.558	0	-1
232	TG.I1_5p	0.558	0.004	-1
233	A.I2_5p	0.558	0.025	1
234	I2_3p.cell_std_meth	0.558	0.039	-1
235	CGC.I2_3p	0.558	0	-1
236	MG.A	0.558	0.003	-1
237	MTT.I1_3p	0.558	0.005	-1
238	MMG.I1_5p	0.557	0	-1
239	UGA.I2_5p	0.557	0	-1
240	GGM.I2_5p	0.557	0.002	-1
241	MGG.I1_3p	0.557	0	-1
242	GAU.I2_3p	0.557	0	-1
243	ATT.C2	0.557	0.003	1
244	ACG.I2_3p	0.557	0	-1
245	CTT.I1_3p	0.557	0.004	-1
246	TGA.I1_3p	0.557	0.001	-1
247	CG.I2_3p	0.557	0.002	-1
248	AAT.I2_5p	0.556	0.003	1
249	AUT.I2_3p	0.556	0	-1
250	AGG.I1_5p	0.556	0.002	-1
251	TMG.I2_5p	0.556	0	-1
252	GG.I1_5p	0.556	0.012	-1
253	C.C1	0.556	0.022	-1
254	TU.C2	0.556	0.005	-1
255	ACC.I2_5p	0.556	0.001	-1
256	AMG.I2_3p	0.556	0	-1
257	CAT.I1_5p	0.556	0.001	-1
258	GAG.C2	0.555	0.005	-1
259	GUA.C2	0.555	0	-1
260	TCG.I2_5p	0.555	0	-1
261	AAT.I1_5p	0.555	0.003	1
262	M.I1_3p	0.555	0.032	-1
263	UUU.I2_5p	0.554	0	-1
264	MM.I2_5p	0.554	0.011	-1
265	GTC.C1	0.554	0.002	-1
266	TMM.A	0.554	0.004	1
267	TTA.I2_5p	0.554	0.002	1
268	MMA.I1_3p	0.554	0.002	-1
269	TGA.C1	0.554	0.006	1
270	GGT.A	0.554	0.003	-1
271	AGT.I2_5p	0.553	0.001	1
272	GUG.I2_5p	0.553	0	-1
273	AUU.I2_3p	0.553	0	-1
274	AGT.A	0.553	0.001	1
275	GA.I2_5p	0.553	0.006	-1
276	GAA.I1_3p	0.553	0.001	1
277	AMM.I2_3p	0.552	0.001	-1
278	AGC.A	0.552	0.002	-1
279	ACA.C1	0.552	0.002	-1
280	AGU.I2_5p	0.552	0	-1
281	AGT.I1_3p	0.552	0.001	1
282	C.I1_3p	0.552	0.025	-1
283	TCA.I1_3p	0.552	0.002	1
284	ACG.A	0.552	0.001	-1
285	TA.I2_3p	0.551	0.009	1
286	UUG.I2_3p	0.551	0	-1
287	GTT.C2	0.551	0.003	-1
288	AT.I2_5p	0.551	0.009	1
289	CCT.I1_5p	0.551	0.002	-1
290	AGT.I2_3p	0.551	0.001	1
291	CGA.I2_5p	0.551	0	-1
292	TAA.I2_3p	0.551	0.003	1
293	TMM.I2_5p	0.551	0.001	-1
294	UG.I2_5p	0.551	0	-1
295	GTU.C2	0.551	0	-1
296	MG.C2	0.551	0.003	-1
297	UU.I2_3p	0.551	0.003	-1
298	AGT.C1	0.55	0.002	-1
299	CCA.I2_5p	0.55	0.002	-1
300	MAM.C2	0.55	0.003	1
301	AAG.C1	0.55	0.003	1
302	AUU.C2	0.55	0	-1
303	MGM.I2_3p	0.55	0	-1
304	UAA.I2_3p	0.55	0	-1
305	TGU.C2	0.55	0	-1
306	GAC.C2	0.55	0.003	-1
307	G.I2_3p	0.55	0.022	-1
308	AMA.A	0.55	0.004	1
309	AAU.C2	0.549	0	-1
310	SS5.I1	0.549	0.03	1
311	AGM.C2	0.549	0.002	-1
312	CAG.I2_3p	0.549	0.001	-1
313	phastCons.I2_5p	0.549	0.062	1
314	GMA.I1_3p	0.549	0.001	-1
315	TAG.C1	0.549	0.001	1
316	TG.I2_3p	0.548	0.005	-1
317	GAC.C1	0.548	0.001	1
318	ATU.C2	0.548	0	-1
319	TCT.I1_5p	0.548	0.002	-1
320	ACT.I1_5p	0.548	0.001	1
321	UA.C2	0.548	0.007	-1
322	AGM.A	0.548	0.002	-1
323	A.C1	0.548	0.024	1
324	ATG.I1_3p	0.548	0.001	-1
325	GA.C1	0.548	0.009	1
326	UTT.C2	0.548	0	-1
327	TTG.C2	0.548	0.003	1
328	GGT.I2_5p	0.548	0.001	-1
329	GMA.C2	0.548	0.004	1
330	U.I2_3p	0.548	0.019	-1
331	TTC.C2	0.548	0.004	-1
332	TC.I2_3p	0.548	0.004	-1
333	AMG.C2	0.548	0	1
334	MTG.C1	0.547	0.007	-1
335	MAM.I2_3p	0.547	0.001	-1
336	AU.I2_3p	0.547	0.001	-1
337	AGG.A	0.547	0.001	-1
338	CCT.I2_5p	0.547	0.001	-1
339	TCC.I2_5p	0.547	0.001	-1
340	ATC.I1_5p	0.547	0.001	-1
341	TMT.I2_5p	0.547	0.003	1
342	CGG.I1_3p	0.547	0	-1
343	MAT.I1_5p	0.546	0.001	-1
344	AMG.A	0.546	0.001	-1
345	MTG.I2_5p	0.546	0.001	-1
346	GUG.I2_3p	0.546	0	-1
347	ATT.I1_3p	0.546	0.005	1
348	ATG.I2_5p	0.546	0.001	1
349	ACT.C2	0.546	0.002	-1
350	AGG.I1_3p	0.546	0.001	-1
351	AMG.I1_3p	0.546	0	-1
352	GGT.I1_5p	0.546	0.001	-1
353	UU.I2_5p	0.546	0.002	-1
354	TAT.I2_3p	0.545	0.002	1
355	CC.I1_3p	0.545	0.01	-1
356	CTC.I2_5p	0.545	0.001	-1
357	MGG.I1_5p	0.545	0	-1
358	TG.C1	0.545	0.004	-1
359	TGG.I1_3p	0.545	0.001	1
360	UAG.C2	0.544	0.001	-1
361	AGU.C2	0.544	0	-1
362	TMA.C2	0.544	0.002	1
363	MGT.A	0.544	0	1
364	ATG.C2	0.544	0.003	1
365	TCT.I2_5p	0.544	0.003	1
366	CCC.I2_5p	0.544	0.002	-1
367	UAG.I2_3p	0.544	0	-1
368	TGU.I2_3p	0.543	0	-1
369	MAG.C2	0.543	0.004	1
370	UGG.I2_3p	0.543	0	-1
371	C.I2_5p	0.543	0.024	-1
372	TGG.I2_3p	0.543	0.001	-1
373	GCT.I2_5p	0.543	0.001	-1
374	GCA.I1_3p	0.543	0	-1
375	MM.I1_3p	0.543	0.01	-1
376	AMT.I1_5p	0.543	0.001	1
377	AG.I2_5p	0.543	0.008	-1
378	MG.I2_3p	0.543	0.001	-1
379	GMM.I2_5p	0.542	0.001	-1
380	GTA.I1_3p	0.542	0	1
381	logLen.C1	0.542	0.048	1
382	AG.I1_5p	0.542	0.002	-1
383	TCC.A	0.542	0.004	1
384	UUA.C2	0.542	0.001	-1
385	AMM.I2_5p	0.542	0	-1
386	AG.I1_3p	0.542	0.005	1
387	ACG.I1_3p	0.542	0	-1
388	AUU.I2_5p	0.542	0	-1
389	AAG.I2_5p	0.542	0	1
390	UAT.I1_5p	0.542	0	-1
391	TGC.C2	0.542	0.003	1
392	AGG.C1	0.542	0.004	1
393	GGM.I1_3p	0.541	0	-1
394	G.C2	0.541	0.019	-1
395	GGC.I2_3p	0.541	0	-1
396	ATG.I2_3p	0.541	0.002	-1
397	UTG.I2_3p	0.541	0	-1
398	MMM.A	0.541	0.002	-1
399	UAT.C2	0.541	0	-1
400	GTG.I2_3p	0.541	0.001	-1
401	TGM.C1	0.541	0.003	-1
402	AT.C2	0.541	0.007	1
403	UGU.I2_3p	0.54	0	-1
404	TUU.I2_3p	0.54	0	-1
405	CCA.A	0.54	0.003	-1
406	TCT.I1_3p	0.54	0.004	-1
407	GT.I2_5p	0.54	0.002	1
408	AM.C2	0.54	0.012	1
409	AMA.C1	0.54	0.002	-1
410	TAM.A	0.54	0.002	1
411	UGG.I2_5p	0.539	0	-1
412	CGG.C2	0.539	0.001	-1
413	UA.I2_3p	0.539	0.003	-1
414	GMG.I1_3p	0.539	0	-1
415	AAC.I1_5p	0.539	0.001	1
416	CCT.I1_3p	0.539	0.001	-1
417	CCT.C1	0.539	0.005	-1
418	CGC.I2_5p	0.539	0	-1
419	TU.I2_3p	0.539	0.003	-1
420	GUT.I2_5p	0.539	0	-1
421	ATT.I2_5p	0.539	0.002	1
422	MGA.I2_5p	0.539	0	-1
423	TUA.I2_3p	0.538	0	-1
424	TMA.I1_3p	0.538	0.002	1
425	ATM.A	0.538	0.003	1
426	GU.I2_3p	0.538	0.002	-1
427	UT.I2_3p	0.538	0.004	-1
428	UUG.I2_5p	0.538	0	-1
429	GU.C2	0.538	0.003	-1
430	GGT.I2_3p	0.538	0.001	-1
431	CGA.I2_3p	0.538	0	-1
432	ACC.C1	0.538	0.002	-1
433	GAU.C1	0.538	0.001	1
434	MTM.C2	0.538	0.002	-1
435	TGA.I1_5p	0.538	0.001	1
436	TGT.I2_5p	0.537	0.002	1
437	UUA.I2_5p	0.537	0	-1
438	MMA.I2_5p	0.537	0.001	-1
439	GU.I2_5p	0.537	0.001	-1
440	UTU.I2_5p	0.537	0	-1
441	SS3.I2	0.537	0.058	1
442	UUT.I2_5p	0.537	0	-1
443	GUU.I2_5p	0.536	0	-1
444	UAA.C2	0.536	0	-1
445	UTG.I2_5p	0.536	0	-1
446	MGM.I1_5p	0.536	0	-1
447	MTM.C1	0.536	0.001	1
448	UUT.I2_3p	0.536	0	-1
449	TGT.I1_3p	0.536	0.002	-1
450	CGT.C2	0.536	0	-1
451	TMT.I1_3p	0.536	0.004	-1
452	AMM.A	0.536	0.001	1
453	GAA.C2	0.536	0.004	1
454	CCT.C2	0.536	0.002	-1
455	CTG.I1_5p	0.536	0.002	-1
456	ACA.I2_5p	0.536	0.001	1
457	UTU.I2_3p	0.535	0	-1
458	GM.I1_5p	0.535	0.009	-1
459	MTM.I2_5p	0.535	0.001	-1
460	ATC.C2	0.535	0.003	-1
461	M.C1	0.535	0.037	-1
462	GTG.I1_3p	0.535	0.003	-1
463	CTA.I1_3p	0.535	0.001	-1
464	ACC.I1_3p	0.535	0	-1
465	AUA.C2	0.535	0	-1
466	CT.I1_5p	0.535	0.004	-1
467	MGT.I1_3p	0.535	0	-1
468	MGM.I2_5p	0.535	0	-1
469	CGT.A	0.535	0	1
470	TUA.I1_5p	0.535	0	-1
471	MMA.A	0.535	0.002	-1
472	TGG.I2_5p	0.535	0.001	-1
473	CA.C2	0.535	0.012	1
474	GG.C1	0.534	0.015	1
475	GTT.A	0.534	0.003	1
476	MTT.I2_3p	0.534	0.002	1
477	GTA.C1	0.534	0.001	-1
478	GGU.C2	0.534	0	-1
479	CA.C1	0.534	0.006	-1
480	MMT.I2_5p	0.534	0.001	-1
481	GTM.C1	0.534	0.002	-1
482	TM.I2_5p	0.534	0.006	1
483	AMA.I2_5p	0.533	0.001	1
484	TAT.C1	0.533	0.001	1
485	GGU.I2_3p	0.533	0	-1
486	GUA.I2_5p	0.533	0	-1
487	CGT.I2_3p	0.533	0	-1
488	GGG.C1	0.533	0.003	1
489	C2.cell_mean_meth	0.533	0.054	1
490	GTT.C1	0.533	0.001	-1
491	TM.C2	0.533	0.008	-1
492	MMM.I1_3p	0.533	0.002	-1
493	UUU.I2_3p	0.533	0	-1
494	ACA.A	0.533	0.003	1
495	MMT.I1_5p	0.533	0.002	-1
496	TGG.C1	0.532	0.003	-1
497	ACG.C1	0.532	0.001	1
498	TAU.C2	0.532	0	-1
499	MAG.I1_5p	0.532	0.001	-1
500	AMG.C1	0.532	0	1
501	logLen.A	0.532	0.015	-1
502	CAT.C2	0.532	0.002	-1
503	TGT.A	0.532	0.001	1
504	TT.C2	0.532	0.004	1
505	GAT.I1_3p	0.532	0	1
506	CCA.C2	0.531	0.002	-1
507	CCG.I2_5p	0.531	0	-1
508	G.I1_3p	0.531	0.014	-1
509	GGA.I2_5p	0.531	0.001	-1
510	UGA.I1_3p	0.531	0	1
511	CTC.A	0.531	0.003	1
512	TAG.I1_5p	0.531	0	1
513	MAT.I2_3p	0.531	0.001	1
514	ACC.A	0.531	0.001	1
515	TCT.C2	0.531	0.003	-1
516	TTU.I2_3p	0.531	0.001	-1
517	AAM.I1_5p	0.531	0.001	1
518	AGT.C2	0.531	0.001	1
519	GTM.I1_5p	0.531	0	-1
520	GTC.A	0.531	0.001	1
521	CCC.I1_3p	0.53	0.002	-1
522	UGU.I2_5p	0.53	0	-1
523	TMG.A	0.53	0.001	-1
524	phastCons.C1	0.53	0.032	-1
525	U.I2_5p	0.53	0.01	-1
526	TAC.A	0.53	0.001	1
527	TC.I2_5p	0.53	0.004	1
528	GMT.I2_5p	0.53	0.001	-1
529	SS3.I1	0.53	0.041	1
530	CAC.C2	0.53	0.002	1
531	GUT.C2	0.53	0	-1
532	TAU.I2_3p	0.53	0	-1
533	MTG.I1_3p	0.53	0.002	-1
534	CT.C1	0.529	0.013	-1
535	GGU.I2_5p	0.529	0	-1
536	MMT.I1_3p	0.529	0.001	-1
537	GUA.I2_3p	0.529	0	-1
538	UAT.I2_3p	0.529	0	-1
539	CAG.I2_5p	0.529	0.002	-1
540	GCT.C1	0.529	0.002	-1
541	GMG.C1	0.529	0.002	-1
542	MAA.I1_3p	0.529	0	1
543	AU.I2_5p	0.528	0.001	-1
544	AGA.I2_5p	0.528	0.001	-1
545	TTG.I1_3p	0.528	0.002	-1
546	MAG.C1	0.528	0.006	-1
547	MU.I2_5p	0.528	0	-1
548	UM.C2	0.528	0	-1
549	AAM.C2	0.528	0.005	1
550	GAT.C2	0.527	0.002	-1
551	GCG.I2_3p	0.527	0	-1
552	ATM.I1_5p	0.527	0.001	-1
553	GGT.C2	0.527	0.001	-1
554	GCA.C2	0.527	0.003	1
555	UUT.C1	0.527	0.001	-1
556	UGA.A	0.527	0	-1
557	MGT.I2_3p	0.527	0	-1
558	MGA.I2_3p	0.527	0	-1
559	GT.I1_5p	0.527	0.002	-1
560	TGU.I2_5p	0.527	0	-1
561	TCT.C1	0.527	0.002	-1
562	ATG.I1_5p	0.526	0.001	-1
563	UAU.I2_3p	0.526	0	-1
564	ATG.C1	0.526	0.004	1
565	TMT.C1	0.526	0.003	-1
566	GGG.C2	0.526	0.002	-1
567	TCT.I2_3p	0.526	0.001	-1
568	ATC.A	0.525	0.003	1
569	AUG.C2	0.525	0	-1
570	MTG.I1_5p	0.525	0.002	-1
571	TGA.C2	0.525	0.004	-1
572	MGG.A	0.525	0.001	-1
573	AC.C2	0.525	0.006	1
574	M.I2_5p	0.525	0.014	-1
575	MMM.I2_5p	0.525	0.002	-1
576	MMG.A	0.525	0.001	1
577	CCG.A	0.525	0.001	1
578	CGA.I1_3p	0.524	0	1
579	MTM.A	0.524	0.002	1
580	CAG.C2	0.524	0.002	1
581	AAC.I1_3p	0.524	0.001	1
582	GG.I1_3p	0.524	0.004	-1
583	MMG.I2_5p	0.524	0	-1
584	I1_5p.cell_std_meth	0.524	0.028	-1
585	AC.I1_3p	0.524	0.001	-1
586	GMA.I2_3p	0.524	0.001	1
587	CGT.I1_3p	0.523	0	-1
588	CCG.I2_3p	0.523	0	-1
589	GA.I2_3p	0.523	0.005	-1
590	GAT.I2_3p	0.523	0.001	-1
591	AMM.C1	0.523	0.003	-1
592	GGG.I1_3p	0.523	0.001	-1
593	AAC.C2	0.523	0.005	1
594	TUT.I2_3p	0.523	0.001	-1
595	I2_5p.cell_std_meth	0.523	0.01	-1
596	GCA.I1_5p	0.523	0.001	-1
597	AM.A	0.523	0.006	1
598	TUA.C2	0.523	0	-1
599	GA.C2	0.522	0.012	-1
600	CGT.I2_5p	0.522	0	-1
601	AAM.I1_3p	0.522	0.001	1
602	AMT.I1_3p	0.522	0.001	-1
603	GTM.I1_3p	0.522	0.001	-1
604	AC.I1_5p	0.522	0.002	1
605	UTT.I2_3p	0.522	0.001	-1
606	UT.I2_5p	0.522	0.002	-1
607	ACG.C2	0.522	0	1
608	TA.I1_5p	0.521	0.005	1
609	TMG.I1_5p	0.521	0	-1
610	GMT.I2_3p	0.521	0.001	1
611	GA.A	0.521	0.006	-1
612	GMA.A	0.521	0.002	-1
613	CAA.I1_3p	0.521	0	1
614	TAU.I2_5p	0.521	0	-1
615	CA.I1_5p	0.521	0.002	-1
616	ATU.I2_3p	0.521	0	-1
617	TAT.I1_3p	0.521	0.002	1
618	UGA.I1_5p	0.521	0	-1
619	AA.A	0.52	0.013	-1
620	UTA.C2	0.52	0	-1
621	A.cell_std_meth	0.52	0.013	-1
622	MGT.I2_5p	0.52	0	-1
623	UAG.I2_5p	0.52	0	-1
624	ACC.C2	0.52	0.001	-1
625	GTC.I1_3p	0.52	0.001	-1
626	CT.A	0.519	0.006	-1
627	TMG.I2_3p	0.519	0	-1
628	GUU.C2	0.519	0	-1
629	GAM.C2	0.519	0.002	-1
630	UAU.I2_5p	0.519	0	-1
631	ACT.I2_3p	0.519	0	-1
632	MU.I1_5p	0.518	0	-1
633	MAU.C2	0.518	0	-1
634	AAU.I2_5p	0.518	0	-1
635	ACA.I2_3p	0.518	0.001	-1
636	ATM.C2	0.518	0.002	-1
637	TGT.I2_3p	0.517	0.001	-1
638	MTA.C1	0.517	0	1
639	GTG.I2_5p	0.517	0.001	-1
640	MAG.I2_5p	0.517	0.001	-1
641	GG.I2_3p	0.517	0.009	-1
642	AUA.I2_3p	0.517	0	-1
643	MT.A	0.517	0.006	-1
644	MAA.C1	0.517	0.002	1
645	GCG.I1_3p	0.517	0	-1
646	GTT.I1_5p	0.517	0.001	-1
647	MT.C1	0.517	0.014	-1
648	TGA.I2_5p	0.517	0.001	-1
649	UGA.I2_3p	0.517	0	-1
650	UTU.I1_3p	0.516	0	1
651	MAM.A	0.516	0.002	1
652	AAU.I2_3p	0.516	0	-1
653	GAU.I2_5p	0.516	0	-1
654	UTM.I2_5p	0.516	0	-1
655	GCG.C2	0.516	0	-1
656	I2_5p.cell_mean_meth	0.516	0.011	1
657	MGU.I1_5p	0.516	0	1
658	AGU.I2_3p	0.516	0	-1
659	CAG.A	0.516	0.002	1
660	AUT.I1_3p	0.516	0	1
661	GM.C2	0.516	0.008	1
662	MAM.I1_5p	0.516	0.001	1
663	CTG.I1_3p	0.515	0.001	-1
664	TTM.C2	0.515	0.003	-1
665	GTU.A	0.515	0	1
666	AMT.I2_5p	0.515	0.001	1
667	CAA.C1	0.515	0.001	1
668	MGG.C2	0.515	0	-1
669	MGG.I2_3p	0.515	0	-1
670	GUM.I1_3p	0.515	0	1
671	GGA.C1	0.515	0.002	1
672	AGC.C1	0.515	0.001	-1
673	MGM.C2	0.515	0.001	1
674	MTA.I1_3p	0.514	0.001	-1
675	GAG.I2_3p	0.514	0.001	-1
676	UGU.I1_3p	0.514	0	1
677	MMT.C1	0.514	0.004	-1
678	MTU.I2_5p	0.514	0	-1
679	TCG.I2_3p	0.514	0	-1
680	CCA.I1_5p	0.514	0.001	1
681	AUT.I2_5p	0.514	0	-1
682	CGG.I2_3p	0.514	0	-1
683	MUT.I1_5p	0.513	0	-1
684	MU.C2	0.513	0	-1
685	UMM.C2	0.513	0	-1
686	AM.I2_5p	0.513	0.002	1
687	GAC.I2_5p	0.513	0	-1
688	UGM.C1	0.513	0	1
689	GUT.I2_3p	0.513	0	-1
690	I1_3p.cell_std_meth	0.513	0.013	-1
691	G.I1_5p	0.513	0.017	-1
692	MU.I2_3p	0.513	0	1
693	AAU.I1_3p	0.513	0	1
694	GM.C1	0.513	0.012	-1
695	GMU.I2_5p	0.512	0	-1
696	AUM.C2	0.512	0	-1
697	GMU.C1	0.512	0	-1
698	UMA.C2	0.512	0	-1
699	MUA.I2_5p	0.512	0	-1
700	AUU.I1_3p	0.512	0	-1
701	MMG.I2_3p	0.512	0	-1
702	M.I2_3p	0.512	0.014	-1
703	CAC.I1_3p	0.512	0.001	-1
704	MTU.I1_5p	0.512	0	-1
705	AGA.I2_3p	0.512	0.001	-1
706	ATG.A	0.511	0.002	-1
707	MAT.C1	0.511	0.001	1
708	AC.A	0.511	0.003	1
709	GGC.I1_5p	0.511	0.002	-1
710	MM.C1	0.511	0.015	-1
711	MGA.C1	0.511	0.001	-1
712	MAA.I2_3p	0.511	0	1
713	TTG.I1_5p	0.511	0.001	-1
714	UAM.I1_3p	0.511	0	-1
715	GMT.C1	0.51	0.002	-1
716	TCT.A	0.51	0.002	-1
717	TMU.I2_5p	0.51	0	-1
718	AG.I2_3p	0.51	0.002	1
719	UMA.I1_5p	0.51	0	-1
720	UTA.I2_3p	0.51	0	-1
721	UUM.I2_3p	0.51	0	-1
722	GUM.C2	0.51	0	-1
723	TMU.C2	0.51	0	-1
724	CGT.I1_5p	0.509	0	-1
725	TMT.C2	0.509	0.002	-1
726	MUT.I2_5p	0.509	0	-1
727	ATC.C1	0.509	0.001	-1
728	GAA.A	0.509	0.002	-1
729	MGT.I1_5p	0.509	0	-1
730	MUU.I2_5p	0.509	0	-1
731	MAU.A	0.509	0	1
732	UTM.A	0.509	0	1
733	MUA.I1_3p	0.509	0	-1
734	UMA.I2_5p	0.509	0	-1
735	AC.C1	0.509	0.004	-1
736	MUU.I2_3p	0.509	0	1
737	TAM.I2_5p	0.509	0	1
738	UMA.C1	0.509	0	-1
739	AGM.I2_3p	0.509	0.001	1
740	UUM.I2_5p	0.508	0	-1
741	TUM.I1_5p	0.508	0	1
742	MMA.I2_3p	0.508	0	-1
743	CAC.A	0.508	0.001	1
744	TUM.C1	0.508	0	-1
745	MUU.C2	0.508	0	-1
746	GUT.I1_3p	0.508	0	1
747	UUG.I1_3p	0.508	0	1
748	ATC.I2_3p	0.508	0	-1
749	AGC.I2_3p	0.508	0.001	1
750	UGG.A	0.508	0	1
751	ATA.C2	0.508	0.002	1
752	GTT.I2_3p	0.508	0.001	1
753	GMA.I1_5p	0.507	0.001	-1
754	MUG.C1	0.507	0	-1
755	UUM.C2	0.507	0	-1
756	AC.I2_5p	0.507	0.001	1
757	GMM.C1	0.507	0.002	-1
758	ACT.I2_5p	0.507	0.001	1
759	UAU.A	0.507	0	-1
760	CTT.C1	0.507	0.004	-1
761	MGU.I2_5p	0.507	0	-1
762	AMA.I1_3p	0.507	0	1
763	MMU.I1_5p	0.507	0	-1
764	MUG.I1_5p	0.507	0	-1
765	MGU.C2	0.507	0	-1
766	TAU.C1	0.507	0	-1
767	UTM.C2	0.507	0	-1
768	GCT.I2_3p	0.507	0.001	1
769	UAM.I2_3p	0.507	0	-1
770	MGU.A	0.507	0	-1
771	UAM.I2_5p	0.507	0	-1
772	UTM.I2_3p	0.506	0	-1
773	TTT.I1_3p	0.506	0.006	-1
774	TMU.C1	0.506	0	-1
775	TUM.C2	0.506	0	-1
776	TCG.I1_3p	0.506	0	1
777	MMA.C1	0.506	0.001	-1
778	UTG.I1_3p	0.506	0	1
779	UUM.I1_3p	0.506	0	-1
780	GAA.I1_5p	0.506	0.001	1
781	UGA.C1	0.506	0.001	1
782	AUG.I1_5p	0.506	0	1
783	UMT.C2	0.506	0	-1
784	AMU.C2	0.506	0	-1
785	UGM.C2	0.506	0	-1
786	UMA.I1_3p	0.506	0	-1
787	MMU.I1_3p	0.506	0	-1
788	MUT.C2	0.505	0	-1
789	MUT.A	0.505	0	-1
790	MTU.A	0.505	0	1
791	TAA.C1	0.505	0.001	-1
792	MUT.I1_3p	0.505	0	-1
793	AT.A	0.505	0.005	1
794	AMU.I2_5p	0.505	0	-1
795	TMU.I1_3p	0.505	0	-1
796	UGM.I1_3p	0.505	0	1
797	MUA.I2_3p	0.505	0	1
798	MAU.I2_5p	0.505	0	-1
799	TUM.I1_3p	0.505	0	-1
800	UUM.I1_5p	0.505	0	-1
801	MMU.I2_5p	0.504	0	-1
802	UMT.C1	0.504	0	-1
803	UGM.A	0.504	0	-1
804	UGM.I2_5p	0.504	0	-1
805	UMG.I1_5p	0.504	0	-1
806	TTT.I2_5p	0.504	0.006	1
807	MMG.C1	0.504	0.001	-1
808	AUU.I1_5p	0.504	0	-1
809	AAG.A	0.504	0.003	-1
810	UGM.I1_5p	0.504	0	1
811	UTM.I1_5p	0.504	0	-1
812	AGM.C1	0.504	0.002	-1
813	UMM.A	0.504	0	-1
814	GTG.A	0.504	0.002	-1
815	GUG.C2	0.503	0	-1
816	UAA.A	0.503	0	-1
817	GUM.I2_5p	0.503	0	-1
818	TTG.A	0.503	0.003	1
819	AMU.C1	0.503	0	1
820	UG.A	0.503	0.001	1
821	GMU.I2_3p	0.503	0	1
822	MAU.I2_3p	0.503	0	-1
823	UMG.C2	0.503	0	-1
824	CGC.I1_3p	0.503	0	1
825	MU.A	0.503	0	-1
826	AGM.I1_5p	0.503	0	1
827	AMU.I1_3p	0.503	0	-1
828	UUM.A	0.502	0	-1
829	TTU.I1_5p	0.502	0	-1
830	TUU.I1_5p	0.502	0.001	-1
831	TMU.A	0.502	0	-1
832	AM.I1_3p	0.502	0.002	-1
833	GGA.I2_3p	0.502	0.001	-1
834	UM.I2_5p	0.502	0	-1
835	GGA.I1_3p	0.502	0	-1
836	ACA.I1_3p	0.502	0.001	1
837	TGA.I2_3p	0.502	0.001	-1
838	AMA.I2_3p	0.502	0.001	-1
839	TAM.C2	0.502	0.001	1
840	MGU.I2_3p	0.501	0	-1
841	MTU.I2_3p	0.501	0	1
842	UA.I2_5p	0.501	0.001	-1
843	ACG.I1_5p	0.501	0	1
844	AGT.I1_5p	0.501	0.001	-1
845	MTU.C2	0.5	0	1
846	UMT.I1_5p	0.5	0	1
847	GT.A	0.5	0.003	1
848	TAM.I1_5p	0.5	0.001	-1
849	UMG.I1_3p	0.5	0	0
850	MUG.A	0.5	0	1
851	UMU.C2	0.5	0	0
852	UMU.A	0.5	0	0
853	MUM.A	0.5	0	0
854	UMG.I2_3p	0.5	0	0
855	MUM.I2_3p	0.5	0	0
856	UMU.C1	0.5	0	0
857	UMU.I1_3p	0.5	0	0
858	MUG.I2_3p	0.5	0	0
859	UMU.I2_3p	0.5	0	0
860	MUM.C1	0.5	0	0
861	MUM.I1_3p	0.5	0	0
862	AMU.A	0.5	0	1
863	TUM.A	0.5	0	0
864	MUM.I1_5p	0.5	0	0
865	MUM.C2	0.5	0	0
866	MUG.I1_3p	0.5	0	0
867	UMU.I2_5p	0.5	0	0
868	UMG.I2_5p	0.5	0	-1
869	AUM.A	0.5	0	-1
870	MUG.I2_5p	0.5	0	-1
871	MUM.I2_5p	0.5	0	0
872	UMU.I1_5p	0.5	0	0
873	CAA.I2_5p	0.5	0	1
874	CAC.I1_5p	0.5	0.001	1
875	MAA.I2_5p	0.499	0	1
876	TUT.I2_5p	0.499	0	-1
877	CA.I1_3p	0.499	0.001	1
878	TAM.I2_3p	0.499	0	1
879	UAG.C1	0.499	0.001	-1
880	UM.I1_3p	0.499	0	1
881	UTU.I1_5p	0.499	0.001	-1
882	MGG.C1	0.499	0.001	-1
883	UTA.I1_5p	0.498	0	1
884	AAC.C1	0.498	0.001	-1
885	GMA.I2_5p	0.498	0	-1
886	GMU.I1_5p	0.498	0	-1
887	AAM.C1	0.497	0.001	-1
888	AG.C1	0.497	0.004	-1
889	TGU.I1_3p	0.497	0	1
890	GUM.A	0.497	0	1
891	AGC.I1_5p	0.497	0.001	1
892	TCC.I2_3p	0.497	0	-1
893	MU.I1_3p	0.497	0	-1
894	MAU.I1_3p	0.497	0	-1
895	UAM.C2	0.497	0	1
896	TAC.I1_5p	0.497	0.001	-1
897	MUA.C2	0.497	0	-1
898	MA.I1_5p	0.496	0.003	-1
899	AAA.A	0.496	0.005	-1
900	U.I1_3p	0.496	0.011	1
901	TU.I1_3p	0.496	0.002	1
902	GGG.I2_3p	0.496	0.002	-1
903	ATU.A	0.496	0	-1
904	AAC.A	0.496	0.001	-1
905	MTA.I1_5p	0.496	0	-1
906	MMU.C1	0.496	0	1
907	UUM.C1	0.496	0	-1
908	GMU.A	0.496	0	-1
909	UAM.A	0.496	0	1
910	AMU.I1_5p	0.496	0	-1
911	M.I1_5p	0.496	0.016	-1
912	MMU.I2_3p	0.496	0	1
913	MGM.C1	0.496	0.001	-1
914	TMU.I1_5p	0.496	0	-1
915	GTA.I1_5p	0.495	0	1
916	MUU.I1_3p	0.495	0	1
917	UGM.I2_3p	0.495	0	-1
918	CAG.I1_3p	0.495	0.001	1
919	TMU.I2_3p	0.495	0	1
920	UMM.I1_3p	0.495	0	1
921	GC.C1	0.495	0.005	-1
922	AUT.A	0.495	0	-1
923	GTU.I1_3p	0.495	0	1
924	UMA.A	0.495	0	-1
925	MUU.A	0.495	0	-1
926	MUG.C2	0.494	0	1
927	UMG.A	0.494	0	1
928	AUM.I2_3p	0.494	0	1
929	TM.I1_5p	0.494	0.005	-1
930	TCG.A	0.494	0	-1
931	UMM.I2_5p	0.494	0	1
932	UTT.C1	0.494	0.001	-1
933	TUG.A	0.494	0	1
934	GGU.I1_3p	0.494	0	1
935	UG.C1	0.494	0.014	1
936	UGG.C1	0.494	0.005	1
937	UAG.A	0.493	0.001	1
938	GMU.C2	0.493	0	1
939	ATA.I2_5p	0.493	0.001	1
940	UTA.I2_5p	0.493	0	-1
941	MUA.C1	0.493	0	-1
942	UTA.I1_3p	0.493	0	-1
943	UMT.I1_3p	0.493	0	1
944	GMU.I1_3p	0.493	0	1
945	TUG.I1_3p	0.493	0	1
946	AAA.C1	0.493	0.004	1
947	MTU.I1_3p	0.493	0	1
948	UGU.I1_5p	0.493	0.003	1
949	AMU.I2_3p	0.493	0	1
950	MG.C1	0.493	0.005	-1
951	UT.I1_3p	0.492	0.002	1
952	CCG.I1_3p	0.492	0	1
953	MAG.I2_3p	0.492	0.001	-1
954	CCA.C1	0.492	0.001	-1
955	GGC.C2	0.492	0.001	-1
956	TUM.I2_3p	0.492	0	1
957	AUM.I2_5p	0.492	0	1
958	AUM.I1_3p	0.492	0	1
959	UUA.A	0.492	0	-1
960	AUM.I1_5p	0.491	0	-1
961	MTT.C1	0.491	0.003	-1
962	UMM.I2_3p	0.491	0	1
963	UMT.A	0.491	0	-1
964	TAG.C2	0.491	0.001	1
965	UMA.I2_3p	0.491	0	1
966	MGU.I1_3p	0.491	0	1
967	MGM.I1_3p	0.491	0	1
968	TUM.I2_5p	0.491	0	1
969	MUA.A	0.491	0	-1
970	C1.cell_std_meth	0.49	0.006	-1
971	phastCons.I1_3p	0.49	0.007	1
972	TU.I1_5p	0.49	0.003	-1
973	ATU.I1_5p	0.49	0	-1
974	GUG.I1_5p	0.49	0.002	1
975	MMA.I1_5p	0.49	0.001	1
976	MUU.I1_5p	0.49	0	-1
977	AGA.C1	0.49	0.002	-1
978	MMU.C2	0.49	0	-1
979	UGU.A	0.49	0	1
980	AGM.I1_3p	0.49	0	-1
981	UUT.I1_5p	0.49	0.001	-1
982	UTM.I1_3p	0.489	0	1
983	UM.A	0.489	0	-1
984	MMU.A	0.489	0	-1
985	TGU.C1	0.489	0.001	-1
986	UAA.I1_5p	0.489	0	-1
987	phastCons.A	0.489	0.008	1
988	GUM.I2_3p	0.489	0	1
989	TAU.I1_5p	0.489	0	-1
990	TCA.I1_5p	0.489	0.001	-1
991	GCA.I2_5p	0.489	0.001	-1
992	GUG.I1_3p	0.489	0	1
993	CTC.I1_5p	0.489	0.001	-1
994	UMT.I2_3p	0.489	0	-1
995	ATA.A	0.489	0.001	1
996	UAA.C1	0.488	0	-1
997	AGU.I1_3p	0.488	0	1
998	UMG.C1	0.488	0	1
999	GUA.I1_3p	0.488	0	1
1000	GMG.C2	0.488	0	-1
1001	UAA.I1_3p	0.488	0	1
1002	CTC.I1_3p	0.488	0.001	1
1003	CGG.C1	0.488	0.003	1
1004	UMT.I2_5p	0.487	0	1
1005	AAM.A	0.487	0	-1
1006	MMT.C2	0.487	0.001	-1
1007	UM.I2_3p	0.487	0	1
1008	MUT.C1	0.487	0	1
1009	TTA.I1_5p	0.487	0.002	1
1010	UAM.I1_5p	0.486	0	1
1011	MTU.C1	0.486	0	1
1012	GU.I1_3p	0.486	0.002	1
1013	MA.C1	0.486	0.008	-1
1014	GGT.C1	0.486	0.001	1
1015	UAG.I1_3p	0.486	0	1
1016	ATU.I1_3p	0.486	0	-1
1017	UTG.C1	0.486	0.001	-1
1018	AAU.C1	0.486	0	-1
1019	AUG.I1_3p	0.486	0	1
1020	ACC.I1_5p	0.485	0	1
1021	GMM.C2	0.485	0.001	1
1022	TGA.A	0.485	0.002	-1
1023	MUA.I1_5p	0.485	0	1
1024	GG.A	0.485	0.004	-1
1025	GTU.I1_5p	0.485	0	-1
1026	phastCons.I2_3p	0.485	0.021	1
1027	MUT.I2_3p	0.484	0	-1
1028	GTA.C2	0.484	0.001	1
1029	TTA.C1	0.484	0.001	1
1030	TTT.C1	0.484	0.002	-1
1031	GUU.I1_5p	0.484	0.003	1
1032	TUG.I2_5p	0.484	0	1
1033	ATA.I1_5p	0.484	0.001	1
1034	AAU.I1_5p	0.483	0	1
1035	AAC.I2_3p	0.483	0	-1
1036	AMM.I1_5p	0.483	0	1
1037	TMA.I1_5p	0.483	0.001	-1
1038	UG.I1_3p	0.482	0.001	1
1039	UG.I1_5p	0.482	0.009	1
1040	UMM.C1	0.482	0	1
1041	TM.I1_3p	0.482	0.003	-1
1042	MAT.C2	0.482	0	-1
1043	AAG.C2	0.482	0.002	1
1044	MMM.C1	0.482	0.002	-1
1045	CCC.A	0.482	0.002	-1
1046	AMA.I1_5p	0.482	0	-1
1047	AU.I1_3p	0.482	0.001	1
1048	AG.C2	0.481	0.003	-1
1049	AUM.C1	0.481	0	1
1050	ATC.I1_3p	0.481	0	-1
1051	TUG.C1	0.48	0	1
1052	GUM.C1	0.48	0	1
1053	TTM.I2_3p	0.48	0.001	1
1054	MAU.I1_5p	0.48	0	1
1055	AUA.I1_3p	0.48	0	1
1056	ATU.C1	0.48	0	-1
1057	MAU.C1	0.479	0	-1
1058	UGU.C2	0.479	0	-1
1059	SS5.I2	0.479	0.029	-1
1060	UUG.C1	0.479	0.003	1
1061	GCT.C2	0.479	0	-1
1062	GAM.I2_5p	0.478	0	-1
1063	UA.I1_3p	0.478	0.002	1
1064	CGC.I1_5p	0.478	0.003	1
1065	AGA.A	0.478	0.001	1
1066	GUM.I1_5p	0.478	0	1
1067	AT.I2_3p	0.478	0.003	1
1068	AG.A	0.477	0.003	-1
1069	TMT.A	0.477	0.001	-1
1070	GAU.I1_5p	0.477	0	1
1071	AM.I1_5p	0.477	0.002	1
1072	GCA.I2_3p	0.477	0.001	1
1073	ACA.I1_5p	0.477	0	-1
1074	UGG.I1_3p	0.477	0	1
1075	GTA.I2_3p	0.477	0	1
1076	TUT.I1_5p	0.477	0	-1
1077	TTU.A	0.476	0	-1
1078	AMT.C1	0.476	0.001	1
1079	TTT.C2	0.476	0.001	-1
1080	CCC.I1_5p	0.476	0.001	1
1081	MGU.C1	0.476	0	1
1082	TGC.I2_5p	0.476	0	-1
1083	TUT.A	0.476	0	-1
1084	AM.C1	0.475	0.007	-1
1085	UTU.A	0.475	0	1
1086	UUG.I1_5p	0.475	0.002	1
1087	phastCons.C2	0.475	0.03	1
1088	TMG.I1_3p	0.475	0	-1
1089	CGG.A	0.475	0	-1
1090	ACT.I1_3p	0.474	0	-1
1091	MU.C1	0.474	0	1
1092	UTA.A	0.474	0	-1
1093	UAT.I1_3p	0.474	0	-1
1094	MA.I1_3p	0.474	0.002	-1
1095	T.I1_3p	0.473	0.007	-1
1096	AAU.A	0.473	0	-1
1097	TG.I2_5p	0.473	0.001	-1
1098	UTT.I1_5p	0.473	0	-1
1099	UMM.I1_5p	0.472	0	1
1100	phastCons.I1_5p	0.472	0.007	-1
1101	AMT.C2	0.472	0.001	-1
1102	TAU.I1_3p	0.472	0	-1
1103	UUU.A	0.471	0	1
1104	G.C1	0.471	0.014	1
1105	UUG.A	0.471	0	-1
1106	GUU.C1	0.47	0.001	1
1107	TGG.A	0.47	0.001	-1
1108	GUU.I1_3p	0.47	0	1
1109	ACG.I2_5p	0.47	0	1
1110	AU.A	0.469	0.001	-1
1111	C.I1_5p	0.469	0.006	-1
1112	MUU.C1	0.469	0	1
1113	AGU.C1	0.469	0.001	1
1114	GTU.C1	0.468	0	1
1115	CAT.I2_3p	0.468	0	1
1116	UTU.C1	0.467	0.001	1
1117	AUA.I1_5p	0.467	0	1
1118	CC.C1	0.466	0.007	-1
1119	GMT.C2	0.466	0.001	1
1120	TCA.I2_3p	0.466	0	-1
1121	TUA.I1_3p	0.466	0	1
1122	ATM.I1_3p	0.466	0	1
1123	GAG.C1	0.465	0.001	-1
1124	GGU.C1	0.465	0.003	1
1125	UM.I1_5p	0.465	0	1
1126	AUT.I1_5p	0.465	0	1
1127	UTM.C1	0.465	0	1
1128	GC.C2	0.465	0.002	1
1129	GAG.A	0.465	0.001	-1
1130	TTU.I1_3p	0.465	0	1
1131	TMT.I1_5p	0.464	0.002	-1
1132	GAG.I1_3p	0.464	0	-1
1133	TGM.I2_3p	0.464	0.001	1
1134	GGM.C1	0.464	0	-1
1135	MTA.I2_5p	0.464	0	1
1136	UGT.I1_3p	0.464	0	1
1137	UAU.I1_3p	0.463	0	1
1138	T.C2	0.463	0.004	-1
1139	CG.C1	0.463	0.007	1
1140	TTM.C1	0.463	0.002	-1
1141	MMM.I1_5p	0.463	0.001	-1
1142	TGT.C2	0.462	0.001	-1
1143	TTA.A	0.462	0	-1
1144	GTC.I2_5p	0.462	0	1
1145	GMG.I2_3p	0.462	0	1
1146	MT.I1_5p	0.462	0.006	-1
1147	CC.A	0.461	0.004	-1
1148	CTA.I2_5p	0.461	0	1
1149	AUA.A	0.46	0	-1
1150	UU.I1_3p	0.46	0.001	1
1151	AUA.C1	0.46	0	-1
1152	MM.A	0.46	0.004	-1
1153	CCT.A	0.46	0.001	1
1154	UAG.I1_5p	0.46	0.001	1
1155	AUG.I2_3p	0.46	0	1
1156	AGG.C2	0.459	0.001	-1
1157	UAU.I1_5p	0.459	0	-1
1158	GTM.C2	0.459	0.001	1
1159	TTC.C1	0.459	0.002	-1
1160	UAM.C1	0.459	0	1
1161	AMG.I2_5p	0.459	0	1
1162	U.C1	0.459	0.019	1
1163	GU.C1	0.458	0.011	1
1164	GAM.I1_5p	0.458	0	-1
1165	TGT.I1_5p	0.458	0.001	1
1166	CGC.C2	0.458	0	1
1167	GTM.I2_5p	0.458	0	1
1168	CTA.C1	0.458	0.001	1
1169	CC.I1_5p	0.458	0.003	-1
1170	MMG.I1_3p	0.458	0	1
1171	TUU.I2_5p	0.457	0	1
1172	UGU.C1	0.457	0.002	1
1173	UM.C1	0.457	0	1
1174	UGT.C1	0.457	0	-1
1175	MGT.C2	0.457	0	-1
1176	TCC.I1_5p	0.457	0	-1
1177	UAT.A	0.457	0	-1
1178	MAG.A	0.457	0.001	1
1179	GU.I1_5p	0.456	0.011	1
1180	GGC.A	0.456	0.001	-1
1181	TAU.A	0.456	0	-1
1182	GUG.A	0.456	0	1
1183	TGU.A	0.455	0	1
1184	TMG.C1	0.455	0	-1
1185	UUA.I1_5p	0.455	0	1
1186	MAM.I1_3p	0.455	0.001	-1
1187	UGT.A	0.455	0	-1
1188	TMM.I1_5p	0.455	0.001	1
1189	GGG.A	0.455	0.002	1
1190	MT.I2_5p	0.455	0.003	1
1191	TT.C1	0.454	0.006	-1
1192	AMM.I1_3p	0.454	0	-1
1193	AU.I1_5p	0.454	0.001	1
1194	AGA.C2	0.453	0.002	1
1195	TMM.C1	0.453	0.001	-1
1196	CGC.C1	0.453	0.001	1
1197	GG.C2	0.453	0.006	-1
1198	TTC.I2_3p	0.453	0.001	-1
1199	AUU.A	0.452	0	-1
1200	I2_3p.cell_mean_meth	0.452	0.009	1
1201	ATA.C1	0.452	0.001	1
1202	MT.C2	0.452	0.005	-1
1203	UU.I1_5p	0.451	0.006	1
1204	TUG.I2_3p	0.451	0	-1
1205	TTC.I1_5p	0.451	0	-1
1206	GAT.I1_5p	0.451	0	1
1207	GAA.I2_3p	0.451	0	1
1208	TU.C1	0.45	0.003	1
1209	TTM.I1_3p	0.45	0.001	-1
1210	CCG.C1	0.45	0.002	1
1211	TUA.C1	0.45	0	-1
1212	MM.I1_5p	0.449	0.005	-1
1213	UUU.I1_3p	0.449	0	1
1214	UUU.C1	0.449	0.002	1
1215	GGM.C2	0.449	0	1
1216	UGT.I1_5p	0.449	0	-1
1217	AGU.I1_5p	0.449	0	1
1218	UTT.A	0.449	0	-1
1219	M.A	0.449	0.005	1
1220	MGM.A	0.449	0	1
1221	TCC.C1	0.448	0	1
1222	MTM.I1_3p	0.448	0.001	-1
1223	MTM.I1_5p	0.448	0.001	1
1224	logLen.C2	0.448	0.012	-1
1225	CGC.A	0.448	0	1
1226	AGG.I2_3p	0.448	0	-1
1227	TUG.I1_5p	0.448	0	1
1228	C.A	0.447	0.006	1
1229	CT.I2_5p	0.447	0.001	1
1230	UTA.C1	0.446	0	1
1231	GAU.A	0.446	0	-1
1232	TC.C1	0.446	0.005	-1
1233	U.I1_5p	0.446	0.014	1
1234	UUT.A	0.446	0	1
1235	GAC.I1_5p	0.446	0	1
1236	TUU.C1	0.446	0.001	1
1237	UGG.I1_5p	0.446	0.001	1
1238	I1_3p.cell_mean_meth	0.446	0.026	-1
1239	MAT.I1_3p	0.445	0.001	1
1240	GTG.C1	0.445	0.001	1
1241	CTA.A	0.445	0	-1
1242	GA.I1_5p	0.445	0.001	-1
1243	I1_5p.cell_mean_meth	0.444	0.022	-1
1244	TTG.C1	0.444	0	-1
1245	GUT.I1_5p	0.444	0	1
1246	GTM.A	0.443	0	-1
1247	UUU.I1_5p	0.443	0.001	1
1248	CAA.I1_5p	0.443	0	-1
1249	AMG.I1_5p	0.443	0	1
1250	AAT.I2_3p	0.443	0.001	1
1251	T.C1	0.443	0.016	-1
1252	GGU.A	0.443	0	-1
1253	GTA.A	0.442	0	1
1254	GUT.C1	0.442	0.001	1
1255	TC.I1_3p	0.442	0.002	-1
1256	GUA.I1_5p	0.442	0	1
1257	TAG.I2_3p	0.441	0	-1
1258	MMT.A	0.441	0.001	1
1259	MMT.I2_3p	0.441	0.001	-1
1260	TCA.C2	0.44	0.001	1
1261	GTC.C2	0.44	0.001	1
1262	TAC.C2	0.44	0.001	1
1263	AUA.I2_5p	0.44	0	1
1264	AUT.C1	0.439	0	1
1265	MA.I2_5p	0.439	0.001	1
1266	TT.I1_3p	0.439	0.005	-1
1267	UTT.I1_3p	0.439	0	1
1268	UGT.I2_5p	0.438	0	-1
1269	TAT.A	0.438	0.002	-1
1270	TG.C2	0.438	0.002	-1
1271	GUA.C1	0.438	0	1
1272	C2.cell_std_meth	0.438	0.006	1
1273	MAG.I1_3p	0.438	0.001	-1
1274	CAG.I1_5p	0.438	0	1
1275	TUU.A	0.438	0	-1
1276	GTU.I2_3p	0.437	0	-1
1277	GGT.I1_3p	0.436	0	-1
1278	GGM.A	0.435	0.001	-1
1279	TM.C1	0.435	0.009	-1
1280	UA.I1_5p	0.435	0.001	1
1281	AAM.I2_3p	0.434	0	1
1282	GMT.I1_5p	0.434	0	-1
1283	GCA.C1	0.433	0.001	1
1284	C1.cell_mean_meth	0.433	0.019	-1
1285	TGM.I2_5p	0.433	0	-1
1286	GGA.C2	0.433	0.001	1
1287	AUG.A	0.433	0	1
1288	MGA.I1_3p	0.433	0	-1
1289	GCG.C1	0.433	0.001	-1
1290	TMM.I1_3p	0.433	0	-1
1291	GA.I1_3p	0.432	0.001	1
1292	UAU.C1	0.431	0	1
1293	ATT.I1_5p	0.431	0.002	1
1294	UU.C1	0.431	0.01	1
1295	CTC.I2_3p	0.43	0	1
1296	UU.A	0.43	0.001	-1
1297	GGC.I1_3p	0.429	0	-1
1298	TAA.A	0.429	0.001	-1
1299	UT.I1_5p	0.429	0.003	-1
1300	GUA.A	0.428	0	1
1301	A.A	0.428	0.007	-1
1302	TTT.I1_5p	0.428	0.005	1
1303	ATM.C1	0.427	0.001	-1
1304	CAT.I1_3p	0.427	0	1
1305	CGG.I1_5p	0.427	0.001	1
1306	GGC.C1	0.427	0.003	1
1307	UGT.I2_3p	0.427	0	-1
1308	GTG.I1_5p	0.426	0.001	1
1309	GUG.C1	0.426	0.004	1
1310	UT.A	0.426	0.001	-1
1311	AAT.A	0.426	0.001	-1
1312	TCC.I1_3p	0.426	0	-1
1313	CCG.I1_5p	0.425	0.001	1
1314	GCC.I1_5p	0.425	0.001	-1
1315	ATA.I2_3p	0.425	0.001	-1
1316	TTU.C1	0.425	0	-1
1317	UUA.I1_3p	0.425	0	-1
1318	TTC.I1_3p	0.425	0	-1
1319	AMM.C2	0.425	0.001	-1
1320	UTG.A	0.424	0	-1
1321	CTT.I2_3p	0.424	0.001	1
1322	TU.I2_5p	0.424	0.001	-1
1323	GAU.I1_3p	0.423	0	-1
1324	TUT.I1_3p	0.423	0	1
1325	TAG.I2_5p	0.422	0	-1
1326	GAT.I2_5p	0.422	0	-1
1327	MAA.I1_5p	0.422	0	-1
1328	GM.I2_3p	0.422	0.003	1
1329	AMT.I2_3p	0.421	0	-1
1330	TAC.I2_3p	0.421	0	1
1331	TMA.I2_3p	0.42	0	1
1332	GTA.I2_5p	0.42	0	1
1333	GCC.C1	0.419	0.001	-1
1334	CG.I1_3p	0.419	0	-1
1335	TGG.C2	0.419	0.001	1
1336	TA.A	0.419	0.001	-1
1337	UA.C1	0.418	0.002	1
1338	MTA.C2	0.418	0.001	1
1339	UTT.I2_5p	0.418	0	-1
1340	UUT.I1_3p	0.417	0	-1
1341	AMT.A	0.417	0.001	1
1342	ATU.I2_5p	0.417	0	-1
1343	GCT.I1_5p	0.417	0	1
1344	UA.A	0.416	0.001	-1
1345	MTM.I2_3p	0.416	0.001	1
1346	UTG.I1_5p	0.416	0	1
1347	AGA.I1_5p	0.416	0	1
1348	TM.I2_3p	0.416	0.002	-1
1349	TUA.I2_5p	0.416	0	-1
1350	GCC.C2	0.413	0.001	-1
1351	CGT.C1	0.413	0	-1
1352	MAA.A	0.413	0.001	-1
1353	GUT.A	0.412	0	-1
1354	MGT.C1	0.412	0	-1
1355	TUU.I1_3p	0.412	0	-1
1356	TU.A	0.412	0.001	1
1357	TCG.I1_5p	0.412	0	1
1358	TUA.A	0.412	0	1
1359	TAT.I1_5p	0.411	0.001	-1
1360	MTA.A	0.411	0	1
1361	GGA.A	0.411	0.001	1
1362	CTA.I1_5p	0.41	0	-1
1363	GTU.I2_5p	0.409	0	-1
1364	AGC.I1_3p	0.409	0	-1
1365	CAA.A	0.409	0.001	-1
1366	GAM.C1	0.408	0	-1
1367	GT.I1_3p	0.408	0.001	-1
1368	GC.I1_5p	0.408	0.003	-1
1369	TMM.I2_3p	0.407	0	1
1370	U.A	0.407	0.006	1
1371	TTU.I2_5p	0.407	0	1
1372	GAT.A	0.407	0.001	-1
1373	UUA.C1	0.407	0.001	1
1374	MA.I2_3p	0.407	0.001	1
1375	AUG.C1	0.407	0	1
1376	CCC.C1	0.406	0.001	-1
1377	UAT.I2_5p	0.406	0	1
1378	CTT.I1_5p	0.405	0	-1
1379	GT.I2_3p	0.405	0.001	-1
1380	TAM.I1_3p	0.405	0	1
1381	CAA.I2_3p	0.404	0	1
1382	TT.I1_5p	0.404	0.008	1
1383	ATM.I2_3p	0.403	0	-1
1384	AT.I1_5p	0.402	0.003	1
1385	TTM.I1_5p	0.401	0.001	-1
1386	GT.C2	0.401	0.002	-1
1387	GCA.A	0.401	0.001	-1
1388	TGC.I2_3p	0.4	0	1
1389	TGU.I1_5p	0.4	0	1
1390	AUG.I2_5p	0.4	0	1
1391	ATT.A	0.399	0.001	1
1392	TCG.C1	0.399	0	-1
1393	CTA.C2	0.399	0.001	1
1394	TA.C1	0.399	0.002	1
1395	GGM.I2_3p	0.398	0	-1
1396	AAG.I1_5p	0.398	0	-1
1397	GAM.A	0.398	0	1
1398	TUT.C1	0.397	0	-1
1399	GAC.A	0.397	0.001	1
1400	GCG.I1_5p	0.397	0.001	1
1401	T.I1_5p	0.396	0.011	-1
1402	MMA.C2	0.396	0.001	-1
1403	logLen.I1	0.396	0.01	1
1404	CGA.C1	0.396	0	-1
1405	CA.I2_5p	0.395	0.001	-1
1406	GMA.C1	0.392	0.001	-1
1407	AGU.A	0.392	0	1
1408	TAC.I1_3p	0.391	0	-1
1409	CG.I1_5p	0.391	0.006	1
1410	AAG.I1_3p	0.391	0.001	1
1411	AU.C1	0.39	0.003	1
1412	TMT.I2_3p	0.39	0	-1
1413	GU.A	0.389	0.002	1
1414	TAC.I2_5p	0.388	0	1
1415	GGU.I1_5p	0.388	0.002	1
1416	GTG.C2	0.387	0.001	1
1417	TAG.A	0.386	0	-1
1418	ACT.A	0.386	0.001	1
1419	UT.C1	0.385	0.003	-1
1420	MT.I2_3p	0.384	0.002	1
1421	GUU.A	0.384	0	-1
1422	TAT.I2_5p	0.382	0.001	-1
1423	GGG.I1_5p	0.382	0.002	-1
1424	MTT.I1_5p	0.381	0.001	-1
1425	AUU.C1	0.381	0	1
1426	logLen.A_I1	0.379	0.011	-1
1427	TAM.C1	0.377	0	-1
1428	UAA.I2_5p	0.376	0	-1
1429	GC.I2_3p	0.372	0.002	1
1430	TCA.C1	0.359	0.001	-1
1431	TAC.C1	0.359	0	-1
1432	M.C2	0.355	0.012	1
1433	TMA.C1	0.332	0.001	-1

## Sheet: g. Multimodal_Gen
	feature	AUC	effect	sign
1	ATA.C2	0.619	0.01	1
2	logLen.C2	0.615	0.204	1
3	TTT.C2	0.61	0.03	1
4	CCC.I1_3p	0.608	0.016	-1
5	CC.I1_3p	0.607	0.057	-1
6	AT.C2	0.606	0.038	1
7	TT.C2	0.604	0.072	1
8	AAT.C2	0.603	0.012	1
9	G.C2	0.602	0.087	-1
10	AT.I1_3p	0.6	0.048	1
11	TAA.C2	0.6	0.009	1
12	TA.C2	0.598	0.035	1
13	TA.I1_3p	0.598	0.046	1
14	GG.C1	0.597	0.057	-1
15	G.C1	0.596	0.098	-1
16	TCA.C1	0.595	0.008	1
17	GCC.I1_3p	0.593	0.008	-1
18	TAT.C2	0.592	0.007	1
19	A.I1_3p	0.591	0.092	1
20	TTT.I2_3p	0.591	0.042	1
21	TAC.I1_3p	0.591	0.003	1
22	T.C2	0.59	0.101	1
23	GC.C1	0.59	0.049	-1
24	GC.I1_3p	0.589	0.023	-1
25	C.I1_3p	0.589	0.095	-1
26	G.I2_3p	0.587	0.087	-1
27	GC.C2	0.587	0.031	-1
28	CGG.I1_5p	0.587	0.009	-1
29	AAT.I1_3p	0.587	0.009	1
30	ATA.I1_5p	0.586	0.011	1
31	AGG.C1	0.585	0.01	-1
32	CG.C1	0.585	0.038	-1
33	TT.I2_3p	0.584	0.079	1
34	phastCons.I1_3p	0.584	0.1	1
35	C.C2	0.583	0.087	-1
36	AAT.I1_5p	0.583	0.012	1
37	CTC.I1_3p	0.582	0.009	-1
38	GCG.C1	0.582	0.01	-1
39	phastCons.A	0.581	0.123	1
40	GAG.I1_5p	0.581	0.01	-1
41	GCG.I1_5p	0.58	0.01	-1
42	ATA.I1_3p	0.58	0.009	1
43	GGG.C1	0.58	0.015	-1
44	phastCons.I1_5p	0.579	0.1	1
45	TAA.I1_5p	0.579	0.01	1
46	GGC.C1	0.579	0.01	-1
47	TTA.C2	0.579	0.007	1
48	T.I2_3p	0.578	0.093	1
49	TCG.C1	0.578	0.002	-1
50	TTA.I1_3p	0.577	0.011	1
51	TAT.I1_3p	0.577	0.013	1
52	GG.I1_3p	0.577	0.033	-1
53	CG.I1_5p	0.576	0.03	-1
54	phastCons.I2_3p	0.576	0.068	1
55	GGG.I1_3p	0.576	0.008	-1
56	AA.I1_3p	0.576	0.042	1
57	GGC.I1_3p	0.575	0.005	-1
58	CGG.I1_3p	0.575	0.002	-1
59	ATT.C2	0.575	0.009	1
60	G.I1_5p	0.574	0.102	-1
61	CG.I1_3p	0.574	0.009	-1
62	A.C2	0.574	0.069	1
63	GA.I1_5p	0.574	0.021	-1
64	CCG.I1_3p	0.574	0.002	-1
65	AT.I1_5p	0.573	0.043	1
66	AAA.C1	0.573	0.021	1
67	AA.C2	0.573	0.05	1
68	AAA.C2	0.573	0.021	1
69	TA.C1	0.572	0.02	1
70	GCC.C2	0.572	0.009	-1
71	AG.I2_3p	0.572	0.015	-1
72	AGC.I1_3p	0.572	0.003	-1
73	TTA.I2_3p	0.572	0.011	1
74	CC.C2	0.571	0.047	-1
75	AGA.I1_3p	0.571	0.004	1
76	ATT.I2_3p	0.57	0.013	1
77	CAA.C1	0.57	0.009	1
78	TA.I1_5p	0.57	0.044	1
79	CGC.C1	0.569	0.01	-1
80	CCT.I1_3p	0.569	0.007	-1
81	T.C1	0.569	0.066	1
82	CAG.I2_3p	0.569	0.006	-1
83	G.I1_3p	0.568	0.057	-1
84	phastCons.I2_5p	0.568	0.06	1
85	ATT.I1_3p	0.567	0.011	1
86	TTT.I2_5p	0.567	0.032	1
87	T.I1_5p	0.567	0.084	1
88	TTA.C1	0.566	0.005	1
89	AAA.I1_3p	0.566	0.015	1
90	GG.I2_3p	0.566	0.039	-1
91	CAA.I2_5p	0.566	0.003	1
92	CGA.C1	0.566	0.003	-1
93	TT.I1_5p	0.565	0.058	1
94	CGG.C1	0.565	0.008	-1
95	TAT.I1_5p	0.565	0.011	1
96	CTG.C2	0.564	0.007	-1
97	GTA.I1_5p	0.564	0.002	1
98	ATC.C1	0.564	0.006	1
99	CAG.C2	0.564	0.009	-1
100	TCC.I1_3p	0.564	0.005	-1
101	AGC.I2_3p	0.564	0.003	-1
102	TAC.I2_3p	0.564	0.002	1
103	GAC.I2_3p	0.564	0.002	-1
104	GGC.I1_5p	0.563	0.011	-1
105	AT.I2_3p	0.563	0.034	1
106	AA.C1	0.563	0.055	1
107	ATT.I1_5p	0.562	0.011	1
108	CCA.I1_3p	0.562	0.005	-1
109	TA.I2_3p	0.562	0.034	1
110	phastCons.C1	0.561	0.08	1
111	ACA.I1_5p	0.561	0.003	1
112	TGC.C1	0.561	0.007	-1
113	AT.C1	0.561	0.028	1
114	TCC.I2_5p	0.561	0.003	-1
115	TTG.C2	0.56	0.008	1
116	T.I1_3p	0.56	0.058	1
117	ATC.I1_3p	0.56	0.002	1
118	TTA.I1_5p	0.559	0.01	1
119	AGA.I1_5p	0.559	0.005	-1
120	A.C1	0.559	0.078	1
121	GTG.I2_3p	0.559	0.006	-1
122	GG.I1_5p	0.559	0.054	-1
123	CCG.C1	0.558	0.007	-1
124	AG.C2	0.558	0.022	-1
125	GGG.I2_3p	0.558	0.01	-1
126	GCT.C1	0.558	0.008	-1
127	TT.I2_5p	0.558	0.05	1
128	GGC.I2_3p	0.558	0.006	-1
129	TAT.C1	0.558	0.005	1
130	GTA.A	0.558	0.003	1
131	CCC.C2	0.558	0.01	-1
132	CG.C2	0.558	0.014	-1
133	CGA.I1_5p	0.558	0.001	-1
134	CGT.I2_5p	0.557	0	-1
135	TTT.I1_5p	0.557	0.025	1
136	GA.I2_3p	0.557	0.009	-1
137	GTG.I1_3p	0.557	0.004	-1
138	AAG.I1_3p	0.557	0.003	1
139	TAA.I1_3p	0.556	0.006	1
140	GGA.A	0.556	0.007	1
141	AAC.C2	0.556	0.002	1
142	CAG.I1_3p	0.556	0.005	-1
143	AGT.C1	0.556	0.004	1
144	TAT.I2_5p	0.556	0.007	1
145	TAG.C2	0.556	0.002	1
146	ATC.I2_3p	0.556	0.001	1
147	CCT.C2	0.555	0.006	-1
148	CAC.I1_3p	0.555	0.003	-1
149	AGG.I1_3p	0.554	0.003	-1
150	CCG.I1_5p	0.554	0.005	-1
151	GCT.I2_3p	0.554	0.003	-1
152	CTT.I1_5p	0.554	0.004	1
153	AAT.C1	0.554	0.005	1
154	GAG.C1	0.554	0.01	-1
155	ACA.C1	0.554	0.005	1
156	AA.I1_5p	0.554	0.033	1
157	GGG.I1_5p	0.553	0.019	-1
158	TAG.I1_5p	0.553	0.002	1
159	AG.I1_5p	0.553	0.017	-1
160	AAC.C1	0.553	0.005	1
161	GAA.I1_3p	0.553	0.004	1
162	TAA.I2_3p	0.552	0.007	1
163	TC.C1	0.552	0.016	1
164	AGG.I2_3p	0.552	0.003	-1
165	C.C1	0.552	0.05	-1
166	GC.I2_3p	0.552	0.021	-1
167	TGT.C1	0.552	0.007	1
168	ATA.C1	0.552	0.004	1
169	GCC.C1	0.551	0.01	-1
170	TGG.I2_3p	0.551	0.006	-1
171	CG.I2_5p	0.551	0.003	-1
172	CGT.I1_5p	0.55	0.001	-1
173	TGA.I2_3p	0.55	0.002	-1
174	CTG.I1_3p	0.55	0.005	-1
175	TCT.C1	0.55	0.005	1
176	CAT.I2_3p	0.55	0.003	1
177	AAT.I2_3p	0.55	0.008	1
178	GGT.C1	0.55	0.003	-1
179	CAT.I1_3p	0.55	0.003	1
180	AGC.C2	0.55	0.003	-1
181	ATC.I1_5p	0.549	0.001	1
182	SS3.I2	0.549	0.083	1
183	ATG.I1_3p	0.549	0.003	1
184	CAT.C1	0.549	0.004	1
185	GGA.I1_5p	0.548	0.006	-1
186	GG.C2	0.548	0.026	-1
187	GTT.C2	0.548	0.004	1
188	TGA.I1_3p	0.548	0.002	1
189	GGT.I2_3p	0.548	0.002	-1
190	GAG.I2_3p	0.548	0.005	-1
191	ACG.C1	0.547	0.001	-1
192	AAA.I1_5p	0.547	0.013	1
193	GTG.C2	0.547	0.006	-1
194	ACG.I1_5p	0.547	0	-1
195	CAT.C2	0.547	0.003	1
196	GTG.A	0.547	0.005	-1
197	GCA.I2_3p	0.547	0.002	-1
198	GTA.I1_3p	0.547	0.003	1
199	AAC.I1_5p	0.546	0.001	1
200	CTT.I1_3p	0.546	0.003	1
201	AGC.A	0.546	0.005	1
202	GC.I1_5p	0.546	0.03	-1
203	CTA.I1_3p	0.546	0.001	1
204	TT.I1_3p	0.546	0.031	1
205	TCA.C2	0.546	0.002	1
206	CC.C1	0.546	0.027	-1
207	TTG.I2_3p	0.546	0.003	1
208	GGA.C1	0.546	0.007	-1
209	TCC.C2	0.546	0.004	-1
210	TAA.C1	0.545	0.003	1
211	GGA.I1_3p	0.545	0.002	-1
212	AGT.I1_3p	0.545	0.002	1
213	CC.I2_5p	0.545	0.018	-1
214	TTG.A	0.545	0.008	1
215	GGC.C2	0.545	0.006	-1
216	TT.C1	0.545	0.025	1
217	GCA.C2	0.545	0.004	-1
218	ATT.C1	0.545	0.003	1
219	ATA.I2_3p	0.545	0.006	1
220	ACA.I2_5p	0.545	0.002	1
221	TGT.I2_3p	0.545	0.003	1
222	GGC.A	0.544	0.006	-1
223	CA.I1_5p	0.544	0.006	1
224	TTG.I1_5p	0.543	0.003	1
225	SS5.I2	0.543	0.069	1
226	CCC.I2_3p	0.543	0.007	-1
227	TGT.A	0.543	0.005	1
228	GCT.I1_3p	0.543	0.002	-1
229	T.I2_5p	0.543	0.049	1
230	AAA.I2_3p	0.543	0.011	1
231	TAT.I2_3p	0.543	0.007	1
232	C.I2_5p	0.542	0.038	-1
233	C.I2_3p	0.542	0.057	-1
234	CTT.C2	0.542	0.002	1
235	TCA.I1_5p	0.542	0.002	1
236	A.I1_5p	0.542	0.052	1
237	TCG.I1_5p	0.542	0.001	-1
238	TCA.I2_3p	0.542	0.002	1
239	CGC.I2_3p	0.541	0.001	-1
240	ATG.A	0.541	0.004	1
241	TG.I2_3p	0.541	0.011	-1
242	GGT.A	0.541	0.003	-1
243	TC.I2_5p	0.541	0.008	-1
244	TAG.I2_3p	0.541	0.001	1
245	TTA.I2_5p	0.541	0.007	1
246	CCC.C1	0.541	0.007	-1
247	CCA.C2	0.54	0.005	-1
248	TAC.A	0.54	0.002	1
249	GA.I1_3p	0.54	0.007	1
250	AAC.I2_3p	0.54	0.001	1
251	GG.A	0.54	0.018	-1
252	AA.I2_3p	0.539	0.032	1
253	CGT.I1_3p	0.539	0.001	-1
254	CAT.A	0.539	0.004	1
255	CAT.I1_5p	0.539	0.002	1
256	GAC.C2	0.538	0.002	-1
257	GTA.C2	0.538	0.001	1
258	CA.C1	0.538	0.013	1
259	GCG.I1_3p	0.538	0.001	-1
260	GTT.C1	0.538	0.003	1
261	AAG.C1	0.538	0.008	1
262	CGC.I1_3p	0.538	0.001	-1
263	GGA.I2_5p	0.538	0.003	-1
264	GTT.I2_3p	0.537	0.002	1
265	CT.I2_5p	0.537	0.011	-1
266	TCG.I1_3p	0.537	0.001	-1
267	AGG.I1_5p	0.537	0.004	-1
268	GTC.I2_5p	0.537	0.001	-1
269	GAT.I1_3p	0.537	0.002	1
270	CGC.C2	0.537	0.002	-1
271	ACT.I2_3p	0.537	0.001	1
272	TTC.C1	0.537	0.003	1
273	AGG.C2	0.537	0.006	-1
274	AAG.I1_5p	0.537	0.003	-1
275	CTG.I2_5p	0.536	0.005	-1
276	GTC.A	0.536	0.003	-1
277	CGT.I2_3p	0.536	0	-1
278	GAC.I1_5p	0.536	0.001	-1
279	GTT.I2_5p	0.536	0.002	1
280	GTC.C2	0.536	0.001	-1
281	CCC.I2_5p	0.535	0.004	-1
282	CAA.I1_5p	0.535	0.001	1
283	TC.A	0.535	0.013	-1
284	TGT.C2	0.535	0.003	1
285	CT.I1_3p	0.534	0.013	-1
286	logLen.I1_I2	0.534	0.054	1
287	CT.I2_3p	0.534	0.011	-1
288	CC.I2_3p	0.534	0.028	-1
289	CCT.I2_3p	0.534	0.005	-1
290	GCT.C2	0.533	0.003	-1
291	TGG.I1_3p	0.533	0.002	-1
292	TAC.C2	0.533	0.001	1
293	GTA.I2_3p	0.533	0.002	1
294	TAG.C1	0.533	0.002	1
295	ACA.C2	0.533	0.002	1
296	CAC.C1	0.533	0.003	-1
297	AAC.I2_5p	0.533	0.001	1
298	C.I1_5p	0.532	0.032	-1
299	CAA.I2_3p	0.532	0.002	1
300	ACT.A	0.532	0.003	-1
301	TCG.I2_5p	0.532	0	-1
302	ATT.I2_5p	0.532	0.005	1
303	TCC.I2_3p	0.532	0.002	-1
304	GA.C2	0.532	0.01	-1
305	TG.I1_3p	0.532	0.004	-1
306	ACG.I2_5p	0.531	0	-1
307	TAG.A	0.531	0.001	-1
308	ACG.I1_3p	0.531	0	-1
309	G.A	0.531	0.024	-1
310	TA.I2_5p	0.531	0.016	1
311	TTC.I2_3p	0.53	0.002	1
312	GCC.I1_5p	0.53	0.005	-1
313	CTT.I2_3p	0.53	0.001	1
314	CCA.I2_5p	0.53	0.002	-1
315	AGA.A	0.529	0.008	-1
316	TTG.I1_3p	0.529	0.002	1
317	TGG.I1_5p	0.529	0.004	-1
318	TCA.I1_3p	0.529	0.001	1
319	AT.I2_5p	0.529	0.014	1
320	TGC.C2	0.529	0.003	-1
321	CCT.I2_5p	0.528	0.003	-1
322	CAC.I1_5p	0.528	0.001	1
323	GGG.A	0.528	0.005	-1
324	CTG.C1	0.528	0.006	-1
325	ACT.I1_3p	0.528	0.001	1
326	CCG.C2	0.527	0.002	-1
327	CGC.I1_5p	0.527	0.004	-1
328	GG.I2_5p	0.527	0.025	-1
329	G.I2_5p	0.527	0.041	-1
330	AGC.I1_5p	0.527	0.001	-1
331	CG.I2_3p	0.527	0.004	-1
332	CTC.I2_3p	0.527	0.004	-1
333	ACT.C2	0.527	0.002	1
334	CTC.C2	0.527	0.002	-1
335	CTG.I1_5p	0.527	0.004	-1
336	CGG.A	0.527	0.003	-1
337	TGG.C1	0.527	0.002	-1
338	GCC.I2_3p	0.527	0.004	-1
339	GAT.A	0.527	0.002	1
340	GTA.C1	0.527	0.001	1
341	CAC.A	0.526	0.004	-1
342	CGA.I2_5p	0.526	0	-1
343	TTG.I2_5p	0.526	0.002	1
344	GGT.I1_3p	0.526	0.001	-1
345	TGG.I2_5p	0.526	0.003	-1
346	GAA.I1_5p	0.526	0.002	-1
347	TG.A	0.526	0.009	1
348	TGG.C2	0.526	0.001	-1
349	GTC.I1_3p	0.526	0.001	-1
350	TGC.I1_5p	0.526	0.001	-1
351	GGG.I2_5p	0.526	0.005	-1
352	ACC.I2_3p	0.526	0.001	-1
353	CTT.C1	0.526	0.003	1
354	ATA.I2_5p	0.526	0.003	1
355	CTC.A	0.526	0.003	-1
356	TGC.I1_3p	0.525	0.002	-1
357	GGA.C2	0.525	0.004	-1
358	ACC.I2_5p	0.525	0.001	-1
359	CC.I1_5p	0.525	0.012	-1
360	AGG.A	0.525	0.002	-1
361	CAC.I2_3p	0.525	0.002	-1
362	GTT.I1_3p	0.525	0.001	1
363	ACC.I1_3p	0.525	0.001	-1
364	TAG.I1_3p	0.525	0.001	1
365	GA.I2_5p	0.525	0.007	-1
366	TAC.C1	0.524	0.001	1
367	GTG.I1_5p	0.524	0.005	-1
368	logLen.I1	0.524	0.04	1
369	GAA.C1	0.524	0.006	1
370	CGA.I1_3p	0.523	0	-1
371	TTC.I1_3p	0.523	0.002	1
372	ACG.I2_3p	0.523	0	-1
373	CT.C2	0.523	0.008	-1
374	TGT.I1_5p	0.523	0.002	1
375	AGG.I2_5p	0.523	0.004	-1
376	GCA.I1_3p	0.523	0.002	-1
377	A.I2_5p	0.523	0.03	1
378	GCC.A	0.522	0.002	1
379	CAG.A	0.522	0.004	1
380	logLen.A_I2	0.522	0.034	1
381	TT.A	0.522	0.028	1
382	GT.A	0.522	0.005	-1
383	GCC.I2_5p	0.522	0.002	-1
384	CCG.I2_5p	0.522	0	-1
385	TG.C2	0.522	0.006	-1
386	ACA.I1_3p	0.522	0.001	1
387	GAT.I2_3p	0.521	0.001	1
388	TG.C1	0.521	0.006	-1
389	TTC.I1_5p	0.521	0.004	1
390	GTT.I1_5p	0.521	0.002	1
391	ACC.A	0.521	0.002	1
392	CA.I1_3p	0.521	0.005	-1
393	CAC.I2_5p	0.521	0.001	-1
394	CCC.I1_5p	0.521	0.003	-1
395	AGA.I2_3p	0.521	0.002	-1
396	A.I2_3p	0.521	0.048	1
397	GT.C1	0.521	0.008	1
398	AG.I2_5p	0.52	0.006	-1
399	GCG.I2_3p	0.52	0.001	-1
400	CCA.I2_3p	0.52	0.002	-1
401	CCG.I2_3p	0.52	0.001	-1
402	AT.A	0.52	0.014	1
403	GCG.I2_5p	0.52	0	-1
404	logLen.A	0.52	0.026	1
405	CTG.I2_3p	0.52	0.005	-1
406	ACT.I2_5p	0.519	0	-1
407	CCT.A	0.519	0.004	1
408	CT.A	0.519	0.007	-1
409	GGG.C2	0.519	0.003	-1
410	SS3.I1	0.519	0.034	1
411	TG.I1_5p	0.519	0.007	-1
412	TC.I1_3p	0.519	0.008	-1
413	TAA.I2_5p	0.519	0.003	1
414	AC.I1_5p	0.519	0.002	1
415	ATT.A	0.519	0.006	1
416	AA.I2_5p	0.519	0.022	1
417	CA.C2	0.518	0.007	-1
418	GC.I2_5p	0.518	0.007	-1
419	ATC.C2	0.518	0.001	1
420	GAG.C2	0.518	0.005	-1
421	GCA.I1_5p	0.518	0.001	-1
422	CCT.C1	0.518	0.002	1
423	TTC.I2_5p	0.517	0.001	-1
424	CCG.A	0.517	0.001	-1
425	GGA.I2_3p	0.517	0.001	-1
426	AAA.I2_5p	0.517	0.008	1
427	ACC.C2	0.517	0.002	-1
428	TGA.I1_5p	0.517	0	-1
429	TTC.A	0.516	0.002	-1
430	CGT.C1	0.516	0	-1
431	ACG.C2	0.516	0.001	-1
432	CGT.A	0.516	0.001	-1
433	TAC.I1_5p	0.516	0.001	1
434	TTT.A	0.516	0.012	1
435	CG.A	0.516	0.006	-1
436	GTC.I1_5p	0.515	0.002	-1
437	CTC.I1_5p	0.515	0.002	-1
438	GAG.I2_5p	0.515	0.002	-1
439	CCA.C1	0.515	0.004	-1
440	GAC.I2_5p	0.515	0	-1
441	AAG.C2	0.514	0.003	-1
442	AAG.I2_5p	0.514	0.001	1
443	GA.C1	0.514	0.007	-1
444	CGG.C2	0.514	0.003	-1
445	GAG.A	0.514	0.003	-1
446	T.A	0.513	0.027	1
447	GCT.A	0.513	0.002	-1
448	CGG.I2_3p	0.513	0	-1
449	AGA.C1	0.513	0.008	1
450	TGC.I2_5p	0.512	0.001	-1
451	TCC.C1	0.512	0.001	1
452	GTC.I2_3p	0.511	0.001	-1
453	GGC.I2_5p	0.511	0.003	-1
454	TCC.A	0.511	0.003	-1
455	GAT.C2	0.511	0.001	1
456	CA.I2_3p	0.509	0.003	-1
457	TCT.C2	0.509	0.001	1
458	GCT.I2_5p	0.509	0.001	-1
459	AAA.A	0.509	0.012	-1
460	logLen.I2	0.509	0.027	-1
461	TC.I1_5p	0.508	0.003	1
462	AAT.I2_5p	0.508	0.003	1
463	GCG.C2	0.508	0.002	-1
464	GAC.C1	0.507	0.002	-1
465	TTT.C1	0.507	0.004	1
466	CAC.C2	0.506	0.001	-1
467	TC.C2	0.506	0.003	-1
468	TCT.A	0.505	0.002	-1
469	TGT.I2_5p	0.505	0.003	1
470	TGC.I2_3p	0.505	0.001	-1
471	GGT.I2_5p	0.505	0.001	-1
472	CAG.I2_5p	0.504	0.002	-1
473	GCA.C1	0.504	0.002	-1
474	logLen.C1	0.504	0.044	1
475	CCC.A	0.503	0.001	-1
476	GT.I2_5p	0.5	0.001	1
477	CAG.C1	0.5	0.002	-1
478	ATG.I2_5p	0.5	0.001	1
479	GCT.I1_5p	0.499	0.001	-1
480	TCG.A	0.499	0.001	-1
481	CGT.C2	0.498	0.001	-1
482	TAA.A	0.498	0.002	1
483	CGC.I2_5p	0.497	0	-1
484	GAG.I1_3p	0.496	0.001	-1
485	ATG.I2_3p	0.495	0	-1
486	CGG.I2_5p	0.495	0	-1
487	ATG.C2	0.495	0.001	1
488	AGT.C2	0.495	0.001	-1
489	TCT.I1_5p	0.494	0.001	1
490	TTT.I1_3p	0.494	0.003	1
491	CGC.A	0.493	0.001	1
492	GTG.C1	0.492	0.001	-1
493	GAA.I2_5p	0.492	0.001	-1
494	GAC.I1_3p	0.491	0	-1
495	GAT.C1	0.49	0.001	1
496	AGA.C2	0.489	0.001	1
497	TAG.I2_5p	0.489	0.001	-1
498	AGT.A	0.489	0.002	-1
499	CAA.C2	0.489	0.001	1
500	TA.A	0.488	0.006	1
501	TCG.C2	0.487	0.001	-1
502	GAC.A	0.487	0.001	1
503	CAG.I1_5p	0.487	0.001	-1
504	GAT.I1_5p	0.486	0	-1
505	C.A	0.486	0.009	-1
506	CTA.I1_5p	0.485	0	1
507	CGA.I2_3p	0.484	0	-1
508	CTA.C1	0.483	0.001	1
509	TCT.I2_5p	0.483	0.002	-1
510	GT.I2_3p	0.482	0.002	-1
511	TCA.A	0.482	0.002	-1
512	CAT.I2_5p	0.482	0.001	-1
513	TCC.I1_5p	0.481	0	1
514	CC.A	0.481	0.003	1
515	CCT.I1_5p	0.48	0.001	1
516	CTC.I2_5p	0.48	0.002	-1
517	AG.A	0.476	0.005	-1
518	CTT.A	0.476	0.001	1
519	ATC.I2_5p	0.476	0	-1
520	AAG.I2_3p	0.475	0	-1
521	ATG.C1	0.474	0.001	1
522	TTC.C2	0.474	0.001	1
523	GT.C2	0.474	0.002	-1
524	ACT.I1_5p	0.474	0.001	-1
525	CTC.C1	0.473	0.001	-1
526	AAT.A	0.473	0.001	1
527	AA.A	0.473	0.009	-1
528	GAA.C2	0.47	0.001	1
529	AGT.I1_5p	0.47	0	-1
530	AAC.I1_3p	0.47	0.001	-1
531	TTA.A	0.47	0.001	1
532	GC.A	0.469	0.003	1
533	TAC.I2_5p	0.469	0	1
534	CGA.C2	0.467	0	-1
535	AC.C2	0.466	0.001	1
536	CCA.I1_5p	0.465	0	1
537	TGA.C2	0.464	0.002	-1
538	GTT.A	0.463	0.002	1
539	GCG.A	0.463	0	-1
540	AGT.I2_3p	0.463	0	-1
541	ACG.A	0.462	0	-1
542	GT.I1_3p	0.461	0.002	-1
543	TG.I2_5p	0.461	0.002	-1
544	ACT.C1	0.461	0.001	-1
545	GTA.I2_5p	0.459	0	1
546	CT.I1_5p	0.458	0.002	-1
547	GT.I1_5p	0.458	0.003	-1
548	AAG.A	0.458	0.001	-1
549	CGA.A	0.458	0	-1
550	TCG.I2_3p	0.457	0	-1
551	CT.C1	0.456	0.004	-1
552	AC.C1	0.456	0.003	1
553	ACA.A	0.456	0.002	1
554	ACC.I1_5p	0.456	0	-1
555	TCT.I1_3p	0.456	0.001	-1
556	TTG.C1	0.455	0.001	1
557	ATG.I1_5p	0.455	0	1
558	ACA.I2_3p	0.454	0	1
559	GGT.I1_5p	0.453	0.001	-1
560	TGA.A	0.453	0.001	1
561	CTA.C2	0.453	0	1
562	A.A	0.452	0.006	1
563	AGT.I2_5p	0.45	0	1
564	AGC.C1	0.45	0.001	-1
565	TCT.I2_3p	0.449	0.001	-1
566	AG.C1	0.449	0.003	-1
567	CA.I2_5p	0.448	0.001	1
568	AC.I1_3p	0.447	0.001	1
569	GTC.C1	0.447	0.001	1
570	GCA.I2_5p	0.447	0	1
571	CA.A	0.445	0.005	1
572	logLen.A_I1	0.443	0.022	-1
573	GAT.I2_5p	0.442	0	1
574	AAC.A	0.441	0.001	1
575	GCA.A	0.441	0.002	1
576	CTG.A	0.441	0.001	-1
577	AGC.I2_5p	0.44	0	-1
578	CAA.A	0.44	0.002	-1
579	ACC.C1	0.439	0.001	-1
580	AC.I2_5p	0.439	0.001	-1
581	TC.I2_3p	0.439	0.002	-1
582	AC.A	0.438	0.002	1
583	GAA.A	0.437	0.002	-1
584	CTA.I2_5p	0.437	0	-1
585	TAT.A	0.435	0.001	1
586	GA.A	0.434	0.003	1
587	phastCons.C2	0.433	0.012	1
588	ATC.A	0.432	0.001	1
589	CAA.I1_3p	0.432	0	1
590	AC.I2_3p	0.431	0.001	1
591	TGA.C1	0.431	0.001	1
592	CTA.I2_3p	0.428	0	-1
593	GTG.I2_5p	0.428	0.001	-1
594	SS5.I1	0.428	0.018	-1
595	TGG.A	0.428	0.001	1
596	CTA.A	0.426	0.001	-1
597	GGT.C2	0.426	0.001	-1
598	AG.I1_3p	0.425	0.002	-1
599	TGT.I1_3p	0.42	0.001	-1
600	CCA.A	0.418	0.001	1
601	TGC.A	0.417	0.001	1
602	CTT.I2_5p	0.415	0.001	-1
603	AGA.I2_5p	0.414	0.001	1
604	GAA.I2_3p	0.414	0.001	1
605	TCA.I2_5p	0.414	0	-1
606	TGA.I2_5p	0.407	0.001	-1
607	ATA.A	0.4	0.001	-1

## Sheet: h. Multimodal_Meth
	feature	AUC	effect	sign
1	ATA.C2	0.619	0.01	1
2	logLen.C2	0.615	0.204	1
3	TTT.C2	0.61	0.03	1
4	CCC.I1_3p	0.608	0.016	-1
5	CC.I1_3p	0.607	0.057	-1
6	AT.C2	0.606	0.038	1
7	TT.C2	0.604	0.072	1
8	AAT.C2	0.603	0.012	1
9	G.C2	0.602	0.087	-1
10	UG.I1_3p	0.602	0.003	-1
11	AT.I1_3p	0.6	0.048	1
12	TAA.C2	0.6	0.009	1
13	TAM.I1_3p	0.598	0.003	1
14	TA.C2	0.598	0.035	1
15	TA.I1_3p	0.598	0.046	1
16	GG.C1	0.597	0.057	-1
17	G.C1	0.596	0.098	-1
18	TCA.C1	0.595	0.008	1
19	GCC.I1_3p	0.593	0.008	-1
20	TAT.C2	0.592	0.007	1
21	A.I1_3p	0.591	0.092	1
22	TTT.I2_3p	0.591	0.042	1
23	TAC.I1_3p	0.591	0.003	1
24	T.C2	0.59	0.101	1
25	GC.C1	0.59	0.049	-1
26	GUU.I1_3p	0.589	0.001	-1
27	GC.I1_3p	0.589	0.023	-1
28	C.I1_3p	0.589	0.095	-1
29	UUU.I1_3p	0.589	0.003	-1
30	G.I2_3p	0.587	0.087	-1
31	GC.C2	0.587	0.031	-1
32	TMA.C1	0.587	0.009	1
33	UAU.I1_3p	0.587	0.001	-1
34	CGG.I1_5p	0.587	0.009	-1
35	AAT.I1_3p	0.587	0.009	1
36	AGU.I1_3p	0.586	0.001	-1
37	ATA.I1_5p	0.586	0.011	1
38	AGG.C1	0.585	0.01	-1
39	CG.C1	0.585	0.038	-1
40	TT.I2_3p	0.584	0.079	1
41	phastCons.I1_3p	0.584	0.1	1
42	GU.I1_3p	0.584	0.006	-1
43	C.C2	0.583	0.087	-1
44	AAT.I1_5p	0.583	0.012	1
45	GAM.I2_3p	0.583	0.002	-1
46	UAG.I1_3p	0.583	0.001	-1
47	CTC.I1_3p	0.582	0.009	-1
48	GCG.C1	0.582	0.01	-1
49	GM.C2	0.582	0.031	-1
50	UTU.I1_3p	0.581	0.001	-1
51	UU.I1_3p	0.581	0.012	-1
52	phastCons.A	0.581	0.123	1
53	GAG.I1_5p	0.581	0.01	-1
54	GCG.I1_5p	0.58	0.01	-1
55	ATA.I1_3p	0.58	0.009	1
56	GGG.C1	0.58	0.015	-1
57	TMT.C1	0.58	0.008	1
58	GGU.C1	0.579	0.005	-1
59	TGU.C1	0.579	0.005	-1
60	phastCons.I1_5p	0.579	0.1	1
61	TAA.I1_5p	0.579	0.01	1
62	GGC.C1	0.579	0.01	-1
63	TTA.C2	0.579	0.007	1
64	TM.C1	0.578	0.037	1
65	U.I1_3p	0.578	0.032	-1
66	MMM.I1_3p	0.578	0.011	-1
67	T.I2_3p	0.578	0.093	1
68	TCG.C1	0.578	0.002	-1
69	M.C2	0.578	0.086	-1
70	TTA.I1_3p	0.577	0.011	1
71	TAT.I1_3p	0.577	0.013	1
72	GG.I1_3p	0.577	0.033	-1
73	CG.I1_5p	0.576	0.03	-1
74	phastCons.I2_3p	0.576	0.068	1
75	GGG.I1_3p	0.576	0.008	-1
76	AA.I1_3p	0.576	0.042	1
77	UA.I1_3p	0.575	0.006	-1
78	GGC.I1_3p	0.575	0.005	-1
79	CGG.I1_3p	0.575	0.002	-1
80	TU.I1_3p	0.575	0.007	-1
81	ATT.C2	0.575	0.009	1
82	G.I1_5p	0.574	0.102	-1
83	GUT.C1	0.574	0.004	-1
84	CG.I1_3p	0.574	0.009	-1
85	GMM.C2	0.574	0.009	-1
86	A.C2	0.574	0.069	1
87	GA.I1_5p	0.574	0.021	-1
88	CCG.I1_3p	0.574	0.002	-1
89	AT.I1_5p	0.573	0.043	1
90	UT.I1_3p	0.573	0.007	-1
91	AAA.C1	0.573	0.021	1
92	AA.C2	0.573	0.05	1
93	AAA.C2	0.573	0.021	1
94	ATM.I1_3p	0.573	0.002	1
95	TA.C1	0.572	0.02	1
96	GCC.C2	0.572	0.009	-1
97	AG.I2_3p	0.572	0.015	-1
98	AGC.I1_3p	0.572	0.003	-1
99	TTA.I2_3p	0.572	0.011	1
100	MM.C2	0.572	0.048	-1
101	UUG.I1_3p	0.571	0	-1
102	CC.C2	0.571	0.047	-1
103	MM.I1_3p	0.571	0.044	-1
104	AGA.I1_3p	0.571	0.004	1
105	I2_3p.cell_std_meth	0.571	0.059	-1
106	GMG.I1_5p	0.57	0	-1
107	ATT.I2_3p	0.57	0.013	1
108	UUA.I1_3p	0.57	0	-1
109	ATM.C1	0.57	0.008	1
110	CAA.C1	0.57	0.009	1
111	AAM.C1	0.57	0.007	1
112	TA.I1_5p	0.57	0.044	1
113	MMT.C1	0.569	0.009	1
114	CGC.C1	0.569	0.01	-1
115	CCT.I1_3p	0.569	0.007	-1
116	MTA.I1_3p	0.569	0.002	1
117	T.C1	0.569	0.066	1
118	AUU.C1	0.569	0.002	-1
119	CAG.I2_3p	0.569	0.006	-1
120	MTG.C2	0.568	0.008	-1
121	G.I1_3p	0.568	0.057	-1
122	phastCons.I2_5p	0.568	0.06	1
123	UT.C1	0.568	0.029	-1
124	ATT.I1_3p	0.567	0.011	1
125	TTT.I2_5p	0.567	0.032	1
126	UTG.I1_3p	0.567	0.001	-1
127	T.I1_5p	0.567	0.084	1
128	UTG.C1	0.567	0.008	-1
129	TUT.I1_3p	0.567	0.001	-1
130	TGU.I1_3p	0.566	0.001	-1
131	MAG.I2_3p	0.566	0.006	-1
132	TTA.C1	0.566	0.005	1
133	AAA.I1_3p	0.566	0.015	1
134	GG.I2_3p	0.566	0.039	-1
135	CAA.I2_5p	0.566	0.003	1
136	CGA.C1	0.566	0.003	-1
137	UUG.C1	0.565	0.005	-1
138	GU.C1	0.565	0.036	-1
139	TUA.I1_3p	0.565	0	-1
140	TT.I1_5p	0.565	0.058	1
141	GUG.I1_5p	0.565	0.008	-1
142	CGG.C1	0.565	0.008	-1
143	TAT.I1_5p	0.565	0.011	1
144	GUA.I1_3p	0.565	0.001	-1
145	UG.C1	0.564	0.027	-1
146	CTG.C2	0.564	0.007	-1
147	MMT.C2	0.564	0.007	-1
148	U.C1	0.564	0.078	-1
149	GTA.I1_5p	0.564	0.002	1
150	ATC.C1	0.564	0.006	1
151	CAG.C2	0.564	0.009	-1
152	TCC.I1_3p	0.564	0.005	-1
153	I1_3p.cell_mean_meth	0.564	0.067	1
154	AGC.I2_3p	0.564	0.003	-1
155	TAC.I2_3p	0.564	0.002	1
156	GAC.I2_3p	0.564	0.002	-1
157	MAG.C2	0.563	0.01	-1
158	MGG.I1_3p	0.563	0.001	-1
159	GGC.I1_5p	0.563	0.011	-1
160	AT.I2_3p	0.563	0.034	1
161	AA.C1	0.563	0.055	1
162	UAA.I1_3p	0.562	0	-1
163	TMM.I2_5p	0.562	0.003	-1
164	ATT.I1_5p	0.562	0.011	1
165	MGG.I1_5p	0.562	0.001	-1
166	MTT.I1_5p	0.562	0.007	1
167	UGG.I1_5p	0.562	0.007	-1
168	UGU.C1	0.562	0.007	-1
169	CCA.I1_3p	0.562	0.005	-1
170	TA.I2_3p	0.562	0.034	1
171	GGU.I1_3p	0.562	0.001	-1
172	phastCons.C1	0.561	0.08	1
173	UGT.I1_3p	0.561	0	-1
174	AU.I1_3p	0.561	0.002	-1
175	ACA.I1_5p	0.561	0.003	1
176	TGC.C1	0.561	0.007	-1
177	TUU.I1_3p	0.561	0.001	-1
178	AT.C1	0.561	0.028	1
179	TCC.I2_5p	0.561	0.003	-1
180	TU.A	0.561	0.005	-1
181	MAA.C1	0.561	0.008	1
182	MMM.C2	0.56	0.01	-1
183	TTG.C2	0.56	0.008	1
184	T.I1_3p	0.56	0.058	1
185	ATC.I1_3p	0.56	0.002	1
186	GGM.I2_3p	0.56	0.005	-1
187	AMA.I1_5p	0.56	0.003	1
188	UU.C1	0.56	0.046	-1
189	AU.C1	0.56	0.011	-1
190	TTA.I1_5p	0.559	0.01	1
191	AGA.I1_5p	0.559	0.005	-1
192	A.C1	0.559	0.078	1
193	MAT.C1	0.559	0.006	1
194	GTG.I2_3p	0.559	0.006	-1
195	TTU.I1_3p	0.559	0.001	-1
196	GUG.C1	0.559	0.007	-1
197	GG.I1_5p	0.559	0.054	-1
198	GMM.I1_3p	0.559	0.006	-1
199	UUT.I1_3p	0.559	0.001	-1
200	CCG.C1	0.558	0.007	-1
201	AG.C2	0.558	0.022	-1
202	GGG.I2_3p	0.558	0.01	-1
203	GCT.C1	0.558	0.008	-1
204	UUG.I1_5p	0.558	0.004	-1
205	AGM.I2_3p	0.558	0.003	-1
206	C1.cell_mean_meth	0.558	0.08	1
207	AAU.I1_3p	0.558	0	-1
208	TT.I2_5p	0.558	0.05	1
209	GGC.I2_3p	0.558	0.006	-1
210	TAT.C1	0.558	0.005	1
211	I1_3p.cell_std_meth	0.558	0.068	-1
212	GTA.A	0.558	0.003	1
213	CCC.C2	0.558	0.01	-1
214	CG.C2	0.558	0.014	-1
215	CGA.I1_5p	0.558	0.001	-1
216	CGT.I2_5p	0.557	0	-1
217	MAT.I1_3p	0.557	0.004	1
218	TTT.I1_5p	0.557	0.025	1
219	GA.I2_3p	0.557	0.009	-1
220	UGA.I1_3p	0.557	0	-1
221	GTG.I1_3p	0.557	0.004	-1
222	MMT.I1_5p	0.557	0.007	1
223	MAM.I1_5p	0.557	0.003	1
224	AAG.I1_3p	0.557	0.003	1
225	TAA.I1_3p	0.556	0.006	1
226	GGA.A	0.556	0.007	1
227	UUU.C1	0.556	0.008	-1
228	AAC.C2	0.556	0.002	1
229	CAG.I1_3p	0.556	0.005	-1
230	MA.I1_5p	0.556	0.02	1
231	AMM.I1_5p	0.556	0.001	1
232	AGT.C1	0.556	0.004	1
233	TAT.I2_5p	0.556	0.007	1
234	TAG.C2	0.556	0.002	1
235	GUA.C1	0.556	0.001	-1
236	AUT.I1_3p	0.556	0	-1
237	ATC.I2_3p	0.556	0.001	1
238	MAA.I2_5p	0.556	0.003	1
239	I2_5p.cell_std_meth	0.556	0.064	-1
240	MTM.C1	0.555	0.005	1
241	MMG.I1_3p	0.555	0.001	-1
242	AGM.C2	0.555	0.003	-1
243	CCT.C2	0.555	0.006	-1
244	CAC.I1_3p	0.555	0.003	-1
245	GMT.I2_3p	0.555	0.003	-1
246	AGG.I1_3p	0.554	0.003	-1
247	TMM.C1	0.554	0.005	1
248	CCG.I1_5p	0.554	0.005	-1
249	GCT.I2_3p	0.554	0.003	-1
250	CTT.I1_5p	0.554	0.004	1
251	UA.C1	0.554	0.011	-1
252	AAT.C1	0.554	0.005	1
253	GAG.C1	0.554	0.01	-1
254	ACA.C1	0.554	0.005	1
255	M.I1_3p	0.554	0.055	-1
256	AA.I1_5p	0.554	0.033	1
257	GGG.I1_5p	0.553	0.019	-1
258	UTT.C2	0.553	0	1
259	TAG.I1_5p	0.553	0.002	1
260	AG.I1_5p	0.553	0.017	-1
261	AAC.C1	0.553	0.005	1
262	TM.I1_5p	0.553	0.024	1
263	GAA.I1_3p	0.553	0.004	1
264	TU.C1	0.553	0.017	-1
265	AUT.C1	0.553	0.002	-1
266	UTA.C2	0.552	0	1
267	TAA.I2_3p	0.552	0.007	1
268	TC.C1	0.552	0.016	1
269	AMA.C1	0.552	0.004	1
270	AGG.I2_3p	0.552	0.003	-1
271	MGT.I2_5p	0.552	0	-1
272	C.C1	0.552	0.05	-1
273	GC.I2_3p	0.552	0.021	-1
274	TGT.C1	0.552	0.007	1
275	ATA.C1	0.552	0.004	1
276	GM.I1_3p	0.552	0.017	-1
277	UGG.I1_3p	0.551	0	-1
278	GCC.C1	0.551	0.01	-1
279	TGG.I2_3p	0.551	0.006	-1
280	UGA.C1	0.551	0.002	-1
281	CG.I2_5p	0.551	0.003	-1
282	MM.I1_5p	0.551	0.025	1
283	I2_3p.cell_mean_meth	0.55	0.054	1
284	CGT.I1_5p	0.55	0.001	-1
285	TGA.I2_3p	0.55	0.002	-1
286	CTG.I1_3p	0.55	0.005	-1
287	MG.C2	0.55	0.011	-1
288	TCT.C1	0.55	0.005	1
289	CAT.I2_3p	0.55	0.003	1
290	AAT.I2_3p	0.55	0.008	1
291	UTA.C1	0.55	0	-1
292	GGT.C1	0.55	0.003	-1
293	GM.I2_3p	0.55	0.02	-1
294	CAT.I1_3p	0.55	0.003	1
295	AGC.C2	0.55	0.003	-1
296	TUG.I1_3p	0.55	0	-1
297	ATC.I1_5p	0.549	0.001	1
298	UGU.I1_3p	0.549	0	-1
299	SS3.I2	0.549	0.083	1
300	UUA.C1	0.549	0.003	-1
301	MGT.I2_3p	0.549	0	-1
302	ATG.I1_3p	0.549	0.003	1
303	CAT.C1	0.549	0.004	1
304	GMA.C2	0.549	0.003	-1
305	GGA.I1_5p	0.548	0.006	-1
306	GG.C2	0.548	0.026	-1
307	GTT.C2	0.548	0.004	1
308	TGA.I1_3p	0.548	0.002	1
309	UGG.C1	0.548	0.005	-1
310	MAT.I1_5p	0.548	0.003	1
311	GGT.I2_3p	0.548	0.002	-1
312	UGA.I1_5p	0.548	0.001	-1
313	GAG.I2_3p	0.548	0.005	-1
314	GTU.C1	0.547	0.001	-1
315	ACG.C1	0.547	0.001	-1
316	AAA.I1_5p	0.547	0.013	1
317	MTT.C1	0.547	0.005	1
318	GTG.C2	0.547	0.006	-1
319	ATU.I1_3p	0.547	0	-1
320	ACG.I1_5p	0.547	0	-1
321	CAT.C2	0.547	0.003	1
322	GTG.A	0.547	0.005	-1
323	TUA.A	0.547	0.001	-1
324	GCA.I2_3p	0.547	0.002	-1
325	GTA.I1_3p	0.547	0.003	1
326	MT.C1	0.547	0.027	1
327	GMA.I2_3p	0.547	0.002	-1
328	MT.I1_5p	0.546	0.024	1
329	AAC.I1_5p	0.546	0.001	1
330	MGA.I1_5p	0.546	0	-1
331	GMG.C1	0.546	0.001	-1
332	CTT.I1_3p	0.546	0.003	1
333	AUT.C2	0.546	0	1
334	AGC.A	0.546	0.005	1
335	AUU.I2_5p	0.546	0	-1
336	MTM.I1_3p	0.546	0.007	-1
337	GC.I1_5p	0.546	0.03	-1
338	CTA.I1_3p	0.546	0.001	1
339	TT.I1_3p	0.546	0.031	1
340	TMA.I1_5p	0.546	0.003	1
341	TCA.C2	0.546	0.002	1
342	CC.C1	0.546	0.027	-1
343	TTG.I2_3p	0.546	0.003	1
344	TTM.C1	0.546	0.005	1
345	GGA.C1	0.546	0.007	-1
346	TCC.C2	0.546	0.004	-1
347	TAA.C1	0.545	0.003	1
348	UTA.I1_3p	0.545	0	-1
349	TAM.I2_3p	0.545	0.001	1
350	GGA.I1_3p	0.545	0.002	-1
351	AGT.I1_3p	0.545	0.002	1
352	CC.I2_5p	0.545	0.018	-1
353	TTG.A	0.545	0.008	1
354	GGC.C2	0.545	0.006	-1
355	TT.C1	0.545	0.025	1
356	MG.I2_5p	0.545	0.003	-1
357	GCA.C2	0.545	0.004	-1
358	TUG.C1	0.545	0.001	-1
359	ATT.C1	0.545	0.003	1
360	TMM.I1_5p	0.545	0.004	1
361	UGT.A	0.545	0	-1
362	ATA.I2_3p	0.545	0.006	1
363	TUT.A	0.545	0	-1
364	ACA.I2_5p	0.545	0.002	1
365	MAT.A	0.545	0.005	1
366	TGT.I2_3p	0.545	0.003	1
367	UAG.C1	0.544	0.004	-1
368	GGC.A	0.544	0.006	-1
369	GAM.C2	0.544	0.003	-1
370	AUG.I1_3p	0.544	0	-1
371	MA.C1	0.544	0.028	1
372	TUU.A	0.544	0.001	-1
373	UTU.C1	0.544	0.004	-1
374	CA.I1_5p	0.544	0.006	1
375	UGU.I1_5p	0.543	0.004	-1
376	TTG.I1_5p	0.543	0.003	1
377	SS5.I2	0.543	0.069	1
378	GUU.C1	0.543	0.009	-1
379	CCC.I2_3p	0.543	0.007	-1
380	ATM.I1_5p	0.543	0.002	1
381	AAM.I1_5p	0.543	0.001	1
382	GUT.I1_3p	0.543	0	-1
383	TGT.A	0.543	0.005	1
384	GCT.I1_3p	0.543	0.002	-1
385	T.I2_5p	0.543	0.049	1
386	AAA.I2_3p	0.543	0.011	1
387	TAT.I2_3p	0.543	0.007	1
388	C.I2_5p	0.542	0.038	-1
389	MMT.I1_3p	0.542	0.005	-1
390	C.I2_3p	0.542	0.057	-1
391	CTT.C2	0.542	0.002	1
392	MM.I2_5p	0.542	0.02	-1
393	MTM.I1_5p	0.542	0.002	1
394	TCA.I1_5p	0.542	0.002	1
395	A.I1_5p	0.542	0.052	1
396	AMT.I1_3p	0.542	0.001	1
397	TCG.I1_5p	0.542	0.001	-1
398	TCA.I2_3p	0.542	0.002	1
399	CGC.I2_3p	0.541	0.001	-1
400	MTT.I1_3p	0.541	0.004	1
401	ATG.A	0.541	0.004	1
402	TG.I2_3p	0.541	0.011	-1
403	AAM.C2	0.541	0.002	1
404	TMT.I1_5p	0.541	0.005	1
405	GGT.A	0.541	0.003	-1
406	UTU.A	0.541	0.001	-1
407	TMA.I1_3p	0.541	0.002	1
408	TC.I2_5p	0.541	0.008	-1
409	UAU.C1	0.541	0.001	-1
410	TAG.I2_3p	0.541	0.001	1
411	AUG.C1	0.541	0	-1
412	TTA.I2_5p	0.541	0.007	1
413	CCC.C1	0.541	0.007	-1
414	GAU.I1_5p	0.541	0.001	-1
415	UUU.A	0.54	0.002	-1
416	UU.A	0.54	0.007	-1
417	CCA.C2	0.54	0.005	-1
418	TAC.A	0.54	0.002	1
419	M.I2_5p	0.54	0.037	-1
420	MMM.I2_3p	0.54	0.005	-1
421	GA.I1_3p	0.54	0.007	1
422	GGM.I1_3p	0.54	0.004	-1
423	AAC.I2_3p	0.54	0.001	1
424	MGM.I2_3p	0.54	0.001	-1
425	GG.A	0.54	0.018	-1
426	M.I1_5p	0.54	0.056	1
427	AGU.C1	0.54	0.002	-1
428	AA.I2_3p	0.539	0.032	1
429	A.cell_mean_meth	0.539	0.061	1
430	GGU.I1_5p	0.539	0.009	-1
431	CGT.I1_3p	0.539	0.001	-1
432	TTM.I1_5p	0.539	0.007	1
433	CAT.A	0.539	0.004	1
434	I2_5p.cell_mean_meth	0.539	0.033	1
435	MAA.I1_3p	0.539	0.001	1
436	TMM.C2	0.539	0.004	-1
437	TUT.C2	0.539	0	1
438	UUT.C1	0.539	0.005	-1
439	GTM.I1_5p	0.539	0.001	1
440	CAT.I1_5p	0.539	0.002	1
441	AM.I1_5p	0.538	0.01	1
442	TAU.I2_3p	0.538	0	1
443	GAC.C2	0.538	0.002	-1
444	MAT.C2	0.538	0.002	1
445	MMT.A	0.538	0.007	1
446	GGM.C2	0.538	0.006	-1
447	MGA.C1	0.538	0.001	-1
448	GTA.C2	0.538	0.001	1
449	CA.C1	0.538	0.013	1
450	GAU.C1	0.538	0.003	-1
451	GCG.I1_3p	0.538	0.001	-1
452	GTT.C1	0.538	0.003	1
453	AAG.C1	0.538	0.008	1
454	MMA.I1_5p	0.538	0.002	1
455	CGC.I1_3p	0.538	0.001	-1
456	TUU.C1	0.538	0.003	-1
457	MMM.I1_5p	0.538	0.005	1
458	GGA.I2_5p	0.538	0.003	-1
459	GTT.I2_3p	0.537	0.002	1
460	CT.I2_5p	0.537	0.011	-1
461	TCG.I1_3p	0.537	0.001	-1
462	MMA.C2	0.537	0.005	-1
463	AMA.I2_5p	0.537	0.002	1
464	AGG.I1_5p	0.537	0.004	-1
465	TMA.I2_3p	0.537	0.002	1
466	GTC.I2_5p	0.537	0.001	-1
467	GAT.I1_3p	0.537	0.002	1
468	UAT.A	0.537	0.001	-1
469	UGM.I1_5p	0.537	0	-1
470	UGT.I2_5p	0.537	0	-1
471	CGC.C2	0.537	0.002	-1
472	MT.I2_3p	0.537	0.015	-1
473	UG.I1_5p	0.537	0.026	-1
474	ACT.I2_3p	0.537	0.001	1
475	TTC.C1	0.537	0.003	1
476	UTT.C1	0.537	0.002	-1
477	AGG.C2	0.537	0.006	-1
478	AAG.I1_5p	0.537	0.003	-1
479	CTG.I2_5p	0.536	0.005	-1
480	GGU.I2_5p	0.536	0.001	-1
481	GTC.A	0.536	0.003	-1
482	UTT.I2_5p	0.536	0.001	-1
483	CGT.I2_3p	0.536	0	-1
484	TAM.A	0.536	0.002	1
485	ATU.I2_5p	0.536	0	-1
486	GAC.I1_5p	0.536	0.001	-1
487	GTU.I1_3p	0.536	0.001	-1
488	TMM.I2_3p	0.536	0.003	-1
489	GTT.I2_5p	0.536	0.002	1
490	ATM.I2_3p	0.536	0.001	1
491	TMG.C1	0.536	0.001	-1
492	GTC.C2	0.536	0.001	-1
493	TGM.C2	0.536	0.004	-1
494	TM.I2_5p	0.536	0.009	-1
495	M.I2_3p	0.536	0.058	-1
496	CCC.I2_5p	0.535	0.004	-1
497	CAA.I1_5p	0.535	0.001	1
498	GMT.C2	0.535	0.003	-1
499	GTM.C2	0.535	0.001	-1
500	TC.A	0.535	0.013	-1
501	A.cell_std_meth	0.535	0.024	-1
502	TMG.I2_5p	0.535	0	-1
503	TGT.C2	0.535	0.003	1
504	MMT.I2_3p	0.535	0.005	-1
505	GGM.A	0.535	0.004	-1
506	AMA.I1_3p	0.534	0.002	1
507	CT.I1_3p	0.534	0.013	-1
508	logLen.I1_I2	0.534	0.054	1
509	CT.I2_3p	0.534	0.011	-1
510	MGM.I2_5p	0.534	0	-1
511	TMA.C2	0.534	0.002	1
512	CC.I2_3p	0.534	0.028	-1
513	CCT.I2_3p	0.534	0.005	-1
514	GUG.I1_3p	0.534	0	-1
515	MT.C2	0.533	0.014	-1
516	GCT.C2	0.533	0.003	-1
517	MG.I1_3p	0.533	0.004	-1
518	TGG.I1_3p	0.533	0.002	-1
519	MM.C1	0.533	0.019	1
520	MMA.I1_3p	0.533	0.004	-1
521	TTM.I1_3p	0.533	0.003	1
522	TAC.C2	0.533	0.001	1
523	GTA.I2_3p	0.533	0.002	1
524	TAG.C1	0.533	0.002	1
525	ACA.C2	0.533	0.002	1
526	TAU.C2	0.533	0	1
527	CAC.C1	0.533	0.003	-1
528	AAC.I2_5p	0.533	0.001	1
529	MG.I2_3p	0.533	0.003	-1
530	C.I1_5p	0.532	0.032	-1
531	GTM.I2_5p	0.532	0.001	-1
532	AGM.A	0.532	0.004	1
533	CAA.I2_3p	0.532	0.002	1
534	ACT.A	0.532	0.003	-1
535	AAM.I2_5p	0.532	0.001	1
536	TCG.I2_5p	0.532	0	-1
537	UGU.I2_3p	0.532	0	-1
538	ATT.I2_5p	0.532	0.005	1
539	MGM.C1	0.532	0.001	-1
540	TCC.I2_3p	0.532	0.002	-1
541	MMG.C1	0.532	0.001	-1
542	GA.C2	0.532	0.01	-1
543	TAM.C1	0.532	0.001	1
544	MTA.I1_5p	0.532	0.001	1
545	TUT.C1	0.532	0.002	-1
546	TG.I1_3p	0.532	0.004	-1
547	C2.cell_std_meth	0.531	0.03	-1
548	ACG.I2_5p	0.531	0	-1
549	AMT.A	0.531	0.003	-1
550	MAT.I2_3p	0.531	0.002	1
551	TAG.A	0.531	0.001	-1
552	GMM.I1_5p	0.531	0.002	1
553	UUT.C2	0.531	0	1
554	ACG.I1_3p	0.531	0	-1
555	G.A	0.531	0.024	-1
556	MGU.I1_5p	0.531	0	-1
557	TA.I2_5p	0.531	0.016	1
558	TTC.I2_3p	0.53	0.002	1
559	UAT.I2_3p	0.53	0	1
560	GMG.I1_3p	0.53	0	-1
561	GAM.C1	0.53	0.002	1
562	GCC.I1_5p	0.53	0.005	-1
563	UGT.C1	0.53	0	-1
564	CTT.I2_3p	0.53	0.001	1
565	M.C1	0.53	0.046	1
566	UAT.C1	0.53	0.001	-1
567	MTT.C2	0.53	0.002	1
568	CCA.I2_5p	0.53	0.002	-1
569	MM.I2_3p	0.53	0.025	-1
570	GMT.I1_3p	0.529	0.002	-1
571	AGA.A	0.529	0.008	-1
572	TTG.I1_3p	0.529	0.002	1
573	MMM.I2_5p	0.529	0.004	-1
574	MTG.I1_3p	0.529	0.004	-1
575	TGG.I1_5p	0.529	0.004	-1
576	UTA.I2_5p	0.529	0	-1
577	TCA.I1_3p	0.529	0.001	1
578	MU.C1	0.529	0	-1
579	AT.I2_5p	0.529	0.014	1
580	GGM.C1	0.529	0.003	-1
581	GTU.A	0.529	0.001	-1
582	TGC.C2	0.529	0.003	-1
583	UT.C2	0.528	0.003	1
584	CCT.I2_5p	0.528	0.003	-1
585	UGA.C2	0.528	0	1
586	CAC.I1_5p	0.528	0.001	1
587	GGG.A	0.528	0.005	-1
588	GMM.I2_3p	0.528	0.003	-1
589	CTG.C1	0.528	0.006	-1
590	AGM.I1_3p	0.528	0.002	-1
591	MGA.I2_5p	0.528	0	-1
592	AMG.I2_3p	0.528	0	-1
593	ACT.I1_3p	0.528	0.001	1
594	AMG.I2_5p	0.528	0	-1
595	CCG.C2	0.527	0.002	-1
596	CGC.I1_5p	0.527	0.004	-1
597	GG.I2_5p	0.527	0.025	-1
598	G.I2_5p	0.527	0.041	-1
599	AGC.I1_5p	0.527	0.001	-1
600	CG.I2_3p	0.527	0.004	-1
601	UTG.I1_5p	0.527	0.006	-1
602	CTC.I2_3p	0.527	0.004	-1
603	AMM.I2_3p	0.527	0.001	-1
604	GTM.C1	0.527	0.002	1
605	AUT.I2_3p	0.527	0	1
606	MTG.I2_3p	0.527	0.005	-1
607	MMA.I2_5p	0.527	0.003	-1
608	MGM.C2	0.527	0.002	-1
609	MTM.I2_3p	0.527	0.003	-1
610	ACT.C2	0.527	0.002	1
611	CTC.C2	0.527	0.002	-1
612	CTG.I1_5p	0.527	0.004	-1
613	AUU.I1_5p	0.527	0.001	-1
614	CGG.A	0.527	0.003	-1
615	TGG.C1	0.527	0.002	-1
616	AUG.I1_5p	0.527	0	-1
617	GCC.I2_3p	0.527	0.004	-1
618	GAT.A	0.527	0.002	1
619	GTA.C1	0.527	0.001	1
620	TTU.C1	0.526	0.001	-1
621	CAC.A	0.526	0.004	-1
622	CGA.I2_5p	0.526	0	-1
623	TTG.I2_5p	0.526	0.002	1
624	GGT.I1_3p	0.526	0.001	-1
625	TGG.I2_5p	0.526	0.003	-1
626	GAA.I1_5p	0.526	0.002	-1
627	TMM.I1_3p	0.526	0.003	-1
628	TG.A	0.526	0.009	1
629	MTA.C1	0.526	0.001	1
630	I1_5p.cell_mean_meth	0.526	0.09	1
631	TGG.C2	0.526	0.001	-1
632	TGM.I1_5p	0.526	0.002	1
633	GTC.I1_3p	0.526	0.001	-1
634	GMT.A	0.526	0.003	-1
635	TGC.I1_5p	0.526	0.001	-1
636	GGG.I2_5p	0.526	0.005	-1
637	UGT.I1_5p	0.526	0.001	-1
638	ACC.I2_3p	0.526	0.001	-1
639	AMM.C1	0.526	0.003	1
640	CTT.C1	0.526	0.003	1
641	AMM.C2	0.526	0.002	-1
642	ATA.I2_5p	0.526	0.003	1
643	TUA.C2	0.526	0	1
644	UM.C1	0.526	0	-1
645	CTC.A	0.526	0.003	-1
646	AAU.C2	0.526	0	1
647	TGC.I1_3p	0.525	0.002	-1
648	GGA.C2	0.525	0.004	-1
649	ACC.I2_5p	0.525	0.001	-1
650	GMM.A	0.525	0.002	1
651	CC.I1_5p	0.525	0.012	-1
652	AGG.A	0.525	0.002	-1
653	CAC.I2_3p	0.525	0.002	-1
654	MAA.I1_5p	0.525	0.001	1
655	GUG.I2_3p	0.525	0	-1
656	AAM.I2_3p	0.525	0.001	1
657	UU.I1_5p	0.525	0.039	-1
658	GTT.I1_3p	0.525	0.001	1
659	AMT.C1	0.525	0.002	1
660	MAM.I1_3p	0.525	0.002	-1
661	MAG.I1_3p	0.525	0.003	-1
662	ACC.I1_3p	0.525	0.001	-1
663	TAG.I1_3p	0.525	0.001	1
664	AUA.C2	0.525	0	1
665	GUU.I1_5p	0.525	0.007	-1
666	GA.I2_5p	0.525	0.007	-1
667	MMG.I2_3p	0.524	0.001	-1
668	TAC.C1	0.524	0.001	1
669	MTM.C2	0.524	0.003	-1
670	GTG.I1_5p	0.524	0.005	-1
671	MAM.A	0.524	0.004	-1
672	MTU.I1_5p	0.524	0	-1
673	UUU.I1_5p	0.524	0.009	-1
674	MMG.I1_5p	0.524	0	-1
675	TTU.I2_3p	0.524	0.001	1
676	logLen.I1	0.524	0.04	1
677	GAA.C1	0.524	0.006	1
678	MMG.C2	0.523	0.002	-1
679	TGU.I1_5p	0.523	0.003	-1
680	GMT.C1	0.523	0.004	-1
681	CGA.I1_3p	0.523	0	-1
682	ATU.C1	0.523	0.001	-1
683	AMG.C1	0.523	0	-1
684	MGG.C1	0.523	0.001	-1
685	GU.I1_5p	0.523	0.034	-1
686	GGU.A	0.523	0.001	-1
687	TTC.I1_3p	0.523	0.002	1
688	ACG.I2_3p	0.523	0	-1
689	CT.C2	0.523	0.008	-1
690	TGT.I1_5p	0.523	0.002	1
691	AGG.I2_5p	0.523	0.004	-1
692	GCA.I1_3p	0.523	0.002	-1
693	MTG.I2_5p	0.523	0.003	-1
694	A.I2_5p	0.523	0.03	1
695	GCC.A	0.522	0.002	1
696	CAG.A	0.522	0.004	1
697	AUG.I2_5p	0.522	0	-1
698	MGT.I1_5p	0.522	0	-1
699	logLen.A_I2	0.522	0.034	1
700	MGG.A	0.522	0.001	-1
701	TT.A	0.522	0.028	1
702	GT.A	0.522	0.005	-1
703	GCC.I2_5p	0.522	0.002	-1
704	GAM.A	0.522	0.002	1
705	CCG.I2_5p	0.522	0	-1
706	AMG.I1_5p	0.522	0	-1
707	TG.C2	0.522	0.006	-1
708	ACA.I1_3p	0.522	0.001	1
709	TUG.I1_5p	0.522	0	-1
710	MAG.I1_5p	0.521	0.002	1
711	GAT.I2_3p	0.521	0.001	1
712	TG.C1	0.521	0.006	-1
713	TTC.I1_5p	0.521	0.004	1
714	GTT.I1_5p	0.521	0.002	1
715	GAU.C2	0.521	0	1
716	UUT.I1_5p	0.521	0.005	-1
717	ACC.A	0.521	0.002	1
718	CA.I1_3p	0.521	0.005	-1
719	CAC.I2_5p	0.521	0.001	-1
720	CCC.I1_5p	0.521	0.003	-1
721	UGM.C1	0.521	0	-1
722	TUU.I1_5p	0.521	0.004	-1
723	AGA.I2_3p	0.521	0.002	-1
724	MAM.I2_3p	0.521	0.002	-1
725	A.I2_3p	0.521	0.048	1
726	AM.I1_3p	0.521	0.003	1
727	GT.C1	0.521	0.008	1
728	AGU.I2_5p	0.521	0	-1
729	AG.I2_5p	0.52	0.006	-1
730	MG.C1	0.52	0.007	-1
731	U.I1_5p	0.52	0.072	-1
732	MMT.I2_5p	0.52	0.003	-1
733	GCG.I2_3p	0.52	0.001	-1
734	MA.C2	0.52	0.009	-1
735	MTG.I1_5p	0.52	0.002	1
736	AMA.C2	0.52	0.001	1
737	CCA.I2_3p	0.52	0.002	-1
738	CCG.I2_3p	0.52	0.001	-1
739	GTM.A	0.52	0.002	-1
740	GMG.I2_3p	0.52	0.001	-1
741	AT.A	0.52	0.014	1
742	MG.I1_5p	0.52	0.002	-1
743	GCG.I2_5p	0.52	0	-1
744	logLen.A	0.52	0.026	1
745	GAM.I2_5p	0.52	0	-1
746	CTG.I2_3p	0.52	0.005	-1
747	ACT.I2_5p	0.519	0	-1
748	CCT.A	0.519	0.004	1
749	TGM.C1	0.519	0.002	-1
750	CT.A	0.519	0.007	-1
751	ATM.C2	0.519	0.001	1
752	GGG.C2	0.519	0.003	-1
753	SS3.I1	0.519	0.034	1
754	TG.I1_5p	0.519	0.007	-1
755	TMU.C1	0.519	0	-1
756	AUA.I2_3p	0.519	0	1
757	TC.I1_3p	0.519	0.008	-1
758	AM.C1	0.519	0.016	1
759	TAA.I2_5p	0.519	0.003	1
760	AC.I1_5p	0.519	0.002	1
761	ATT.A	0.519	0.006	1
762	UTM.C2	0.519	0	1
763	MGM.I1_3p	0.519	0	-1
764	AA.I2_5p	0.519	0.022	1
765	MUT.I1_5p	0.518	0	-1
766	MAU.I1_5p	0.518	0	-1
767	CA.C2	0.518	0.007	-1
768	UMM.I1_5p	0.518	0	-1
769	GC.I2_5p	0.518	0.007	-1
770	AMM.A	0.518	0.002	1
771	ATC.C2	0.518	0.001	1
772	GAG.C2	0.518	0.005	-1
773	ATU.I2_3p	0.518	0	1
774	GUG.I2_5p	0.518	0	-1
775	GCA.I1_5p	0.518	0.001	-1
776	MT.I1_3p	0.518	0.008	-1
777	MGU.C1	0.518	0	-1
778	TUM.C1	0.518	0	-1
779	CCT.C1	0.518	0.002	1
780	UAM.A	0.517	0	-1
781	TTC.I2_5p	0.517	0.001	-1
782	CCG.A	0.517	0.001	-1
783	GGA.I2_3p	0.517	0.001	-1
784	AAA.I2_5p	0.517	0.008	1
785	GUM.C1	0.517	0	-1
786	UTM.I2_5p	0.517	0	-1
787	ACC.C2	0.517	0.002	-1
788	TTU.C2	0.517	0	1
789	UAM.C1	0.517	0	-1
790	MAU.A	0.517	0	-1
791	ATU.A	0.517	0	-1
792	TGA.I1_5p	0.517	0	-1
793	UMT.A	0.517	0	-1
794	TTC.A	0.516	0.002	-1
795	UAM.I1_5p	0.516	0	-1
796	UTA.I2_3p	0.516	0	1
797	MA.I2_3p	0.516	0.007	-1
798	CGT.C1	0.516	0	-1
799	UTG.C2	0.516	0	1
800	AUU.C2	0.516	0	1
801	ACG.C2	0.516	0.001	-1
802	MMA.I2_3p	0.516	0.002	-1
803	GTM.I2_3p	0.516	0.001	-1
804	UGA.I2_5p	0.516	0	-1
805	CGT.A	0.516	0.001	-1
806	TAC.I1_5p	0.516	0.001	1
807	TTT.A	0.516	0.012	1
808	CG.A	0.516	0.006	-1
809	MMG.I2_5p	0.516	0	-1
810	TUA.C1	0.516	0.001	-1
811	UTM.I1_5p	0.515	0	-1
812	GTC.I1_5p	0.515	0.002	-1
813	CTC.I1_5p	0.515	0.002	-1
814	AMG.I1_3p	0.515	0	-1
815	GAG.I2_5p	0.515	0.002	-1
816	AGM.I1_5p	0.515	0.001	1
817	MAT.I2_5p	0.515	0.001	-1
818	AAU.C1	0.515	0	-1
819	MGT.I1_3p	0.515	0	-1
820	CCA.C1	0.515	0.004	-1
821	GUT.I1_5p	0.515	0.002	-1
822	MM.A	0.515	0.01	1
823	GAC.I2_5p	0.515	0	-1
824	AMG.C2	0.515	0.001	-1
825	UT.I1_5p	0.515	0.024	-1
826	MAM.C2	0.515	0.001	-1
827	UM.I1_5p	0.515	0	-1
828	GMG.I2_5p	0.515	0	-1
829	TMG.I1_3p	0.514	0	-1
830	GMU.A	0.514	0	-1
831	UG.I2_3p	0.514	0	-1
832	MGT.A	0.514	0.001	-1
833	AAG.C2	0.514	0.003	-1
834	AAG.I2_5p	0.514	0.001	1
835	GA.C1	0.514	0.007	-1
836	UUU.I2_3p	0.514	0.001	-1
837	U.A	0.514	0.017	-1
838	UTU.I1_5p	0.514	0.004	-1
839	MAA.I2_3p	0.514	0.001	1
840	CGG.C2	0.514	0.003	-1
841	GAG.A	0.514	0.003	-1
842	T.A	0.513	0.027	1
843	TU.I1_5p	0.513	0.019	-1
844	GCT.A	0.513	0.002	-1
845	UUT.A	0.513	0.002	-1
846	GM.C1	0.513	0.013	-1
847	UAU.A	0.513	0	-1
848	CGG.I2_3p	0.513	0	-1
849	MTM.I2_5p	0.513	0.002	-1
850	MUA.C1	0.513	0	-1
851	AMT.C2	0.513	0.001	1
852	MUU.I1_3p	0.513	0	-1
853	UM.I2_3p	0.513	0	-1
854	AGA.C1	0.513	0.008	1
855	UAG.I1_5p	0.513	0.002	-1
856	TGM.I2_3p	0.513	0.001	-1
857	TUM.I2_3p	0.512	0	-1
858	MUU.C1	0.512	0	-1
859	GMG.C2	0.512	0.001	-1
860	UM.A	0.512	0	-1
861	MGG.I2_5p	0.512	0	-1
862	TGC.I2_5p	0.512	0.001	-1
863	GAU.A	0.512	0.001	-1
864	MUT.A	0.512	0	-1
865	AUG.A	0.512	0	-1
866	TCC.C1	0.512	0.001	1
867	UMT.I1_5p	0.512	0	-1
868	TUT.I2_5p	0.512	0.001	-1
869	AU.I1_5p	0.511	0.006	-1
870	MTU.C1	0.511	0	-1
871	MTU.I2_5p	0.511	0	-1
872	AM.I2_3p	0.511	0.003	-1
873	GTC.I2_3p	0.511	0.001	-1
874	AMM.I1_3p	0.511	0.001	-1
875	AU.C2	0.511	0.002	1
876	MU.I1_3p	0.511	0	-1
877	GGC.I2_5p	0.511	0.003	-1
878	TGM.I1_3p	0.511	0.002	-1
879	TCC.A	0.511	0.003	-1
880	GAT.C2	0.511	0.001	1
881	UGG.I2_3p	0.51	0	-1
882	MMG.A	0.51	0.001	-1
883	UMT.I2_3p	0.51	0	-1
884	AMT.I2_3p	0.51	0.001	1
885	MAU.I2_3p	0.51	0	1
886	UTG.I2_5p	0.51	0.001	-1
887	AMU.C1	0.51	0	-1
888	GU.I2_5p	0.51	0.002	-1
889	GGM.I1_5p	0.51	0.002	-1
890	CA.I2_3p	0.509	0.003	-1
891	TCT.C2	0.509	0.001	1
892	UUM.I1_3p	0.509	0	-1
893	UMA.C1	0.509	0	-1
894	MUT.I2_3p	0.509	0	-1
895	UUM.C2	0.509	0	-1
896	UGM.I2_3p	0.509	0	-1
897	I1_5p.cell_std_meth	0.509	0.018	1
898	GCT.I2_5p	0.509	0.001	-1
899	TTU.I1_5p	0.509	0.002	-1
900	MMM.C1	0.509	0.002	1
901	AAA.A	0.509	0.012	-1
902	AGU.I1_5p	0.509	0.002	-1
903	UTM.I1_3p	0.509	0	-1
904	MG.A	0.509	0.004	-1
905	logLen.I2	0.509	0.027	-1
906	MAU.I1_3p	0.508	0	-1
907	TC.I1_5p	0.508	0.003	1
908	TAU.C1	0.508	0	-1
909	MGG.C2	0.508	0.002	-1
910	UAT.I1_3p	0.508	0	-1
911	MUA.C2	0.508	0	1
912	GUG.A	0.508	0.001	-1
913	TGU.I2_5p	0.508	0	-1
914	TGU.A	0.508	0	-1
915	AAU.I2_3p	0.508	0	1
916	AAT.I2_5p	0.508	0.003	1
917	GCG.C2	0.508	0.002	-1
918	AUA.I1_3p	0.507	0	-1
919	MAG.A	0.507	0.003	1
920	MGG.I2_3p	0.507	0	-1
921	MUG.A	0.507	0	1
922	UT.I2_5p	0.507	0.005	-1
923	MU.A	0.507	0	-1
924	TGU.C2	0.507	0	1
925	GAC.C1	0.507	0.002	-1
926	MUA.I2_3p	0.507	0	-1
927	GMU.I2_5p	0.507	0	-1
928	AUM.A	0.507	0	-1
929	TTT.C1	0.507	0.004	1
930	MU.I2_5p	0.507	0	-1
931	AMU.I2_3p	0.506	0	-1
932	TUM.A	0.506	0	-1
933	MUT.I2_5p	0.506	0	-1
934	CAC.C2	0.506	0.001	-1
935	UTA.A	0.506	0	-1
936	UT.A	0.506	0.004	-1
937	TC.C2	0.506	0.003	-1
938	UAU.C2	0.506	0	1
939	MAU.C1	0.506	0	1
940	GUA.I1_5p	0.506	0.001	-1
941	MUU.I2_5p	0.506	0	-1
942	TCT.A	0.505	0.002	-1
943	TGT.I2_5p	0.505	0.003	1
944	MAM.C1	0.505	0.002	-1
945	TGC.I2_3p	0.505	0.001	-1
946	UMG.A	0.505	0	1
947	GGT.I2_5p	0.505	0.001	-1
948	UGG.C2	0.505	0	-1
949	UUM.I1_5p	0.505	0	-1
950	AUM.I1_5p	0.505	0	-1
951	UMG.I2_5p	0.505	0	1
952	MUG.I2_5p	0.505	0	1
953	TM.C2	0.505	0.005	-1
954	TMU.I2_3p	0.505	0	-1
955	UTM.C1	0.505	0	1
956	UA.I1_5p	0.505	0.009	-1
957	MUG.C1	0.505	0	-1
958	CAG.I2_5p	0.504	0.002	-1
959	GCA.C1	0.504	0.002	-1
960	MAU.I2_5p	0.504	0	-1
961	MGU.I2_3p	0.504	0	-1
962	MUG.C2	0.504	0	-1
963	logLen.C1	0.504	0.044	1
964	TAU.I1_5p	0.504	0	1
965	GMU.C1	0.504	0	-1
966	UMA.A	0.504	0	-1
967	AU.A	0.504	0.002	-1
968	UGM.C2	0.504	0	-1
969	GUT.I2_5p	0.504	0	-1
970	GGU.C2	0.503	0	-1
971	TUT.I1_5p	0.503	0.003	-1
972	MUG.I2_3p	0.503	0	-1
973	MUG.I1_3p	0.503	0	-1
974	MU.I1_5p	0.503	0	-1
975	C2.cell_mean_meth	0.503	0.044	1
976	AUM.C2	0.503	0	1
977	UGM.A	0.503	0	-1
978	CCC.A	0.503	0.001	-1
979	MU.C2	0.503	0	-1
980	GMM.I2_5p	0.503	0.002	-1
981	AMU.I1_5p	0.503	0	-1
982	MGA.I1_3p	0.503	0	-1
983	UTG.A	0.503	0.001	-1
984	TMT.I1_3p	0.502	0.001	1
985	MUT.I1_3p	0.502	0	1
986	MUA.I2_5p	0.502	0	-1
987	UMA.I1_5p	0.502	0	1
988	UMG.C1	0.502	0	-1
989	UGA.A	0.502	0	-1
990	UMA.I1_3p	0.502	0	-1
991	MUA.I1_3p	0.501	0	1
992	GUT.C2	0.501	0	1
993	UAG.I2_5p	0.501	0	-1
994	UGG.A	0.501	0.001	-1
995	GAU.I2_3p	0.501	0	1
996	TUM.I1_3p	0.501	0	-1
997	MGT.C2	0.5	0.001	-1
998	MAG.C1	0.5	0.003	1
999	GMU.I1_3p	0.5	0	-1
1000	MGU.C2	0.5	0	-1
1001	GUA.C2	0.5	0	-1
1002	UUA.I1_5p	0.5	0.002	-1
1003	UMU.I1_3p	0.5	0	0
1004	MUM.C1	0.5	0	0
1005	MUM.I2_3p	0.5	0	0
1006	AUM.I2_5p	0.5	0	-1
1007	MUM.A	0.5	0	0
1008	UMU.I2_3p	0.5	0	0
1009	UMU.C2	0.5	0	0
1010	UMU.A	0.5	0	0
1011	UMU.I2_5p	0.5	0	0
1012	MUM.I2_5p	0.5	0	0
1013	UMU.C1	0.5	0	0
1014	MUM.C2	0.5	0	0
1015	MUM.I1_3p	0.5	0	0
1016	UMU.I1_5p	0.5	0	0
1017	MUM.I1_5p	0.5	0	0
1018	GMU.C2	0.5	0	1
1019	MMU.A	0.5	0	-1
1020	GT.I2_5p	0.5	0.001	1
1021	UMM.A	0.5	0	-1
1022	CAG.C1	0.5	0.002	-1
1023	TAM.I2_5p	0.5	0	1
1024	GTU.I1_5p	0.5	0.003	-1
1025	ATG.I2_5p	0.5	0.001	1
1026	UMG.C2	0.5	0	-1
1027	UMA.I2_3p	0.499	0	-1
1028	UM.I1_3p	0.499	0	-1
1029	UM.I2_5p	0.499	0	-1
1030	GCT.I1_5p	0.499	0.001	-1
1031	UMM.I2_5p	0.499	0	-1
1032	MUU.A	0.499	0	-1
1033	UTA.I1_5p	0.499	0	-1
1034	UTT.I1_5p	0.499	0.001	-1
1035	MAG.I2_5p	0.499	0.002	-1
1036	UGM.I2_5p	0.499	0	-1
1037	TCG.A	0.499	0.001	-1
1038	UMM.C2	0.499	0	-1
1039	UTU.C2	0.499	0	1
1040	UA.A	0.499	0.003	-1
1041	MMU.I1_5p	0.499	0	-1
1042	UAA.I2_3p	0.499	0	1
1043	CGT.C2	0.498	0.001	-1
1044	TAA.A	0.498	0.002	1
1045	UGM.I1_3p	0.498	0	1
1046	GUU.A	0.498	0.001	1
1047	UMG.I1_3p	0.498	0	-1
1048	MUT.C1	0.498	0	-1
1049	TMG.A	0.498	0.001	-1
1050	AUU.I1_3p	0.498	0	-1
1051	MTU.C2	0.498	0	-1
1052	MMU.C2	0.498	0	-1
1053	MUT.C2	0.497	0	-1
1054	MTU.A	0.497	0	-1
1055	GGM.I2_5p	0.497	0.002	-1
1056	MUA.I1_5p	0.497	0	1
1057	UMG.I2_3p	0.497	0	-1
1058	TUM.C2	0.497	0	-1
1059	CGC.I2_5p	0.497	0	-1
1060	AMU.I2_5p	0.497	0	-1
1061	MTU.I2_3p	0.497	0	1
1062	UMA.C2	0.497	0	1
1063	AUA.I2_5p	0.497	0	1
1064	UMT.C1	0.497	0	1
1065	UG.C2	0.496	0.002	-1
1066	GAG.I1_3p	0.496	0.001	-1
1067	TMU.I1_3p	0.496	0	-1
1068	UUM.I2_3p	0.496	0	-1
1069	UMM.I2_3p	0.495	0	-1
1070	UAT.C2	0.495	0	1
1071	ATG.I2_3p	0.495	0	-1
1072	MGU.A	0.495	0	-1
1073	UMT.I2_5p	0.495	0	-1
1074	CGG.I2_5p	0.495	0	-1
1075	ATG.C2	0.495	0.001	1
1076	TMU.C2	0.495	0	-1
1077	MUA.A	0.495	0	-1
1078	AGT.C2	0.495	0.001	-1
1079	GUM.I1_5p	0.495	0	-1
1080	MMU.I2_3p	0.495	0	-1
1081	TCT.I1_5p	0.494	0.001	1
1082	UTM.A	0.494	0	-1
1083	MUU.C2	0.494	0	-1
1084	TTT.I1_3p	0.494	0.003	1
1085	TMU.A	0.494	0	1
1086	MUG.I1_5p	0.494	0	1
1087	MMU.I2_5p	0.494	0	1
1088	AUA.A	0.494	0.001	-1
1089	UUU.C2	0.494	0	1
1090	TAU.I2_5p	0.493	0	-1
1091	UMT.I1_3p	0.493	0	1
1092	CGC.A	0.493	0.001	1
1093	UUM.A	0.493	0	-1
1094	GUM.I1_3p	0.493	0	1
1095	UMG.I1_5p	0.493	0	1
1096	AMU.I1_3p	0.493	0	1
1097	GUM.C2	0.492	0	-1
1098	GUM.A	0.492	0	-1
1099	MGU.I1_3p	0.492	0	1
1100	UM.C2	0.492	0	-1
1101	GUM.I2_3p	0.492	0	-1
1102	GTG.C1	0.492	0.001	-1
1103	UUG.I2_3p	0.492	0	-1
1104	GAA.I2_5p	0.492	0.001	-1
1105	GAC.I1_3p	0.491	0	-1
1106	TMU.I2_5p	0.491	0	-1
1107	UMM.C1	0.491	0	-1
1108	AUT.I1_5p	0.491	0.001	-1
1109	UGU.C2	0.491	0	-1
1110	TTM.A	0.491	0.002	-1
1111	TUA.I1_5p	0.491	0.001	-1
1112	AGM.C1	0.491	0.002	1
1113	UAA.I1_5p	0.491	0	1
1114	GMT.I1_5p	0.49	0.001	1
1115	GMU.I1_5p	0.49	0	-1
1116	AUM.C1	0.49	0	-1
1117	UMA.I2_5p	0.49	0	-1
1118	GAT.C1	0.49	0.001	1
1119	UTM.I2_3p	0.49	0	1
1120	UAU.I1_5p	0.49	0.001	-1
1121	GUU.I2_5p	0.489	0	-1
1122	AGA.C2	0.489	0.001	1
1123	TAG.I2_5p	0.489	0.001	-1
1124	AGT.A	0.489	0.002	-1
1125	UUT.I2_3p	0.489	0	-1
1126	CAA.C2	0.489	0.001	1
1127	AMU.A	0.489	0	1
1128	MGU.I2_5p	0.489	0	1
1129	MMU.I1_3p	0.489	0	1
1130	MUU.I2_3p	0.488	0	1
1131	TUM.I2_5p	0.488	0	-1
1132	AMA.A	0.488	0.003	1
1133	TA.A	0.488	0.006	1
1134	AUM.I1_3p	0.488	0	1
1135	AUM.I2_3p	0.488	0	-1
1136	GGU.I2_3p	0.488	0	-1
1137	UAM.I2_5p	0.487	0	1
1138	TCG.C2	0.487	0.001	-1
1139	UGG.I2_5p	0.487	0	1
1140	AGU.C2	0.487	0	-1
1141	GAC.A	0.487	0.001	1
1142	MGA.I2_3p	0.487	0	-1
1143	UAM.C2	0.487	0	1
1144	CAG.I1_5p	0.487	0.001	-1
1145	UUM.I2_5p	0.487	0	1
1146	GAT.I1_5p	0.486	0	-1
1147	C.A	0.486	0.009	-1
1148	UMM.I1_3p	0.486	0	-1
1149	TUA.I2_3p	0.486	0	1
1150	UUG.I2_5p	0.486	0	1
1151	AMM.I2_5p	0.485	0	-1
1152	CTA.I1_5p	0.485	0	1
1153	UTT.A	0.485	0.001	1
1154	UAM.I2_3p	0.485	0	-1
1155	TTM.I2_5p	0.484	0.001	-1
1156	AMU.C2	0.484	0	-1
1157	CGA.I2_3p	0.484	0	-1
1158	GUU.I2_3p	0.484	0	-1
1159	CTA.C1	0.483	0.001	1
1160	GMU.I2_3p	0.483	0	-1
1161	UTT.I2_3p	0.483	0.001	1
1162	TUU.I2_3p	0.483	0	1
1163	TCT.I2_5p	0.483	0.002	-1
1164	MAU.C2	0.483	0	-1
1165	MMM.A	0.483	0.002	1
1166	MT.I2_5p	0.483	0.008	-1
1167	UAM.I1_3p	0.483	0	1
1168	UU.I2_3p	0.482	0.002	-1
1169	GT.I2_3p	0.482	0.002	-1
1170	GUM.I2_5p	0.482	0	1
1171	TCA.A	0.482	0.002	-1
1172	TMG.C2	0.482	0	-1
1173	CAT.I2_5p	0.482	0.001	-1
1174	TMU.I1_5p	0.481	0	1
1175	MUU.I1_5p	0.481	0	-1
1176	TCC.I1_5p	0.481	0	1
1177	GTM.I1_3p	0.481	0	-1
1178	CC.A	0.481	0.003	1
1179	UG.A	0.481	0.001	-1
1180	CCT.I1_5p	0.48	0.001	1
1181	MTU.I1_3p	0.48	0	-1
1182	CTC.I2_5p	0.48	0.002	-1
1183	MU.I2_3p	0.48	0	-1
1184	UUM.C1	0.48	0	-1
1185	GU.I2_3p	0.48	0.001	-1
1186	MMU.C1	0.48	0	-1
1187	AUG.I2_3p	0.479	0	1
1188	UAA.A	0.479	0	-1
1189	UGU.A	0.479	0	1
1190	MGM.I1_5p	0.479	0	1
1191	UG.I2_5p	0.479	0.001	1
1192	TUM.I1_5p	0.479	0	1
1193	UU.C2	0.478	0.001	1
1194	MGM.A	0.478	0	1
1195	GTU.I2_5p	0.478	0	-1
1196	AUU.I2_3p	0.478	0	-1
1197	TGM.A	0.477	0.001	1
1198	AGU.A	0.476	0.001	1
1199	AG.A	0.476	0.005	-1
1200	UA.I2_3p	0.476	0.003	1
1201	TAM.C2	0.476	0	1
1202	GUU.C2	0.476	0	1
1203	CTT.A	0.476	0.001	1
1204	ATC.I2_5p	0.476	0	-1
1205	AUT.I2_5p	0.476	0	-1
1206	UT.I2_3p	0.476	0.003	1
1207	TGU.I2_3p	0.476	0	1
1208	UGT.I2_3p	0.476	0	-1
1209	AAG.I2_3p	0.475	0	-1
1210	TU.I2_3p	0.475	0.002	1
1211	UAT.I1_5p	0.475	0	-1
1212	UMT.C2	0.475	0	-1
1213	GUG.C2	0.475	0	-1
1214	UGU.I2_5p	0.475	0	1
1215	MA.A	0.475	0.008	1
1216	UTU.I2_3p	0.475	0	-1
1217	ATG.C1	0.474	0.001	1
1218	UAG.C2	0.474	0	1
1219	AGU.I2_3p	0.474	0	-1
1220	TTC.C2	0.474	0.001	1
1221	GT.C2	0.474	0.002	-1
1222	AUG.C2	0.474	0	-1
1223	AU.I2_3p	0.474	0.002	1
1224	AAU.A	0.474	0	1
1225	ACT.I1_5p	0.474	0.001	-1
1226	TAM.I1_5p	0.474	0	1
1227	UUG.C2	0.474	0	-1
1228	ATU.I1_5p	0.474	0	1
1229	UTG.I2_3p	0.474	0	-1
1230	MMA.C1	0.474	0.002	1
1231	GMG.A	0.473	0.001	1
1232	CTC.C1	0.473	0.001	-1
1233	AAT.A	0.473	0.001	1
1234	AA.A	0.473	0.009	-1
1235	TAU.I1_3p	0.472	0	-1
1236	GU.C2	0.472	0.001	-1
1237	AMA.I2_3p	0.472	0.001	-1
1238	M.A	0.471	0.009	1
1239	MGA.C2	0.471	0	-1
1240	U.I2_3p	0.471	0.009	1
1241	UTT.I1_3p	0.471	0	-1
1242	UAA.C1	0.471	0.001	1
1243	GUT.I2_3p	0.471	0	-1
1244	ATU.C2	0.471	0	1
1245	TM.I2_3p	0.47	0.004	-1
1246	GAA.C2	0.47	0.001	1
1247	AGT.I1_5p	0.47	0	-1
1248	AAC.I1_3p	0.47	0.001	-1
1249	TMG.I2_3p	0.47	0	-1
1250	TTA.A	0.47	0.001	1
1251	TUG.I2_3p	0.47	0	-1
1252	GC.A	0.469	0.003	1
1253	TAC.I2_5p	0.469	0	1
1254	GAM.I1_3p	0.469	0	-1
1255	GM.I2_5p	0.469	0.006	-1
1256	UAG.A	0.469	0.001	1
1257	UA.C2	0.468	0.003	1
1258	MA.I2_5p	0.467	0.003	-1
1259	GMM.C1	0.467	0.001	-1
1260	CGA.C2	0.467	0	-1
1261	GM.I1_5p	0.466	0.003	1
1262	U.C2	0.466	0.009	1
1263	TUG.A	0.466	0	1
1264	AMT.I2_5p	0.466	0.001	-1
1265	TMG.I1_5p	0.466	0	-1
1266	UAG.I2_3p	0.466	0	1
1267	AC.C2	0.466	0.001	1
1268	AUA.I1_5p	0.466	0	-1
1269	AUU.A	0.465	0	-1
1270	TMT.C2	0.465	0	1
1271	TU.C2	0.465	0.001	1
1272	CCA.I1_5p	0.465	0	1
1273	GUA.I2_5p	0.465	0	1
1274	UUA.A	0.465	0	1
1275	ATM.A	0.464	0.001	1
1276	TUT.I2_3p	0.464	0	1
1277	UUU.I2_5p	0.464	0.001	1
1278	AAU.I1_5p	0.464	0	-1
1279	TGA.C2	0.464	0.002	-1
1280	TTM.I2_3p	0.464	0.001	1
1281	GTT.A	0.463	0.002	1
1282	UAA.C2	0.463	0	1
1283	GCG.A	0.463	0	-1
1284	AGT.I2_3p	0.463	0	-1
1285	MTA.I2_3p	0.463	0.001	-1
1286	GTU.I2_3p	0.462	0	-1
1287	ACG.A	0.462	0	-1
1288	UAU.I2_3p	0.462	0	1
1289	GMA.I1_5p	0.461	0	-1
1290	MTM.A	0.461	0.001	-1
1291	TUG.I2_5p	0.461	0	1
1292	GT.I1_3p	0.461	0.002	-1
1293	TG.I2_5p	0.461	0.002	-1
1294	ACT.C1	0.461	0.001	-1
1295	U.I2_5p	0.461	0.01	1
1296	AM.C2	0.46	0.002	-1
1297	UU.I2_5p	0.46	0.004	1
1298	GMT.I2_5p	0.459	0.001	-1
1299	GTA.I2_5p	0.459	0	1
1300	GU.A	0.459	0.003	1
1301	TGM.I2_5p	0.459	0.001	-1
1302	MAM.I2_5p	0.459	0.001	-1
1303	CT.I1_5p	0.458	0.002	-1
1304	GT.I1_5p	0.458	0.003	-1
1305	AAG.A	0.458	0.001	-1
1306	CGA.A	0.458	0	-1
1307	UTU.I2_5p	0.458	0.001	1
1308	UUT.I2_5p	0.457	0	-1
1309	TCG.I2_3p	0.457	0	-1
1310	TMT.A	0.457	0.001	-1
1311	MTT.I2_5p	0.457	0.001	1
1312	UUA.I2_3p	0.456	0	1
1313	CT.C1	0.456	0.004	-1
1314	MTG.A	0.456	0.001	1
1315	AC.C1	0.456	0.003	1
1316	ACA.A	0.456	0.002	1
1317	ACC.I1_5p	0.456	0	-1
1318	TCT.I1_3p	0.456	0.001	-1
1319	TTG.C1	0.455	0.001	1
1320	TAU.A	0.455	0	1
1321	UGA.I2_3p	0.455	0	1
1322	ATG.I1_5p	0.455	0	1
1323	GAU.I1_3p	0.455	0	-1
1324	UAU.I2_5p	0.455	0	1
1325	GUT.A	0.454	0.001	1
1326	AMT.I1_5p	0.454	0.001	1
1327	TTU.I2_5p	0.454	0	-1
1328	TM.A	0.454	0.007	-1
1329	MTT.A	0.454	0.001	-1
1330	ACA.I2_3p	0.454	0	1
1331	TMA.A	0.454	0.002	-1
1332	GGT.I1_5p	0.453	0.001	-1
1333	TGA.A	0.453	0.001	1
1334	TMM.A	0.453	0.001	-1
1335	CTA.C2	0.453	0	1
1336	MGT.C1	0.452	0	1
1337	A.A	0.452	0.006	1
1338	GTU.C2	0.452	0	-1
1339	AUA.C1	0.451	0	1
1340	AGT.I2_5p	0.45	0	1
1341	UAA.I2_5p	0.45	0	1
1342	AGC.C1	0.45	0.001	-1
1343	TCT.I2_3p	0.449	0.001	-1
1344	UUA.C2	0.449	0	-1
1345	AG.C1	0.449	0.003	-1
1346	GMA.I1_3p	0.449	0	-1
1347	CA.I2_5p	0.448	0.001	1
1348	AC.I1_3p	0.447	0.001	1
1349	GTC.C1	0.447	0.001	1
1350	AAU.I2_5p	0.447	0	1
1351	TTM.C2	0.447	0.001	1
1352	GCA.I2_5p	0.447	0	1
1353	TUU.C2	0.446	0	-1
1354	MGA.A	0.446	0	-1
1355	GM.A	0.445	0.003	1
1356	CA.A	0.445	0.005	1
1357	AMG.A	0.444	0	-1
1358	TTU.A	0.444	0	1
1359	UAT.I2_5p	0.444	0	1
1360	UGT.C2	0.444	0	-1
1361	logLen.A_I1	0.443	0.022	-1
1362	GMA.C1	0.443	0.001	1
1363	UUG.A	0.443	0	1
1364	GAT.I2_5p	0.442	0	1
1365	GMA.A	0.442	0.001	1
1366	TUU.I2_5p	0.442	0.001	1
1367	UA.I2_5p	0.442	0.003	1
1368	MT.A	0.441	0.006	-1
1369	AAC.A	0.441	0.001	1
1370	GCA.A	0.441	0.002	1
1371	TUG.C2	0.441	0	-1
1372	CTG.A	0.441	0.001	-1
1373	GUA.A	0.44	0	1
1374	AGC.I2_5p	0.44	0	-1
1375	CAA.A	0.44	0.002	-1
1376	AGM.I2_5p	0.439	0	1
1377	ACC.C1	0.439	0.001	-1
1378	AC.I2_5p	0.439	0.001	-1
1379	TC.I2_3p	0.439	0.002	-1
1380	AU.I2_5p	0.438	0.001	1
1381	C1.cell_std_meth	0.438	0.009	-1
1382	AC.A	0.438	0.002	1
1383	GAU.I2_5p	0.437	0	-1
1384	AM.A	0.437	0.004	1
1385	GAA.A	0.437	0.002	-1
1386	AUT.A	0.437	0	1
1387	CTA.I2_5p	0.437	0	-1
1388	GUA.I2_3p	0.436	0	-1
1389	TAT.A	0.435	0.001	1
1390	TMT.I2_3p	0.435	0.001	-1
1391	GA.A	0.434	0.003	1
1392	TU.I2_5p	0.434	0.002	-1
1393	UUA.I2_5p	0.433	0	1
1394	MA.I1_3p	0.433	0.003	1
1395	TMT.I2_5p	0.433	0.001	-1
1396	phastCons.C2	0.433	0.012	1
1397	AM.I2_5p	0.433	0.002	-1
1398	ATC.A	0.432	0.001	1
1399	CAA.I1_3p	0.432	0	1
1400	ATM.I2_5p	0.431	0	1
1401	AC.I2_3p	0.431	0.001	1
1402	TGA.C1	0.431	0.001	1
1403	TMA.I2_5p	0.431	0.001	-1
1404	MTA.C2	0.43	0	-1
1405	GAM.I1_5p	0.43	0	1
1406	MTT.I2_3p	0.428	0.001	1
1407	CTA.I2_3p	0.428	0	-1
1408	GMA.I2_5p	0.428	0	1
1409	MAA.A	0.428	0.001	-1
1410	GTG.I2_5p	0.428	0.001	-1
1411	TUA.I2_5p	0.428	0	-1
1412	SS5.I1	0.428	0.018	-1
1413	TGG.A	0.428	0.001	1
1414	CTA.A	0.426	0.001	-1
1415	GGT.C2	0.426	0.001	-1
1416	MAA.C2	0.425	0.001	1
1417	AG.I1_3p	0.425	0.002	-1
1418	MTA.I2_5p	0.424	0	1
1419	MTG.C1	0.424	0.003	1
1420	AAM.A	0.422	0.001	1
1421	TM.I1_3p	0.422	0.003	-1
1422	MMA.A	0.42	0.001	1
1423	TGT.I1_3p	0.42	0.001	-1
1424	CCA.A	0.418	0.001	1
1425	TGC.A	0.417	0.001	1
1426	CTT.I2_5p	0.415	0.001	-1
1427	AGA.I2_5p	0.414	0.001	1
1428	GAA.I2_3p	0.414	0.001	1
1429	TCA.I2_5p	0.414	0	-1
1430	TGA.I2_5p	0.407	0.001	-1
1431	MTA.A	0.404	0.001	-1
1432	ATA.A	0.4	0.001	-1
1433	AAM.I1_3p	0.39	0.001	-1

## Sheet: i. Underdispersed_Gen
	feature	AUC	effect	sign
1	CAT.A	0.703	0.004	-1
2	ATC.A	0.697	0.005	-1
3	CGG.I2_5p	0.679	0.002	1
4	AGA.I2_3p	0.677	0.002	-1
5	GC.I2_5p	0.674	0.015	1
6	TTT.I2_5p	0.673	0.01	-1
7	TT.I2_5p	0.67	0.031	-1
8	GCC.I2_5p	0.667	0.003	1
9	CGA.I1_3p	0.666	0	1
10	CAT.I1_3p	0.666	0.002	-1
11	AAT.I1_3p	0.662	0.004	-1
12	AGT.I1_3p	0.661	0.001	-1
13	A.I2_3p	0.66	0.064	-1
14	GGT.I1_5p	0.659	0.002	1
15	TGT.C1	0.658	0.001	-1
16	ATG.I1_3p	0.657	0.002	-1
17	CA.I1_3p	0.657	0.004	-1
18	T.A	0.654	0.053	-1
19	CCT.C1	0.652	0.003	1
20	CAG.I1_5p	0.652	0.004	1
21	TCA.A	0.65	0.003	-1
22	AAT.I2_5p	0.65	0.004	-1
23	CT.C1	0.649	0.009	1
24	TTG.I2_5p	0.649	0.002	-1
25	GTT.I2_5p	0.647	0.001	-1
26	CG.I2_5p	0.647	0.009	1
27	ACG.A	0.644	0.001	1
28	GCT.I2_5p	0.644	0.001	1
29	ACT.C2	0.643	0.001	-1
30	CGC.I2_5p	0.642	0.002	1
31	CTC.I1_5p	0.641	0.001	-1
32	GGG.I2_3p	0.641	0.006	1
33	CCG.I2_5p	0.64	0.001	1
34	GTA.I1_3p	0.639	0.001	-1
35	TAC.A	0.638	0.002	-1
36	AT.I2_5p	0.637	0.016	-1
37	TA.A	0.637	0.01	-1
38	GAA.I2_5p	0.635	0.001	-1
39	CGC.A	0.634	0.003	1
40	GA.I2_3p	0.634	0.002	-1
41	C.I2_5p	0.633	0.061	1
42	AA.I2_3p	0.632	0.027	-1
43	ATT.I2_5p	0.632	0.004	-1
44	A.I1_3p	0.632	0.063	-1
45	CTT.C1	0.632	0.001	1
46	AGT.A	0.632	0.002	1
47	TCT.C2	0.631	0.003	-1
48	ACA.I1_5p	0.631	0.001	1
49	CA.I1_5p	0.629	0.008	1
50	T.I2_5p	0.628	0.065	-1
51	GG.I2_5p	0.627	0.021	1
52	GGC.I2_5p	0.627	0.003	1
53	AGC.I2_5p	0.627	0.001	1
54	TGA.I2_5p	0.627	0.001	-1
55	AT.I1_3p	0.626	0.019	-1
56	CAA.C2	0.625	0.001	-1
57	CGG.A	0.625	0.003	1
58	GT.C2	0.625	0.002	-1
59	CCT.I1_3p	0.625	0.002	1
60	ATG.C2	0.625	0.002	-1
61	GAA.I1_5p	0.624	0	-1
62	CTT.I2_3p	0.623	0.001	1
63	CTC.I2_3p	0.622	0.004	1
64	CC.I2_5p	0.621	0.024	1
65	TGA.C2	0.621	0.002	-1
66	TCT.C1	0.619	0.002	1
67	AAA.I2_3p	0.618	0.011	-1
68	CA.A	0.617	0.007	-1
69	logLen.C1	0.617	0.144	1
70	TTG.I1_5p	0.617	0.001	-1
71	CAC.I2_5p	0.616	0.001	1
72	GTG.I2_3p	0.615	0.001	1
73	TGG.I1_5p	0.615	0.002	1
74	CCA.C2	0.614	0.003	1
75	ACT.I1_5p	0.614	0.001	-1
76	CT.C2	0.611	0.006	-1
77	CCA.I2_5p	0.61	0.001	1
78	TCG.I1_3p	0.61	0.001	1
79	CTT.C2	0.61	0.001	-1
80	CG.I2_3p	0.608	0.002	1
81	TGC.I2_5p	0.608	0.001	1
82	TCA.C2	0.608	0.001	-1
83	GAA.I2_3p	0.607	0.001	-1
84	GTC.C2	0.607	0	-1
85	G.A	0.606	0.056	1
86	GAG.C1	0.606	0.004	1
87	CGT.I2_5p	0.606	0	1
88	AAC.I1_5p	0.606	0.001	-1
89	TTT.A	0.606	0.004	-1
90	CCC.C1	0.605	0.009	1
91	TG.I1_3p	0.605	0.006	-1
92	TGT.A	0.605	0.002	-1
93	C.C1	0.604	0.058	1
94	CC.C1	0.604	0.036	1
95	GCG.I2_5p	0.604	0.002	1
96	ATA.I2_5p	0.604	0.002	-1
97	CAG.C2	0.603	0.004	1
98	TCC.I2_5p	0.603	0.001	1
99	CTG.C2	0.603	0.002	-1
100	TAG.I1_5p	0.602	0.001	-1
101	CT.I1_3p	0.602	0.004	1
102	GT.I1_3p	0.602	0.002	-1
103	CG.I1_3p	0.601	0.009	1
104	TAT.I2_5p	0.601	0.003	-1
105	GT.C1	0.601	0.003	-1
106	TT.A	0.601	0.015	-1
107	ATC.I1_3p	0.599	0.001	-1
108	ACA.I1_3p	0.599	0.001	-1
109	GCG.I2_3p	0.598	0	1
110	AT.A	0.598	0.016	-1
111	AGG.I2_5p	0.597	0.001	1
112	TC.A	0.597	0.007	-1
113	CCC.I2_5p	0.597	0.006	1
114	ACC.A	0.597	0.001	-1
115	ATT.I1_3p	0.597	0.004	-1
116	SS3.I2	0.597	0.111	-1
117	CG.A	0.596	0.016	1
118	TAA.I2_5p	0.596	0.002	-1
119	ATT.I1_5p	0.596	0.003	-1
120	GAT.I2_3p	0.596	0.001	-1
121	GAG.A	0.596	0.002	1
122	CT.I2_3p	0.595	0.008	1
123	GCC.I2_3p	0.595	0.002	1
124	logLen.A_I2	0.595	0.065	1
125	GA.A	0.594	0.004	1
126	GGG.I2_5p	0.594	0.005	1
127	TTC.I2_3p	0.594	0.001	1
128	CGT.I2_3p	0.594	0	1
129	CT.I1_5p	0.594	0.004	-1
130	TAT.I2_3p	0.593	0.003	-1
131	ACG.C1	0.593	0.001	-1
132	G.I2_5p	0.591	0.053	1
133	CCA.C1	0.591	0.004	1
134	A.I2_5p	0.59	0.048	-1
135	AGT.I2_3p	0.589	0	1
136	TAC.I2_3p	0.589	0.001	-1
137	CCT.I2_3p	0.588	0.003	1
138	ACC.C1	0.588	0.002	1
139	CTA.A	0.587	0.001	-1
140	CCT.A	0.587	0.003	-1
141	CCG.C2	0.587	0.001	1
142	C.I2_3p	0.586	0.063	1
143	GCT.I1_3p	0.586	0.001	1
144	GCA.I1_5p	0.585	0.002	1
145	GCA.I2_3p	0.585	0	-1
146	TG.C2	0.585	0.006	-1
147	GTA.A	0.583	0.001	-1
148	GTG.I1_5p	0.583	0.002	1
149	CCT.I2_5p	0.583	0.001	1
150	ATC.I2_3p	0.582	0	-1
151	TTA.A	0.582	0.002	-1
152	CG.C2	0.581	0.007	1
153	CC.I2_3p	0.581	0.026	1
154	logLen.I2	0.58	0.079	-1
155	AG.A	0.58	0.005	1
156	CTC.I2_5p	0.579	0.001	1
157	CGT.C1	0.579	0.001	-1
158	AG.C1	0.579	0.004	1
159	GT.I2_3p	0.578	0.002	1
160	GTG.A	0.578	0.002	1
161	logLen.A	0.578	0.048	1
162	AAT.I2_3p	0.578	0.003	-1
163	TAG.I1_3p	0.577	0.001	-1
164	CAA.I2_3p	0.577	0.001	-1
165	CCT.C2	0.577	0.001	-1
166	GG.A	0.576	0.015	1
167	AGA.I2_5p	0.576	0.001	-1
168	ATG.I2_3p	0.575	0.001	-1
169	TA.I1_3p	0.575	0.013	-1
170	AA.I1_5p	0.575	0.011	-1
171	AAT.I1_5p	0.574	0.002	-1
172	GTG.C2	0.574	0	1
173	G.I2_3p	0.573	0.033	1
174	TTT.I2_3p	0.572	0.013	-1
175	ATT.I2_3p	0.572	0.004	-1
176	CGG.I2_3p	0.572	0	1
177	GAC.A	0.572	0.002	1
178	CCC.A	0.571	0.004	1
179	GG.I1_5p	0.571	0.033	1
180	AAA.I1_3p	0.571	0.008	-1
181	GCG.I1_3p	0.571	0.002	1
182	CTG.I2_5p	0.571	0.001	1
183	CAA.I1_3p	0.57	0.001	-1
184	GC.I2_3p	0.57	0.004	1
185	AAG.C2	0.569	0.003	-1
186	AT.I2_3p	0.569	0.018	-1
187	ATG.I2_5p	0.569	0.001	-1
188	AAC.A	0.569	0	-1
189	TAA.A	0.568	0.002	-1
190	CCG.A	0.568	0.002	1
191	ACC.I2_3p	0.567	0.001	1
192	CGC.C2	0.567	0.001	1
193	ATA.I1_3p	0.567	0.001	-1
194	AA.I1_3p	0.566	0.025	-1
195	CT.I2_5p	0.566	0.002	1
196	CGC.I1_5p	0.566	0.002	-1
197	CCC.I2_3p	0.566	0.006	1
198	GAA.A	0.566	0.002	-1
199	CTC.I1_3p	0.565	0.003	1
200	GAA.C2	0.565	0.002	-1
201	AC.A	0.565	0.003	-1
202	TAG.I2_3p	0.565	0	-1
203	TTC.C2	0.562	0.001	-1
204	CGT.I1_3p	0.561	0	1
205	AAG.C1	0.561	0.004	-1
206	GAG.I2_5p	0.561	0.001	1
207	CCA.I2_3p	0.561	0.002	1
208	TC.C2	0.56	0.003	-1
209	AGG.I1_5p	0.56	0.004	1
210	CGG.C2	0.56	0.001	1
211	AT.C1	0.559	0.005	-1
212	GTC.I1_3p	0.559	0	1
213	SS3.I1	0.559	0.181	-1
214	ACA.I2_3p	0.558	0.001	-1
215	TCC.C1	0.558	0.002	1
216	GAG.I1_5p	0.558	0.002	1
217	GGA.I2_5p	0.557	0.001	1
218	TG.I2_3p	0.557	0.001	1
219	TTT.C1	0.557	0.004	-1
220	AGT.C2	0.557	0.001	-1
221	TTA.I2_3p	0.557	0.003	-1
222	logLen.I1_I2	0.557	0.089	1
223	CAC.I1_3p	0.557	0	-1
224	TAT.A	0.557	0.001	-1
225	CGT.C2	0.557	0	1
226	GCG.A	0.556	0.003	1
227	CTT.A	0.556	0.001	-1
228	TTA.I1_3p	0.556	0.003	-1
229	TAG.A	0.556	0.001	-1
230	AC.I1_3p	0.556	0.002	-1
231	GAA.I1_3p	0.555	0.001	-1
232	ACG.I2_5p	0.555	0	1
233	ATC.I2_5p	0.555	0	-1
234	TCA.I2_5p	0.555	0.001	-1
235	TCA.I1_3p	0.554	0.001	-1
236	GC.I1_3p	0.554	0.01	1
237	TCG.C2	0.554	0	1
238	T.C1	0.554	0.016	-1
239	GTT.I1_3p	0.554	0.001	-1
240	GAT.C2	0.553	0.001	-1
241	GAG.I1_3p	0.553	0.003	1
242	ACC.C2	0.553	0.001	1
243	TCT.I2_3p	0.553	0.002	1
244	GGT.I2_3p	0.552	0.001	1
245	CAT.I2_3p	0.552	0.001	-1
246	TCT.I1_5p	0.551	0.001	-1
247	AAA.A	0.551	0.005	1
248	GCC.I1_3p	0.551	0.002	1
249	CC.C2	0.55	0.023	1
250	AA.C1	0.55	0.018	-1
251	TCC.I1_3p	0.55	0.001	1
252	TT.C1	0.55	0.012	-1
253	CTT.I1_5p	0.549	0.001	-1
254	GCC.C1	0.549	0.004	1
255	GTA.I1_5p	0.549	0.001	-1
256	ATT.A	0.549	0.002	-1
257	TA.I2_3p	0.549	0.014	-1
258	CAC.C2	0.549	0	1
259	AAA.I2_5p	0.548	0.004	-1
260	GC.A	0.547	0.02	1
261	TCC.C2	0.547	0	1
262	GCA.C1	0.546	0.002	-1
263	TCG.I2_5p	0.546	0	1
264	AA.I2_5p	0.546	0.02	-1
265	GAC.I2_3p	0.546	0	1
266	TTA.I1_5p	0.546	0.003	-1
267	CGC.I1_3p	0.546	0.001	1
268	CAC.A	0.546	0.002	-1
269	GTT.C1	0.546	0.002	-1
270	CAC.I2_3p	0.544	0.001	1
271	AGC.C1	0.544	0.002	-1
272	AAC.I2_5p	0.544	0	-1
273	GT.I1_5p	0.544	0.001	1
274	CT.A	0.544	0.006	-1
275	TC.I1_3p	0.544	0.002	1
276	AGT.C1	0.543	0.001	1
277	AAT.C2	0.543	0.001	-1
278	CAA.I1_5p	0.542	0	-1
279	AAA.I1_5p	0.542	0.001	-1
280	CCG.I1_3p	0.542	0.001	1
281	TCC.I2_3p	0.542	0.002	1
282	T.I2_3p	0.542	0.03	-1
283	TTC.I2_5p	0.541	0.001	-1
284	TTT.I1_3p	0.541	0.011	1
285	ATC.C2	0.541	0	-1
286	C.C2	0.541	0.042	1
287	CAG.C1	0.541	0.001	1
288	CAT.I2_5p	0.541	0.001	-1
289	TT.I2_3p	0.54	0.024	-1
290	TGA.C1	0.539	0.002	-1
291	AG.I1_5p	0.539	0.006	1
292	T.I1_5p	0.539	0.041	-1
293	GCC.C2	0.539	0.003	1
294	GTA.I2_3p	0.539	0.001	-1
295	GGC.A	0.538	0.005	1
296	AGC.I1_3p	0.537	0	1
297	ATT.C1	0.537	0.001	-1
298	CTA.I1_5p	0.537	0	-1
299	AAA.C1	0.537	0.004	-1
300	TAA.I1_3p	0.537	0.002	-1
301	C.I1_3p	0.536	0.045	1
302	TA.I2_5p	0.536	0.013	-1
303	AG.I2_5p	0.536	0.003	1
304	TC.I2_3p	0.535	0.007	1
305	GG.I2_3p	0.535	0.019	1
306	CAC.I1_5p	0.535	0.001	1
307	TTA.I2_5p	0.535	0.003	-1
308	TGT.I1_3p	0.535	0.002	-1
309	TAT.I1_3p	0.535	0.002	-1
310	GCT.C2	0.535	0.001	1
311	TGC.C2	0.535	0	1
312	TG.I2_5p	0.533	0.002	-1
313	GAG.C2	0.533	0.002	1
314	TGC.I1_3p	0.533	0.001	-1
315	AAG.I2_3p	0.533	0	-1
316	TCT.A	0.533	0.002	-1
317	GTT.C2	0.533	0	-1
318	CGG.I1_3p	0.532	0.002	1
319	ATA.I2_3p	0.532	0.002	-1
320	TC.C1	0.532	0.007	1
321	GGC.I2_3p	0.532	0.001	1
322	AGG.C2	0.532	0.001	1
323	GC.C2	0.531	0.011	1
324	AGG.C1	0.531	0.002	1
325	TAT.I1_5p	0.531	0.002	-1
326	TT.C2	0.531	0.011	-1
327	CA.C2	0.531	0.004	1
328	GAC.I2_5p	0.531	0	-1
329	GTA.C1	0.53	0	-1
330	TGT.I1_5p	0.53	0.002	-1
331	TAT.C1	0.53	0.001	-1
332	TAA.C2	0.53	0.001	-1
333	AT.I1_5p	0.53	0.012	-1
334	TGT.I2_3p	0.53	0.001	-1
335	ACT.C1	0.529	0	1
336	GTG.I2_5p	0.529	0.001	1
337	G.I1_5p	0.529	0.048	1
338	TT.I1_5p	0.528	0.015	-1
339	GTG.C1	0.528	0.001	-1
340	G.C2	0.527	0.018	1
341	CC.I1_3p	0.527	0.022	1
342	T.C2	0.527	0.045	-1
343	TGA.I1_3p	0.527	0.001	-1
344	TGT.C2	0.526	0.001	-1
345	CAG.I2_3p	0.525	0.001	1
346	AG.C2	0.525	0.004	1
347	CCC.C2	0.525	0.006	1
348	A.C1	0.523	0.022	-1
349	CCG.C1	0.523	0.001	1
350	CGA.C2	0.522	0	1
351	GGC.I1_3p	0.522	0.004	1
352	GGT.C2	0.521	0	1
353	TA.I1_5p	0.52	0.013	-1
354	CTC.C1	0.519	0.002	1
355	ACA.A	0.519	0.003	-1
356	AGG.I1_3p	0.519	0.002	1
357	GAT.I1_5p	0.518	0	-1
358	TAA.I2_3p	0.518	0.002	-1
359	ACT.I1_3p	0.518	0.001	-1
360	CGC.I2_3p	0.518	0	1
361	TGT.I2_5p	0.518	0.001	-1
362	TAA.I1_5p	0.517	0.002	-1
363	GAT.I1_3p	0.517	0	-1
364	ACA.I2_5p	0.517	0.001	-1
365	CAT.C1	0.516	0.001	-1
366	AGA.C1	0.515	0.001	1
367	GCC.A	0.515	0.002	1
368	ATG.C1	0.514	0.001	-1
369	TAC.C2	0.513	0	-1
370	logLen.C2	0.513	0.102	1
371	CGA.A	0.512	0.001	1
372	AA.C2	0.512	0.01	-1
373	AAT.C1	0.512	0.001	1
374	GGG.C1	0.511	0.002	-1
375	TGG.C2	0.51	0.001	-1
376	CTG.C1	0.51	0.001	1
377	A.C2	0.509	0.014	-1
378	AGC.C2	0.509	0.002	1
379	phastCons.C2	0.509	0.099	-1
380	SS5.I1	0.509	0.058	-1
381	GC.I1_5p	0.509	0.008	1
382	G.C1	0.508	0.017	-1
383	TAC.I1_3p	0.508	0.001	-1
384	GAA.C1	0.508	0.004	-1
385	TG.C1	0.507	0.006	-1
386	GGC.C1	0.507	0.001	-1
387	A.A	0.507	0.028	-1
388	TTT.C2	0.507	0.002	-1
389	AGT.I2_5p	0.507	0	-1
390	GG.C2	0.507	0.006	1
391	CTG.I1_5p	0.506	0.001	1
392	GTA.C2	0.506	0	-1
393	TTG.C1	0.505	0.001	-1
394	GT.I2_5p	0.505	0.002	-1
395	CTG.I2_3p	0.505	0	1
396	GTT.A	0.504	0	-1
397	TAG.C2	0.503	0	-1
398	ACC.I1_3p	0.503	0	1
399	TCA.I2_3p	0.502	0	1
400	GTC.I1_5p	0.502	0	1
401	TTG.I1_3p	0.501	0.001	-1
402	TGG.I2_3p	0.501	0.001	1
403	TGA.I1_5p	0.501	0.001	-1
404	CTA.I2_3p	0.501	0	-1
405	ATA.A	0.5	0.001	-1
406	AGA.A	0.5	0.003	-1
407	GGC.C2	0.5	0.002	1
408	CAT.C2	0.5	0.001	-1
409	CCG.I2_3p	0.499	0	1
410	G.I1_3p	0.499	0.05	1
411	GGG.A	0.497	0.002	1
412	ACT.I2_5p	0.497	0	-1
413	GGT.C1	0.496	0	1
414	AAC.C1	0.495	0.001	-1
415	CGA.I1_5p	0.494	0	1
416	TTC.I1_3p	0.494	0.001	-1
417	ACG.C2	0.493	0	1
418	CCA.I1_5p	0.493	0.001	1
419	ATC.C1	0.492	0	1
420	CCG.I1_5p	0.492	0.001	-1
421	TAA.C1	0.492	0	-1
422	GGT.I1_3p	0.492	0	1
423	SS5.I2	0.492	0.036	1
424	CTA.C1	0.491	0	1
425	TAC.I2_5p	0.491	0	-1
426	GA.I1_3p	0.49	0.002	1
427	GGT.A	0.489	0	1
428	CC.A	0.489	0.009	1
429	AGC.I1_5p	0.489	0.001	1
430	GTA.I2_5p	0.488	0.001	-1
431	GCG.C2	0.488	0.001	1
432	phastCons.I1_3p	0.487	0.087	-1
433	TAC.I1_5p	0.487	0	-1
434	AG.I1_3p	0.487	0.003	1
435	TTA.C2	0.486	0.001	-1
436	CCC.I1_3p	0.486	0.007	1
437	GAC.I1_5p	0.486	0	-1
438	TCT.I2_5p	0.485	0.001	-1
439	GGC.I1_5p	0.485	0.004	1
440	TTC.A	0.483	0	-1
441	GGG.I1_3p	0.483	0.006	1
442	AT.C2	0.483	0.006	-1
443	TCA.I1_5p	0.482	0	1
444	GCT.A	0.48	0.003	1
445	GGA.I1_3p	0.479	0.001	1
446	GCT.I2_3p	0.479	0	1
447	CGC.C1	0.479	0.003	1
448	GTT.I1_5p	0.479	0	-1
449	GTC.I2_3p	0.478	0	1
450	GCA.I1_3p	0.478	0	-1
451	CCC.I1_5p	0.478	0.003	1
452	GAT.I2_5p	0.477	0	1
453	GGA.C1	0.476	0.001	1
454	AGC.A	0.476	0.002	1
455	TAC.C1	0.476	0	1
456	TTG.A	0.476	0.001	-1
457	GGG.I1_5p	0.476	0.008	1
458	GG.I1_3p	0.475	0.026	1
459	TAG.C1	0.474	0	1
460	TGA.A	0.474	0.002	1
461	ATG.I1_5p	0.472	0.001	-1
462	CTG.A	0.471	0.001	-1
463	AAT.A	0.47	0.002	-1
464	CGG.C1	0.47	0.004	-1
465	phastCons.I2_5p	0.47	0.112	-1
466	ATT.C2	0.467	0.001	-1
467	CGT.I1_5p	0.465	0	-1
468	AGA.I1_5p	0.463	0	-1
469	CC.I1_5p	0.46	0.006	1
470	ACA.C1	0.459	0.001	-1
471	TGC.I2_3p	0.459	0	1
472	CAG.A	0.458	0.002	1
473	TC.I2_5p	0.458	0	-1
474	C.I1_5p	0.458	0.014	1
475	T.I1_3p	0.457	0.031	-1
476	TTG.C2	0.456	0	-1
477	TGG.A	0.454	0.001	1
478	ATC.I1_5p	0.452	0	-1
479	A.I1_5p	0.451	0.021	-1
480	TCG.C1	0.45	0	1
481	CAG.I1_3p	0.449	0	1
482	AC.I2_3p	0.448	0	1
483	GAG.I2_3p	0.448	0	-1
484	TCG.A	0.447	0	1
485	GT.A	0.444	0.002	1
486	TCC.A	0.444	0.001	1
487	GA.I1_5p	0.443	0.001	-1
488	C.A	0.443	0.022	1
489	CAC.C1	0.441	0.001	1
490	TA.C2	0.44	0.003	-1
491	CG.C1	0.44	0.006	-1
492	ATA.C1	0.439	0	-1
493	GG.C1	0.439	0.004	-1
494	GAC.I1_3p	0.436	0	1
495	CAA.A	0.435	0.001	1
496	CGA.I2_5p	0.434	0	1
497	TGG.C1	0.434	0.001	1
498	CAG.I2_5p	0.433	0	1
499	TC.I1_5p	0.433	0.001	-1
500	ACT.I2_3p	0.432	0	-1
501	AAG.A	0.432	0.001	-1
502	phastCons.I1_5p	0.432	0.051	-1
503	CAA.I2_5p	0.425	0	-1
504	GCT.C1	0.424	0	-1
505	TGC.I1_5p	0.423	0	1
506	AAG.I1_5p	0.421	0	-1
507	CTT.I2_5p	0.42	0	-1
508	AA.A	0.42	0.007	-1
509	ACA.C2	0.419	0	-1
510	GCG.C1	0.419	0.002	-1
511	CTA.I2_5p	0.418	0	-1
512	phastCons.A	0.417	0.03	1
513	AAC.I1_3p	0.416	0.001	-1
514	AAC.I2_3p	0.414	0	-1
515	CCA.A	0.413	0.001	1
516	GCA.A	0.411	0.001	1
517	TA.C1	0.411	0.002	-1
518	ACC.I1_5p	0.41	0	1
519	GGA.I1_5p	0.41	0.001	1
520	AC.I2_5p	0.409	0.001	-1
521	GCA.C2	0.407	0.001	1
522	TCA.C1	0.406	0	-1
523	GAC.C1	0.401	0	-1
524	ACC.I2_5p	0.4	0	1
525	GTC.I2_5p	0.399	0	1
526	AC.I1_5p	0.396	0.001	-1
527	ATA.I1_5p	0.395	0.001	-1
528	GTC.A	0.394	0	1
529	TCG.I2_3p	0.392	0	1
530	logLen.A_I1	0.391	0.023	1
531	GCA.I2_5p	0.388	0	1
532	CGT.A	0.386	0	1
533	GAC.C2	0.385	0	1
534	GA.C2	0.385	0.002	-1
535	TTA.C1	0.381	0	-1
536	CTT.I1_3p	0.38	0	-1
537	ACG.I1_3p	0.379	0	1
538	AAC.C2	0.379	0	-1
539	ACG.I2_3p	0.377	0	1
540	AGG.A	0.374	0.001	1
541	GAT.A	0.374	0.001	-1
542	CG.I1_5p	0.373	0.003	-1
543	AGG.I2_3p	0.372	0.001	1
544	CTC.A	0.372	0.001	1
545	CAT.I1_5p	0.372	0	-1
546	GAT.C1	0.372	0	-1
547	TTT.I1_5p	0.371	0.002	-1
548	AGA.I1_3p	0.368	0	1
549	logLen.I1	0.368	0.025	-1
550	GA.C1	0.368	0.002	-1
551	phastCons.C1	0.368	0.023	-1
552	TG.I1_5p	0.366	0.001	1
553	TAT.C2	0.365	0	1
554	ACG.I1_5p	0.365	0	1
555	AGA.C2	0.364	0	1
556	AAG.I1_3p	0.364	0	-1
557	GTC.C1	0.364	0.002	1
558	CGA.I2_3p	0.364	0	1
559	CTA.C2	0.364	0	-1
560	GCT.I1_5p	0.364	0	1
561	CAA.C1	0.363	0	-1
562	ATA.C2	0.359	0	1
563	TGC.C1	0.358	0	1
564	CA.C1	0.354	0.002	1
565	CGG.I1_5p	0.352	0.001	1
566	phastCons.I2_3p	0.352	0.054	-1
567	GCG.I1_5p	0.351	0.001	1
568	AGT.I1_5p	0.35	0	1
569	GGA.I2_3p	0.35	0	1
570	CGA.C1	0.349	0	1
571	TCG.I1_5p	0.348	0	-1
572	CTG.I1_3p	0.347	0.001	-1
573	AAA.C2	0.346	0.001	1
574	TG.A	0.342	0.002	-1
575	CA.I2_3p	0.34	0.001	1
576	GC.C1	0.337	0.004	-1
577	CTC.C2	0.336	0	-1
578	TCC.I1_5p	0.335	0	1
579	TGC.A	0.335	0	1
580	TAG.I2_5p	0.333	0	-1
581	CCA.I1_3p	0.333	0	-1
582	TGG.I1_3p	0.332	0	1
583	GTG.I1_3p	0.33	0	-1
584	GA.I2_5p	0.325	0.001	1
585	TGA.I2_3p	0.325	0	-1
586	TGG.I2_5p	0.324	0	-1
587	AGC.I2_3p	0.321	0	1
588	GCC.I1_5p	0.32	0.001	-1
589	GGA.C2	0.319	0	1
590	AG.I2_3p	0.317	0.001	-1
591	AC.C2	0.316	0.001	1
592	CA.I2_5p	0.298	0.001	-1
593	ATG.A	0.296	0.001	-1
594	CCT.I1_5p	0.296	0	1
595	TCT.I1_3p	0.296	0	-1
596	GGT.I2_5p	0.293	0	1
597	TTC.C1	0.29	0	-1
598	GTT.I2_3p	0.283	0	1
599	AC.C1	0.278	0.002	1
600	TTG.I2_3p	0.277	0	1
601	TT.I1_3p	0.269	0.005	-1
602	ACT.A	0.267	0	1
603	CTA.I1_3p	0.252	0	-1
604	GGG.C2	0.248	0.001	1
605	GGA.A	0.239	0.001	-1
606	TTC.I1_5p	0.23	0	-1
607	AAG.I2_5p	0.224	0	1

## Sheet: j. Underdispersed_Meth
	feature	AUC	effect	sign
1	CAT.A	0.703	0.004	-1
2	ATC.A	0.697	0.005	-1
3	CGG.I2_5p	0.679	0.002	1
4	AGA.I2_3p	0.677	0.002	-1
5	GC.I2_5p	0.674	0.015	1
6	TTT.I2_5p	0.673	0.01	-1
7	TT.I2_5p	0.67	0.031	-1
8	GCC.I2_5p	0.667	0.003	1
9	CGA.I1_3p	0.666	0	1
10	CAT.I1_3p	0.666	0.002	-1
11	AAT.I1_3p	0.662	0.004	-1
12	MAT.A	0.661	0.003	-1
13	AGT.I1_3p	0.661	0.001	-1
14	A.I2_3p	0.66	0.064	-1
15	GGT.I1_5p	0.659	0.002	1
16	TGT.C1	0.658	0.001	-1
17	ATG.I1_3p	0.657	0.002	-1
18	CA.I1_3p	0.657	0.004	-1
19	T.A	0.654	0.053	-1
20	CCT.C1	0.652	0.003	1
21	CAG.I1_5p	0.652	0.004	1
22	UGU.A	0.651	0.002	1
23	TCA.A	0.65	0.003	-1
24	AAT.I2_5p	0.65	0.004	-1
25	CT.C1	0.649	0.009	1
26	TTG.I2_5p	0.649	0.002	-1
27	GTT.I2_5p	0.647	0.001	-1
28	CG.I2_5p	0.647	0.009	1
29	ACG.A	0.644	0.001	1
30	GCT.I2_5p	0.644	0.001	1
31	MTT.I2_3p	0.643	0.002	1
32	ACT.C2	0.643	0.001	-1
33	MTM.I2_3p	0.643	0.004	1
34	MGA.I1_3p	0.642	0	1
35	CGC.I2_5p	0.642	0.002	1
36	TAM.A	0.641	0.002	-1
37	CTC.I1_5p	0.641	0.001	-1
38	GGG.I2_3p	0.641	0.006	1
39	CCG.I2_5p	0.64	0.001	1
40	ATM.A	0.64	0.004	-1
41	TTM.I2_3p	0.64	0.001	1
42	GTA.I1_3p	0.639	0.001	-1
43	TAC.A	0.638	0.002	-1
44	AT.I2_5p	0.637	0.016	-1
45	TA.A	0.637	0.01	-1
46	MMA.C2	0.636	0.003	1
47	MT.C1	0.635	0.012	1
48	AUG.A	0.635	0	1
49	GAA.I2_5p	0.635	0.001	-1
50	ATU.A	0.634	0	-1
51	CGC.A	0.634	0.003	1
52	GA.I2_3p	0.634	0.002	-1
53	AMG.A	0.633	0.001	1
54	C.I2_5p	0.633	0.061	1
55	AA.I2_3p	0.632	0.027	-1
56	ATT.I2_5p	0.632	0.004	-1
57	A.I1_3p	0.632	0.063	-1
58	CTT.C1	0.632	0.001	1
59	AGT.A	0.632	0.002	1
60	TCT.C2	0.631	0.003	-1
61	ACA.I1_5p	0.631	0.001	1
62	TMM.C1	0.629	0.002	1
63	CA.I1_5p	0.629	0.008	1
64	T.I2_5p	0.628	0.065	-1
65	MAG.C2	0.628	0.005	1
66	GG.I2_5p	0.627	0.021	1
67	GGC.I2_5p	0.627	0.003	1
68	MG.C2	0.627	0.009	1
69	AGC.I2_5p	0.627	0.001	1
70	TGA.I2_5p	0.627	0.001	-1
71	MMT.C1	0.627	0.003	1
72	AT.I1_3p	0.626	0.019	-1
73	CAA.C2	0.625	0.001	-1
74	CGG.A	0.625	0.003	1
75	GT.C2	0.625	0.002	-1
76	CCT.I1_3p	0.625	0.002	1
77	MG.I2_3p	0.625	0.002	1
78	TGM.I2_3p	0.625	0.001	1
79	AMT.C2	0.625	0.001	-1
80	ATG.C2	0.625	0.002	-1
81	GAA.I1_5p	0.624	0	-1
82	GMM.I2_3p	0.624	0.002	1
83	M.I2_3p	0.623	0.089	1
84	CTT.I2_3p	0.623	0.001	1
85	CTC.I2_3p	0.622	0.004	1
86	CC.I2_5p	0.621	0.024	1
87	TGA.C2	0.621	0.002	-1
88	MT.I2_3p	0.619	0.013	1
89	TCT.C1	0.619	0.002	1
90	TMT.C1	0.619	0.002	1
91	AAA.I2_3p	0.618	0.011	-1
92	GAM.I2_5p	0.618	0	-1
93	CA.A	0.617	0.007	-1
94	GMU.C1	0.617	0	1
95	logLen.C1	0.617	0.144	1
96	TTG.I1_5p	0.617	0.001	-1
97	CAC.I2_5p	0.616	0.001	1
98	MMT.I2_3p	0.615	0.003	1
99	MAT.I1_3p	0.615	0.002	-1
100	GTG.I2_3p	0.615	0.001	1
101	TGG.I1_5p	0.615	0.002	1
102	CCA.C2	0.614	0.003	1
103	ACT.I1_5p	0.614	0.001	-1
104	UAT.A	0.613	0	-1
105	GMT.I2_3p	0.613	0.001	1
106	AMM.A	0.612	0.002	-1
107	MM.I2_3p	0.611	0.031	1
108	CT.C2	0.611	0.006	-1
109	CCA.I2_5p	0.61	0.001	1
110	TCG.I1_3p	0.61	0.001	1
111	CTT.C2	0.61	0.001	-1
112	MAM.I2_3p	0.609	0.001	1
113	CG.I2_3p	0.608	0.002	1
114	TGC.I2_5p	0.608	0.001	1
115	TCA.C2	0.608	0.001	-1
116	GAA.I2_3p	0.607	0.001	-1
117	GTC.C2	0.607	0	-1
118	TAM.C1	0.607	0.001	1
119	G.A	0.606	0.056	1
120	MT.C2	0.606	0.004	-1
121	GAG.C1	0.606	0.004	1
122	CGT.I2_5p	0.606	0	1
123	AAC.I1_5p	0.606	0.001	-1
124	TTT.A	0.606	0.004	-1
125	CCC.C1	0.605	0.009	1
126	TG.I1_3p	0.605	0.006	-1
127	TGT.A	0.605	0.002	-1
128	UAU.A	0.604	0.001	-1
129	C.C1	0.604	0.058	1
130	CC.C1	0.604	0.036	1
131	MMG.C2	0.604	0.001	1
132	GCG.I2_5p	0.604	0.002	1
133	ATA.I2_5p	0.604	0.002	-1
134	TMG.I1_5p	0.604	0	-1
135	CAG.C2	0.603	0.004	1
136	TCC.I2_5p	0.603	0.001	1
137	CTG.C2	0.603	0.002	-1
138	TAG.I1_5p	0.602	0.001	-1
139	MTM.C1	0.602	0.002	1
140	CT.I1_3p	0.602	0.004	1
141	GT.I1_3p	0.602	0.002	-1
142	M.C1	0.601	0.055	1
143	CG.I1_3p	0.601	0.009	1
144	TAT.I2_5p	0.601	0.003	-1
145	GT.C1	0.601	0.003	-1
146	TT.A	0.601	0.015	-1
147	AAU.A	0.6	0	-1
148	MTU.I2_5p	0.6	0	1
149	MAA.C2	0.6	0.001	-1
150	ATC.I1_3p	0.599	0.001	-1
151	MTU.C2	0.599	0	1
152	ACA.I1_3p	0.599	0.001	-1
153	MTG.I2_3p	0.599	0.001	1
154	GCG.I2_3p	0.598	0	1
155	AT.A	0.598	0.016	-1
156	MGG.A	0.598	0.001	1
157	GMG.C1	0.597	0.001	1
158	AGG.I2_5p	0.597	0.001	1
159	TC.A	0.597	0.007	-1
160	CCC.I2_5p	0.597	0.006	1
161	ACC.A	0.597	0.001	-1
162	ATM.C1	0.597	0.001	1
163	ATT.I1_3p	0.597	0.004	-1
164	SS3.I2	0.597	0.111	-1
165	CG.A	0.596	0.016	1
166	TAA.I2_5p	0.596	0.002	-1
167	MA.I1_5p	0.596	0.011	1
168	ATT.I1_5p	0.596	0.003	-1
169	GAT.I2_3p	0.596	0.001	-1
170	GAG.A	0.596	0.002	1
171	MAG.I1_5p	0.596	0.003	1
172	CT.I2_3p	0.595	0.008	1
173	GCC.I2_3p	0.595	0.002	1
174	logLen.A_I2	0.595	0.065	1
175	GA.A	0.594	0.004	1
176	GGG.I2_5p	0.594	0.005	1
177	MTA.A	0.594	0.002	-1
178	TTC.I2_3p	0.594	0.001	1
179	AMM.I2_3p	0.594	0.001	1
180	CGT.I2_3p	0.594	0	1
181	CT.I1_5p	0.594	0.004	-1
182	MGT.I2_3p	0.594	0	1
183	TAT.I2_3p	0.593	0.003	-1
184	ACG.C1	0.593	0.001	-1
185	GM.I2_3p	0.593	0.007	1
186	MTA.C1	0.593	0.001	1
187	MTG.C1	0.593	0.002	1
188	AAU.I1_5p	0.591	0	-1
189	MAM.C2	0.591	0.001	1
190	G.I2_5p	0.591	0.053	1
191	MA.I1_3p	0.591	0.009	-1
192	GMG.I1_5p	0.591	0	-1
193	CCA.C1	0.591	0.004	1
194	UGM.C2	0.591	0	1
195	GTM.C2	0.59	0	-1
196	A.I2_5p	0.59	0.048	-1
197	AGT.I2_3p	0.589	0	1
198	TAC.I2_3p	0.589	0.001	-1
199	MMA.I2_3p	0.589	0.002	1
200	MM.C1	0.588	0.02	1
201	MMG.C1	0.588	0.001	1
202	CCT.I2_3p	0.588	0.003	1
203	ACC.C1	0.588	0.002	1
204	TUA.I1_5p	0.588	0	-1
205	CTA.A	0.587	0.001	-1
206	CCT.A	0.587	0.003	-1
207	CCG.C2	0.587	0.001	1
208	AMA.I1_3p	0.586	0.001	-1
209	TMT.I2_3p	0.586	0.003	1
210	C.I2_3p	0.586	0.063	1
211	GCT.I1_3p	0.586	0.001	1
212	GUG.I2_5p	0.586	0.002	1
213	GCA.I1_5p	0.585	0.002	1
214	GCA.I2_3p	0.585	0	-1
215	TG.C2	0.585	0.006	-1
216	TAM.I2_3p	0.584	0.001	-1
217	GMA.I1_5p	0.584	0.002	1
218	GTA.A	0.583	0.001	-1
219	GTG.I1_5p	0.583	0.002	1
220	CCT.I2_5p	0.583	0.001	1
221	GMG.I2_3p	0.583	0	1
222	TUA.A	0.583	0.001	-1
223	ATC.I2_3p	0.582	0	-1
224	TTA.A	0.582	0.002	-1
225	MGT.C2	0.582	0	1
226	TTU.C2	0.582	0	-1
227	CG.C2	0.581	0.007	1
228	MGG.C2	0.581	0.002	1
229	CC.I2_3p	0.581	0.026	1
230	AUA.A	0.581	0.001	-1
231	MTT.C1	0.581	0.001	1
232	logLen.I2	0.58	0.079	-1
233	AG.A	0.58	0.005	1
234	MGM.C2	0.58	0.001	1
235	TM.I2_3p	0.58	0.011	1
236	MGG.I2_3p	0.58	0	1
237	CTC.I2_5p	0.579	0.001	1
238	CGT.C1	0.579	0.001	-1
239	MGM.C1	0.579	0.001	1
240	AG.C1	0.579	0.004	1
241	GT.I2_3p	0.578	0.002	1
242	GTG.A	0.578	0.002	1
243	MTG.A	0.578	0.006	-1
244	logLen.A	0.578	0.048	1
245	AAT.I2_3p	0.578	0.003	-1
246	UG.I2_5p	0.577	0.008	1
247	TAG.I1_3p	0.577	0.001	-1
248	TMA.I1_5p	0.577	0.001	1
249	CAA.I2_3p	0.577	0.001	-1
250	CCT.C2	0.577	0.001	-1
251	GG.A	0.576	0.015	1
252	GMA.I2_3p	0.576	0	-1
253	AGA.I2_5p	0.576	0.001	-1
254	MTG.C2	0.576	0.001	-1
255	MGG.I2_5p	0.576	0	1
256	GMM.C2	0.575	0.003	1
257	ATG.I2_3p	0.575	0.001	-1
258	TA.I1_3p	0.575	0.013	-1
259	AA.I1_5p	0.575	0.011	-1
260	AMM.C2	0.575	0.001	1
261	AM.I2_3p	0.575	0.002	1
262	GM.C1	0.574	0.008	1
263	AAT.I1_5p	0.574	0.002	-1
264	MMG.A	0.574	0.001	1
265	MGA.C1	0.574	0	1
266	GTG.C2	0.574	0	1
267	GUU.I2_5p	0.574	0.002	1
268	G.I2_3p	0.573	0.033	1
269	MM.C2	0.572	0.028	1
270	GTM.I1_5p	0.572	0	1
271	MTT.C2	0.572	0.001	-1
272	AUG.C1	0.572	0	-1
273	TTT.I2_3p	0.572	0.013	-1
274	ATT.I2_3p	0.572	0.004	-1
275	CGG.I2_3p	0.572	0	1
276	GAC.A	0.572	0.002	1
277	TMM.I2_3p	0.572	0.002	1
278	CCC.A	0.571	0.004	1
279	GG.I1_5p	0.571	0.033	1
280	MMM.I2_3p	0.571	0.007	1
281	AAA.I1_3p	0.571	0.008	-1
282	GCG.I1_3p	0.571	0.002	1
283	TMG.I1_3p	0.571	0	1
284	CTG.I2_5p	0.571	0.001	1
285	AMM.C1	0.57	0.002	1
286	TMG.C2	0.57	0	1
287	CAA.I1_3p	0.57	0.001	-1
288	MAM.I1_5p	0.57	0.001	1
289	GC.I2_3p	0.57	0.004	1
290	AAG.C2	0.569	0.003	-1
291	AT.I2_3p	0.569	0.018	-1
292	UGG.A	0.569	0.001	1
293	ATG.I2_5p	0.569	0.001	-1
294	AAC.A	0.569	0	-1
295	TMT.C2	0.569	0.002	-1
296	GUG.I1_3p	0.569	0.002	1
297	UTM.C1	0.568	0	1
298	TAA.A	0.568	0.002	-1
299	CCG.A	0.568	0.002	1
300	AUT.I1_5p	0.568	0	-1
301	TM.C1	0.568	0.009	1
302	ACC.I2_3p	0.567	0.001	1
303	CGC.C2	0.567	0.001	1
304	ATA.I1_3p	0.567	0.001	-1
305	UTU.C1	0.567	0.001	1
306	ATM.I1_3p	0.567	0.001	-1
307	AA.I1_3p	0.566	0.025	-1
308	GU.I2_5p	0.566	0.015	1
309	MMT.A	0.566	0.006	-1
310	GGU.I2_5p	0.566	0.002	1
311	CT.I2_5p	0.566	0.002	1
312	CGC.I1_5p	0.566	0.002	-1
313	CCC.I2_3p	0.566	0.006	1
314	GAA.A	0.566	0.002	-1
315	UGG.I2_5p	0.566	0.001	1
316	UAU.I1_5p	0.566	0	-1
317	MTT.A	0.566	0.002	-1
318	CTC.I1_3p	0.565	0.003	1
319	TAU.I1_5p	0.565	0	-1
320	GAA.C2	0.565	0.002	-1
321	AMG.I1_5p	0.565	0	1
322	AC.A	0.565	0.003	-1
323	TAG.I2_3p	0.565	0	-1
324	UGU.I1_3p	0.564	0	1
325	AAU.C2	0.564	0	-1
326	UT.I1_5p	0.564	0.004	-1
327	TM.A	0.564	0.016	-1
328	MAU.I2_5p	0.563	0	1
329	MAU.C2	0.563	0	1
330	UTT.C2	0.563	0	-1
331	UUG.I2_5p	0.563	0.001	1
332	TAU.C1	0.562	0	-1
333	TTC.C2	0.562	0.001	-1
334	GMT.A	0.562	0.003	-1
335	CGT.I1_3p	0.561	0	1
336	GM.C2	0.561	0.015	1
337	GUM.C1	0.561	0	1
338	MG.C1	0.561	0.003	1
339	UTM.C2	0.561	0	1
340	AAG.C1	0.561	0.004	-1
341	GAG.I2_5p	0.561	0.001	1
342	CCA.I2_3p	0.561	0.002	1
343	I2_3p.cell_std_meth	0.561	0.043	1
344	TUT.C2	0.56	0	-1
345	TC.C2	0.56	0.003	-1
346	AGG.I1_5p	0.56	0.004	1
347	CGG.C2	0.56	0.001	1
348	GMT.C2	0.56	0.001	1
349	AT.C1	0.559	0.005	-1
350	GTC.I1_3p	0.559	0	1
351	UAA.I2_5p	0.559	0	-1
352	SS3.I1	0.559	0.181	-1
353	ATM.I2_3p	0.559	0	-1
354	ACA.I2_3p	0.558	0.001	-1
355	TCC.C1	0.558	0.002	1
356	GAG.I1_5p	0.558	0.002	1
357	GGA.I2_5p	0.557	0.001	1
358	AAU.I2_3p	0.557	0	-1
359	TG.I2_3p	0.557	0.001	1
360	TTT.C1	0.557	0.004	-1
361	AGT.C2	0.557	0.001	-1
362	TTA.I2_3p	0.557	0.003	-1
363	logLen.I1_I2	0.557	0.089	1
364	CAC.I1_3p	0.557	0	-1
365	TAT.A	0.557	0.001	-1
366	MAA.I2_3p	0.557	0	-1
367	UU.I2_5p	0.557	0.019	1
368	CGT.C2	0.557	0	1
369	TMM.C2	0.557	0.001	1
370	GCG.A	0.556	0.003	1
371	CTT.A	0.556	0.001	-1
372	TTA.I1_3p	0.556	0.003	-1
373	TAG.A	0.556	0.001	-1
374	MG.A	0.556	0.003	1
375	AC.I1_3p	0.556	0.002	-1
376	GAA.I1_3p	0.555	0.001	-1
377	ACG.I2_5p	0.555	0	1
378	UTT.I1_5p	0.555	0.001	-1
379	ATU.I1_5p	0.555	0	-1
380	ATC.I2_5p	0.555	0	-1
381	TCA.I2_5p	0.555	0.001	-1
382	TGM.C2	0.555	0.001	1
383	TCA.I1_3p	0.554	0.001	-1
384	GC.I1_3p	0.554	0.01	1
385	TCG.C2	0.554	0	1
386	UMG.C2	0.554	0	1
387	TMA.I2_5p	0.554	0.001	-1
388	T.C1	0.554	0.016	-1
389	GTT.I1_3p	0.554	0.001	-1
390	GTU.C2	0.553	0	-1
391	GAM.I2_3p	0.553	0	1
392	UGU.I1_5p	0.553	0.002	-1
393	GAT.C2	0.553	0.001	-1
394	GAG.I1_3p	0.553	0.003	1
395	ACC.C2	0.553	0.001	1
396	TCT.I2_3p	0.553	0.002	1
397	UAM.C2	0.553	0	1
398	TGM.C1	0.553	0.001	1
399	GMT.C1	0.553	0.001	1
400	GGT.I2_3p	0.552	0.001	1
401	MAM.I1_3p	0.552	0.001	-1
402	AAM.I2_5p	0.552	0.001	-1
403	CAT.I2_3p	0.552	0.001	-1
404	GMG.A	0.551	0.001	1
405	TCT.I1_5p	0.551	0.001	-1
406	UM.I2_3p	0.551	0	1
407	TGU.C2	0.551	0	-1
408	AAM.I1_5p	0.551	0	-1
409	AAA.A	0.551	0.005	1
410	GCC.I1_3p	0.551	0.002	1
411	U.I2_5p	0.55	0.081	1
412	CC.C2	0.55	0.023	1
413	AA.C1	0.55	0.018	-1
414	TCC.I1_3p	0.55	0.001	1
415	TT.C1	0.55	0.012	-1
416	MMM.C2	0.55	0.007	1
417	CTT.I1_5p	0.549	0.001	-1
418	GCC.C1	0.549	0.004	1
419	GTA.I1_5p	0.549	0.001	-1
420	ATT.A	0.549	0.002	-1
421	MUG.C2	0.549	0	1
422	TA.I2_3p	0.549	0.014	-1
423	CAC.C2	0.549	0	1
424	TMA.A	0.549	0.002	-1
425	M.C2	0.548	0.07	1
426	UUA.I2_5p	0.548	0.001	1
427	AUT.C2	0.548	0	-1
428	AGM.C2	0.548	0.002	1
429	AAA.I2_5p	0.548	0.004	-1
430	MAG.I2_3p	0.547	0.001	1
431	GC.A	0.547	0.02	1
432	UTG.C2	0.547	0	-1
433	UAT.I1_5p	0.547	0	-1
434	UT.C2	0.547	0.002	-1
435	UUM.C2	0.547	0	1
436	TCC.C2	0.547	0	1
437	GCA.C1	0.546	0.002	-1
438	TCG.I2_5p	0.546	0	1
439	AA.I2_5p	0.546	0.02	-1
440	AMA.I1_5p	0.546	0	1
441	MGM.I2_5p	0.546	0	1
442	GAC.I2_3p	0.546	0	1
443	TTA.I1_5p	0.546	0.003	-1
444	GGM.I2_3p	0.546	0.001	1
445	CGC.I1_3p	0.546	0.001	1
446	CAC.A	0.546	0.002	-1
447	GTT.C1	0.546	0.002	-1
448	UUM.I1_3p	0.545	0	1
449	CAC.I2_3p	0.544	0.001	1
450	AGC.C1	0.544	0.002	-1
451	AAC.I2_5p	0.544	0	-1
452	UUU.C1	0.544	0.005	1
453	ATM.I2_5p	0.544	0.001	-1
454	GUA.C1	0.544	0.001	-1
455	UUA.C1	0.544	0.002	1
456	UUT.C2	0.544	0	-1
457	GT.I1_5p	0.544	0.001	1
458	CT.A	0.544	0.006	-1
459	TC.I1_3p	0.544	0.002	1
460	TU.C2	0.543	0.001	-1
461	AUA.C1	0.543	0.001	-1
462	AGT.C1	0.543	0.001	1
463	AAT.C2	0.543	0.001	-1
464	UGU.I2_5p	0.543	0.001	1
465	TTM.C1	0.543	0.001	1
466	CAA.I1_5p	0.542	0	-1
467	UTU.I1_3p	0.542	0.003	1
468	AAA.I1_5p	0.542	0.001	-1
469	CCG.I1_3p	0.542	0.001	1
470	TCC.I2_3p	0.542	0.002	1
471	T.I2_3p	0.542	0.03	-1
472	AMM.I2_5p	0.542	0	-1
473	TTC.I2_5p	0.541	0.001	-1
474	TTT.I1_3p	0.541	0.011	1
475	TMG.C1	0.541	0	1
476	ATC.C2	0.541	0	-1
477	C.C2	0.541	0.042	1
478	TTM.C2	0.541	0.001	-1
479	UGM.I1_5p	0.541	0	-1
480	MGA.C2	0.541	0	1
481	CAG.C1	0.541	0.001	1
482	CAT.I2_5p	0.541	0.001	-1
483	TT.I2_3p	0.54	0.024	-1
484	MGT.A	0.54	0	-1
485	UGG.C2	0.54	0	-1
486	MAM.C1	0.54	0.002	1
487	TGA.C1	0.539	0.002	-1
488	AG.I1_5p	0.539	0.006	1
489	T.I1_5p	0.539	0.041	-1
490	GCC.C2	0.539	0.003	1
491	GUT.I2_5p	0.539	0.001	1
492	GTA.I2_3p	0.539	0.001	-1
493	TU.I1_5p	0.538	0.004	-1
494	AUG.C2	0.538	0	-1
495	GGC.A	0.538	0.005	1
496	MMU.I1_5p	0.538	0	1
497	AGC.I1_3p	0.537	0	1
498	ATT.C1	0.537	0.001	-1
499	CTA.I1_5p	0.537	0	-1
500	AAA.C1	0.537	0.004	-1
501	MTU.I2_3p	0.537	0	1
502	GM.I1_5p	0.537	0.006	1
503	TAA.I1_3p	0.537	0.002	-1
504	UUU.I1_3p	0.537	0.006	1
505	MUA.I2_3p	0.536	0	1
506	GU.C2	0.536	0.002	-1
507	UAU.I2_5p	0.536	0	1
508	C.I1_3p	0.536	0.045	1
509	TA.I2_5p	0.536	0.013	-1
510	AUT.I1_3p	0.536	0	-1
511	UMM.I1_3p	0.536	0	1
512	AG.I2_5p	0.536	0.003	1
513	TC.I2_3p	0.535	0.007	1
514	AMG.C1	0.535	0	-1
515	GG.I2_3p	0.535	0.019	1
516	CAC.I1_5p	0.535	0.001	1
517	TTA.I2_5p	0.535	0.003	-1
518	TGT.I1_3p	0.535	0.002	-1
519	MMU.I2_3p	0.535	0	1
520	UUM.I2_3p	0.535	0	1
521	TAT.I1_3p	0.535	0.002	-1
522	TGC.C2	0.535	0	1
523	GCT.C2	0.535	0.001	1
524	UUT.I1_3p	0.535	0.002	1
525	AUA.I1_5p	0.535	0	1
526	MGA.I2_3p	0.534	0	1
527	C2.cell_mean_meth	0.534	0.018	1
528	TG.I2_5p	0.533	0.002	-1
529	GU.C1	0.533	0.014	-1
530	UMM.I2_3p	0.533	0	1
531	GAG.C2	0.533	0.002	1
532	TUU.I1_3p	0.533	0.001	1
533	UUT.I2_5p	0.533	0.001	1
534	TGC.I1_3p	0.533	0.001	-1
535	MUA.I1_5p	0.533	0	1
536	AAG.I2_3p	0.533	0	-1
537	TCT.A	0.533	0.002	-1
538	GTT.C2	0.533	0	-1
539	MUG.C1	0.532	0	1
540	UAA.I1_5p	0.532	0	-1
541	MUA.C2	0.532	0	1
542	CGG.I1_3p	0.532	0.002	1
543	ATA.I2_3p	0.532	0.002	-1
544	TC.C1	0.532	0.007	1
545	GGC.I2_3p	0.532	0.001	1
546	AGG.C2	0.532	0.001	1
547	UM.I1_3p	0.532	0	1
548	UAT.I1_3p	0.532	0	-1
549	GC.C2	0.531	0.011	1
550	AGU.C1	0.531	0.002	-1
551	AGG.C1	0.531	0.002	1
552	GUU.I1_5p	0.531	0.002	-1
553	TAT.I1_5p	0.531	0.002	-1
554	TTU.I1_5p	0.531	0	-1
555	TT.C2	0.531	0.011	-1
556	TMG.A	0.531	0.001	-1
557	MU.C1	0.531	0	1
558	TMT.A	0.531	0.003	-1
559	CA.C2	0.531	0.004	1
560	GAC.I2_5p	0.531	0	-1
561	GTA.C1	0.53	0	-1
562	TMM.A	0.53	0.002	-1
563	MMM.I1_5p	0.53	0.001	1
564	TGT.I1_5p	0.53	0.002	-1
565	TAT.C1	0.53	0.001	-1
566	TAA.C2	0.53	0.001	-1
567	UMA.I2_3p	0.53	0	1
568	AT.I1_5p	0.53	0.012	-1
569	TGT.I2_3p	0.53	0.001	-1
570	MMM.C1	0.53	0.003	1
571	UTM.I2_3p	0.53	0	1
572	AUT.C1	0.529	0	1
573	MA.C2	0.529	0.008	1
574	UAG.I1_5p	0.529	0.001	1
575	MMG.I1_5p	0.529	0	1
576	UAT.C2	0.529	0	-1
577	ACT.C1	0.529	0	1
578	MGM.I2_3p	0.529	0	1
579	GTG.I2_5p	0.529	0.001	1
580	G.I1_5p	0.529	0.048	1
581	TUG.I1_3p	0.528	0	1
582	TT.I1_5p	0.528	0.015	-1
583	GTG.C1	0.528	0.001	-1
584	GUT.A	0.528	0.005	1
585	UMT.A	0.528	0	-1
586	UGM.I2_5p	0.527	0	1
587	G.C2	0.527	0.018	1
588	CC.I1_3p	0.527	0.022	1
589	MU.I1_5p	0.527	0	1
590	T.C2	0.527	0.045	-1
591	TUU.C2	0.527	0	-1
592	AU.C1	0.527	0.002	-1
593	UTU.C2	0.527	0	-1
594	TGA.I1_3p	0.527	0.001	-1
595	TMA.I1_3p	0.527	0.001	-1
596	TGT.C2	0.526	0.001	-1
597	GAM.A	0.526	0.001	1
598	AU.C2	0.526	0.001	-1
599	GGM.C2	0.526	0.002	1
600	UAA.C2	0.525	0	-1
601	UTA.I1_5p	0.525	0	-1
602	GAU.C2	0.525	0	-1
603	MGM.A	0.525	0	1
604	CAG.I2_3p	0.525	0.001	1
605	MAT.I2_3p	0.525	0	-1
606	AG.C2	0.525	0.004	1
607	CCC.C2	0.525	0.006	1
608	AMG.C2	0.524	0	1
609	GAM.I1_5p	0.524	0	-1
610	MAU.I2_3p	0.524	0	1
611	UM.A	0.524	0	-1
612	MT.A	0.523	0.026	-1
613	UGM.A	0.523	0	1
614	A.C1	0.523	0.022	-1
615	A.cell_std_meth	0.523	0.027	-1
616	MU.I2_3p	0.523	0	1
617	AUM.I1_5p	0.523	0	-1
618	MU.A	0.523	0	-1
619	CCG.C1	0.523	0.001	1
620	TM.C2	0.523	0.002	-1
621	UTA.C2	0.523	0	-1
622	AU.I1_5p	0.523	0.001	-1
623	UTG.C1	0.522	0.001	-1
624	UUG.I1_3p	0.522	0.001	1
625	MTU.C1	0.522	0	-1
626	MTM.I1_5p	0.522	0	-1
627	ATU.I2_3p	0.522	0	-1
628	CGA.C2	0.522	0	1
629	GGC.I1_3p	0.522	0.004	1
630	MAU.A	0.521	0	-1
631	GGT.C2	0.521	0	1
632	UG.A	0.521	0.011	1
633	UGT.I1_3p	0.521	0	1
634	AAU.C1	0.521	0	-1
635	TA.I1_5p	0.52	0.013	-1
636	AUA.C2	0.52	0	-1
637	MMA.I1_5p	0.52	0.001	1
638	MUT.I1_3p	0.52	0	-1
639	UA.A	0.52	0.002	-1
640	TAU.I2_3p	0.52	0	-1
641	MUT.A	0.52	0	-1
642	MGU.I2_5p	0.519	0	1
643	TMA.I2_3p	0.519	0.001	1
644	CTC.C1	0.519	0.002	1
645	ACA.A	0.519	0.003	-1
646	UMM.I1_5p	0.519	0	-1
647	AGG.I1_3p	0.519	0.002	1
648	GAT.I1_5p	0.518	0	-1
649	GUU.C2	0.518	0	-1
650	UMA.I2_5p	0.518	0	-1
651	TAA.I2_3p	0.518	0.002	-1
652	ACT.I1_3p	0.518	0.001	-1
653	CGC.I2_3p	0.518	0	1
654	TGT.I2_5p	0.518	0.001	-1
655	TUM.A	0.517	0	-1
656	GUM.I2_5p	0.517	0	-1
657	TAA.I1_5p	0.517	0.002	-1
658	TUG.C2	0.517	0	-1
659	GAT.I1_3p	0.517	0	-1
660	ACA.I2_5p	0.517	0.001	-1
661	UGT.I2_5p	0.517	0	1
662	UMA.I1_5p	0.517	0	1
663	UMA.I1_3p	0.516	0	-1
664	UAM.I1_3p	0.516	0	-1
665	MGU.C2	0.516	0	1
666	GGU.I1_3p	0.516	0.003	1
667	CAT.C1	0.516	0.001	-1
668	UM.C1	0.515	0	1
669	GUM.C2	0.515	0	1
670	GUM.A	0.515	0	-1
671	AMU.I1_3p	0.515	0	-1
672	AGA.C1	0.515	0.001	1
673	GCC.A	0.515	0.002	1
674	UAM.I2_5p	0.515	0	1
675	UAA.C1	0.515	0	-1
676	GUG.A	0.514	0.002	1
677	UMM.C2	0.514	0	1
678	TAU.C2	0.514	0	-1
679	ATG.C1	0.514	0.001	-1
680	UTG.I2_5p	0.514	0.001	1
681	TAC.C2	0.513	0	-1
682	GMU.A	0.513	0	-1
683	logLen.C2	0.513	0.102	1
684	C1.cell_std_meth	0.513	0.016	1
685	MMU.C2	0.513	0	1
686	AGU.C2	0.513	0	-1
687	UGA.A	0.513	0	1
688	M.I1_5p	0.513	0.029	1
689	TUT.I1_5p	0.513	0.001	-1
690	MMU.I2_5p	0.512	0	1
691	UMA.C2	0.512	0	-1
692	GMU.I2_5p	0.512	0	-1
693	UGT.C1	0.512	0.001	-1
694	CGA.A	0.512	0.001	1
695	C2.cell_std_meth	0.512	0.029	1
696	AA.C2	0.512	0.01	-1
697	UTU.I1_5p	0.512	0.001	-1
698	AAT.C1	0.512	0.001	1
699	UA.C2	0.512	0.002	-1
700	MMM.I2_5p	0.511	0.002	1
701	MAU.I1_3p	0.511	0	-1
702	UUM.A	0.511	0	-1
703	GMU.I1_3p	0.511	0	1
704	GGG.C1	0.511	0.002	-1
705	UUU.I2_5p	0.511	0.003	1
706	ATU.C2	0.511	0	-1
707	GMG.I2_5p	0.51	0	1
708	TGG.C2	0.51	0.001	-1
709	MGU.I1_5p	0.51	0	-1
710	UUG.A	0.51	0.001	1
711	MU.I1_3p	0.51	0	1
712	UMT.I1_3p	0.51	0	1
713	CTG.C1	0.51	0.001	1
714	AMU.C2	0.51	0	-1
715	GUT.C1	0.51	0.001	-1
716	UAG.I2_3p	0.51	0	-1
717	TTU.C1	0.51	0.001	-1
718	TTM.I1_3p	0.51	0.001	-1
719	GMA.C2	0.509	0.001	1
720	MAT.I2_5p	0.509	0.001	-1
721	A.C2	0.509	0.014	-1
722	AGC.C2	0.509	0.002	1
723	phastCons.C2	0.509	0.099	-1
724	MUA.C1	0.509	0	-1
725	AMA.I2_3p	0.509	0	-1
726	GMG.C2	0.509	0.001	1
727	UTU.I2_5p	0.509	0.001	1
728	SS5.I1	0.509	0.058	-1
729	GTM.C1	0.509	0	1
730	GC.I1_5p	0.509	0.008	1
731	AUG.I2_5p	0.509	0	1
732	GUA.C2	0.508	0	-1
733	G.C1	0.508	0.017	-1
734	MMU.A	0.508	0	-1
735	MMG.I2_5p	0.508	0	1
736	TAC.I1_3p	0.508	0.001	-1
737	GAA.C1	0.508	0.004	-1
738	UAT.C1	0.508	0	-1
739	U.I1_5p	0.508	0.015	-1
740	UGU.C2	0.508	0	-1
741	MGT.C1	0.508	0	-1
742	AUG.I1_5p	0.508	0	-1
743	MTM.A	0.507	0.003	-1
744	MAG.I2_5p	0.507	0.001	-1
745	TG.C1	0.507	0.006	-1
746	GGC.C1	0.507	0.001	-1
747	UAA.I2_3p	0.507	0	-1
748	A.A	0.507	0.028	-1
749	TTT.C2	0.507	0.002	-1
750	MGU.C1	0.507	0	1
751	AGT.I2_5p	0.507	0	-1
752	GG.C2	0.507	0.006	1
753	U.C2	0.507	0.019	-1
754	CTG.I1_5p	0.506	0.001	1
755	GTA.C2	0.506	0	-1
756	MMU.I1_3p	0.506	0	1
757	GUM.I1_3p	0.505	0	-1
758	UG.I1_3p	0.505	0.007	1
759	TTG.C1	0.505	0.001	-1
760	UG.C2	0.505	0.001	-1
761	MMG.I2_3p	0.505	0	1
762	GT.I2_5p	0.505	0.002	-1
763	CTG.I2_3p	0.505	0	1
764	MUU.I2_5p	0.505	0	-1
765	MM.I1_5p	0.504	0.009	1
766	UU.C2	0.504	0.002	-1
767	GTT.A	0.504	0	-1
768	TAG.C2	0.503	0	-1
769	ACC.I1_3p	0.503	0	1
770	MUU.I1_3p	0.503	0	1
771	UGT.C2	0.503	0	-1
772	MGM.I1_3p	0.503	0	1
773	AMA.C2	0.503	0	1
774	TCA.I2_3p	0.502	0	1
775	GTC.I1_5p	0.502	0	1
776	GTU.I2_5p	0.502	0	1
777	MA.I2_3p	0.502	0.004	1
778	AMT.I1_5p	0.501	0.001	-1
779	TTG.I1_3p	0.501	0.001	-1
780	AUM.C1	0.501	0	1
781	UTA.I2_5p	0.501	0	1
782	UGA.I2_5p	0.501	0	1
783	UUG.I1_5p	0.501	0.002	-1
784	UUU.C2	0.501	0	-1
785	TGG.I2_3p	0.501	0.001	1
786	TGA.I1_5p	0.501	0.001	-1
787	CTA.I2_3p	0.501	0	-1
788	ATA.A	0.5	0.001	-1
789	AGA.A	0.5	0.003	-1
790	UTA.C1	0.5	0	-1
791	UAT.I2_3p	0.5	0	-1
792	GGC.C2	0.5	0.002	1
793	UMG.I2_5p	0.5	0	0
794	UMU.I2_5p	0.5	0	0
795	UMU.I1_3p	0.5	0	0
796	UAM.I1_5p	0.5	0	-1
797	MUM.I2_5p	0.5	0	0
798	UMG.I1_3p	0.5	0	0
799	UMU.A	0.5	0	0
800	MUG.I1_3p	0.5	0	1
801	MUM.I1_3p	0.5	0	0
802	UMG.A	0.5	0	-1
803	TMU.A	0.5	0	-1
804	MUA.A	0.5	0	-1
805	MUG.A	0.5	0	0
806	MUU.A	0.5	0	-1
807	MUM.A	0.5	0	0
808	AUM.I2_3p	0.5	0	1
809	AMU.A	0.5	0	0
810	MUM.I1_5p	0.5	0	0
811	MUG.I1_5p	0.5	0	0
812	AUM.I2_5p	0.5	0	-1
813	AUM.A	0.5	0	1
814	AMU.I2_5p	0.5	0	-1
815	UMM.A	0.5	0	-1
816	TMU.I1_3p	0.5	0	0
817	UMU.I1_5p	0.5	0	0
818	UMG.I1_5p	0.5	0	0
819	TUM.I1_3p	0.5	0	1
820	MUG.I2_5p	0.5	0	-1
821	UMU.I2_3p	0.5	0	0
822	TUM.I2_3p	0.5	0	1
823	MUM.I2_3p	0.5	0	0
824	UMG.I2_3p	0.5	0	0
825	UMU.C1	0.5	0	0
826	GMU.I2_3p	0.5	0	1
827	MUM.C2	0.5	0	0
828	AMU.I2_3p	0.5	0	0
829	MUM.C1	0.5	0	0
830	UMU.C2	0.5	0	0
831	MUG.I2_3p	0.5	0	-1
832	CAT.C2	0.5	0.001	-1
833	TUU.I2_5p	0.5	0.001	1
834	AUU.I2_5p	0.5	0	1
835	CCG.I2_3p	0.499	0	1
836	GGU.C2	0.499	0	-1
837	MUT.C1	0.499	0	1
838	MUU.I1_5p	0.499	0	-1
839	G.I1_3p	0.499	0.05	1
840	MUT.C2	0.499	0	-1
841	GUA.I2_3p	0.498	0	-1
842	MG.I2_5p	0.498	0	1
843	UTM.I2_5p	0.498	0	-1
844	TUG.A	0.498	0.001	1
845	UU.C1	0.497	0.017	1
846	TAU.I1_3p	0.497	0	-1
847	UUM.I1_5p	0.497	0	1
848	GGG.A	0.497	0.002	1
849	AUU.C2	0.497	0	-1
850	ACT.I2_5p	0.497	0	-1
851	TUM.C1	0.497	0	-1
852	AGU.I2_3p	0.497	0	-1
853	UA.C1	0.496	0.003	-1
854	TUM.C2	0.496	0	-1
855	UAG.C2	0.496	0	-1
856	GGT.C1	0.496	0	1
857	MG.I1_3p	0.495	0.001	1
858	UTA.A	0.495	0	1
859	UG.C1	0.495	0.012	-1
860	AAC.C1	0.495	0.001	-1
861	CGA.I1_5p	0.494	0	1
862	I1_3p.cell_mean_meth	0.494	0.16	-1
863	TTC.I1_3p	0.494	0.001	-1
864	MA.A	0.494	0.008	-1
865	I1_5p.cell_std_meth	0.493	0.018	1
866	TUU.C1	0.493	0.001	1
867	ATU.I1_3p	0.493	0	-1
868	GUA.I2_5p	0.493	0	1
869	GTM.I1_3p	0.493	0	1
870	ACG.C2	0.493	0	1
871	CCA.I1_5p	0.493	0.001	1
872	UTT.A	0.492	0.001	1
873	GTM.I2_3p	0.492	0.001	1
874	ATC.C1	0.492	0	1
875	CCG.I1_5p	0.492	0.001	-1
876	TAA.C1	0.492	0	-1
877	TUM.I1_5p	0.492	0	-1
878	GGT.I1_3p	0.492	0	1
879	SS5.I2	0.492	0.036	1
880	UGM.I1_3p	0.491	0	-1
881	CTA.C1	0.491	0	1
882	UGG.C1	0.491	0.005	-1
883	TAC.I2_5p	0.491	0	-1
884	UUM.C1	0.49	0	-1
885	GGU.C1	0.49	0.002	-1
886	I2_5p.cell_mean_meth	0.49	0.194	-1
887	TMU.I2_5p	0.49	0	1
888	GA.I1_3p	0.49	0.002	1
889	GGT.A	0.489	0	1
890	GUM.I1_5p	0.489	0	-1
891	CC.A	0.489	0.009	1
892	TUT.I1_3p	0.489	0.001	1
893	AGC.I1_5p	0.489	0.001	1
894	UGA.C2	0.489	0	-1
895	TGM.I1_3p	0.488	0.001	-1
896	GTA.I2_5p	0.488	0.001	-1
897	GCG.C2	0.488	0.001	1
898	phastCons.I1_3p	0.487	0.087	-1
899	TAC.I1_5p	0.487	0	-1
900	MGA.I2_5p	0.487	0	-1
901	AG.I1_3p	0.487	0.003	1
902	TMA.C2	0.487	0	-1
903	GUT.C2	0.486	0	-1
904	TTA.C2	0.486	0.001	-1
905	CCC.I1_3p	0.486	0.007	1
906	GAC.I1_5p	0.486	0	-1
907	UMT.I1_5p	0.486	0	-1
908	UTM.I1_5p	0.486	0	-1
909	GGM.A	0.486	0.001	1
910	AGU.I1_5p	0.486	0	1
911	TCT.I2_5p	0.485	0.001	-1
912	GUU.C1	0.485	0.002	1
913	AGU.I2_5p	0.485	0.001	1
914	UAA.I1_3p	0.485	0	-1
915	UGA.I1_3p	0.485	0	1
916	GGC.I1_5p	0.485	0.004	1
917	GGU.A	0.485	0.002	1
918	UMT.C2	0.485	0	1
919	ATU.C1	0.485	0	-1
920	AUA.I1_3p	0.485	0	1
921	ATM.C2	0.484	0	-1
922	TTC.A	0.483	0	-1
923	GGG.I1_3p	0.483	0.006	1
924	AT.C2	0.483	0.006	-1
925	GGM.I1_5p	0.483	0.002	1
926	TMG.I2_3p	0.483	0	1
927	TMU.C2	0.483	0	1
928	GMM.I2_5p	0.483	0.001	1
929	TCA.I1_5p	0.482	0	1
930	GMM.I1_5p	0.482	0.001	1
931	MMA.C1	0.482	0.002	1
932	GAM.I1_3p	0.482	0	-1
933	TUA.C1	0.482	0	-1
934	AUM.I1_3p	0.482	0	1
935	UGM.I2_3p	0.481	0	-1
936	UUA.C2	0.481	0	-1
937	MUU.I2_3p	0.481	0	1
938	UTT.I1_3p	0.48	0	1
939	GCT.A	0.48	0.003	1
940	GMU.I1_5p	0.48	0	-1
941	UMA.A	0.48	0	-1
942	GUA.A	0.48	0	1
943	MTU.A	0.48	0	-1
944	UU.I2_3p	0.48	0.002	-1
945	GUG.C2	0.48	0	-1
946	GGA.I1_3p	0.479	0.001	1
947	AAM.C2	0.479	0	1
948	MGA.A	0.479	0.001	1
949	GCT.I2_3p	0.479	0	1
950	CGC.C1	0.479	0.003	1
951	GTT.I1_5p	0.479	0	-1
952	UTT.C1	0.479	0	1
953	GUG.C1	0.479	0.005	-1
954	GTC.I2_3p	0.478	0	1
955	UAM.A	0.478	0	1
956	UTM.I1_3p	0.478	0	-1
957	UMT.I2_3p	0.478	0	1
958	UGA.I1_5p	0.478	0	1
959	AM.A	0.478	0.005	-1
960	GCA.I1_3p	0.478	0	-1
961	CCC.I1_5p	0.478	0.003	1
962	MAM.A	0.478	0.001	-1
963	MUA.I1_3p	0.478	0	1
964	MGU.I2_3p	0.478	0	-1
965	GAT.I2_5p	0.477	0	1
966	UAU.C2	0.477	0	-1
967	MMU.C1	0.477	0	-1
968	MUT.I1_5p	0.477	0	1
969	UAA.A	0.476	0	-1
970	MGA.I1_5p	0.476	0	1
971	AUM.C2	0.476	0	1
972	UGG.I1_3p	0.476	0.001	1
973	GGA.C1	0.476	0.001	1
974	AGC.A	0.476	0.002	1
975	GAU.I1_3p	0.476	0	1
976	MUA.I2_5p	0.476	0	1
977	TAC.C1	0.476	0	1
978	GGG.I1_5p	0.476	0.008	1
979	TTG.A	0.476	0.001	-1
980	AUA.I2_3p	0.475	0	-1
981	GG.I1_3p	0.475	0.026	1
982	UAT.I2_5p	0.475	0	1
983	UGM.C1	0.475	0	1
984	TMU.I2_3p	0.475	0	-1
985	TUU.I2_3p	0.475	0	-1
986	MUT.I2_5p	0.475	0	1
987	GTM.A	0.474	0	-1
988	TAG.C1	0.474	0	1
989	TGA.A	0.474	0.002	1
990	TMU.I1_5p	0.473	0	1
991	UMG.C1	0.473	0	-1
992	TUA.C2	0.473	0	-1
993	AUU.I2_3p	0.473	0	-1
994	TGU.C1	0.473	0.001	-1
995	A.cell_mean_meth	0.473	0.182	-1
996	UA.I2_5p	0.472	0.004	1
997	UTM.A	0.472	0	-1
998	TUG.I2_5p	0.472	0	1
999	UUT.I2_3p	0.472	0	-1
1000	ATG.I1_5p	0.472	0.001	-1
1001	MU.I2_5p	0.471	0	1
1002	CTG.A	0.471	0.001	-1
1003	UA.I2_3p	0.471	0.002	-1
1004	AAT.A	0.47	0.002	-1
1005	UGA.C1	0.47	0	-1
1006	CGG.C1	0.47	0.004	-1
1007	UUA.I2_3p	0.47	0	-1
1008	AMU.I1_5p	0.47	0	1
1009	phastCons.I2_5p	0.47	0.112	-1
1010	MMM.A	0.469	0.002	1
1011	UA.I1_3p	0.469	0.003	1
1012	UUU.I2_3p	0.469	0	-1
1013	AMA.A	0.469	0.001	-1
1014	MTU.I1_3p	0.469	0	-1
1015	AUT.I2_3p	0.469	0	-1
1016	MAU.C1	0.468	0	-1
1017	UGT.I2_3p	0.468	0	-1
1018	ATM.I1_5p	0.468	0	1
1019	GU.I2_3p	0.468	0.001	-1
1020	MUT.I2_3p	0.467	0	1
1021	MGU.I1_3p	0.467	0	1
1022	AMT.I2_5p	0.467	0	-1
1023	UTT.I2_3p	0.467	0	-1
1024	TAM.I1_3p	0.467	0	-1
1025	UT.I1_3p	0.467	0.01	1
1026	ATT.C2	0.467	0.001	-1
1027	AM.I2_5p	0.466	0.003	-1
1028	TGU.I2_5p	0.466	0.001	1
1029	GMU.C2	0.466	0	-1
1030	TMU.C1	0.466	0	1
1031	UGU.I2_3p	0.466	0	-1
1032	MAA.I1_3p	0.466	0.001	-1
1033	UMA.C1	0.466	0	1
1034	UUM.I2_5p	0.465	0	1
1035	CGT.I1_5p	0.465	0	-1
1036	TTU.I1_3p	0.465	0	1
1037	AAU.I1_3p	0.465	0	-1
1038	TUM.I2_5p	0.465	0	1
1039	TAM.I2_5p	0.464	0	-1
1040	TGU.A	0.464	0.002	1
1041	UAG.A	0.464	0.001	1
1042	UU.I1_3p	0.464	0.022	1
1043	AGA.I1_5p	0.463	0	-1
1044	GUM.I2_3p	0.463	0	1
1045	MGU.A	0.463	0	1
1046	GTU.A	0.463	0	1
1047	TU.I1_3p	0.463	0.007	1
1048	AUG.I1_3p	0.463	0	1
1049	AUU.I1_5p	0.462	0	-1
1050	MAG.A	0.462	0.002	1
1051	GGU.I2_3p	0.462	0	-1
1052	UTG.I1_3p	0.462	0.001	1
1053	AAM.A	0.462	0	-1
1054	MMA.I1_3p	0.462	0.001	-1
1055	TTU.I2_3p	0.461	0	-1
1056	TTU.A	0.461	0.001	1
1057	UUG.C2	0.461	0	-1
1058	UG.I1_5p	0.461	0.005	-1
1059	AU.I1_3p	0.461	0.001	1
1060	TUA.I2_3p	0.46	0	-1
1061	UMT.I2_5p	0.46	0	1
1062	CC.I1_5p	0.46	0.006	1
1063	ACA.C1	0.459	0.001	-1
1064	AMG.I2_5p	0.459	0	-1
1065	GAM.C1	0.459	0	-1
1066	TGC.I2_3p	0.459	0	1
1067	AU.I2_3p	0.459	0.001	-1
1068	GU.I1_3p	0.458	0.013	1
1069	CAG.A	0.458	0.002	1
1070	AMA.I2_5p	0.458	0.001	-1
1071	TC.I2_5p	0.458	0	-1
1072	C.I1_5p	0.458	0.014	1
1073	UAU.I1_3p	0.457	0	1
1074	GAU.I2_3p	0.457	0	-1
1075	T.I1_3p	0.457	0.031	-1
1076	MTA.I2_5p	0.457	0	-1
1077	UMM.I2_5p	0.456	0	1
1078	TUG.I2_3p	0.456	0	-1
1079	TTG.C2	0.456	0	-1
1080	TMG.I2_5p	0.456	0	-1
1081	UAG.I2_5p	0.455	0.001	1
1082	TU.I2_5p	0.455	0.005	1
1083	MM.A	0.455	0.011	-1
1084	U.I1_3p	0.454	0.073	1
1085	AUG.I2_3p	0.454	0	-1
1086	GUT.I1_3p	0.454	0.001	1
1087	TGG.A	0.454	0.001	1
1088	UUA.I1_3p	0.454	0	1
1089	AU.I2_5p	0.454	0.002	1
1090	GTM.I2_5p	0.453	0	-1
1091	MAA.C1	0.453	0.001	1
1092	AMG.I2_3p	0.453	0	1
1093	GMA.I1_3p	0.453	0.001	-1
1094	TGU.I2_3p	0.452	0	-1
1095	UAM.I2_3p	0.452	0	-1
1096	ATC.I1_5p	0.452	0	-1
1097	MGG.I1_3p	0.452	0	-1
1098	GAU.A	0.451	0.001	1
1099	A.I1_5p	0.451	0.021	-1
1100	MA.C1	0.451	0.005	1
1101	MAA.A	0.451	0.001	1
1102	GU.A	0.451	0.021	1
1103	TCG.C1	0.45	0	1
1104	AGU.I1_3p	0.449	0.001	1
1105	UTA.I2_3p	0.449	0	-1
1106	TAU.A	0.449	0	1
1107	CAG.I1_3p	0.449	0	1
1108	UMT.C1	0.449	0	1
1109	GUU.I2_3p	0.448	0	-1
1110	UTA.I1_3p	0.448	0	-1
1111	AC.I2_3p	0.448	0	1
1112	UT.I2_5p	0.448	0.008	1
1113	GAG.I2_3p	0.448	0	-1
1114	GTU.I2_3p	0.448	0	-1
1115	TCG.A	0.447	0	1
1116	TU.I2_3p	0.447	0.002	-1
1117	GUA.I1_3p	0.446	0	1
1118	I1_3p.cell_std_meth	0.446	0.009	-1
1119	GTU.I1_3p	0.446	0	1
1120	MU.C2	0.446	0	1
1121	AGM.I1_5p	0.446	0	1
1122	AUU.I1_3p	0.445	0	1
1123	UUG.I2_3p	0.445	0	-1
1124	M.A	0.444	0.054	-1
1125	AMU.C1	0.444	0	-1
1126	GT.A	0.444	0.002	1
1127	GMA.A	0.444	0.001	1
1128	TCC.A	0.444	0.001	1
1129	UAU.I2_3p	0.443	0	-1
1130	UGT.A	0.443	0	1
1131	GA.I1_5p	0.443	0.001	-1
1132	C.A	0.443	0.022	1
1133	GAM.C2	0.442	0	1
1134	MTM.C2	0.441	0	1
1135	AM.C2	0.441	0.003	1
1136	GUA.I1_5p	0.441	0	1
1137	UUG.C1	0.441	0.001	-1
1138	CAC.C1	0.441	0.001	1
1139	AGU.A	0.441	0.001	1
1140	MAG.I1_3p	0.44	0.001	-1
1141	UGG.I2_3p	0.44	0	-1
1142	TA.C2	0.44	0.003	-1
1143	TMT.I1_3p	0.44	0.002	-1
1144	GUU.I1_3p	0.44	0.002	1
1145	GUU.A	0.44	0.001	1
1146	CG.C1	0.44	0.006	-1
1147	AUA.I2_5p	0.439	0	1
1148	UTG.I2_3p	0.439	0	-1
1149	MAU.I1_5p	0.439	0	1
1150	ATA.C1	0.439	0	-1
1151	U.I2_3p	0.439	0.019	-1
1152	GG.C1	0.439	0.004	-1
1153	UAG.I1_3p	0.439	0.001	1
1154	TM.I1_3p	0.438	0.006	-1
1155	UGA.I2_3p	0.438	0	-1
1156	TUU.I1_5p	0.438	0	-1
1157	TGM.A	0.437	0.002	-1
1158	TTU.I2_5p	0.436	0	1
1159	TTM.A	0.436	0.001	-1
1160	AUT.I2_5p	0.436	0	1
1161	GAC.I1_3p	0.436	0	1
1162	CAA.A	0.435	0.001	1
1163	UAM.C1	0.435	0	1
1164	MUU.C2	0.435	0	1
1165	GMG.I1_3p	0.435	0	1
1166	TUA.I1_3p	0.435	0	1
1167	UG.I2_3p	0.435	0	-1
1168	MMT.C2	0.435	0	-1
1169	CGA.I2_5p	0.434	0	1
1170	UAU.C1	0.434	0	-1
1171	TGG.C1	0.434	0.001	1
1172	CAG.I2_5p	0.433	0	1
1173	TC.I1_5p	0.433	0.001	-1
1174	GMA.I2_5p	0.432	0	-1
1175	ACT.I2_3p	0.432	0	-1
1176	AAG.A	0.432	0.001	-1
1177	UM.C2	0.432	0	1
1178	TGU.I1_3p	0.432	0	1
1179	MGG.I1_5p	0.432	0	1
1180	phastCons.I1_5p	0.432	0.051	-1
1181	TM.I2_5p	0.432	0.006	-1
1182	AMM.I1_5p	0.431	0	1
1183	UUA.A	0.43	0.001	1
1184	MTG.I1_3p	0.43	0.002	-1
1185	UTU.I2_3p	0.429	0	-1
1186	TUT.I2_3p	0.429	0	-1
1187	GAU.C1	0.429	0	1
1188	UUT.C1	0.426	0	1
1189	CAA.I2_5p	0.425	0	-1
1190	AM.I1_3p	0.425	0.004	-1
1191	MUU.C1	0.424	0	-1
1192	GCT.C1	0.424	0	-1
1193	AGM.I2_5p	0.424	0	1
1194	TUT.I2_5p	0.423	0	1
1195	TGC.I1_5p	0.423	0	1
1196	UTT.I2_5p	0.422	0	1
1197	MM.I2_5p	0.422	0.005	1
1198	AAG.I1_5p	0.421	0	-1
1199	MTU.I1_5p	0.421	0	1
1200	ATU.I2_5p	0.421	0	1
1201	UUU.A	0.421	0.002	1
1202	CTT.I2_5p	0.42	0	-1
1203	AA.A	0.42	0.007	-1
1204	MA.I2_5p	0.42	0.006	-1
1205	GMM.C1	0.419	0.002	1
1206	ACA.C2	0.419	0	-1
1207	GCG.C1	0.419	0.002	-1
1208	AMT.I2_3p	0.419	0	1
1209	TUT.A	0.419	0.001	1
1210	CTA.I2_5p	0.418	0	-1
1211	TUA.I2_5p	0.417	0	1
1212	TGU.I1_5p	0.417	0	1
1213	phastCons.A	0.417	0.03	1
1214	UU.I1_5p	0.416	0.005	-1
1215	AAC.I1_3p	0.416	0.001	-1
1216	MTT.I1_3p	0.415	0.001	-1
1217	GTU.C1	0.415	0.001	1
1218	AAC.I2_3p	0.414	0	-1
1219	UTG.I1_5p	0.414	0.001	1
1220	MMA.A	0.413	0.001	-1
1221	CCA.A	0.413	0.001	1
1222	TM.I1_5p	0.413	0.003	1
1223	U.A	0.413	0.076	1
1224	UM.I2_5p	0.412	0	1
1225	GAU.I2_5p	0.412	0	1
1226	TMT.I2_5p	0.412	0.001	-1
1227	GM.A	0.412	0.003	-1
1228	TAU.I2_5p	0.412	0	-1
1229	I2_3p.cell_mean_meth	0.411	0.021	1
1230	GCA.A	0.411	0.001	1
1231	TA.C1	0.411	0.002	-1
1232	UGT.I1_5p	0.411	0	-1
1233	UT.I2_3p	0.41	0.002	-1
1234	M.I1_3p	0.41	0.032	-1
1235	ACC.I1_5p	0.41	0	1
1236	GGA.I1_5p	0.41	0.001	1
1237	AGM.I1_3p	0.409	0	-1
1238	UUU.I1_5p	0.409	0.001	1
1239	GM.I1_3p	0.409	0.003	-1
1240	AAM.C1	0.409	0.001	-1
1241	AC.I2_5p	0.409	0.001	-1
1242	GCA.C2	0.407	0.001	1
1243	UT.A	0.406	0.019	1
1244	MMT.I2_5p	0.406	0.001	-1
1245	AMT.I1_3p	0.406	0.001	-1
1246	TCA.C1	0.406	0	-1
1247	AGM.I2_3p	0.406	0	1
1248	GUT.I2_3p	0.404	0	-1
1249	TTM.I2_5p	0.403	0.001	-1
1250	UM.I1_5p	0.403	0	-1
1251	MTG.I2_5p	0.402	0.001	-1
1252	MAA.I1_5p	0.402	0	-1
1253	GAC.C1	0.401	0	-1
1254	ACC.I2_5p	0.4	0	1
1255	MAA.I2_5p	0.4	0	-1
1256	AAU.I2_5p	0.4	0	1
1257	MAT.C2	0.399	0	-1
1258	GTC.I2_5p	0.399	0	1
1259	MT.I1_5p	0.399	0.003	-1
1260	MTA.I1_5p	0.398	0	-1
1261	MGT.I2_5p	0.397	0	-1
1262	GUT.I1_5p	0.396	0.001	1
1263	AC.I1_5p	0.396	0.001	-1
1264	ATA.I1_5p	0.395	0.001	-1
1265	UU.A	0.394	0.017	1
1266	UAG.C1	0.394	0.001	1
1267	GTC.A	0.394	0	1
1268	UUA.I1_5p	0.393	0	1
1269	GGM.I1_3p	0.392	0	1
1270	TCG.I2_3p	0.392	0	1
1271	UMM.C1	0.392	0	-1
1272	logLen.A_I1	0.391	0.023	1
1273	TUU.A	0.391	0.002	1
1274	MGM.I1_5p	0.389	0	1
1275	GCA.I2_5p	0.388	0	1
1276	MTG.I1_5p	0.388	0	1
1277	MTM.I2_5p	0.388	0.001	-1
1278	UTU.A	0.387	0.003	1
1279	TU.A	0.387	0.008	1
1280	AU.A	0.387	0.001	1
1281	TAM.C2	0.386	0	-1
1282	TMT.I1_5p	0.386	0	1
1283	MT.I2_5p	0.386	0.008	-1
1284	CGT.A	0.386	0	1
1285	GAC.C2	0.385	0	1
1286	MMT.I1_3p	0.385	0.001	1
1287	GA.C2	0.385	0.002	-1
1288	MMG.I1_3p	0.384	0	1
1289	GMT.I1_5p	0.382	0	1
1290	MAG.C1	0.381	0.001	1
1291	TTA.C1	0.381	0	-1
1292	AMM.I1_3p	0.38	0	-1
1293	CTT.I1_3p	0.38	0	-1
1294	ACG.I1_3p	0.379	0	1
1295	AAC.C2	0.379	0	-1
1296	MM.I1_3p	0.379	0.003	1
1297	GMT.I1_3p	0.378	0	-1
1298	TMA.C1	0.378	0	1
1299	AMA.C1	0.378	0.001	1
1300	ACG.I2_3p	0.377	0	1
1301	AGG.A	0.374	0.001	1
1302	GAT.A	0.374	0.001	-1
1303	MGG.C1	0.374	0	1
1304	TGM.I2_5p	0.374	0	-1
1305	AAM.I1_3p	0.373	0	-1
1306	UT.C1	0.373	0.002	-1
1307	CG.I1_5p	0.373	0.003	-1
1308	AGG.I2_3p	0.372	0.001	1
1309	CTC.A	0.372	0.001	1
1310	MMT.I1_5p	0.372	0	1
1311	CAT.I1_5p	0.372	0	-1
1312	GAT.C1	0.372	0	-1
1313	TTT.I1_5p	0.371	0.002	-1
1314	AUU.C1	0.371	0	1
1315	TUG.C1	0.369	0	1
1316	AMT.C1	0.368	0	-1
1317	AGA.I1_3p	0.368	0	1
1318	logLen.I1	0.368	0.025	-1
1319	GA.C1	0.368	0.002	-1
1320	phastCons.C1	0.368	0.023	-1
1321	GGM.C1	0.367	0.001	1
1322	GMM.A	0.367	0.001	1
1323	MGT.I1_3p	0.366	0	1
1324	AMG.I1_3p	0.366	0	-1
1325	AUT.A	0.366	0	1
1326	TG.I1_5p	0.366	0.001	1
1327	TAT.C2	0.365	0	1
1328	GTU.I1_5p	0.365	0	1
1329	ACG.I1_5p	0.365	0	1
1330	AGA.C2	0.364	0	1
1331	AAG.I1_3p	0.364	0	-1
1332	GTC.C1	0.364	0.002	1
1333	CGA.I2_3p	0.364	0	1
1334	CTA.C2	0.364	0	-1
1335	MTT.I2_5p	0.364	0.001	-1
1336	M.I2_5p	0.364	0.025	-1
1337	GCT.I1_5p	0.364	0	1
1338	GUG.I2_3p	0.363	0	-1
1339	CAA.C1	0.363	0	-1
1340	I2_5p.cell_std_meth	0.362	0.016	1
1341	TGM.I1_5p	0.36	0	1
1342	UGU.C1	0.36	0.002	-1
1343	ATA.C2	0.359	0	1
1344	AM.C1	0.359	0.004	1
1345	TGC.C1	0.358	0	1
1346	CA.C1	0.354	0.002	1
1347	CGG.I1_5p	0.352	0.001	1
1348	phastCons.I2_3p	0.352	0.054	-1
1349	GCG.I1_5p	0.351	0.001	1
1350	AGT.I1_5p	0.35	0	1
1351	UUT.A	0.35	0.002	1
1352	GGM.I2_5p	0.35	0	1
1353	UTG.A	0.35	0.005	1
1354	GGA.I2_3p	0.35	0	1
1355	CGA.C1	0.349	0	1
1356	TCG.I1_5p	0.348	0	-1
1357	MAM.I2_5p	0.348	0	1
1358	CTG.I1_3p	0.347	0.001	-1
1359	TTM.I1_5p	0.346	0.001	1
1360	AAA.C2	0.346	0.001	1
1361	MT.I1_3p	0.345	0.007	-1
1362	MTA.I2_3p	0.345	0	-1
1363	TUT.C1	0.344	0	1
1364	TG.A	0.342	0.002	-1
1365	UA.I1_5p	0.341	0.001	1
1366	CA.I2_3p	0.34	0.001	1
1367	TMM.I2_5p	0.34	0	-1
1368	GC.C1	0.337	0.004	-1
1369	AM.I1_5p	0.337	0.001	1
1370	AUU.A	0.337	0.001	1
1371	CTC.C2	0.336	0	-1
1372	TCC.I1_5p	0.335	0	1
1373	TGC.A	0.335	0	1
1374	TAG.I2_5p	0.333	0	-1
1375	CCA.I1_3p	0.333	0	-1
1376	GAU.I1_5p	0.332	0	1
1377	TGG.I1_3p	0.332	0	1
1378	I1_5p.cell_mean_meth	0.331	0.033	-1
1379	MGT.I1_5p	0.33	0	1
1380	AMT.A	0.33	0	1
1381	GTG.I1_3p	0.33	0	-1
1382	MMM.I1_3p	0.329	0.001	1
1383	UUT.I1_5p	0.327	0	-1
1384	C1.cell_mean_meth	0.327	0.032	-1
1385	GA.I2_5p	0.325	0.001	1
1386	TGA.I2_3p	0.325	0	-1
1387	TGG.I2_5p	0.324	0	-1
1388	TMM.I1_5p	0.324	0	1
1389	AGM.A	0.322	0.001	-1
1390	MAT.C1	0.322	0	-1
1391	AGC.I2_3p	0.321	0	1
1392	GCC.I1_5p	0.32	0.001	-1
1393	GGA.C2	0.319	0	1
1394	AG.I2_3p	0.317	0.001	-1
1395	AC.C2	0.316	0.001	1
1396	MAT.I1_5p	0.314	0	1
1397	U.C1	0.313	0.018	1
1398	GGU.I1_5p	0.312	0.002	1
1399	MTT.I1_5p	0.311	0	-1
1400	TMM.I1_3p	0.31	0	-1
1401	GMM.I1_3p	0.309	0	1
1402	GM.I2_5p	0.308	0.002	1
1403	UGG.I1_5p	0.301	0.001	1
1404	CA.I2_5p	0.298	0.001	-1
1405	MG.I1_5p	0.297	0.001	1
1406	TU.C1	0.296	0.002	1
1407	ATG.A	0.296	0.001	-1
1408	CCT.I1_5p	0.296	0	1
1409	TCT.I1_3p	0.296	0	-1
1410	GGT.I2_5p	0.293	0	1
1411	GUG.I1_5p	0.293	0.001	1
1412	TTC.C1	0.29	0	-1
1413	GU.I1_5p	0.29	0.004	-1
1414	GTT.I2_3p	0.283	0	1
1415	GMA.C1	0.282	0.001	-1
1416	MTA.C2	0.281	0	1
1417	AGM.C1	0.279	0.001	1
1418	AC.C1	0.278	0.002	1
1419	MTM.I1_3p	0.277	0.001	-1
1420	TTG.I2_3p	0.277	0	1
1421	TUG.I1_5p	0.274	0	1
1422	MMA.I2_5p	0.272	0	-1
1423	TT.I1_3p	0.269	0.005	-1
1424	AAM.I2_3p	0.268	0	-1
1425	ACT.A	0.267	0	1
1426	MTA.I1_3p	0.265	0	1
1427	GMT.I2_5p	0.264	0	-1
1428	CTA.I1_3p	0.252	0	-1
1429	GGG.C2	0.248	0.001	1
1430	GGA.A	0.239	0.001	-1
1431	TTC.I1_5p	0.23	0	-1
1432	TAM.I1_5p	0.229	0	-1
1433	AAG.I2_5p	0.224	0	1
